# Supplementary material for: Transcriptome Analysis Reveals Strain-Specific and Conserved Stemness Genes in Schmidtea mediterranea
Source: PLoS One. 2012 Apr 4;7(4):e34447. doi: 10.1371/journal.pone.0034447 (PMC3319590; doi:10.1371/journal.pone.0034447)
Supplement: Dataset S1 — Fasta file of S. mediterranea assembled transcript sequences with FPKM>1. Each header line contains a unique cufflinks transcript id. (ZIP) [file pone.0034447.s001.zip]

Archive with 1 entries (1 files):
- Dataset_S1.txt
