# Supplementary material for: Transcriptome Analysis Reveals Strain-Specific and Conserved Stemness Genes in Schmidtea mediterranea
Source: PLoS One. 2012 Apr 4;7(4):e34447. doi: 10.1371/journal.pone.0034447 (PMC3319590; doi:10.1371/journal.pone.0034447)
Supplement: Dataset S1 — Fasta file of S. mediterranea assembled transcript sequences with FPKM>1. Each header line contains a unique cufflinks transcript id. (ZIP) [file pone.0034447.s001.zip › Dataset_S1.txt]

>CUFF.1.0
GGACGTTTTGTCGTAATTGATTCTAGTAGCTTTCTTGTTATTGATTTCCAGTAATCATCTCTTCCTTTCTGAACGTGTACTTTTCCTTCTACATCCGCCATAGTGAATATCATGGGTATACATTCTTTGATACGATCTATTTCTGGTGGACTTCTAGCTCCTTTAGCGTAATCCA
>CUFF.4.0
GATCTTTACCAATTGTAAAGGCAGTTTTCTCTCTGTCCTCCTCTTTGACTTTTATTTGCCAATAACCACTTTTTAAATCTAATGATGTAAAATAAGCTGCTCCGTGTAAAGTTTGTAACATCTCATTTATGTCTGGTAACGGGTATGTATCCCGTTTTGTTACCGCGTTTTTCCAATGACTGCTACCGATTCTTTGCTACAAGTGATTACATCCATGTTAGCTTCTTCTATACATGGCC
>CUFF.7.0
TTCCTGGTATTCGTTTTTCGAGTACACTGATTCGTGGTCTCGCTTGTTCTTGTTGAATTCGTATTTTCATTTCTCGTTCTGTTTCTACTTCGATCGTGATGTATATCGTATCGTCTTTTACGAATTGAGGTGTTACGTATTTTTTCAATAGAAATTGTGGTAGCACTTTCTTTGCCATCACTTCTATTTTTTGGTCTAGTGCTTGTTCTTGTTCTAAATGTTTCA
>CUFF.19.0
TCCGATTGATGCAGACACGATTTGGCGGACCAAGTTCAATGAGGTCTGCATTTGGGGTATCAGTGATCCGGGATTAAGATATTACACTTTCTGCAAAGGACCAGTTCGAGAAAGAAATGTCACTTACAATTATTTTATATGTCCCAATACAATAAAAAGCATTTTTAACAGATTGAATCGTGATTACTGTTGCAAAGGTTCGCCTCCGTTTTGTTGTGACAAACGGACTTTTCGGGATCAAAATGACGACAAGTATAAGTCGTTGTCAGTAGTTTCAATAATATTCCTAGTATTGTTTCTTGTCGGGATCGTTGGCCTTATCGGTTTCGGAACTTATAAACTGTACAGGCACATGAAAGAAAGGGTTAACCTAATTTCTATTATGATATTAATGGATAAATTTAATAGAAAAACCAGCCAATATATCCTGAACAGCCACAGTTTTATCCTCCCCAGCCCCAGTATTCTTCCCAGCAACATTATCCTACCCAGCCTTACGCACAGCATCAACCTTATCCTCCTCAACAATATTATCCACCACATCAACAATATGGTCCATACTCTAATCCTCAATGGAATCCCAATGTACCCCCCGGGAACCCTGGCAGTAATAATCCATATAATCCCAATTCTCCAATTATACCGCAAAATCCAAAAATATGAAAATGTGTTTGAAATATTTATTTTGAAATTTTATTTATTGTCTTATCCATATTTAATAAACTCTATGTTTGCGT
>CUFF.124.0
ATCTTTTCAAAAATGCCATTTAGTACTAATTCAGCTAATTCCACAGCAAAGCGGCCGGTAGGGAAGCGGCCTGAAAAGCCTGTCATAACTGTCACGACAAAACCCACCTCAAATGTAAATTAATTGTATATTTTGCCTTTACAATTTAAATCATTGATGAGTTAGGAAATCAAACCGAAACCCGTTGAAAAACTCGACCTGAATGTAAACAGTAAAAAGGCCTCGGCTCCAACTACCAAGAAACCGAACATCGACATATTGAATATTTCCAAAGTCAAAGACAATCGTCAATTTTCCTCTAGGTTCAAAATAAGTTCATTCCGAGAGATCCAGGAACTACCATCGTTTAAAGGCAAGCAAACTTGGAAAACTTTTACTTAGATTTATTTTGCGATTCATATAGAAGTTTCGTCGAATGAGCGAGAATCTCTTTTGATAGAAAAACTTAGACAATGCAGCGTTGTTTTTGACTTTTCCGACCTAATGAGCGACATCAAATATAAGGATATCAAGAAAAGAGCACTCATAGAAATCAGTGAATATTTCTCATCGAATACGGGAGTTTTAAGTGATGCCGTTTACAAAGAGGTCGTCTGTATGGTAGGGACAAATGTGTTTCGGACATTGCCTCCCTCTTGCACCGTCACTGGACCAGACCCGGATGGTGATGACGAGGATCCGTTTTTGGAAGCTTCATGGCCTCATTTGCAGGATGTATATGAAGTATTCCTAAGATTTGTTGAATCCCACGAGTTCTCAGCCAACATTGCTCGGCTTCACATTGACCAAAACTTCATTTTATATATCATGGACTTGTTTGATTGTGAGGATCCTCGAGAAAGAGATTATTTAAAGACTATTCTTCACAGAATCTATGGGAAAATGATCACTCTGAGAGCCTTTATAAGGAAACAAATAAATAATATTTTCT
>CUFF.127.0
AAATATATGAAATTGAAGCCTTCAATGGTACTGCAGAATTGCTCGAAATTCTTGGAAGGATAATCAACGGGTTTCAAGTGCCTTTAAAAGACGAACACAAAGTATTCCTGCGACGAGTTTTGCTACCTCTACATAAAGTGCCGAGTCTCGGAGTTTTCCAAGCCCAGCTTGCCTATTGTATTATCGAATTCATCAAAAAAGACACCTCACTATTGAGCGTGGTAATACTTCAAGGTCTACTAAAATACTGGCCCAAAACTCAGAGTTTAAAAGAGATCATGCTCCTTAATGAACTAGAAGAATGTCTCGAGCTGAGCGACATTGAGCAATTCCAGGTGGTCTCCAAGCAAGTCTTTAGTCAGATTTCCCGATGTATTTGTTCGCAACATTTTCAAGTTAGCTTCTTCCTATTTTTTTATTTTATTTTAATCATTTTATGAAAGGTTTGTGAGAGAGCCTTACTTTTCTGGAATAATGAGACCCTTCATCCTTTATTTGTGAAAAATATTCATATCCTCTTACCTGCTACATTCCCAGCTCTCTACTATGCAAAACAACATTGGAACAAGACGATTCATGGACTCGTGTTCAACGTCCTCAAGATTATGATGGACATCAATCAGAAATTATTCGACGAATGCACATTGAAATTCAAAGAGGATAAGCAAAAGGAAATCGAAATGAAAAAAAAACATCATGACTGGTGGGTGACTGTGAACGAGGTAGCGAAAAAAAACCCCCTTTATTCAAAAATTGCTTCTGAACTAGGAGACGACTACCCTATAAATGAGATGACATCAGAAAATGGGAAAAAAGATGTAGAAAGCGCACTAAGAGATTTAGAATTAGAGGCCCAGTCTAATTCAAATGACATGAAAAAGATAAGATTGATGGACAAAACTTGGAAATCTGGTGGGACAAAGTCCTCAAAGTCCTTCAAGAATTGAACAGCTCAAAAAATCGGACATCTTTTCATTAATAGATATTTTTGATTAATTAACGGTGCCTCTGGCGCCTATTGGTCATGTGTATATATCTCCAATGTTTTCTGTGTTCGTTATTTTTTGATGTTGCAGAGGAGAACTTTGTTCTGTCTTTGAAATAGCAGCAAATAATTATCTTTGAGACTTAGAATAAACA
>CUFF.139.0
AAAAACTTTGAAAATTTTTAAATGACTAATTTAAATGAGTCTTACTTTTTAAACACAAAATGCGGAATCGGAGCTATGTTCCTAGTGATAGGGTGTTTCCACGTTTTGAATCGTGTTATCGGGTATTTTTTTATTCCGATTTTTATCAGATCTAAAGGAAAAGACGAGATATGGAAATGGTGTAATTTGCTTATGTCTTGGGTACATGCTTTGATTGTTGGCAGTTGGGATCTATTATGGTTCTATTATTATCCCGAATTGACAGATGATTTGGTCGACTTTAAAAACTCATTCTGCTACTATCTAATTGTGTTTTCTACCGGATATTTTCTCTACGACTTCGCTGACATGATTTATAACAAGAAAGTTCTGAAAATGTGGGAGCTGACGTTGCATCATTTAGCGGTTATTTCGACATTTCTTTATAATCTATGCACGATGACCTGTGTGGGATACAATGTTGTAGCTCTTCTTTGCGAAGTGAACAGTTTCTTTCTTCATTCTCGCAAACTGCTGCAACTATACCATGTGCCTTTTAGACATGTAGGGTATCGCTGTGTTGCGGTGGTCAATTTGATTACGTTCGCGATTTTCCGGGGAATCGCCTTGGTAACCATTACCTATGGAATGTATGTTGAAGAAAAGCTAAATGATAGATTCTATTTTATTTGCCTATGCATCAGCATGACCATTATGAACCTACTCAATCCGATCTTGTTTTGGATCATTCTAAAAAATGATTTCCTCAGACAATTCAAGAAACCAAAACACATTGGAAATGGGAAAATCGTCAGCAATGGCGTCCAAAATTCCCATTTGCCGACTCAGGAAAACTCGGATCAACCGAATGATTTCGAGGATGTGGACGAGATGAAAATCGAGTGAAACCTTCTGGAACCAAATCGTGCCTTTATTTGTCGATTGAGGAGTTTCTAGTTTCCATATTTTGTGTATGCTCTGGAGAGATTTATTTTTCTGGATATTTTTTACATGAACTGTTTTCGATGTTAATATATACAGGCTTTTGTTTCGATAAAGATTTCCACTTTCTATATCTTGATTTATATCGTCAGTTGTGTGAGCAGTCGGCCATGCGTCGGAGGCAGAATTCGGTTCTGTAAAGCAACTTTTTCACGTGAAT
>CUFF.155.0
ATTCGAATGCACCAGTTTTATTCTCGCGTTAAATATCGTTCGACAAATGCAGAATAATTTCTACGATTTGGCAAATAATGCTCGGCGGTGCTCGGTATATCCGCGGAATTCCATTTATCCTTCCGAGGTAACATATATTACCTTCAATGAGCTTCCGGACAAATTGATTCTAAAGATCTTTTCATATCTAACTCAAAGGGATTTGTTCAAGATTGCAGTCGTTTGCCGAAAATGGTATCAAATAGCTCACGATTCCACATTGTGGCAATATTTGAATTTGCGACAAGACTGTAAGGGGTTAGCCATCAATTCTACAGAAGTATTCCTTGATATTCTGCTTCCAATCACCGGCTCTACTCTCAAATACATTGAAATGGCGAGTGACTTAATAACGATACCGGTTTTGGAGGAATTGGCTAATCGTAGTCCACAACTCAAATATTTGATTTTGGATTTCAGTAATGCCATGCAACTCCATGACTTCAATGACTTGACGAGTTTTCCCGCGAGTCTTTATTATCTCTGCATCTGTTTAAGTGATGTCATATTTATGGAAGGTTTGATGCGAAAGATTTATCAATTTTTATCTTCGTTGGAAGTTTTGCATCTAATCGGAACCTTTGAAATGTCGAGTGAAGAAGAAGAAGAAATATATGAAGTAGATAAAGCAAAAGTGAAATGAATTTTGTAACAACATTTAGGTAATCAACATTAGCAAGATCAAGGCTCATACCCCTAACCTAAGGGTTATAAATCTCTATGGGATAGGATTTGTTGACGATAGCCATGTTGAACTGCTCGCCAATAACTGCATCCACTTAGAAACGGTTGCTCTTAATTTCTGTCTTAAAGTAAAGGGTTCTTCGTTGAGAATTTTGCTAGAAAGATGTAACAAAATGAGGTCGCTAATAATGCAACATTGTGGACTGCAGGACAAGTACATGGTGGCAGTGAACTGGGAAAAGGCTAAAATTGAAGAGCTCGATATCACTTCAACCGAATTGAGTAGTTCATGTCTAGAGGACATTCTGCTGAGAATACAGAACCTGAAATATCTTGCTGTAGGCCATTGTGACTTTTTCACGGATAAGATACTTGGCAGGATGATGGAAAACGGGAACCTGGCTCAGATCAGAGCTATTGATCTCAGCTACACTCCTAGTCTGACAGAGACACCAGTCCTGAAATTCCTCTGTCATTATGGACCACAATTGACAGGAGTGATGCTCCAAGGAAAAGCTTCCTTAGCCGAGTATTTCTGGACTAACGTCATTCATTATCTCAAAAATATTAGAATTTGCGTACTTGGTGCTGCTGACGGTTGGTTTTACAAATACAACACCCGAGTTCACATAGATCAAATTGTTGAAGGATTTGCCCAACATTGCCCGTTTTTGGAATCTTTAGAGATCCAATGGGATCCTGACACAATAAGGTTTAGTGATAAAAGTAGAAAATTTATCGATCATATAAGATTGAAATGTTCACGGCTTAAAACTTACACGTTAAGCGATGGAAAATATTATGAAATGGTAAAATCAAATTTCGAAAGGGCCGACAAAGTTCGGGTGGTGCGAACAACGACGAGTTATACAACGAGTATTGTAACCCTTTTGCGAGATTACCGGGACCTGATGTTCAATTGAAAGGATCTTAAGTAGCAATATTTACATTTGTATCTAGTTCAATATTTAATAAATTTGTCTGTT
>CUFF.155.1
ACAATTTTTGATTTTCCTTCTGAAGGACGAATAATGGTAAACGGATTTATTCAAAATGAAAACGTGGTGAATCGAGCGGTAACATATATTACCTTCAATGAGCTTCCGGACAAATTGATTCTAAAGATCTTTTCATATCTAACTCAAAGGGATTTGTTCAAGATTGCAGTCGTTTGCCGAAAATGGTATCAAATAGCTCACGATTCCACATTGTGGCAATATTTGAATTTGCGACAAGACTGTAAGGGGTTAGCCATCAATTCTACAGAAGTATTCCTTGATATTCTGCTTCCAATCACCGGCTCTACTCTCAAATACATTGAAATGGCGAGTGACTTAATAACGATACCGGTTTTGGAGGAATTGGCTAATCGTAGTCCACAACTCAAATATTTGATTTTGGATTTCAGTAATGCCATGCAACTCCATGACTTCAATGACTTGACGAGTTTTCCCGCGAGTCTTTATTATCTCTGCATCTGTTTAAGTGATGTCATATTTATGGAAGGTTTGATGCGAAAGATTTATCAATTTTTATCTTCGTTGGAAGTTTTGCATCTAATCGGAACCTTTGAAATGTCGAGTGAAGAAGAAGAAGAAATATATGAAGTAGATAAAGCAAAAGTGAAATGAATTTTGTAACAACATTTAGGTAATCAACATTAGCAAGATCAAGGCTCATACCCCTAACCTAAGGGTTATAAATCTCTATGGGATAGGATTTGTTGACGATAGCCATGTTGAACTGCTCGCCAATAACTGCATCCACTTAGAAACGGTTGCTCTTAATTTCTGTCTTAAAGTAAAGGGTTCTTCGTTGAGAATTTTGCTAGAAAGATGTAACAAAATGAGGTCGCTAATAATGCAACATTGTGGACTGCAGGACAAGTACATGGTGGCAGTGAACTGGGAAAAGGCTAAAATTGAAGAGCTCGATATCACTTCAACCGAATTGAGTAGTTCATGTCTAGAGGACATTCTGCTGAGAATACAGAACCTGAAATATCTTGCTGTAGGCCATTGTGACTTTTTCACGGATAAGATACTTGGCAGGATGATGGAAAACGGGAACCTGGCTCAGATCAGAGCTATTGATCTCAGCTACACTCCTAGTCTGACAGAGACACCAGTCCTGAAATTCCTCTGTCATTATGGACCACAATTGACAGGAGTGATGCTCCAAGGAAAAGCTTCCTTAGCCGAGTATTTCTGGACTAACGTCATTCATTATCTCAAAAATATTAGAATTTGCGTACTTGGTGCTGCTGACGGTTGGTTTTACAAATACAACACCCGAGTTCACATAGATCAAATTGTTGAAGGATTTGCCCAACATTGCCCGTTTTTGGAATCTTTAGAGATCCAATGGGATCCTGACACAATAAGGTTTAGTGATAAAAGTAGAAAATTTATCGATCATATAAGATTGAAATGTTCACGGCTTAAAACTTACACGTTAAGCGATGGAAAATATTATGAAATGGTAAAATCAAATTTCGAAAGGGCCGACAAAGTTCGGGTGGTGCGAACAACGACGAGTTATACAACGAGTATTGTAACCCTTTTGCGAGATTACCGGGACCTGATGTTCAATTGAAAGGATCTTAAGTAGCAATATTTACATTTGTATCTAGTTCAATATTTAATAAATTTGTCTGTT
>CUFF.215.0
TGAAAAAGAAGGTAATTTATGGAACCATTGAATTTATACGTTTGTTTTGCTACTATAGTCATAGGTAAAGTTGACGTTCCTAATGACTGGAAAGATACTTCTTTAAAAACAGGAGAAAATCCACACGGGCGATTATTTGCTTTGAGTGAATTTAAAGTTTTATATCCAAAAGCCTTGGATATTTATTTGAAGGAAGTTTTTCCTATAATTAAGAAATCTTTGCAGGAATTGTACATAAAAGTTGAATTAAATCGATTAGATGGGGAAATTGTCGTAAAATCCACCCCAAAAACATTTGACCCGGTTGCAATTCTCAAAGCTCACAGCTTAGCTAAGTTATTAGCTCGTTACGTTCCTGTTGAGGAGGCTTTAACCGTTCTCAATGAAGAACTATCTGAAGATATCATTCCAATTGATCACCGTAAAAAGGATTCGTTTCTCCGGCGTAAAAGTCGCCTTGACAACGACGAAATGAAAGCCCTAATCAAAGAAATCCTCAATTGCAAAGTTTTCATTTCCGGTAAATCGGTTGCCGCAATTGGATCTTTCGAAAACCTGAAAAAAGTCCGCAAAGTCGTCCTGGAGTGCTTCGAGAGAAATATCCATCCGATTTACCATTTGAAACGGTTTCAAATAATGAACAAACTCATGGAAATGCCCGAGATGGCCGACAAGGATTGGAACGATTTTCTACCGCCAATTCCCAAATCGAAAAACGTTAAGAGAAAAAAGCCGGCGAAGATTCGGAACAAGAAAGAATACAGCGCGTTCCCTCCTGAGCCGCAGGAATCGAAAATCGATCGGGAACTCGCAAGTGGAGTTTTCCATTTAAAGTATCAAAAGAAAAATAAAAACTATTACGAGCCGGTAGCGAAAAAGGCGAAAACGAACTCATCAAAAGATCCGGCGTAATTTCTAGGTTTCTCATTGGCTAAATCGTGTTAATGAAAAAAATTGTTTTCAGCTTG
>CUFF.367.0
GCTACTGGATTATTGACTTGCTTGTTATCGATACTTGATTGTTGGCTTGGTTGTTGTTGATACGGGTTTAATATTTTTGTTACTATCGATACTGGATTATTGACTTGGTTGTTATCGATACTGAATTGTTGGCTTGGTTGTTGTCGATACTGAATTGTTGTTTCGTTTAACTCTTAGAAACATTCAGCTGCGTGTACTGGTATCGTTTGCTGCA
>CUFF.493.0
AGGCAGCACAAAGTGGAGGGAAAAGAGCTCAGAGAGCAACTTCGAATGTTTTCGGCATGTTTCCTCAACAACAAATCCAAGAATTTAAAGAAGCTTTTACAATGGTCGACCAAAACCGAGATGGGTTTATAGATATTGAGGACCTTAAAGACATGTACGCTTCTTTGGGAAGAACTCCAACAGACAAAGAGCTTCGAGAAATGCTTGAAGAATCTCCAGGACCTCTCAACTTTACAATGTTTATTAATTTGTTTGGAGAAAAGTTGAATGGAACTGATCCAGAAGAAGCATTACGGAATGCATTCAAAATGTTTGATTCAAACAATAAAGAATATCTGGAGGAGGAATAGTAATGAATGAAAATTTTATTTTCCACTCATATATTTATTCATTTTAGCATCAAAGATTTGCTGCAAAATATGGGAGACAATTTTACACCAGAAGAAATTCGTCAAACCTGGAAAGAGGCGCCTTTATCTGGCGGTAAACTTGATTATGAGGCTTTCGTTCGACAAATCAAGCGAGGAAAGGAAGACGAATAAAGCAATTCTGGACCACAGAAGTGGACCTTCGATTTCCTTTTTGATGTTCCTTATGAAAGTCTTTTTTTTATCCGCATGAGCAAAATTAAATTTTACCACCATTTTGAATTATTGTGATAATGAATA
>CUFF.524.0
CAAAACCACACACAGATAGGTGTGATTACAGTTGTACCAGATTTTGGGCTTAGTAACTGCACGTTGTCATTACAGCCTCTCAAATGTAATTGGGCTGTGCTACAATCGTCCAATTGTCAATGTAGCCAGAGAATGCAGTATGAGATGATGCAGTGCCTGTGTGCTGTTCGTAGCAGACAATGTGAAACAATAGAAATATCGATGCACCGTCCGGCCCTATTACAACACAACCCCAATGATACCCAATTTGTGAGGAATGCACAATTAAATTTTCATTTTTTCTACTATTTGCAATAACTTAACCGATGTTTCCATTTACGATTAACAATACCTTCAAGTTGCTTTCCCACAACAGTGACAACATGGAGGACGATGCGATCAAAGAAAGAATTAATCAAACAATTCTCCAGTCTATCGGAATGAAAAAGAATGTGAAAATCAACGCGATTGTTGTGATTGAATGTGATAATGAACCGAAACGAACATTAGTTATAAATGAATCTTCAAGTGGGAATTCCATGAATCCGAATATCCATATCTCCAGTTCTTTGTCGAATAATGCATTTTCATCGATTTCGACGAATTCTGTTGCCAATCATACCGGAGTGATTCTGCAGCAGCCGTCATTGTTTTCCACAACGATTGAAGATCTTCAAGCGTTGTTTAACATCACACCGAACCTCCAACAAAACATTACTAGACACAATATTTCAATGCAAGACCACTCAAACCCGACGAGTTTCTTATTCAATTCCAACCATAACTCAAGTCCAGAATCGGTTTTAAAACCCGACAAACCATCGGAAACAAATGAATCCGGGTTTTCATCTCGGAAACGAAAATCAGAAAAACCAACGAAAATTCCCCAGGAAAATTCTCCCAATGAATTGAACGGATTGGATCTGACATTGACTGTCAAACAAGAGCATATCAATTTCACAGATACCGATAATAAAATTGAGAGATTTTTCAACTCGAATCTCCCGATTTGGCCGTGTGCAACGTCGACAGACATAAAACCGTATATCTCCACCCAACAGCCTACAACTATGTTGATGAAACCGAAAAAAACTCAGGCTATTGCTGGACACAAAAAATCCAGTAAAGTTTTTAATTGTAACCAATGTAAGCTTCAGTTCAACTCGTTGAATGCTCTATGTAAGCACACGTTTTCCGATCATCGAGCGTTCCGATGCACCTTCTGTAGTGCCAATTTCACCCAAAGGTCGAATCTTCAGCGGCATTCGTTGAAACATGTCGGATTCAAGCCATTCATTTGTAATGTGTGCAGTAAAGCATATTATCGAAAAGACCATCTCGTGCGACATATCGAAGTCAGTCATCCCGGTTCTGATCCCAAATCGAATATTACTGTCAAATTGTCATCGTCTGAATGTCTAGAATACCTCGAAAGAATGCAAAACAACAGACTATTGGAATTGGAAAACGCGGAAGAAAATAAAGCCGTCATGAATTCAATGTGTCTAGAACCTTTAGAGAAATCTTCTCCGTTTGGAATACATGTTGCCGACATTGACAGCAACAATGCAATGAATGAGGACTGTGTTACTGGTGACGGCAATGAACAGTCAGAATGTAGTAAATTCATATCATATGTAAAAGACGATGTAGAATCTCCAGGAAACTTGCAGATATCTATTGACGATAAACCCTTCAATGGAAGCATGATGATGAATTGCATCAAAGTAGAAGATATTATCCCTGTCAACCTTACTGGCAACATATATTTGGAAAATTGTCAAGAACAAGCCTTGAAGAACTGCATTTGATGGAGCAAAGACATATTTTGTTGAGTTGTGATTACGTTTGTATTTGTATTATTTAGCGCACTTTATTTAT
>CUFF.532.0
CCACCTAAATTTAAAACAAACATTGATAATTTGAAATTGATGAATGAAAAACTGATCCGTTCTGCTCAAAAATTTAATAATGATTCGACATCTTTCCCAGTTACCTTGCAAGGCTGTTATTCAATGATTCGGTCTCTGATCAAGTCGAAAGATAAATTAAATTTAGAAGAAATGATGCTTCAGAAAAAATTGAATAGTTTTACGAAATCCTTTCAAAGGAGAGAGTTTATGATTTCAAAAAATTCATTCAACAGCACCAATGTTTCTAATGTGACTGTGATTGGCAACTCTAATAGCAAAAGGCCATTTACTTTGCCAAAAATACCTAAATTCGGCAAAAGAGGTGATTGC
>CUFF.535.0
AATAATACATATTAATTAATATTTATTTAATCGTGATTGCATCACTTTATCAAAATAATTATTATGTCTATTAATTACTTTGGAATAGTTATAAAATTATTTTCAAAGTCAAAGTCATTGCCATGCAATATATCTGTTCGTGAAATGAGAACGAGACATAGAAATGCAAGATTTCTTATAATGAATAAATACCAACCATGGCCTAAAGCTGCAGATGTGAAAAAAATTTTTGAGGACTTTGATAAACTTAATCCATCAGAAATGCGTGAAAATTTGCGCCGAATCGGAATGCTGACAAGAAATTCCTTTAAGGAAAAAGAAATTAATTTATCTTGTACAGGTAAATGAAATTTAATAGAAAATTTTCATTTCCCATAATTTTAGATGTAATTTTTGATCAATTCATTCCACCTGAAGGTGATGGGAAATTATCGATACTAAATCCATCGGGTTATACCGAGTCTACTTCATCGACAATCAAAAATACGATGGCAGTGAGAAAAATTAGGAAATTCGATTCCAATTTTGATAAAAAGCAATTTCCATTAATTGCTGAGGATATTTATCGGCAGGTTCTGAATATTTTACCGGAGTAAATCCTTATTTGCTAATAAACCAAACTGATTGTCAATAGTTATAAATCTAATGAAGGTTGCCTATTAGAGCTCGTCACCGAAAAGGGTTTGTGTGACATGCTGAGAGGCTTGGAGAACAAAACATTGATGCACACCTTTCACTGTCACCATGACCAGCCGTCAGTTGTCTCTCTGAGAACCGAACCCGGGATTACCGAAGGCCAACTTTTCGGCCAGATTATTGTCAGATTTTACAGTCAACAAGCAATTGCAATATTCGATAAGTTTGGTCGGCTGGTTTACGGCAGTCACGATACGCCGCAGGATTTGCTGGAATATGTTGTGTTTGAGAAACAGATTTCCGAGGAATACAGCCAGTGGAGGATTCACGCGAAAATCGTTTCAGATTCGTTGAAAAGCACCCTTGTTTGCCATCGTACTTCAAGGCTTATTGACGAGCCGCTTAAAACTCCCAATTAGCTAGTTAGTTCCGTTTTTGACTCAGCTTGTAAAATTATTTCCACACATCGTTTGTCTTATTTTAATTGTTTGTGTGTTGAGTCGAATAATGTTGAATAGCATCAGTTATCATATTGGAAACCCCGATCCTATGCAATCGAATTGGGTGGTTAGACTGTCCG
>CUFF.553.0
TCTACTTAACAATCAAGGAAATTGTCCAAGACTTATAGACTATATTGTAATAGTCGGTTCAAAATACCCATATCCTCAAAAACAAATTCATACTCCCAAGTTACTTCGTCGATATCCACCAAAAAATCATTCAGATTTTCAATTGCCAATTGATGTAGTTTCGTTTTGTCAACCAGAAGGATGCCTAACTAATTTCAATAGGCGATTATGCCTATTGGTATATACTTATTAAATAATTTATATGAGACTTTTGAATGCTTAGGAAACCACATCTTTTGTTTTCACATTAACTGAAAAAGATTCTGGCTTGGTTCGATTTGGAATCTGTTTAAATTTCTATCGACCGATTGACAAGCAGACTTGGTTCGAGGACTATCAGAAAGACGAGAAGGACAAGCCATTCAAGGCCAATGCGGAATATCGATCCCGGAAACGGAGCCATGTGAAGCTGGGCACGCATTCCCTCACGTCGATTTGTCTGATCAGTCATTACCCATTCTTCTCGAAATTCCGACAATGCCTCTACATCCTGAAAAACATTATTGAGAAAGCGCACAATCGACTGCAGAAACAGTTGGACAGTGACAAACATTCCGCCCCCAAGCACAAATCCGTCTGGTCGCTGTTGCTAGGCATGACTCTCCCAAAGGACATGCCACATTACTCCCCGGTATTAAAACAAGTACAAGAAATAGAAAGTTGGATTCTGAGATTACTAAGTGCAAGTGCTCCAATTGCGGGGAAAAATTGCTTATATGTCACTGTCCTGCCCGAATCAGTTCAAGATCCTCTGATATTCGCTCTACCGGATAAAACTCGATTATCATTGGTTGATTTCCCCCTTCACTTACCGTTGGAGTTGCTTGGCATCGATACCTGTTTAAGATTGTTAACAGCAATAATTCTTGAACAGAAGGTTGTAGTTCAGTCTCGAGATTACAATGCACTGACTATGTCTGTTATGGCCTTCACTGCTCTTCTCTATCCATTGCAATATATGTTTCCAGTTATTCCTTTATTGCCTACATGCATGCATGATGCTGAACAGGTATTCATGAATATTCGATTTATTCTTGTAATATATTCGTGAAAATTAGCTGCTATTGGCTCCTACTCCATACCTTATCGGACTACCTGCAAGTTTCCTTTCTTACAAAAAAGGTTTTCAATTACCCCCAGATGTGTGGCTGGTGGATTTGGATGCAAATAAGTTGGTTAGTAGTGCTAACAGTGATCCTCTTCCATCATTTCCTGAGCCTGAAAGAACCGAACTTGTGCAACATCTTCAGCAAGCTATGGCAAGCATCCATTCTGCTCCACCAATTAATAATCTCGACCAATTCGACAAAACTGGCCTCATTCTCCCTCCACAACACAATGAACCAATTCAACCACAAGCACGTCCATTAATATTTGGAAACGATGTTGACAGTGTTGATGTTGCAACTCGAGTGGCTATGGTTAAATTTTTAAACTCGTCTAATATTCTCGCCAATTTTACTGAACACACTCGAACGTTACGTCTCTATCCTCGTCCGGTAGTTATGTTCCAGTATCTTTCTTTCATGAAATCTCGTAACTCAATGACATCATTTACTCGTCGCCTTGCTAGAACGCAAGCAGTAGAATTTCTCGCTGAGTGGAGTCTCTGTCCAGAAAATGAAGTATTTCAGAGAATTCATGCTGGCCTTTACGATCCTGCAATAATCGGAGATAAACCCAAATGGTACAGCAGCAATTTAACCAGATCTGATTTCATGGTATGTCGACCCGTGGAGCAATGTACACTTCATCTGAATTGGGACTCTGGTGATCAGGAGGATTCAGATGAGGCCAGTGGACTCGAAGTAAGCAGCGAAGAAGAGAGAGACACGAGCACATTGTCGTCATATTCCAGTTACAACGATTTTCTAACTGATATTGTCGACAGCGGGATTAGTAGTGATACTTTTAAATCCAATGATGAATATGAACCAACAGAAATGGAAAAGTTAACTGTGGATTTAGAGCTCACATTCTGTGCCGCTACTGGCTGTGCAAAAGATAAAGATGATTTGTCCTTGCTATCAAATAGCAGTATGGATGAGGAAAGCACGAAAGATGATAATGGCAATAACACATCATCGGATCAAGTCAAAAGTAATGCAACAAAATCTGGGAATAAGTTGGCTTTAATATTGGGATTTTAATAAATTTTATTCCTCATTCACAGGTCGTCTCCTATGAGACCACCTCCGCCAACAAAAGTAGGATCGATAGGATCACATCCAGGAACTCCACATGGTGCTCCAAAAGCTACGTTCTTTCCCGAGGGTAAATTTAAACATATTATTAGCGGTTTACGTTGAGTGTTAATTCATTCAGAAAATGTTAGTAATGGATTGAATTCAGATTCCAAAGTTGTCAGTAAATCAAAACGGAATTCCCAAACACCCGGTGACTCCCAGTCGAATGCGTCGAGTGATTCCGAGATGACTGGATTGGAATTATTAAAAGATTTAGGTGAACAGGTGACCGACGCGGCCAGTCAGGCTACTAGTACAATTAATGATATATTAGGTTCCAAGGGTTTATCAGTGCACAAATTTACCAAACCGTATTCACATCTCGGCCATCGGAAATCTTCGGTTGAAAAGTCATTTTTGTCCAAGCAAGCGAACAACAGCATTATGAAAGCAAACAGTGGTGTCTCGAATCCAGAAAACAAGAAAATGATGGACAGGCAAGTTCAGAAAATTCTAATGCAAGAGCAAATGCGAACTAATGCTCAAAGGTAAATGTTCAGTTGGAAAAGAAATTATTCGATATTATCAGTTCCGAGAATCAAACATTCCTCAAGGAAATGGTACAGAACATTTTGAAAGGCAGCACGCCAAATGTATTCAATCGAGGCAAGGTATCGAAACTGCTGGAGGATGAGAATTATCGAAATTTTGTGTTGTCCAAGTTGTACGTGTCGTTAGAACGTAAAATATCCGAAAGTCAGCCTCATATAGAAAACGTGG
>CUFF.559.0
TTGATTTCCATCAAATCTGTGTTCAAGGCCATCCAATGGTTGCTGAGTATAATCATCCAAGGTTTGGAATATTCCTGTCGAAACCGAGGAATTGGTGGCATGGCTAGTGCTTATCTGTTGCTAGAGATCATTCATACACATTATTTATGCCAAACACCCGCGATCGGGTCAAGGATAGGTAGTCAAACTAATCTCTCTCATGTCAGTTGTGTTCAGTTAGATAATTAAGCTTAATGGTTTTCATTCTCAGGCCAGTTCACCCGATAGCAGCAGCACTCAAGATTTTATTAAGGATGAAAGTCTAGTGAATACAGTCGGTATTCAACCACCAAAGCCTGCTGTTTCTCCTCAACTACCAGACAGTTTAGAACCACCACTGGGACCACAAATTGGACCAGAACAAGATTTACTGCGCTCATTGGTTATGGGGAAGTCAACGAGACTTAGTAAAATGGTTTCAGTTGAATCAGATAGATCGGACTACATCGGTGCCAGTAACAGCAGTGTCATCTCAAATACGAGAATAACCCATGAAGCAATCAGACCAATTGCACTGAAGGATCCCACACTGTTACATGAAACGAAAGACCATTCTCCAGATCACGAAATTACTGGACCGCTGTATGCAAAATGCAAATGGAGTGGCAAATACCGCTATCATTGTGGCAAGTTGGTTCCGGTTGAACGATTTGCCCAGAATGAAATAGACACAAAGATGTCACCACAACGATTATATTTGTTCGAGTACTTTATCAGCGATTTAGACAAATTACGCCATAGTCTTTGGGCAAATTTGCAATTCTGGGAAGATGTATTCCTGGATGCAGTGGCTCAAGAACGAGATATGGTTGGAATGGATCAAGGCACTGTGGAAATGATGAAACGATATTCTACTTTATCACGAGTAGAACGCAAGAGATTGCAACTGGATGAGGATCGGTTATTAAGTACTCTCCTTTTTAATTTGGCCGCTTTTATGTTGATGATGCGGATGGATGTCAATGACATCAGGAATAAAATTCGTCGCATTCTGGCGTCTTGTCATTTGGGTCTACATTACAGCCAACAGATCAATTGTTTATTGGACCAGTTGCATAAACTGGTATATTTTCATTTCCCCACCTGAAGATATCTCTATTTATTGATTTTAGCAAGCTAACGACATTGACCTCAAGCCTATGGTCAGTCGTCTCATGCAGAAAAAGTCATTCACTGTACATTGGGGTACTGAACGAAACGGAGATATTCTATTTTTTGAGGTGTTCGACGATTGCATAATCCTTCGCAGTATTTCTGGAGCTATAGTAGACCGCTGGTGGTTTGAAAAAATCATACACTTTAGCTTCTGTCCAAAGACCAGAGTAGTTGTATTTTGGATGAAAGACGGGTCAAAAATCGCTCATAATAAGCTGTATACTAAAAAGGTATTTGGTGTGATAAATAGCCTTTATTATCTACAATACCAGTGCAAAGAACTCTATAACTGTGTCAAAGAAACAATGGAAAGAGCAGCTGCTAGAACGATGAGTGGAGGAGATCCATGACCGGAAATGGGCGGTGAATTCCCGATTAAAGATCGAAATACCGACGAGGAAGGTATTTTACAGGTTTGCATGGACGGTTTGTCAATCAACTTTCCCACAAAACAAGTCCTCAAACTAAAAAAATTCGTATGAAAAAGTATTACTCAGATCAGGCGAGCAACATCACCTATTCCGTCTTGTGCCTGTTCTCGTATCTTGCAGCCAGTCTCCACGCTAGTCCTTCTCCTAGTGCTTCTATTTGTTCTGATATAGACAAAATGTTGTCCAACTCCTCAAATCCTCACAGAATGCCCAGTGAAGATAGTTTAGTAGCTCCAACACATTCAATTATCACTTCGTCCTAATCAATGGATGACATCGTAGTGTCGTATTTATTTTCTCCTTTCGCAATTACTATATATTATTATTAGCTGAGCATTCCTGTGTATTCATTTTGAGTAACTGTGATATTTAATCTGTCAGTGATATACTTTATCATCCGGTTAAATTTATTCTATGGATCATCATTAGTCATTTGTACTTTTATTTGATGGATGTACTTTTATTATTATTAATAATTATTATTATTATCATTATCATTATCATCGACATGCTTTGGGCTATTGTGAGCATTTAATGATAAACAAATATTTTCCTAATGACACCATTGTGAGCAGGTATTGACAGTTATAGTAGCTATGATTTAATTAATAGATATTTTGAAATGAATTGTTGACGTTATGCTTTGTTGGATTTGCTTGGAAACTTAGAATTTATAAACAATTTAACCTAAGCTGAAACGTTCCTCGGATATTGGCAGGTCAAAATATATGTTATTCGTGGCTCCATCTATTCGAATGCGGATATCAGCTAGTTAGTACCGTTAATGCTGCAATTCTTATGTGTGGTATTGACATTGGATGCCAATAATGTATAATGCTCATTGTTGATTGGTATATTATATTTGTTTCATCATCTAGTTTTATTTGCATTTGTAATGTTTTGAAGG
>CUFF.559.1
TTGATTTCCATCAAATCTGTGTTCAAGGCCATCCAATGGTTGCTGAGTATAATCATCCAAGGTTTGGAATATTCCTGTCGAAACCGAGGAATTGGTGGCATGGCTAGTGCTTATCTGTTGCTAGAGATCATTCATACACATTATTTATGCCAAACACCCGCGATCGGGTCAAGGATAGGTAGTCAAACTAATCTCTCTCATGTCAGTTGTGTTCAGTTAGATAATTAAGCTTAATGGTTTTCATTCTCAGGCCAGTTCACCCGATAGCAGCAGCACTCAAGATTTTATTAAGGATGAAAGTCTAGTGAATACAGTCGGTATTCAACCACCAAAGCCTGCTGTTTCTCCTCAACTACCAGACAGTTTAGAACCACCACTGGGACCACAAATTGGACCAGAACAAGATTTACTGCGCTCATTGGTTATGGGGAAGTCAACGAGACTTAGTAAAATGGTTTCAGTTGAATCAGATAGATCGGACTACATCGGTGCCAGTAACAGCAGTGTCATCTCAAATACGAGAATAACCCATGAAGCAATCAGACCAATTGCACTGAAGGATCCCACACTGTTACATGAAACGAAAGACCATTCTCCAGATCACGAAATTACTGGACCGCTGTATGCAAAATGCAAATGGAGTGGCAAATACCGCTATCATTGTGGCAAGTTGGTTCCGGTTGAACGATTTGCCCAGAATGAAATAGACACAAAGATGTCACCACAACGATTATATTTGTTCGAGTACTTTATCAGCGATTTAGACAAATTACGCCATAGTCTTTGGGCAAATTTGCAATTCTGGGAAGATGTATTCCTGGATGCAGTGGCTCAAGAACGAGATATGGTTGGAATGGATCAAGGCACTGTGGAAATGATGAAACGATATTCTACTTTATCACGAGTAGAACGCAAGAGATTGCAACTGGATGAGGATCGGTTATTAAGTACTCTCCTTTTTAATTTGGCCGCTTTTATGTTGATGATGCGGATGGATGTCAATGACATCAGGAATAAAATTCGTCGCATTCTGGCGTCTTGTCATTTGGGTCTACATTACAGCCAACAGATCAATTGTTTATTGGACCAGTTGCATAAACTGGTATATTTTCATTTCCCCACCTGAAGATATCTCTATTTATTGATTTTAGCAAGCTAACGACATTGACCTCAAGCCTATGGTCAGTCGTCTCATGCAGAAAAAGTCATTCACTGTACATTGGGGTACTGAACGAAACGGAGATATTCTATTTTTTGAGGTGTTCGACGATTGCATAATCCTTCGCAGTATTTCTGGAGCTATAGTAGACCGCTGGTGGTTTGAAAAAATCATACACTTTAGCTTCTGTCCAAAGACCAGAGTAGTTGTATTTTGGATGAAAGACGGGTCAAAAATCGCTCATAATAAGCTGTATACTAAAAAGGTATTTGGTGTGATAAATAGCCTTTATTATCTACAATACCAGTGCAAAGAACTCTATAACTGTGTCAAAGAAACAATGGAAAGAGCAGCTGCTAGAACGATGAGTGGAGGAGATCCATGACCGGAAATGGGCGGTGAATTCCCGATTAAAGATCGAAATACCGACGAGGAAGGTATTTTACAGGTTTGCATGGACGGTTTGTCAATCAACTTTCCCACAAAACAAGACTTTGTTCCCATTGCACAAATCAGACGCTGCCTCACTCACAAGGCTAACATTTTCATCATAGAGATTATTGGTCCTCAAACTAAAAAAATTCGTATGAAAAAGTATTACTCAGATCAGGCGAGCAACATCACCTATTCCGTCTTGTGCCTGTTCTCGTATCTTGCAGCCAGTCTCCACGCTAGTCCTTCTCCTAGTGCTTCTATTTGTTCTGATATAGACAAAATGTTGTCCAACTCCTCAAATCCTCACAGAATGCCCAGTGAAGATAGTTTAGTAGCTCCAACACATTCAATTATCACTTCGTCCTAATCAATGGATGACATCGTAGTGTCGTATTTATTTTCTCCTTTCGCAATTACTATATATTATTATTAGCTGAGCATTCCTGTGTATTCATTTTGAGTAACTGTGATATTTAATCTGTCAGTGATATACTTTATCATCCGGTTAAATTTATTCTATGGATCATCATTAGTCATTTGTACTTTTATTTGATGGATGTACTTTTATTATTATTAATAATTATTATTATTATCATTATCATTATCATCGACATGCTTTGGGCTATTGTGAGCATTTAATGATAAACAAATATTTTCCTAATGACACCATTGTGAGCAGGTATTGACAGTTATAGTAGCTATGATTTAATTAATAGATATTTTGAAATGAATTGTTGACGTTATGCTTTGTTGGATTTGCTTGGAAACTTAGAATTTATAAACAATTTAACCTAAGCTGAAACGTTCCTCGGATATTGGCAGGTCAAAATATATGTTATTCGTGGCTCCATCTATTCGAATGCGGATATCAGCTAGTTAGTACCGTTAATGCTGCAATTCTTATGTGTGGTATTGACATTGGATGCCAATAATGTATAATGCTCATTGTTGATTGGTATATTATATTTGTTTCATCATCTAGTTTTATTTGCATTTGTAATGTTTTGAAGG
>CUFF.581.0
ACCAATAGTGGATAAAGTTAATCGTGGAACTCATTCCTTAAATGAAGGTTAATTTATTATTTAAAAGACCTTAACGAATTTTACACATTTAAATGCAGATCGTAAGAATGCTTCTGGACAAATGCGTTCAAAAGCAACGATCAAACGATTGAAAATGTATAGGAATTCCAAAGAACGAAGAAATGCTATTGGAAAAATTGTTAAAGATGCTCCTTTTCAATCTACACTGCCATCTGGTAGTATGGCCAGAATAGAACCTAACAGAAAATGGTTTGGAAACACAAGAGTTATTGCTGAAAAAGACCTTTTAAAATTCCAGGAATATGAGAATACGTTTGATCCTTTCCAAATAACCCTTCGTAAAACTATAATGCCACTGTCATTAAACATGCCTAAAATAAAAAAGAACAAACCCGATTTTAAAACTTTACAGCCATATTTCAAACGAAAAATAGCAGTAAAAGAATCGAACATAAAAGCCAGAACATTTGAAGAATTGTCAGCTCAAACTAAATCAGCATTGGAAACTTTTAACGCTAAACAAGCCGATTTAATTATAGATGCCGACAAAGATGAAGCTACACATGGTGTCTTTAGAGCAGGTACATCGAATAGAATTTGGCAAGAAGTTTACAAAGTTATCGATTCATCTGATGTTTTATTGTACGTCCTGGATGCTCGAAATCCGATGGGAATGAGATCGGCTAAAATTGAATTGGATATTAGAAATAAACAAAAAAAATTAATATTCATTTTGAATAAGGTCGATCTTTTGCCCGCTAGAGTTACGAGACATTGGGAAAGAGAATTGAACAAGGAGTATCCTACTATCATGTTCTATGCTGACATGAAACATCCATTGGGTAAGGATAGATTGGTTGGTTTGTTGCGTCAAATCCGTGACAAAATGAAGGACCGTAGGCAAATCAGTGTTGGAATCATCGGGTTCCCCAACACTGGCAAGAGCAGTCTAATTAACACTCTCAAGTGCGCATAATTATCGATAATTAACGATTATAATTCTGACTGTTTTAGGGGAGAAAAGGTTTGTAAGGTAGCTCCGATTGCCGGAGAGACTAAAGTCTGGCAATACATATCCTTAATGAAGTCGATTGATTTGATTGATTGTCCTGGAACTGTGACGTCAGAGAAGGATGATAAGCTGTCGGAAACCGATTTGATATTGCGTAACTCGATTCGAGTTGAAAAAGTCGAGGATGCAGATCGTCACATTCCCGCGTTACTCCAAATCGTCAATCGAGAAGTCGTCGATAAACTCTATAAAATCAATCGACCTTATAGTTGTTCCGAGGAATTTCTCGAAATGGTTGCCAGGAATCGCGGCCGATTGTTGAAAGGCGGCCAACCGGATATTCTCACTGTTGCCAAGGAGATGTTGAAGGATTTCAACAGTGGCAAATTGGCCTGGTATGTAAAACCACCGACTTACGACAATTCCAAGGAAACTATGAAAGATTATGACAACAAAAACTGGCTGAAAGAGCAAGCAGCAATCGAGGCGGCCGAATTGAAAGCCCAAGAGAAATTAGACAAAGAAAAGAAAGTTAAACTTGTCGAGGAGATGAATAATCAAGATAGTGATGGAGATGAAGTATTGGAGGATGTTGTCGAGGAGAAGGAAAATAAGGATGAGAAAGAGGAGGGTGATGATGAGGAGAAGGAAAAGAATAAGAACGTTGACGAATTTCATGCAGGTGTTAAAATAAAGGTGCCAAAAGCCAAGAAAAGTAAAACCACAGCGAATAAAGTTGCAAAGAAAATGACCAGCAAGGAAAGGAGACGATTGGAGCGGGCGAGCAGAGACAAGAAAGTTGGCTTTCATTATTACAAGGAAGTCGATGTAAAAATGAAACGGA
>CUFF.593.0
TCAGCATTATCACTCTTTTTGTCGTCATTCCTCTATTTTCCGGTGCACTATTGAGAGTACAGAAAAAGGAAAAATTCGTTGGAACAGAATTCGAGGAATTTTTGGATGATTCTTTAGCAAACATTGATGAGACAATGTGCCCGAATTTGATCTACAAATACTGCAGGGGCCCCCACTGCTTGACTTGTACAATTAAATGTGAAAAAGTCGACGGAGAGTGCCAGAAGAAATCTGCTGAATGTGTTTAAAATTTAAAAAATCTTTGGTATCTCACGAAATAGGATATTTTTTAATTGAGTTTTTGTTTGAATGTATAATATTTTTGTACTGAA
>CUFF.596.0
TATTTTTGTGACTGAAAAAATTTGAGTCAATTTTAGTATTTCAGTTGCAATCATTTTTCTTGTAAAATTATTGAGGGAAGAAATTGAAAAATTTTTAAAATGAATTTATTCAAATCTAACAAACCGAAACATGAAGAAATTTTTGTTAATGTCATACAAAGTCTGAACAAGTTATACACTCAAAAGCTGTTACCTTTAGAAAAACAATATAAATTTCATGAATTTCATTCTTCATCTTTGGAGACCGGTGATTTTGATGCAAAACCGATGGTTCTGTTGTTGGGTCAATATTCAACGGGTAAAACAACATTTATCCGATATCTGCTAGAACAAGATTTTCCCGGCATTCGTATTGGTCCAGAGCCAACAACAGACAAGTTTATTGCAATAATGTTTGACGAAAAAGAGGGCACTATACCTGGTAACGCATTAGTTGTTGACCCGAAGCGGCCATTTCGTCCTCTATCGAAATTTGGAAATAATTTTCTCACTCGATTTCAATGTTCAATGATTAAAAATCCAGTGTTGGAATCGATCAATATTATTGACACGCCGGGAATTCTCAGTGGTGAAAAACAGCGATTGGATAGAGGCTATAGCTTCTCTGAGGTAATCGAATGGTTTGCGGAACGAGTGGACAGAATTATTCTTCTTTTTGATGCTCACAAATTGGATATATCCGATGAATTTCGCCGAGTTATTGAACTATTAAAGGGTTATGAAGAAAAAATTCGAATTGTTCTCAACAAATGTGACATGGTCGACAGTCAGCAATTGATGCGAGTTTATGGAGCATTAATGTGGAGCTTGGGGAAAGTCCTTTATACCCCGGAAGTAGCTCGAGTTTATATTGGATCTTTTTGGGATCAACCGCTTCATTTCGATACCAATCGGAAATTGTTTGAATTAGAGGAAAAGGATTTATTTGAGGATTTGCGATCTTTGCCCAGAAATTCTACAGTTCGGAAATTAAATGATTTTATTCGTCGGGCCAGATTGGCTAAGGTACACGCTTACATTATCAGCGCTCTTCGTGATGAAATGCCCGCTTTAATAGGAAAAGACAATAAAAAGAAAGAATTAATACAAAACCTTCAAGGAATATACGACAGAATATCTCGACAGCATAGTATTTCTCCTGGCGACTTTCCGAAAATAGAGCGAATGCAGAATCTGTTGCCAGATCACGATTTCAAAGCCTTTCCTACATTGAAACAGAAATTAATTGAGACTGTAGATGACATGCTAGCCAACGATATTGCCAAGCTAATGCAAATGATTCCAAAGGAACAAACCGCCCAAAATGAATTTACAAATCCAGTGAAAGGAGGTGCATTCGAGGTACAGCATGACAACCCGTTTGGAATCGGTGCAAGTGAAGGTATCAACCGTGGCAAATTTGACACCGAATGGGCCGTTGCCAAGTTTAAAAATGAATACGATGAAGTAAATTCCAACTGACTTAAAACCAATTATATCCAGTTGCTGCTAGACCTTCAGAAGCTTGCATCCAGTCAATGGGAAAATCAACGGCACTACTGCTAAAGATTATCTTGTCAAAACGAAATTACCATACAACATCCTGGGGAAAATATGGAAATTATCGGATATCGATTTGGATGGTGCTCTTGATCAGGATGAATTTGCTCTTGCTATGTATTTGGTAAGGTTGAAACTAGACAATGAAGAAATTCCAGGAACGCTTCCAGATCATCTTATTCCTCCAACAAAGAGGGAAATCGTGTTTTCTCGCGTTGCAGGCGATGTCGATAAATAATTTTAAATCAGATGGATTGTCTTGACCGTGCTGTCATCTGTATTCGATTGGATATAATTATACAGATTACATATTTCACATTGATTCATATATCCAATCAAACTTTATTGTGCCTGATTTTTGATTATTTTGTCATTATTGATTATCGCGTGGGTGCGGCAGATGTGCTTACGCTTGGCCCAATGCTGGGCTGCCACAATATTGCTTTTTCAGCAAATGCTTTGATTTTTGTGAGAGAATAAATGTTTATCAACTGGTGGTAATTATATTTGTGGTTATTCTAGGGAATTGGGGGCCATTTGG
>CUFF.632.0
TTTGTAAACCTAGATCATTTGGTTAATAATTTTAAAATATTTTTAATAAGGGATAATTATCCACCCACTTCTTCTCATGGATATCAATCCAATACAAAAATTAAAAATGTTCAGCAACAAGTTGATCAGTTGACTGATAGCATGCGTCAAAATATGGACAAAGTTCTCGAAAGAGACAAACGATTGGATGATTTAAGCACTAGAGCTGAAGACATGGAAGGGAATGCACGAGAATTTCATGCGAATGCCGTGCGAGCTCGTAGAAAATTTTGGTGGCAAAACATCAAAATGTGGCTCATTATCGGTGGCGTCGCTGCTGTCATTTTGATAATCATTATTATAATTGCAACGCAATGATCTAGTTCTAAGAATTAACTCTCCATTTCAAATGATTTTCATTTATTGATGATTCAAATGGTGCTATTTTGGTTTGGTTTCAAAACCTTGAAGCCATATGTGTACAATTGTCGATTTGTTATTTTTATCAAAATTTTGTTCTACTTAACCTTGATAGGTCAATATAATTTT
>CUFF.680.0
TCTGAATTCATGGAAAACGATTAATATATTCCGACCGATAGACATCTGTGTTTGTGCTCCAACAGGCAGCGGGAAAACCCTTGCTTATGTAATTCCCATAGTGCAGCTTTTGATGGAATCAGTTGACCAATCTGATGGCCCTCGGGCAATCGTTGTACTGCCGATTCGAGATCTCGCTAAACAAGTCCATGAGGTATTCCAGGGCATATCAAAACCGCTAGGCATAAGAAGCGTTCTTATTACTGGCCACAAGAACTTGATCCAGGAACGGGATGATCTATTCAATCAGTAATATCCAGATATTGGCAGGCTCGTGGAACACATCAAGAATTCCGAGCGTCTAAATCTTTCATTCCTTCAATTTCTGGTGATTGACGAGGCTGACCGAGTGCTTGCAGACCCGAAACAAGATTGGTTCGTCACCTTGACAAAGCACATTGGCCTTAGCAAGCGATTCAAGGACATCCAATCGAGTTTTGTCCAGCACGGATTTCCTGCAATTCAGAAAATCCTCCTGTCGGCTACATTGACCAGTCAGCCGGATCTCCTTGAGCACTTTGAGCTCCATCTGCCGAAACTGTTTGTCATAGGGAATAAAATTTCCCCGAAATCCGCAACTGGAGGAGATCTCGGTGATAATTTCGCTGCTCCTGAAGGATTGAAGGAATATTTCGTTGTGTACAGCAAGGAATACTGCAGGATCATTTTCATTGTCGATCAGATCCGTCGACACAAGATGTCACACATCCTCTGCTTCACCAACACAAAGGAGAGCGCGACTCGACTCAATCAGCTGCTAAATCAATTCGACAAGATCCGATCTGCCCATGTCCATTGCGATCAGCCGCCTCAGACCCGGGAGAAATTGCGCCGTAGCCTTGAAACTGGAAAAATCGATATCCTGGTCACGGTGGACTCGATGGGCCGAGGAATGGACTTGTCGGGTGTTCGGTGTGTCATCCAGTACGATGTCAGTTCCGACCCCGCCACGTATGTGCATCGGGTTGGTAGAACTGCTCGGGCAGGACAAACCGGACTCGCCTACTGTCTCGTTTCTCCATTCCAGGTTTACCATTTGCGGGCTAATCTGTTGAAATGTGGCAGGAACATTAAGAACTGCAAGTTCTCACAGGGCAAAACATACAAATATATGAATGAGTATAACGCTGCGCTGACCAAATTGCAAAGCGGGAATTCTGCACTAGATCACCCACTGGACGTATGACACTCTCATCTGTATTAAATCATTCTGATTTCATTTAGGACTGTGATTTGGTTTGCTGATCGCCCAGATTGTTATTGAATATATTTTGTTGTCTACCTTTCTGGACAATAATTTTAAAAAATAATTAATAAAT
>CUFF.680.1
TCTGAATTCATGGAAAACGATTAATATATTCCGACCGATAGACATCTGTGTTTGTGCTCCAACAGGCAGCGGGAAAACCCTTGCTTATGTAATTCCCATAGTGCAGCTTTTGATGGAATCAGTTGACCAATCTGATGGCCCTCGGGCAATCGTTGTACTGCCGATTCGAGATCTCGCTAAACAAGTCCATGAGGTATTCCAGGGCATATCAAAACCGCTAGGCATAAGAAGCGTTCTTATTACTGGCCACAAGAACTTGATCCAGGAACGGGATGATCTATTCAATCAGTAATATCCAGATATTGGTATAGCGATTTGATTGGTTGATAGGAAAGTGGATGTAATTGTCTGCACACCAGGCAGGCTCGTGGAACACATCAAGAATTCCGAGCGTCTAAATCTTTCATTCCTTCAATTTCTGGTGATTGACGAGGCTGACCGAGTGCTTGCAGACCCGAAACAAGATTGGTTCGTCACCTTGACAAAGCACATTGGCCTTAGCAAGCGATTCAAGGACATCCAATCGAGTTTTGTCCAGCACGGATTTCCTGCAATTCAGAAAATCCTCCTGTCGGCTACATTGACCAGTCAGCCGGATCTCCTTGAGCACTTTGAGCTCCATCTGCCGAAACTGTTTGTCATAGGGAATAAAATTTCCCCGAAATCCGCAACTGGAGGAGATCTCGGTGATAATTTCGCTGCTCCTGAAGGATTGAAGGAATATTTCGTTGTGTACAGCAAGGAATACTGCAGGATCATTTTCATTGTCGATCAGATCCGTCGACACAAGATGTCACACATCCTCTGCTTCACCAACACAAAGGAGAGCGCGACTCGACTCAATCAGCTGCTAAATCAATTCGACAAGATCCGATCTGCCCATGTCCATTGCGATCAGCCGCCTCAGACCCGGGAGAAATTGCGCCGTAGCCTTGAAACTGGAAAAATCGATATCCTGGTCACGGTGGACTCGATGGGCCGAGGAATGGACTTGTCGGGTGTTCGGTGTGTCATCCAGTACGATGTCAGTTCCGACCCCGCCACGTATGTGCATCGGGTTGGTAGAACTGCTCGGGCAGGACAAACCGGACTCGCCTACTGTCTCGTTTCTCCATTCCAGGTTTACCATTTGCGGGCTAATCTGTTGAAATGTGGCAGGAACATTAAGAACTGCAAGTTCTCACAGGGCAAAACATACAAATATATGAATGAGTATAACGCTGCGCTGACCAAATTGCAAAGCGGGAATTCTGCACTAGATCACCCACTGGACGTATGACACTCTCATCTGTATTAAATCATTCTGATTTCATTTAGGACTGTGATTTGGTTTGCTGATCGCCCAGATTGTTATTGAATATATTTTGTTGTCTACCTTTCTGGACAATAATTTTAAAAAATAATTAATAAAT
>CUFF.683.0
AATCCGAAATTAATTTTAATAATGTCAAATGAAAATGACAAAAAACCGTTTTTAGAAGATTTATTGCTGAATCAATGCCATTCTGGAGCCGTAATTTGTTACCTCTACTATCATCATGGCAATATCGGAACCATTCGCAATTCCCAGTCGAATAAATTGGAATTGAATTATTCGTTCTCTCGACAACTGCCAGCATTCAGTTGGCTTTGCCTTCCTATTGATATTGACGCTCGTGTTTTATCCAAAGGTTCTGATGTGAGTTCCAGCACCAAATTGGTAATCGTGTTCAAGACTGAGTACAGCAAAGATATTTATGCTGGCAGCGCGTTTCCCGATGACACCAGCAATAATCATCAGATTTGTTACTGTGGCGGACTGATAAAGAGAATAGAACTATTCGACCACTCAAAACGCTGTTTCGTAAGGTTGTTTCGATTGTAAATGTAACAGCTCGTAACCGATTATAATCAGATCAAATCATATTTCCATAGCAATTGGTGGGGATAATTTCCACGTTTTCCCAATCATTCTCAACGAGGAACATTGTGAAATTGACTCGCTTATTCTAGTTGGAATCGCAAATGTCTTAGTGAAATTTTTTAATTTCAATTTAGGAATTCAGCTTCAACAAGGAAAATTATGAAGAGTTTGTTAAGGATCAGATAATCAGCTATCAGTGCGCTTTGGTGTTTTCGTGTTATTTTAGAAACTCTATTCTATATCAGTCGGAACGGAAAATTACTGAGTACGAATTGTTTTCAGAATATTTTCCTAACATTCCAATCAACGGCATCATGTCCAAGGCTCAGATCTTTCATTTAAATAGTAAATTAATTCATATTGTTAAAGGATTACATAACGTCGATTTGGAGGAGCTTTCGTCAGTTTAT
>CUFF.737.0
TCTTTTACCATACAATTCTGATTTGTGTAACTCTTCAATCAATGGGATCAATAAGTACCAAGAATTTACCATTAATCAACAATTGAATTTTGAAACTTCATCTAACACTAGTGATGTGTTGAGGAGTATTAATGATAATATCAATACAACAGATATGTCTTCATATCTACCATGGCAGCAAATTGAACATGAAAATTCACAGTATTATTTCTGCCGTGTGCTTGTCAAACCAATGGGCCTAAAGTCGCAATTACATACTGAACAAGGTGAATATAGTTTTTGGGATATTAGGGCAAGAATAAATCACTTACAACCTCCTGTTAAATGCTCTGGTAGGTTATTGTTACAATTTAGACACAATCAAAATCTTATTTCAACTCTGGACAGTCATTCAGCGCGGACTGTAAATATAACCTGCAAAGACTCGTTGCCAATTATCATTCCATCCAGCATCCGGAAACTCTATATCACCTATTTTTCTACAGACCCTGATAGTGAAGGATTCATGATTAATATTACAACTTTCATTTATTTCCAAGGAGATTTTCCAATTTCCTTTCAAAATGAAACCTGCCGACTGCAGGATGGGTTCTGGTGCGGTAACAAAACTAATGCTTGTATATATCGAGATATGATATGTGACGGATTGGATTCGTGTTTCGATGGTGGTTCGGATGAGAATAATTGCCTATATTCAAGCAATAATACCGTTCCCTTCAGAAATGTAACTCACCTTACAAGGATCAAAGGAGCATTTATCGATTATCTACCTTGGCTTGCCTTAGCGATTCTGCCGCTGATTCTGCTCATGGCACTTGTATGCATTTGCAATCAGCATCGAAGCGAAGTTTTCTTCGATGACGAAGAAGACAATTTAGACGTTGAAAAGAGTCAAGAAGAAAATGCAGATCATATGTGGTCGAGTCTAGACGCGCTCGATCAGTTAGAGAAACCAGAAAACGACAAAGAAGACAATGGGAACTATTGTGAAGAAGATGGCCGCTTAATGCATTTAACTGGGAAAGGTTGTCAGTTATTATAAAAAGCTAACAGATTGATGATTGCCCTTTAGAACCGTTGATCGGTTTGCAGACTATTAATTGCCCCGCCACAATCAAAGCAGAAATAACAGCAAGTTGCACTGGAAATTCCCTTAACAAAGACTATGAAGACATAGACGAGGAGCCGATCATTATAGCCAAAGGAGATCGCGGTTCAACCAATCTTCCAGCATCCAATTCTCTGACAGACCTCGAGATCAAGGAAAAGAGACCGGATTTACCACAAATGGATTTCCTGACCAATACAACATCCAACGTAATGACCATATCTCAAATAACGGACGATGATTACGTTTTGGAAGATGTCGGTAGTCTTCTACGAAAAGTTGATAAGAGCAAAATTCCGGAAGAGTTGCGTATCAGCAGTATGAGT
>CUFF.760.0
AATTTAATCATGAACAGATTATCTGTAATGGTAGAGTCAAGTGATTATTTAAAAAGTCAAAATGACTCGGAAACTAGAAAACCCCATTCCGGCTCTCTCAGTGATTTAACTCAAGAATCCATTGGTCGAGAAGACAGCATTATTAGCAAAAGTTCACTGTCATTATTTTTCAAGAAATCAGTCGAAGGATCTTGGTCAAATGGTTCGATATCCACAAGTCACTTTCCACGGCCCGATAAGGCCTTAGTTCTGTTTGATAAAGTATTATCGGGTTTAAAGTAAATGATGAAACTGTTAATAAATTGAAATTATGTAATTTGTTAGCGAAATGTTCGAGAAATATTCACAACTGACAACTGAGGACGGGATTGAGGATCAGGATTACAATGAGATTTGCACTAAAATCGATGACCGGATGATGCTGG
>CUFF.763.0
AAACACTCAAGGCTGATTATTTGAAATTATTAGAAATGAAAAAAGGGGAGTATGATAAAATTCAATCGAATCTTGGATCCATTCTCAAAAATAAAAACAGCAAAGTAAACATAGATTTGGAAGAAAGTGAACCATATTGGACTATTTCTAAAGAATTATTCATAATTGAATCCAAATTGGAAAAATGTACTGGAAAATTACAGTTCCAGGTCATGGATCTGGATTCGGTGGGGAAAATAAATTCATTGGATCAGTATGAATTATCAATCAGACTAAATGATACGACAAAATTCAAATCGAGAATAAAAATAGAGAAAACTGGCCATCAATTGTGGGATATGAGAAATTTCGAAATCTATCCCATTGTCGATGACTACATTTATATCAAGGTTCGCATTTAGGCAATAAGTTGGATATAAATTATTGAATGTTTAGTTTTCCGAATTGAAACCTCTCAACAAGTCATCCGTTCTCATAGAAAAGAAGTTACCATTCGTAAATGAAATGATTAGATCAAGTCCCAGTATTTTTACAATGTGGCTTACACCTGTGGGAACAATAAAACTGAAAGTTATCGTGCAATGGAAGGCAATTCTCGACAAGTCAAATTTGCATTCACAATTGATCAGCAGTGAGGAAGTTCCGGTTCGTAGTAGAGCCTCATCAACATCACACAAGTATGGAAATAATAAATTATCCATAAACATTGAGAATTTGTTCCGTTCTAGTCGAACTGAGGATAACATTCATTCCATTTCTAACATTCTTGAAGATGTCGATGAAGAGAAAAAGTCCAAAGAAGCATTCCAAAACATACCGACTGAAGTTAAGTTGTGTGAGGAATCCGCACAGAAAACAGACAATGATGTTGAGAACATAAACAAAGACCTAAATATAGATATTGTTCCAGAGGCGAGTGTTTAAATGAACCTTTATCAATTACTCCTATTGATTTCAGAATCTCTCTAATGTGCAAATCAATGTTAGTAATGAAACAACAAATCTTTCCGCTGAGAAGCTAGAACTAAATTCAACTATAGTTTTATTGAGAAAAGAAAAAATCGATTTATCATTTCATAATGAAGATTCACCAAATGAAAAAATAGTAGAAAGTATTAGTGAGGAAGACGAAAAAGAGAAAACTGAGGAAGATGAAAAAGAGAAAACTGAGGAAGATGAAAAAGAGAAAACTGAGGAAGACGAAAAAGAGAAAACTGAGGAAAATGGGAAAGAGAAAATTGAGGAAGATGAAAAAGAGAAAACCGAAAGTAGTGTGTCTACGCAGTTAACTTTGAGCACTCCTTTGGAAGAATTACCTAGTGAATATGATCCTTTTGAATCTTCGCTTGTTATTCCTAATGAGGACTCCAACAACCAAGAGAACGAAGAAATTATCATTGATCAGGATGCAGTTTACCTTAGAAGCATTGAAAATCCCTCCGAGAATCTAACAAACGAAATTGAAGTAGAAATCATTGTGGATTCATCGGAAATTGACTCGACTGGACAAAACTCATCGGACAATATTAGCCAATCAAATTCCGACATCCAAATCAAGGAAGAATTATCGGGTTCATTGAATCATGAAAGTTACACAGTGGATAGTGTCGATTTGAGCGAAGATTCGGAGCTTGCCGGAGAAATACGAGAAATTCCAAAGATCGATAATTCGGAATCGACATCAGAATTGACAGCAGAAAATGTTGCCTGCACCGTGATCAGTTATGAAGCCTTGACTGATAGCAACATTAATTCTGGCGATCCCGCTGCCAATCACTAACATATTGATTATTCTGTGATTTATCGACATTTACCATTCTCTGTAAATAAATTTTGATTTTATATTGGTGTGTTTCGGTTCATATATTTTATATTTTGTGTATAAGAAATGAATTTGATCGATATTTGGGTGCTTTCGGTAATAATTCCAATAATCGATATTGATGTGCTCTATAATAGTTATCGATATGTCTGTGCTATGTATTATTATTATTATCGATAATCGATGCGCTAATTCGGTAATTATGTCGATAATCGATATTTCTGAACTCTCTGTATTTATAACAATCGATATTAATGTGCTTTCGGTAATTAAATCAATAATCCATATGAAAGTGCTTTTGTTGTTATTAATTTTGAAAATCGATATTAATGTGCTTTCGGTAATTAAATCAA
>CUFF.775.0
TACATTTAATTTTATTATAAAATGTTCAAATTGATTTAATAATTAAAAATTATAAACATGGGTAATTCTGCAAGCTTTAACGAAACAATCAATGCTCGAATATCTCAGTTAGAGTCTATGGACTTGAATTTTCCAAAATCCTTATCCAAATATTCATCTAATTCTCCAAATAAATGTGTAGCTTGTCAAGCAGCCTTTAATTTTATATCATTTAAGAAACGAAAATGTGTAAACTGTATGGAAAATTATTGCGTTGACTGTGTAATGCACTACAAAGGTATTTTTTAAATTATAAAATTCTTATCAATTTATATTTTAGAATCCATCTATATTTGTTACAGATGCCAGATTTTCATGTCCCCTAATTTTGGCTGGTCGGAATTAATGAAATTGAAATCAAAAGACTTGATTTGGTATTTGAATCGTAGAAACATTTCCTGTTCATCTTGTAAAGAAAAAGAACAATTAGTGGAATTGATTTTAGAGAAATTCAATTTGCCATCTAACAACAAGCGCTTCAACATTGTTGATGAGTTAGTTAATCAGAATGAAAGAGTCGCAAATATCACACCAGATTCCACCAATACAATAAATCCAAATGATGCCGACAGTTCTTCATGTAATCTCTCACAAACCGACAATATTTCAAATGGGGCATCCTCGAGTTGCCAACAGGCCAATAAAATTCCTGGTTTCCAAAGAATCCCACCGCCAACTTACGAAGAAGCAATGGAAGGCGGTTACCCAGCTTCGGTGATAAACCGAGCCGAACGAGTGCCTATCGAAGATATCAGTGCGATCGATGAGATCGAGCTGCTGTCTATCAGACAACTGAAAGACATGCTTGCATACAATAAGGTGGACTACAAAGGTTGCGTGGAGCGGTACGAACTTGTTAGTCGAGTAAAACGATTATGGACCGCTTACAATAGTAATCTATTGATTGCAAACCTTTCGGTTATTCAAATGAGTTTTCATGCAGATGAACGGAACGATTTCCAAACTGAGAATCCAAACAAATCAGAACCCGTGAAAGAATGCGCAATCTGTATGGACAGCCCGGTCGATTGTGTGCTGATTGAGTGTGGCCACATGCTCTGTTGCGTGAGGTGTGGCTCTAAATTGGCTGAATGTCCGATTTGTCGCCAGAATGTTGTGCGTTGCATTCGGGTGTTTCCGGCCCAGTAACAGGGCGAAATTATTAGTGATAAAGTAAAGATATTTTGGTTGGGTGACAATGACAAATGTTATGGGCAGACGGACTGTCACAAGCTGAGATGAGCGCAAGCAAAAATATCTATTGCGATTCTTTCGAATCTGTTTCCCATTGAACCTTGTGTGATGCTAGATCTGTATTGATTGTGTCATATAATCGATTATAATTATTTCACTTTCTATTTCTGGTATTTTTCACAGCAAATATTTCCAATATTGTTATTATTGATATTATATCGAGTATGAGGTCAGTTTAATTTTTTTTTCCTTTTTTTACACATTTGTACAATAAAGTTATTTTACTCGGAAAT
>CUFF.775.1
TACATTTAATTTTATTATAAAATGTTCAAATTGATTTAATAATTAAAAATTATAAACATGGGTAATTCTGCAAGCTTTAACGAAACAATCAATGCTCGAATATCTCAGTTAGAGTCTATGGACTTGAATTTTCCAAAATCCTTATCCAAATATTCATCTAATTCTCCAAATAAATGTGTAGCTTGTCAAGCAGCCTTTAATTTTATATCATTTAAGAAACGAAAATGTGTAAACTGTATGGAAAATTATTGCGTTGACTGTGTAATGCACTACAAAGGTATTTTTTAAATTATAAAATTCTTATCAATTTATATTTTAGAATCCATCTATATTTGTTACAGATGCCAGATTTTCATGTCCCCTAATTTTGGCTGGTCGGAATTAATGAAATTGAAATCAAAAGACTTGATTTGGTATTTGAATCGTAGAAACATTTCCTGTTCATCTTGTAAAGAAAAAGAACAATTAGTGGAATTGATTTTAGAGAAATTCAATTTGCCATCTAACAACAAGCGCTTCAACATTGTTGATGAGTTAGTTAATCAGAATGAAAGAGTCGCAAATATCACACCAGATTCCACCAATACAATAAATCCAAATGATGCCGACAGTTCTTCATGTAATCTCTCACAAACCGACAATATTTCAAATGGGGCATCCTCGAGTTGCCAACAGGCCAATAAAATTCCTGGTTTCCAAAGAATCCCACCGCCAACTTACGAAGAAGCAATGGAAGGCGGTTACCCAGCTTCGGTGATAAACCGAGCCGAACGAGTGCCTATCGAAGATATCAGTGCGATCGATGAGATCGAGCTGCTGTCTATCAGACAACTGAAAGACATGCTTGCATACAATAAGGTGGACTACAAAGGTTGCGTGGAGCGGTACGAACTTGTTAGTCGAGTAAAACGATTATGGACCGCTTACAATAGTAATCTATTGATTGCAAACCTTTCGGTTATTCAAATGAGTTTTCATGCAGATGAACGGAACGATTTCCAAACTGAGAATCCAAACAAATCAGAACCCGTGAAAGAATGCGCAATCTGTATGGACAGCCCGGTCGATTGTGTGCTGATTGAGTGTGGCCACATGCTCTGTTGCGTGAGGTGTGGCTCTAAATTGGCTGAATGTCCGATTTGTCGCCAGAATGTTGTGCGTTGCATTCGGGTGTTTCCGGCCCAGTAACAGGACTGTCACAAGCTGAGATGAGCGCAAGCAAAAATATCTATTGCGATTCTTTCGAATCTGTTTCCCATTGAACCTTGTGTGATGCTAGATCTGTATTGATTGTGTCATATAATCGATTATAATTATTTCACTTTCTATTTCTGGTATTTTTCACAGCAAATATTTCCAATATTGTTATTATTGATATTATATCGAGTATGAGGTCAGTTTAATTTTTTTTTCCTTTTTTTACACATTTGTACAATAAAGTTATTTTACTCGGAAAT
>CUFF.955.0
AAATGTCTGAGAGTGTTTGGAAATTTATGTCAGAAAATGAATTAAAAATTACGGATGAAGTTAGTCAAAACTTGAAATGCATTATTTGTCATAAATTGATGATAAAAGCTTGCAATGCTCCTTGCGGATGTCGATTTTGTTCCGATTGCATTGAGCATTACCTGAATGAAAATGATACATTCTGTCCAGGGATATCAAGACATTGTCAAAATCGAATGATAAATTATGCAAATGACATCGCTATTGATAGGCCTATTAACGTTCAAATATCAGAAATCTTGGTGAATTGTCCGAGGCAAAATTGTGAATTTAAAGATGAATTGCAAATGATGGAGGAGCACATGAATAACTGCGACAAGCGACCAATCAGCTGCCCATTCAATTCAATTGGCTGTGAAATGAATGAAATAGCCAATGAGGAAATGAATGCCCATCTCAATGAGAGCAATTATTGGCATAGCAAATTGATTACTGATTTGATCAATAATTTCCGCAATGAGATGGAATCACTGAAGAATGAAAATATGGAATTGAGAAATAATGTTATTGAATTGAATATTAAAATGACCGAATTGAGAACAGAAAACAGAGAATTCAAACAGCAAATTGATAATATCGAGTTGCAGTCAGCAAATCTACAGGTAAATTGATTGATTGAAATATTGAATTGATATTTGTGATTGCAGCAGAATAGAATAGATGAATTAAATGAAATGTTAGCATTGAAGAATGGATATCAATCAATGAGAAATGAGATAGAGTCAAATGCTGGAGCAAATACTCAAGTCCGGACGCAAGCTGAGGTCATTCAGACAAAATTCGA
>CUFF.977.0
TCAAATACTCTAGTCCAGTTTCAATGTAGCTAAAATTGTTGAAGTTACCGCAGTCGCTCTCATCCCTAATTATTTTGTCCGGTATAAATTGTTATCAAAATTTAGATATCATGTTGGTGGAACTATTTTGGCAGCAAAATTAGCATTACAACATGGTTGGGCTATAAATGTAGGCGGCGGGTTTCATCATGCATCTAAAAACTCTGGTGGCGGTTTTTGTGTTTACGCCGATATTTCAATAGCAATCAAAGACATACAGATTCAAAATCCAAATCAAAAATTCCTAATAATCGATTTAGATGCCCATCAGGGAAATGGTCATGAAACTGATTTCAAGAGCGATCCAAATGTGTTTATATTCGATATGTATAACGAGGGTATTTATCCACACGATGAATCAGCTAAAGGTCAAGATTAAATATTTGCCCATAAAATCAATACTTCTATTATTCCAGGTGGAATTGATATATCAGTTGGGCTGATGTCCTACACAAAAGATCCGGAATACCTGCAAAAATTGACCGGGAATCTGGAAAGGTGTTTCACTGAATTTCATCCGGAATTGATAATTTACAACGCTGGAACAGATTGCCTTTTAGGTGACCCTCTCGGTCGTCTAAGTCTGACTGAAGATGGAATAATCAAACGAGATGAAATCGTATTTCAAAAAGCCAAAGATAAAAGCTGCCCCATATTAATGGTGACGAGTGGCGGTTATCAGCTGACAAATGCCGCTATTATTGCTAAGTCTATTTGGAATCTTTTTCAAAAGAAACTTATTCAATGAAAATCAATTTTTTCCGTTAATCATATTTATAACTTAATCAATAGTTTTTGCGTAAAATTTTCACAA
>CUFF.1004.0
TATGGGATATTTTCAAGGAAAAACGAACATGTTAAGCTTATTGGAATAGCCATAGGAGAACAAATTTTGGATTTATCAAAAATTAAACATCTATTTAATGGACCTTATTTGAAAGATAATCAAAGTATATTTGAGGAGCATTCATTAAATAAAATAATGTCAATGGGTGAAAAGGTTTGGAATGAAATAAGATCCACAGTTCAATTACTACTCTCAAAAGATTGTCCAACATTAAGAGATGATGATAAATTAAGAAAAATGTAATTCTAGCTAAATATTTTATAGTTATTGAAAATTTAAGAGCATTTACTTCAATGAATGAAGCAACAATGCACTTACCAGCTGATATCGGTGACTACACCGATTTCTATTCCAGCAAAGATCACGCAATGAATGTTGGTATCATGTTCCGTGGCAAAGAAAACGCATTGATGCCGAATTGGACGTGGCTGCCTGTTGGATATCACGGACGTTCCAGTTCAATTGTAGTGTCTGGCACCCCGATTCGTCGGCCATGTGGACAAACAAAGGCCGACCAAGATGAGAATCCAACTTTCGGACCATGCAAAATGATGGACTTTGAGCTCGAAATGGCATTCTTTACGGGACCAGGTAACGAATTGGGTCATCCTATCGCGATGGAAGAAGCAGAAAAGCACATATTCGGTGTTGTCCTTATGAATGATTGGTCTGCTCGTGACATTCAGAAATGGGAATATGTGCCTCTTGGCCCATTTCTGGGTAAAAGTTTCGGCACGACGATTTCACCCTGGGTCGTATCGATTGCTGCATTGAAACCTTTCCTGCTTGCCAGCAATCCTCCCCATGACCATGAACCTTTGCAGTATTTGAAAGACAAAGATCCATTCACATTCGATATCAATCTCGAAGTGTTGATCAAACCGAAACAGTTGTCCCAGCCTGTCAGCGTGTCGAAGTCCAACAGCAAATATTTGTATTGGACAATGAAGCAACAATTGGTACATCACACCGTTAACGGTTGCAATATCCGGCCGGGTGATTTGTTGGCATCCGGCACGATATCCGGTTGGTGAATGATTTTGCCTGTGTTGATGATGAGATCTGTTGTCTGCGCAGGTCCGGATTCCGGTAGCTACGGATCGATGCTTGAGCTCTGCTGGAAAGGAACGAAAACTATTGAGTTAGCTCAGGATTGCAACAGGAAATTCCTACAAGATTATGATGAGGTCATTGTTAGAGGTCATGCAGAACATGGAAATGGGATCAGAGTTGGTTTCGGCGACTGTTCGGGAGTGATTTTGCCGGCTTTTGTCGATAGTTAGAATGCAAATCATTTGAGGTCTTAGGAATTTTTATTTCAATAAATTTGTTTCT
>CUFF.1013.0
GCAACAATATAAAACTGTCAACTTGTATTTCCTGTCATTACAAATGAATACTTACCTTGCAACTTCATTTTTGATTTGTTTCTTTGGAAAATGTTTCTCATTAAATCTTGAGCTGAATGACCAATGGAGACTTTTCATGAAGATCTACAATAAAAGTTATGAGAATTCTCTTCATGAGATAATTCGCAGAGAGATATGGGAAGACAATTTGAAATACATCCAAAAACACAATCTTGATCATGATCTAGACTTGTATACGTTTACATTGGGCATCAATCAGTTCGCCGACTTGACTCATGAAGAATTCAAAGCGATTTATCTGCCGGGAAATTTCACAAACAGTAAAACTGGAAATACATATTTACCACCTTTGAATTCAAATGAGTTACCAAAAAGAGTAGACTGGAGAGAGAAAGGATATGTTACAAATGTGAAGAATCAGGGTGGCTGTGGCAGCTGTTATTCATTTTCGGCAACAGGAAGTCTAGAAGGACAATATTTCCGTAAATCAAAAAAATTGGTCAGTTTGTCCGAACAGCAGTTGATTGATTGTAGCGAAAAAAATTCTGGGTGCAATGGTGGCTGGATGAATAATGCGTTTCAAGATGTTAAAATTATGGGAGGAATAGATTCAGAACTGGATTATCCTTATAAAGGAAAGAAATTACAATGCAACTTTCAACGTTCAAAAGCCATCACTTCTTGCAATGGCTACAAAAATATAGATAAAAATGAAAATAGTTTAGCTATTGCAGTTGCCAATGAAGGACCTATATCTGTTGCAATCGACGCATCTTCGAGAAGCTTTCAGTTTTATAAGTAAACATTTGATTGAAAGTAGTTGATAATTTAAATAAATGATCAGATCAGGAGTTTATAACGAACCTAATTGTGGTGTTAACGCTACTCATGCCGTATTGGTCGTTGGATACGGCACGGATGGATTTGATAACTATTGGATCGTGAAAAACAGTTGGAGCACGGCTTGGGGAATCAAAGGTTACATCTGGATGAGCAAAGATAAGAACAATCAATGTATAATTGCGTCTTATGCCAGTTTTCCGGAAGTTTGATGTTTCTAACCATGGATTCTATATTTCTCACTTTTTATTTAATTATGTAGTAATTATGTAGTAATTTTGGCTTGTAATTAGTATGTTATTTCTGAACATGTCGTGTTTCTTAAATTTCG
>CUFF.1066.0
TCCGACAATGAATTAGTCGAATGTGATGGATGTGGAACTGTTGTTCATGAAGGTTGCTATAAGATATCCGACAGCGTGTTTATGTCAGACGACTCGAGTGATTCCAGCACTTATCCTTGGTTTTGTGATGCATGCTTATCAAATGTTTCCAATCCGGGATGTGAATTGTGTCCTGTCGAAGAGGGAGTGTTCAAACGGACCGAGAATAATCGCTGGGTACATTTGTTATGTGCTCTCTACACGCCTGGGGTTGCATTTAATGACACTGAAACTTTATCCGAAGTAAATTTCCTTTTCCAACTTACTCTCCTGTAATTACAACTTGATTAGATCACTTTATCTGAACTGCCTTTGAAAGATTGGTCAGCACGTGAATGCGGTCTGTGTGCGAATCCTTTCTTTGCTCGGACCGGCATTTGTATTAGTTGCGACGCTGGATTGTGCAAAAATGTTTTCCACGTTCTTTGGTA
>CUFF.1066.1
ACGACTCGAGTGATTCCAGCACTTATCCTTGGTTTTGTGATGCATGCTTATCAAATGTTTCCAATCCGGGATGTGAATTGTGTCCTGTCGAAGAGGGAGTGTTCAAACGGACCGAGAATAATCGCTGGGTACATTTGTTATGTGCTCTCTACACGCCTGGGGTTGCATTTAATGACACTGAAACTTTATCCGAAGTAAATTTCCTTTTCCAACTTACTCTCCTGTAATTACAACTTGATTAGATCACTTTATCTGAACTGCCTTTGAAAGATTGGTCAGCACGTGAATGCGGTCTGTGTGCGAATCCTTTCTTTGCTCGGACCGGCATTTGTATTAGTTGCGACGCTGGATTGTGCAAAAATGTTTTCCACGTTCTTTGGTA
>CUFF.1084.0
CGATGAAGATTTTGTTGTTGGATCTGATGATTTTTCTGATGGCCAACAAATTGAAGAAAGCGAAGAAGAAAATGAAAATTCTAAAGCAGATGATGGAAATGACTCAGATGATACATCTGATACAAACGTGTCGGATAAAGTAGAAGAAAATACCAAGAAAAGAGAAAGTGAAACTATATTGGATAATTTGAATGATTATCGGACAATTGCTAATAAAACAAAATTCGAAAACGTGATGATATGCATGATGTGTTTATTGGACTCTAGTTTCTCCGACAATGAATTAGTCGAATGTGATGGATGTGGAATTGTTGTTCATGAAG
>CUFF.1087.0
AGAATTCCGACGACCCCTATTTTGCCAATTGTAGGCAACACACGGATAAAGAGACCGTAAAACGCCGTAGGAAAAATTGGAATGCTGCAGTTAATCGTCAGAAACTGCGACTGGAAGAATGGCATAATAACAATCATTACAACGACTCGAGATTGATCAGAAAGCGCCAGTTCTTTTCCTCAATGCATTCTAAATTTCTTGAATTAGTTCCAACGCCTTTCGGTCCTAAAACAAAAGTCGCCTGCTTTTTGGAAACAAATCCGATTGCCGTATTTCTGTTCAAGAAGAAAGCGACAAATTTGCGATTACCACAGGACGTGCTGAACTCCCAAACGAGCAACGACTTGAAAACCATCTCCTCGGGAATACCGGTTTTTGGGCCCGATTTTATCACCTATTTCCTCGGTAGGGAAAAGAAAATCGACGAGACAAGCCGGGAAATTGTTCAGTTGGAGAACTTTCGTAGGGAATTACAAATTTCTGAGCAGAATACTTCCCATCAATTCAATAAGGCCGTGGCTAAGAAGGAATCGGCAGAAAAGGAATTCAAGTTGGGCCTGGAGCAAGTCGCGTTGAAATTCGATATAATTAAACAGTTAGTAAAGGTAAGCACTGGCGGTGGATCAATTTGCATTAATTAAGGATTGGATAGCACCGGGAATTGATGGAGGTGATCAATAATCTGTTGGCCAAGTTCCAAATCCCAACCAATGGCAGCACTGGAAATGGCAACGAATCTCTGGTTTCTGGAGCCGATAAAGAAACAAGCGCTACAAATACCAAGACAAAGCCGGACTCAGTCATTAATGAGTATTGATTATTGATCAATAATCAGAGTGGATATATTGATAAATTCAGGTGCTACATGTGCAAGAGTGTCAGTGACCAGCACATGCTCATTGATTGCGACAATTGCCACAAATTCATTCACATTGGATGTCTCGACCCCCCTCTCACACGAATGCCAAGGAAAACGAAACTTTACGGATGGCAATGCTCCCTCTGCTCATGTGCGACAACCGATGATGAGCACGCAAAGAATCTAGATGTCAATCGGCCTCGGCAGCTGAGGCGGTCAAATGATTTACGCAGCAAATACAGTCGACACGAAGAGATTTCGTCCACCGAGAAATTCAGTCGGAAAATCCTAAAGCGAACCAAACAGCGATCGATAATCAATCAAACGGTGAGGCCCAAACCGAGACCTGTTAGTCCGACACCGCCGGAAAAGGTGAAAACTCCTACAAAACTGGAAGAAGTTCTCCTTGAGCCGCCGGTGATTTCCCATTCTCCCGTCAACTCCACCAACGAGACTCCTCCTGACTGTTCAAATGTTCCCGAATCAGAAGCGGCAAGCGACAACTCCAACACATCGAAACCTCCTCATATGACGGGTCAGCGCAAATCAGACCGCTCACGGAAACGGGTAAGTTTGCTGCTGCTGGTGCTGGTATTTATCTCTCCATTCTAGCCACTGACATTGCTCGACGAGTACGAAACGACTGTCAAGAGGAAGCGGCCAAATTTGCAAAATGTAAAT
>CUFF.1111.0
ATTGAATAAATGTGTTGCGTGCGGACAGTTCGCCGGTACGTATTGTTATCGGAATAGCAGATAATAGGCTGTATGCCAACATCAGATTCAGTAGCGTTGATCTGTGTGACTTCTTTATGGTTCACTACCAATCATTATATGTTGATGAGGTTGATGTGAATTGTTTTCTCAGAACATATTGTTCTGGAATGTTTTCATTATCAGATTTTCTAGCTATGTTTTATATCAATCTGTACTTTCTCATTATTATTCGTATTATTTTCGTGTCAATTATTCCGAACTATTCGCTGGCAAGCTGCACTTCGGAGGATGGGCTGACTAGAAATCTTAGCTCTTCGTGGATTAATGATAAAGGATGTAGATGCAGATGTGTTGGAATGGAAGACTTGAGTTTTGTCATGTGTGACGAATGCAAACCTTGGGCCAGAAATGGAGTCTCCTCGACTTTTATAAATAGAACATGTCGAAGCAATGGATTTGAATATTATGCTAATGAAATCTGGATGTCGTCAGTGTCAATCTGTCAACAGTGCAAATGTCAAACAAGCGGTGAAATTACTTGCGTTTCCGATAAACATTGCAGCAACACTTGTCCATTAGGTCAGCTCCCCAAGTATGGAGATTGCTGCGAAGTGGAACAATGCTCAGGAAAAAGTCCACCAAACGAAAGACAAGTCAAATGTCTGGACCCTACAACTGGAAGTTTTGTATCTCAGGGTAAAATGCGTGTCAGAAGACATTCATGTATTGATAGAATGTGTATTTGTTATAATGGGAAATGGCTGTGTCACAATTATTGTCAACTCTCGAATGAAACTTTCAAATACTGGCATAAACTTTGCTGCTCTAGGTCAATTGGTACCCAGCGATGTAAATCCCATAATCAAACTCTTCTTCCAGGAGAAAAAAGATATTTCAAGGAAATCGCTGACAACTGTACCTGTTTGAATGGGATTCTTTATTGTGATAAAAGTATATTTTTTTTTATTTTTCAAAATATTTTTTATTTTTCCCAGGTTACATTTTGAATCTGGAAATTAGTGTCGACGCTGCGTCTTTGCCTCATTCAAACCAATCCTTGCCGATTTTAATAACATTATTATGTTTAATCGGGTTCATCTTTTGTGTTTTCACTATGATCGTTTTCTACAGTAATTTTGATAAATTCAAACAAAAATTCCTGCATAAGGACAAACCCAAAGTTGAGGTTCTCCTTAGCGATATTCAGGTCGACCCAAAAGTTTCAGAATCTCTAATTGAGCGAATTTAAATTCATTTTAACACGTCTTTCATATTTTTGTTATTTTCTTCATTTTGGGTTTTGAGTGAAATATCTAATTGTTCAATCAAATAAAACGTTTTCCGATTCTTTAGCCCATTTTACTGATAACAATAAATGTTGTGGCGAGGAGGGTCCCATAAATTTATTCAATATTACTTCACAATTTGACAT
>CUFF.1120.0
GGTGCAATCGGGATAATTTGCAAAGATTCGGAACAAGATTTGTGGCAAATCGTATCTGAAGAATTGAAAGAAAAACGCGCAATTGGACTTCCGAAAGATCTTACTTTGACTGGTAGAAAATTACTGTAATTTGATTGGATGAGAATAATTTTTAGGCGCGGATTTTTACGAGGAAAATCTAAAATTCCAAACCAATCCGAAATCAGTTTCAAGCTCTGCCGACAGCATTCAGAATGATGGAAAGTTCAATTCGGAAAATGGGATAATGTTCAAGCCGAGTGAAACACCAATTGTTCTTGACGTATTTATTTCGAATTTTCTTTATTTATGTTGTTTGTTTAAATAGGTGGTTTTACCACGAAATAAAAGTAATGTTTGTGGTTTATTAATTAGACCAGGAAAGAACGGAAAAGATGTTATTAAAACTATTGAAATAATATGGAAAGGTTCATCAAAAGGTCCCTGGAATCTTGTAGCAGTCCCAACAACAGGGGATCTAGTTATATCTGAGTTTTGTTTGTTTGTTTTACTACATCATTTAGGGATTTAATCTCACTCTTTCTGCAAATAATGAAAATAAAGTTTTAATCATTGATCCGGTGCCTGCTGAAGAATTGAAGCTTATCCTACATGCGGACAAAGAAAAAGGTTCAAGCATCCGGCTGTCAGTAATGCACAACTGCCAATATTCTCGAACAATGAAGATTAGCGATTGTCTCGAATCATTTGAAACGAATGAAAAATTGCAGAATTCCCAAACCGAAGGACCGGTAAGTGTTTCTTGCCCGACGACCTGCAACTCATCTTCGGTTTGTGTCGGCTTCAAAGTTTATTCAACAGTAAATTTGTAAAGATTTTTCTTTATTAAAATATCTTTTCCAGGCGAGTCCAATTTGTTGGGCAGCTCACCAGGTGTTCGGTAGCAACGGAGACGGAAATTATTTCCTCTACGTAATACCAAGGGTTCCGTTTTTCAAATCGGAAGTCGACCCAACCTTGAACAATGGAATTTTTTGTCGAAGG
>CUFF.1126.2
TGGCAACAAGCCGGCCGAGTGAGATAAGCAGATTAATTGCTTACCGTTAATCCGTTGCATTTGGAAATGCATATAAACTGATCAAGAGTGATTCCTTTCGATTTGACAGTTTCGAGTGGAATACAACAATCCAGCATTTCCTCGTGATACCATCGCCAAGGACCTTTCCAAATTCGGCCGGGATCCACTTCTAAAGCATTGAGAACCATAACCAATGTTGCTAATCCACAGAAAGCTGGCTCATCCTAGAAAAGAGTGTACACTTTATTTCCAAAACAAACCAAATTCAATTACTTGTGTTCGTAACTGACTGGATTTTACCTTCATTTGATGAAAAGCTTATGCAGAATGATGGTAATGGTCTGCGATAGAAATTCATAACTTGAGTAACTGTTTTTTTCAAGGAAGCTAATGTCTGAAATAAAAATT
>CUFF.1127.0
AGTTGGAGACAGCTATGAGTGCAATAATTAAGGATATTGTTGAGTGCTCGATCGGCATTGAAATCGGTAGCGTTTTATCTGCACTCGACACGAGAGATTTGAAACTGCTTTCTGAAAGTGTTTTCGTTATTCCAAAATTGCACGGCTGTTCGCTCTTGATTTTACAAGACGACCTGGTGAAATTGACATTCTTACTATCAAGTTGGCTCATGGTCAACAGTCCGGTGAAAAACTCCATACCCGATTTGCCAGAGAACGCCTCTCGGGCGCAAATCCTCCAGAAATTGAGCTCGAGCGTGATATTGTCTCAAATGTCTCTCCAATCGCAAATGGAGTTGGTTCAGTTGTCGAATAAAATCGTCAAAATGTACAAATGCTTCGGTAGGGAATCATCGTGCTGCAATGACCTGATTTGTGGGGCAAGATGCTATTGAGGATTTCTTTGGGGCGTTCTTTCACTGGCTGTTTCAGATTGAACCTTTTCTGATTTGTAATATATTCCACTGATTTATTCTTTATTGGGTAGCCGGTCAAATATATAACCTTTTCAAAAGATCACTTGGCTATTTTCTCTTTCATTTCAA
>CUFF.1127.1
AATTTTTATTTCAGACATTAGCTTCCTTGAAAAAAACAGTTACTCAAGTTATGAATTTCTATCGCAGACCATTACCATCATTCTGCATAAGCTTTTCATCAAATGAAGGTAAAATCCTATTTAAAGAAGCTATGAATAATGGTCAAATGGAAAACTATTTTAGACTTGCCAGTCAGTTACGAACACAAGTAATTGAATTTGGTTTGTTTTGGAAATAAAGTGTACACTCTTTTCTAGGATGAGCCAGCTTTCTGTGGATTAGCAACATTGGTTATGGTTCTCAATGCTTTAGAAGTGGATCCCGGCCGAATTTGGAAAGGTCCTTGGCGATGGTATCACGAGGAAATGCTGGATTGTTGTATTCCACTCGAAACTGTCAAATCGAAAGGAATCACTCTTGATCAGTTTATATGCATTTCCAAATGCAACGGATTAACGACCAATGTCAAACGAATGTCATCAAATCCGGAATTTGAAGATTTCAAAAATCTATTATTGCGCATAACAACCAACGACAATGAAATCCTTGTTGTCAGTTATTCTCGAAAGGTTTTAGGTCAGACTGGCAGTGGCCACTTTGCTTCTGTGGGAGGATTTCATCCCTCTAAACAAATGGTTCTGTTATTCGATACCGCCAGATTTAAATACCCTCCTCATTGGGTACCCGTAGACACTCTTTGGAATGCTATGAAAGCAATTGATAATGAAACCGGTCAGCCGCGAGGCTACGTCGTGTTGACCAAAGATGTAGATTCCTCGTGCTTGCTGTTGTTGGCAACCGGGGTAGAATTCAATAAATATATGATGGTAAAGAAGGAAAAGGATTCGTTTGCTCTGTTGATTCAAAAATGGAATCAGTGGAGCAATGATGCTCCAGAACCTGAAAAGACCACGTTTTCAGTTGTCAAGGAAGCTACACGCTTCATTCTCAATAGCCATTTGTTGGCAATGAAATCAGGAGATAAAATAGTGTTTCCTTTGACTTGTCATAGCAACTTTTCATTCGAGATGAGCAATGAGTTGGAGACAGCTATGAGTGCAATAATTAAGGATATTGTTGAGTGCTCGATCGGCATTGAAATCGGTAGCGTTTTATCTGCACTCGACACGAGAGATTTGAAACTGCTTTCTGAAAGTGTTTTCGTTATTCCAAAATTGCACGGCTGTTCGCTCTTGATTTTACAAGACGACCTGGTGAAATTGACATTCTTACTATCAAGTTGGCTCATGGTCAACAGTCCGGTGAAAAACTCCATACCCGATTTGCCAGAGAACGCCTCTCGGGCGCAAATCCTCCAGAAATTGAGCTCGAGCGTGATATTGTCTCAAATGTCTCTCCAATCGCAAATGGAGTTGGTTCAGTTGTCGAATAAAATCGTCAAAATGTACAAATGCTTCGGTAGGGAATCATCGTGCTGCAATGACCTGATTTGTGGGGCAAGATGCTATTGAGGATTTCTTTGGGGCGTTCTTTCACTGGCTGTTTCAGATTGAACCTTTTCTGATTTGTAATATATTCCACTGATTTATTCTTTATTGGGTAGCCGGTCAAATATATAACCTTTTCAAAAGATCACTTGGCTATTTTCTCTTTCATTTCAA
>CUFF.1205.0
GCTAAATAAAATCCAAAGATATTTAACTTCGTGTATTATTACAGAAGAAAATTATGTCATTATTAGAAGGTAAAGAAATAGGAATGCCTGAGATCAGTTATCAAGTTATTTTATAACTTGATATATGTTATTTTAAATTCTATATCTTTTGAGGTTTCAGATGATATTAATAAGGACAATGTAGAAAGAATTTATAAATTCGGATCACAGCACGCTGGTGCTAAAGAGCTAGCTGCTAAATATAGTTTTGGCAAACGATTCCAGGAAACGGTTTGTTGTGTAATCTGGGCAATTTTAATGGTTTACAATCTTATTTTACTTATAATTAATTTTGTGCCAAGCCAGTGGAAATCAATATTATGTTATGCATTTTGTGGTATTATTTTGGCAGATTTATTATCAGGATTAGTTCATTGGTTTTGTGACACTTGGGGTTCGGTGGAATTTCCAGTTATCGGTCCGGGTTTAATTCGTCCATTCCGTGAACACCATATTGATCCAACATCAATTACAAGGCATGATTTTATTGAAACAAACGGGGACAATTTGGCTGCAGTGGTTCCATTTACTGCTTATTTGGCTTGGAAATTGAGAAAATACTATTCAGAGCTTCTAGTCGCACAGAATTATTATTCATTCTATGCCTTCATATATTTGTTGTCGGTGTTTGTTAGCTTCACGAATCAGTTCCACAAATGGTCTCATACATATTATGGGCTCCCTCGATGGGTGACATTTTTGCAGGATTGGCACATAATATTGCCGCGAAAGCACCATCGGCTCCATCACGTATCGCCTCACGAAACATACTATTGCATCACTACCGGTTGGCTGAATTGGCCTTTAGAAAAGATCCAATTCTGGCGATTTCTTGAGTTCCTCATAAAGTCAGCAACTGGATCAAAACCCAGATCAGATGACATGAATTGGGCACAGAAAACTCATTAAATTGATTATGAAATTTCATTGAATTATTATTATTTTTTAAATTATCTATTTACGTTTTGGCGGTTTCTTGAATCGTTGCAAATATATGGAATATTATTAATAGATGATGCTATTTTGTTTATATTTGTGTGAGTGCGCGTGTGCGAGTTTTATACTGTGCTTTGGTGATCGATATATTCTGCGATTTGTTTGCACTCTGGCAAATTGTTTCGGTGCTGCTAATACTGCCATTGTCATATGGTGATTCTCCAGCATCTCATTTATTCACCATGGAGGATCAGTGAGATTTATGCACAGTTTAATAAATTTGAGTTCTTTCATTGATTT
>CUFF.1241.0
ACAGATGTCCGACAAAAAGAAAGTTACAGATAAGAAGAAGCCTGCAGCTAAGAAAGCAGAATCAGCTCCTCGAAAAGTACCCGCGGGTCTTGCTAAAATAAAGCAAGATTTAGCAGCTAAACAAAAAGAGAAGGAAGAAGAAGAAAGGAAGATAAGGGAAGAAGAAGAAAAGAGATTATTGTTACAAAAATTGAAAGAAGAAGAAGAACGAAAGAAAAAAGAAAAAAAAGAAAAGGAAAAACAAAAGCGAAAAGAAAAAATTGAATTAGAAAAAAAGATGGGAACATATCGAACTGAAAAGGAAAAGAAAAGGTTAAGAGAAACTCGCGAAAAATATGGAATTAATACGGTTACGGGTTTACCAACCAATGACGAAGTAATTAAAATGCCAGTTTATGATAAACGTAAAAAGAATTCTAAAAAAGAGCATAAGAATTCTGAAAAAGAAGGAGATGGGGTGATACAAACGTCAGATATACATTCTGATTTTGATAAAGAAATGGGAAAAGAAAATATAACGAATAATCTACAATCGGATGACGAAGGATCTGAAATTGAAGATTTGTCCAGCGAATTAGAAGATTGGGAAAATATGACCATTACGGATGAAGAAGATGATAAGAACCTAAAAGTGGATAATAACAAAGGTAATGAAGAATTATTAAAAATAAATAATAAAATGGTAAAGTTGGAAATGAAGTCGAAAGATGAAACGGAAGAAACGGATGCATTAACTATTGTCAGAAACAAAATAGCTAAGCATCATAAAGAATGTGAAAGCAAAAAAGATGTGAATAATTTACGTGCTCCTATCGTGTGCGTATTAGGTCATGTCGATACAGGGAAGACGAAAATTCTTGATAAATTACGCCATACAGATGTACAAGGAGGTGAAACTGGAGGAATTACACAACAAATTGGAGCAACAAATGTGCCACTTCATGAGATTCCAAGCATTGTGAAAGCAATTCCTAACCTGAAGCTACCTGGATTATTAATTATTGATACTCCTGGGCACGAATCTTTCAGTAACATGCGAATGAGAGGAAGCTCTCTATGTGACATTGCAGTATTAGTAGTTGATCTGATGCATGGAGTGCAAGAACAGACAAAAGAATCAGTGAATCTACTAAAAAAAGGGAAAATGCCATTTGTAATTGCATTGAACAAAATTGATAGATTGGTAGACTGGAAAACAGATCCAACAAAATCCATCAAAGAATTGATGAACTCGCAAACGAATCGAACAAAAACTGATTTTCAAGATCGAATGAATCAAACGATCGCTCATTTTGCTAAATTGCATATGAATGTTAGATGCTTCTGGGAAGATGATGGAGACGAAGATTACGTTAGCATGGTACCGACATCTGCTCATTCTGGGGATGGAATGAATGATTTGATTGTATATTTGTGCAATTATTCGCAAGATAGATTAGCAAAACGATTGGCATTCTCAGAAGAGTTGCAAGCGAGTGTGATGGAAGTGAAAGAAACAGCGGGGCACGGAACAACTCTCGATGTAATCTTGGTCAATGGCCGATTGTGTGCAAACGATTTAATTGTTGTCGGTGGCCAAGAAGGTCCAATTTCGACTAAAATTCGATATTTGTTGAAGGCAGCGCCGATGGCAGAATTACGAGTGAAAGGAGAAATGACTCAGCAATATCAATCGGTGGCTGCCCAAGGAGTGAAAATAGTTGCAAAAGACCTGGAAAAAGCGATGCCAGGATTGCCGTTGTATGTGGCACACAATGAAGATGAAGTGGCATATTATAAGCACGACCTGAAATTGCAATTAGAAAACACGTTGAAATCTATTCAATTGTCAGATAGCGGATTGTATGTTCAAACGAGCACGATTGGATCTTTGGAAGCTCTGTTGGCATTCTTAAGACAGCAAAAGATCCCATTTTCTGGCATCAATATCGGTACAGTGCACAAGAAAGATGTGGTGAAAGTGCAGGCGATCAAAGAACGAGAACCGAAGTGGGCAGTAATTTTAGCGTTCAATGTAAAAGTTGAACCCGAAGCAGAATTGCTAGCAAAAACTAATGGAATCACAATTTTCCGTCAAGAAATAATTTATCGATTGTTCGATGATGTGACCTTGTATCTTGATCAGTTGGCCGCTGCAAACAAGGAACGATTGAAGGACCAAGTGATCTATCCAGTTTCATTCAAAATCATCCCGGAATTCGTGTTCACAATTCGTAATCCAATAATGGTTGGAGTGTCGATTGAGAGCGGAATTCTTCGCTTGGGCACTCCTCTTTGTGCTCAGACCGAATCAGGACTTGTGGATATCGGTAAAGCTATGGGAATCGAGCAGAATCATCATCCAATTAGTGAGGCGCGTGCTGGACAAGAGGTTTGTGTGAGAATCGAGGCAGGTCACGGGGATCAACCGAAAATGTTGGGAAGAAACTTCAAAGTGACTGACACGATCATTAGTAAAATCACGAGAGAAAGCATTGACATTCTGAAAGAGTTCTATAGAGACGAATTGACAAACAATGACTGGAAACTTGTTAAACATTTGAAAACTGTGTTGGAAATATTTTGAGTGATAATTTTGGTTTCGGTAAAAAAAATTTTCCCTCCTTGTTTTGTTTCATTTTATGTGAAAGTTAT
>CUFF.1299.0
ATGTCATGATACGTTACCACATCGACGTCAGTAATTAAATAATATTTTATGTTGACTTAACCTCAAATACCCAGCAGAATTTCGAATGGCACATTATTTGTTCATGTGGAAAATGATGGAGCAATACCAATTTGACATTGATCCGCAACTCTCCATTTATGTCAAATGCATTATTTGTAACAATCTCTTAAATGACGCTTGCCAAGGACCTTGTGGATGTCTTTATTGCAAGAAATGTATCGACAAATATTTAGCGAACTCTATGAAATTTTGCCCCGGTAATCACAAAGATTGCAAATCATCAAAGCTGGATATTTTTAGCAATATCGTCAAAGATAACAGTGCCAACAACAAAGTGTCAAAATTAATAGTCATATGTCCCGGGGAGGGTTGTAATTTCCAAAGCACATTAATCGAAATGAGCAACCATCTACAGAATTGTGATAAGCTGCCATTTTGGTGTCCGTATGCTGAAATTGGATGCACTACCAATACAATGTTAACGGATGAATTAGTAGACCACCTACAAACCGAAATAGTCGCTCATAATAATCTCCTAGTTAAATGGATAACTAGTGCGTCAGATAATTCTCATCAGCCAATCGCAGGTGACCAAGAAACGCCAATTGGGAAAGAAATGAATAATGTTTTCCTTACCATATCAGATGTTTTGTCAAAAAAACAGGTTCTCATTAATGAAATGCTGAAAAAGTTAAAGGATTTGAAAGAGAAAATTAATGAATTATCGAAAATAACGAAACCGATAAAGGCACTAATCGACAGAAACAATAAAGAAATGATGTCAATGAAAGATGCAAATGAAAAATACATTTCTCAAATTAAATTCGAAATTTCTTCGGAAATCAAACGA
>CUFF.1326.0
CCTTGGTTATGTTATATTTAAATGACTTCTAAGAATTTTCAAATATTAGATCTACCAACATTTGATAGTGCATATCAATACAAAGATGATAAATGTGGGTCACTAAATGAAGTTCTTGGAGTGTGTGAGTATCTCTGCCGACCTGATATATGTATTCTAAACATTCAAATTGAAAATATTAAGATCAAAGCAGCCGATGCTAAACAAGCTGTTGTCAAACGCATGTTATATGCTAAACAATGCATATCATCATTTCATATCAAGTCTAAATGTTTCTCAGATTACATTTCAATAAACTCGGTTGATAAGAGTTTTCGATGCCTTGGTTTAATTGTTTTGAGATTGAAAGATTTCAAGATTGCTCAAGAAATTTCAAATTTATTAATTGAAAAATTGGAGCATTCAATAAAAATTGACATCAGTCTCGAGAAATCCGAGGAAACCTTAAGAGAGGCTCGTCAAAAGGCGAGCATCGGTGCTGTTGTCGATGCAAAATTAAAAGCTCAGTCAATGAATGCCACTGGCCAGAAAGTCCATGTAGTCATTGTCAAACAAATCGAAGAGACAGAGCGTCCTCTTCGTGATAGCAAATTGAATCAGGAAATACTACAATTCAATTGGACAACAGAGATTGATAATCAGTCGCTTCTGATTCTCAGCAAAGTCCAATTATCTTTCAAATGATCTTTTTATTTGACACCTCTCAATTGGTTGTAAAGCAACCAATCAGATAATGTCATATCGGCTTTCAGAGTTTTACATTATTATTATTATTAATATT
>CUFF.1493.0
TTGAACTCTACATATTCACATGTGCGAATGCAATGTTTGAAAGTTATTGGTCAATTTTTGGATCCACTAAGCCATTTTCCATGTGGTTCATCAAATACATTTGATGTGGTTCAGTGGTTTACCCAGGATCATGACGCAAGAGTTAGAGAAACTGCATTTGAACTGTATATACAATGGTTAGATCGAGGTTTTCCATTGCCTAATTTTCAATTAATAATTGACTTATTGGAAACTGGATTAAATGATAGAGAGGATGAGGTAGTAAATACTTCAATGAAATTAGTGGTAAAAATGGCCAATATTCAATCGGATTTGGAAGTTATTTCACAGTCTAATAAACTCAAATCTAGGTTAGCAGATAAAGCATTCTGTTGTGTTGCTTGTGCATTATCTCATGCGAGTTCTCGCGTTCGACAAATGGCAGCTAAACTCATGTCATGCATTAAAGATGTTTCTGAAGCACTGTTGTTAGAAACGTTGGAAAAGACAGTAATGAAAGATAAAATAATCAAAAAATCAGTATTCGATAGAACAAATGCAATCAACAAATTGTTTTGGATTGACGAATTGAGTAATTTTGCACGCAAGTCCCGTATCAGTGAGCAAGTTGATACTCCAGAGGATGCAATGGCAATGGGCGGCATCAATGGAGCGTTGATTTATGGATTAGAGGATGATTTCTACGGTGAATTTCGGAATTTGAATACTACCATTGAGTTTGTATCTAGAAATACGATTAGAGGCTATCAAAACCATTGGAAAATTGTCAATTCAATCAGAGAAGTTTGCTGTTTCTTGTCAGGATTTACTAGTGGACATGCTAACCGATGATATTGAGGTCGTCCGTTCGAGTTCGGTGGAGAACCTCAGCATTGCCAGTGGAATCAAGCATAATGTGACATTGAGGACCGACCAACTCGATATCGTTTTGAGTGTATTATCCGAGAAAAGTGGGAACATGCGTCGATCGATCCACCAGCTCCTCAGTTTGTGCAGACTAGCATCAGCGCATGCCTTGATGCGTTTAGTTGAAGGCTTGTTGAAAAATTTACGAATGTATGAAATGGATCGCGATAGCATTTGGCGGTAATCATTGATTTCATTAATTTTGGGCATTGAAACGAGCATAGATGCTCAGCGATTGTGGGCAGAAACCATCCGGAATTGGTCCAGGTCAATCTCAATTCTCTGTTACAAATGCATCCGTATCTCGTGTTCCAGGACCCCTCGAAATCAGATACGGCCTACATAACAGTCCTGCTGATGGTTATCAATGCCAGTCGCAAATTGTCCAGCATCAAAACTTGTTTTCCCAGCCATGTTAAAACCAATGAAATTTATCTTCAAGAACTCGTTCCAGAGCTAATATTTGAGGATTCCGATTTTATCGATGAGCCGGTCGCAAAGGAAATGAAATATGACGATAACATTGATGCGTCTCATCAAGATGCGGTGTCTCGACAAGATCTCTATTCCTACTTGATTGATACTATCAGAAAACTTCACAAAGTCCTATTCGGATGCAGTTTCCTTAGCCAAGGGAACAGCAATCTATTACGGCTGCTATTGCAAGACCTTCGACAGATCAGTGCGCTCTGTGATGAGACCCGTGGCTTGTGCTTGTGGCTCCGTGACTTGGGTCAATTAACCATGCGCACCCAGCAAATGCCGATGGAGTTGAATCGGCTACAAGAAGGCCGCTATTTAGCACATAAAGTGATACACGCTTACACTGGATTGAAGCTGGCTGATGTCGAATGCTTGCAAGGTTTCATTGACAATATCGACAAAAAGATCAAATGTATCCAGGAACAGAATGTTATCCCAACCAGAGAAACAAGGGAAATTCTTTCGACAAGCCCGCCTTTGGAAGATCTAAAATCCTTGCCGATTCTCTCTTGCATTGATAAGATAAACTCATTTGAGCTGGCTTGTTTATTGCTGTCGAATCTAACTCAAGTCACCGCTAAACAGCTTCATCCCACTCCATACGACACAGAGAGGTCAGCGAATAAATTTTGCGCCGGTATGAGTGTTTCTTTGTCAGTGCGGGCCGAATTTTACGGGTTAGACGCCACAGTTGACCAGCATGGAAATATCGATGTCAAAACCCCAGTCGCGGTTGTTGTGAACCGCCCAGACGGGATGTCACTCTATTGGCAGCCACCTGATCACTGTTGGAGTGCTGCAAAGCACAATGAATCTCCTAATTCTAGTAGCAGTAGTAGTGGTGCTGGTGGCGGTGGCGACGGCGGCGGCGGTAGGGTATTCTTTCTCGACACAGATGTCCAGTTAAGCTTCTGTGAATGGTCTGAACCGGGATTGGTTTATTTGGGCTTAGTTATTTTGCTGCCAGATAAGGATTTAGTATGGAAACTCAGTGAACCTGTCGGAGTTAAAGTTTATCCGATTTCCGCTAATAGAACTCTGTAAATATCCTTGATTTGTTTTACTGTGTATAAAAAT
>CUFF.1581.0
ATTTTGGTGAAGAAACAAAAACCAGAAATCAATATTCAAGAAATATTGGACAAACTCGAGATCGACTGCAATCACCGATTCCATGGTTACCAGTTGGTGGATCACGACCTGTTGGACACATTCATTAACAAAACAAATGATTTTCAATTTTATCCTAGCGGAATGATTTTAAATGGCAAAATTATCCACTTCCTGGAGGCTCATTCAAACGATTTGAAGCGGATTTTCCTCAGGCTCCGTTCCGGGTTGGATGTGGAGGATTTCAATCAGTTCTTTGCATTTAATCAATGGTGCCACGAGAATGGCTTCATGAAGATCTGGATGGTGTTCTCTTTCATTTATCGATCATCGATCTGTGCGGTTAGGGCGGTCCAGTCAGGTGATTTCAATCAGTTGCCTGATGATTATAAATATTTTATTCAAAATATTTCATAATAAATTTCG
>CUFF.1583.1
ACTTTGAATACGACTCTCGACTCGACGGGGACAGCAATCATGGTGTCGAGGTCAACGGCACACATGACTCGGGGCCTCGTAGCTATGACATAGAGGTGGCGCAGCGACTGCAGGTGGTACCTGCGTCCGTTATATGTCGGTGGGAACCTCGGGAAGAATGCGATGACTAGTATCGCTGCAGACCGGTGGGAATTTGACAGCGTCAGTCTGGCGAACACATCAATAGGGATAGAGAGAGATAAATAAAACTGGTATTACTTTCCGCCGCCGAGAAATAGAAGGCCGATCGATAATGAATAGGTCATAAATACACCGTAATTCCCGCAGTCTTTCGGGTGGTGTATCGATTGCAGGTAACGAGATATTCGCAGCAGGGTGAGATTGCCGCTACCGGCAGAGATCATGCATGCAGACAGCAATAATGTCGACAACGCCCAATCGTAATGATTCCGGTTGACGTTTGGCATTAGTTCAATGTTCGATTTGATGTTGATCAATCTCTCGATATAAGTTACAATTGCGAGTCTGGCATTATCATTGTCAGTCCCAGCGTACCGGAGACCCATCACAAAGCACGAGCCAACCAGCATTTGCAAATAGCTGTCACTGAAATCATGAGATAGAATCATATCGATTAGGAAATGATCAATACTTGACAGTGTCGAGATATTTCTCTTGGATTCCAGTTGGCTTGATAAGGAATGCCTTTGAGGAAACGAATTGCGGGATTGTGGACTCGACCCAATCGATCGAGGGCTGCACCTGACGCCACATGATGAGGCCGCGGGCAATCTGCCGGAAGCAGAGGATCGGTGATCGGATCTTCTCCAACAGATAGAAGGTTTCCGGACACTCGAGATGGTTGGCAATGATCGTGCTCATGGAGTCCATATAGATCAGCCCGATCGCTATTGCCGCCCCGGAACCGGTGATATCGGTATTGTAATACTCACCCTCCTGCACTCGGGGATTTTTCGTTTGGAATGCATTCCAGCTGTCGGCTTCCGATATCGGCTGAGATTTCTTCATGTCGTTGTTTTTCAGGATCGCTCTGATCTGCAGGTCATTCGGTACCTCATTCGAGCAGCACCCGCTGCCGTCCTTCGGTTGGATCCGATAACTGCCCTTGAGGTAGCTCAACAATCGGACCAGCTCCTCGGGATTGTGTTCCCGATTGAATATGTGGCCTTGCTGGAACATGATCAGCCCGACACTGAACCCGGCCGTTACCGAGGTCAGCTCGACATCCATTGGCGGCGTGCCCTCCACTGACAGATGTTCCCGAGACCGGCCCATCTCCTCGAGGAATATCCGCGCCATTTTACGGTCGGCCGATTTGAAATTCAGCAATCCCGCTGAGATTATAGCCGACACTTGGCACAAAGTCGGAATCGGATCGATTTGATCTTTCTCGCCGGGGATCAGCCGTCGGTAATGGAATGAGATGTGCTTTGATAGCATGGAATTCTTTGAGCCGATGTTGAATGCACTCAATCCGATCAGCAACGCCATTGTAGCCATTTCATTCATCGATTTTATGGCTTGTCCGATCGTGTCGTCACTCAGCTTATTCAGGTGGCCATTCAATCCCAGCCCATACAGAACACCGGCTTGTTCTGCTGACAGCTCGATCCGATCGAGATTCATTGACGGGCACTGCTTAAGGATCCATACTCCGTCGACCGACTCATTCATCGGCGCGATCATCAGCCCCGCCGCGACACCATTGTGGAAGTTCGGCCAGACCTTTGTCGATGCATTGCTTTCTATGGTTTGCGGCTTGCCAGATTCCGAGAGGTTGAATTTTCCGGTCAGACAAAGCAACGGCACCGGTAATTTGTCTGTCAGCCAATTCGATTGGACGATTTGCAGTCCCAGCATGCCTCGACCAATAGGCAGTGAGAACGTTCGTTGGCAGTTGATAATTTTCAGGTAGCCTTCCAGTTCCTCTTTCAGAGGTGTCGAGAGGGTGTCGCCATCCTCGATGGTGAAATTGCTGCAGATACCGGCATCGAGCTTGATCGGACAGCAGGATTGGATCATTTTGTATGCTTCATGGATCCTGATATCCGGATAGCTCAGCTGGACGATCGGATCGGAATCCAGAACATGCATAAGGTAGTTGTTGTCAGTCCGGTTGATAAAATCCAAACATTTCGGCATCGCCATTGGCGGCTTCACGTTATTGGTCCAATAGGCATGGCAATTCCGGCGGGGCTCACTAACTGATCGGAACTTCTTCAACGGAGTTGTCAATACTTTTGGAACTGCAGATTCCTGGACGATAGGTAGGATCAATTGCCGTTGCATGTCGAGATCGGCACGGTGGAGGATCGAATACAGCTCGGGGAACTTGTTGCAATGAAAGAATACGATCCTAAATATGGACGCCAATCCATCGTTCATGAAATCGAGATCGTTTACATGGAACTTGATCTCGCTCAGATATGTGGCTGTACGTCGGTAGATGTCATCAATTTTCAATGTTTCATTTCTATTGGCCCGGTTGAGATCATGGCAGAAATGGACGGGAAACCGGCACGGAATACCGGACATGTTAAAATTGATCCGATAGAAATATCGGTTCAATTCCGAGGTGGGATTGTCTAGCAGAGTGTCGGGCCGGAACATAACGAGCCATATCTTGACGAGTTGGATCAGCATTTCACTGAGATCTTCAATTATTGGATAGCGATAATTATTGGGTATCGGTGATTGGGTGCCCATGAGGTTGAATAAGATTTCGCTCCAGTTAGGCGGCTGGGGATTCCAGGTCGCTGTGATATCGGATGGGATCAAGATGTATTGGGCTAGCGAGGGTAACTGGGCGATATCGGCCACCAAATCTGGATTGTCCTGCAGGTAATAGTCCAGATATTGTCTGGCGCCAATCGAACAAGCAATAGAGCAATTGAGGGCAGCTAAATTTTTGAAATGCCGGCAAAAGGAATAGTTGAGCTTTTCGCATTCATAGACGAGATGGAGACAGAACAGAACTGTCGGAGCATGCTGGGACAGTAATCGGTCCGTGACATTGTAACACAGCGCTGAATAATCCTCCAATCCGTCACGCTCATTCAGGCACCTCCGTTCAATGGAATACAATCCGGAATTCGTGCGCAATTTCTTGCTGCATATCTCATCCATGCTCACATCGGTATCGGCCGATGAGGAGGCGATTCCATGGCCATTATTATTATCCAGACATAATTCCTTCACATCCTGTACGATTGAGTGGGTTTCCTGTTGAGTCTGCTGCTGTCCAGCTTTGTTCTGTCGGTTCCTTGCGAATCCCATATTTTCCAACAGAAACTCAACGAATCGCCGCCATTCCGCAGATGCCGACTCATTGTTGTCTACGGCCCGGTTCAGTGAATACCACCGGCACAACATCGTCATCCCCGTATCGATCGGCAGCAATTTCTTCAGCACCGATAAGCATTTCTTGACGACGTGCAAACGGACCATTTCCGGCAGATACAGTCTCAGTGCGAGCTCGGACTGAGTGTGAATGGTGAATCCGTAATCGGTCGGATCTGAGAGTCGGATCATGGAGTTGATGTCGCTGATCGACATCTCCATGCCGACATCATCGAACGGATCATCCGGCTGGTAGACAAGTGCGTTCAGGAGGGATATCTTGCACACGAATGTCATCCCGGAATAGATCGAGAGGGTACTGCCAAGCTCCAGCACAATTGTGAACTGTAGCCGCTCCAGATAGACCGCATCAAGCACAGGCCAGCTCTTTTCCTCGAGATTGCAGAATGTGTCGTTTTCATAGTTGAATTTAACAATCTTCAGGATCGAATGATTTGCTGCGTTTGTTTCCTTCAGGCAGCACAGGTATTTCCGGCGGTAGAAATCTTCGGAGAAAAATCCGAAAACCTTTCCGTTTTTTGATTGGTTGGCGGTAGCTTTTTGGCTGTTGTACTCATTGGGAGTGCTGTGGTAGTCGGCATAGCTCCCATCTAATGTGGGCTCGACATTGCCCGCTTTACAGGAAAACAGGAAATCCAGGCAGACTTTCGGATAGAGTGGTTCGATCATCTGGCG
>CUFF.1584.0
CCGAAAGTCTGCCTGGATTTCCTGTTTTCCTGTAAAGCGGGCAATGTCGAGCCCACATTAGATGGGAGCTATGCCGACTACCACAGCACTCCCAATGAGTACAACAGCCAAAAAGCTACCGCCAACCAATCAAAAAACGGAAAGGTTTTCGGATTTTTCTCCGAAGATTTCTACCGCCGGAAATACCTGTGCTGCCTGAAGGAAACAAACGCAGCAAATCATTCGATCCTGAAGATTGTTAAATTCAACTATGAAAACGACACATTCTGCAATCTCGAGGAAAAGAGCTGGCCTGTGCTTGATGCGGTCTATCTGGAGCGGCTACAGTTCACAATTGTGCTGGAGCTTGGCAGTACCCTCTCGATCTATTCCGGGATGACATTCGTGTGCAAGATATCCCTCCTGAACGCACTTGTCTACCAGCCGGATGATCCGTTCGATGATGTCGGCATGGAGATGTCGATCAGCGACATCAACTCCATGATCCGACTCTCAGATCCGACCGATTACGGATTCACCATTCACACTCAGTCCGAGCTCGCACTGAGACTGTATCTGCCGGAAATGGTCCGTTTGCACGTCGTCAAGAAATGCTTATCGGTGCTGAAGAAATTGCTGCCGATCGATACGGGGATGACGATGTTGTGCCGGTGGTATTCACTGAACCGGGCCGTAGACAACAATGAGTCGGCATCTGCGGAATGGCGGCGATTCGTTGAGTTTCTGTTGGAAAATATGGGATTCGCAAGGAACCGACAGAACAAAGCTGGACAGCAGCAGACTCAACAGGAAACCCACTCAATCGTACAGGATGTGAAGGAATTATGTCTGGATAATAATAATGGCCATGGAATCGCCTCCTCATCGGCCGATACCGATGTGAGCATGGATGAGATATGCAGCAAGAAATTGCGCACGAATTCCGGATTGTATTCCATTGAACGGAGGTGCCTGAATGAGCGTGACGGATTGGAGGATTATTCAGCGCTGTGTTACAATGTCACGGACCGATTACTGTCCCAGCATGCTCCGACAGTTCTGTTCTGTCTCCATCTCGTCTATGAATGCGAAAAGCTCAACTATTCCTTTTGCCGGCATTTCAAAAATTTAGCTGCCCTCAATTGCTCTATTGCTTGTTCGATTGGCGCCAGACAATATCTGGACTATTACCTGCAGGACAATCCAGATTTGGTGGCCGATATCGCCCAGTTACCCTCGCTAGCCCAATACATCTTGATCCCATCCGATATCACAGCGACCTGGAATCCCCAGCCGCCTAACTGGAGCGAAATCTTATTCAACCTCATGGGCACCCAATCACCGATACCCAATAATTATCGCTATCCAATAATTGAAGATCTCAGTGAAATGCTGATCCAACTCGTCAAGATATGGCTCGTTATGTTCCGGCCCGACACTCTGCTAGACAATCCCACCTCGGAATTGAACCGATATTTCTATCGGATCAATTTTAACATGTCCGGTATTCCGTGCCGGTTTCCCGTCCATTTCTGCCATGATCTCAACCGGGCCAATAGAAATGAAACATTGAAAATTGATGACATCTACCGACGTACAGCCACATATCTGAGCGAGATCAAGTTCCATGTAAACGATCTCGATTTCATGAACGATGGATTGGCGTCCATATTTAGGATCGTATTCTTTCATTGCAACAAGTTCCCCGAGCTGTATTCGATCCTCCACCGTGCCGATCTCGACATGCAACGGCAATTGATCCTACCTATCGTCCAGGAATCTGCAGTTCCAAAAGTATTGACAACTCCGTTGAAGAAGTTCCGATCAGTTAGTGAGCCCCGCCGGAATTGCCATGCCTATTGGACCAATAACGTGAAGCCGCCAATGGCGATGCCGAAATGTTTGGATTTTATCAACCGGACTGACAACAACTACCTTATGCATGTTCTGGATTCCGATCCGATCGTCCAGCTGAGCTATCCGGATATCAGGATCCATGAAGCATACAAAATGATCCAATCCTGCTGTCCGATCAAGCTCGATGCCGGTATCTGCAGCAATTTCACCATCGAGGATGGCGACACCCTCTCGACACCTCTGAAAGAGGAACTGGAAGGCTACCTGAAAATTATCAACTGCCAACGAACGTTCTCACTGCCTATTGGTCGAGGCATGCTGGGACTGCAAATCGTCCAATCGAATTGGCTGACAGACAAATTACCGGTGCCGTTGCTTTGTCTGACCGGAAAATTCAACCTCTCGGAATCTGGCAAGCCGCAAACCATAGAAAGCAATGCATCGACAAAGGTCTGGCCGAACTTCCACAATGGTGTCGCGGCGGGGCTGATGATCGCGCCGATGAATGAGTCGGTCGACGGAGTATGGATCCTTAAGCAGTGCCCGTCAATGAATCTCGATCGGATCGAGCTGTCAGCAGAACAAGCCGGTGTTCTGTATGGGCTGGGATTGAATGGCCACCTGAATAAGCTGAGTGACGACACGATCGGACAAGCCATAAAATCGATGAATGAAATGGCTACAATGGCGTTGCTGATCGGATTGAGTGCATTCAACATCGGCTCAAAGAATTCCATGCTATCAAAGCACATCTCATTCCATTACCGACGGCTGATCCCCGGCGAGAAAGATCAAATCGATCCGATTCCGACTTTGTGCCAAGTGTCGGCTATAATCTCAGCGGGATTGCTGAATTTCAAATCGGCCGACCGTAAAATGGCGCGGATATTCCTCGAGGAGATGGGCCGGTCTCGGGAACATCTGTCAGTGGAGGGCACGCCGCCAATGGATGTCGAGCTGACCTCGGTAACGGCCGGGTTCAGTGTCGGGCTGATCATGTTCCAGCAAGGCCACATATTCAATCGGGAACACAATCCCGAGGAGCTGGTCCGATTGTTGAGCTACCTCAAGGGCAGTTATCGGATCCAACCGAAGGACGGCAGCGGGTGCTGCTCGAATGAGGTACCGAATGACCTGCAGATCAGAGCGATCCTGAAAAACAACGACATGAAGAAATCTCAGCCGATATCGGAAGCCGACAGCTGGAATGCATTCCAAACGAAAAATCCCCGAGTGCAGGAGGGTGAGTATTACAATACCGATATCACCGGTTCCGGGGCGGCAATAGCGATCGGGCTGATCTATATGGACTCCATGAGCACGATCATTGCCAACCATCTCGAGTGTCCGGAAACCTTCTATCTGTTGGAGAAGATCCGATCACCGATCCTCTGCTTCCGGCAGATTGCCCGCGGCCTCATCATGTGGCGTCAGGTGCAGCCCTCGATCGATTGGGTCGAGTCCACAATCCCGCAATTCGTTTCCTCAAAGGCATTCCTTATCAAGCCAACTGGAATCCAAGAGAAATATCTCGACACTGTCAAGTATTGATCATTTCCTAATCGATATGATTCTATCTCATGATTTCAGTGACAGCTATTTGCAAATGCTGGTTGGCTCGTGCTTTGTGATGGGTCTCCGGTACGCTGGGACTGACAATGATAATGCCAGACTCGCAATGGTGACTTATATCGAGAGATTGATCAACATCAAATCGAACATTGAACTAATGCCAAACGTCAACCGGAATCATTACGATTGGGCGTTGTCGACATTATTGCTGTCTGCATGCATGATCTCTGCCGGTAGCGGCAATCTCACCCTGCTGCGAATATCTCGTTACCTGCAATCGATACACCACCCGAAAGACTGCGGGAATTACGGTGTATTTATGACCTATTCATTATCGATCGGCCTTCTATTTCTCGGCGGCGGAAAGTAATACCAGTTTTATTTATCTCTCTCTATCCCTATTGATGTGTTCGCCAGACTGACGCTGTCAAATTCCCACCGGTCTGCAGCGATACTAGTCATCGCATTCTTCCCGAGGTTCCCACCGACATATAACGGACGCAGGTACCACCTGCAGTCGCTGCGCCACCTCTATGTCATAGCTACGAGGCCCCGAGTCATGTGTGCCGTTGACCTCGACACCATGATTGCTGTCCCCGTCGAGTCGAGAGTCGTATTCAAGGATCACAGCATCAGGCACCACAGCAGATGCTTTGTGTTTCCCGCTGAAAATCCCAACACAATAGAACAGGTAGAATTGTTCGACAAGAACAATGAGTATTATCCACAGATCTACAAATCCAACACTGAGCCGTGGAAC
>CUFF.1588.0
TAAGCAGTGCTTGGAAGTTCAGAGAATGTTTATTTGTGGAACGAGAAGAAATGAATAACTTCCATGATTATTCCCCGAATTCATTATTCGTAATGTTACACACACTTGCTGAATTTACTCCAGTTGTATTTAAAGACGAATTTGGAAATTGTGGATTTATTAATGACACTCGTTTCCGAATCGTGTCTGTCTGTGAATCGTCATTTCTCCTGTTGGCATATGACAAAACCGACGATTCATTTTCGCTATGGAGAATCCGAGATGCAACTCAAAATGTAAATTATTCGTTTGATTCCAGTGTTTAATAATTGGCTTGGTAGGATTTCTCGGATTTGTATGATATGCATTGGGACGGATCAATTGCAGTGAAGAAGCAAAAATTAAAATCAAACTTCATTAGTGGTCGATCTCGAATGGAATCATCAATAAATCACACCAATTTTAATGACAACTCCCACATCTCATCCGAATATTTTGAAATTAGTACTGATGTAATCAATAATAGTGTGCGCACAGTTGAAGACCTTGACATCCGTAGCCCAATAGCGAGGTCATTGAAGAATACAAAAGACTGCCAAATCCCTGATAAAATGACTCTGCTGAACGAGACAAAT
>CUFF.1618.0
AATTTCAAAATTTTATCAAAAATGCCAATTTTCAACACGATGTTTTGACATGACAATGTGGCCTTTTCATCTTGATATGGAAACAGATCCTCCCTTTAAAAGAACTGAGTAACTAGAAATGTTAGTTAATAGTATTTTAATATATCTAGTTCAAAAATTTTAGATTCTCGTGGTAGGAAAGTGAATTTTTATCCAGAAGCTGAAGATCTTTTGCATTGTTTAAAATTAAATCCGAAAATTAAATTAGCATGTGCATCTAGGTAAATTAACATTCTTTCATAACCTAATAATCATATTTAGAACTACTGATATTGAAGGTGCCAAGAATCTCCTTTTT
>CUFF.1654.0
AGCAAGACAGCTGCAGAAAGAAATATATTAAAAATAAAATAAACTGCCAAAACCTTGCAAAATAAGGTTTAGAAAAAACACAGGCAGAAGAGGCGACCAGAAAATAGAATA
>CUFF.1752.1
AAAACAATCCATACCAATATCTTCGTCATCATCCATATATTCAGAGTCATCGATGTCTCCAGCTTGAAGAGAAGCTTGATTAAGGCTCAATGATATACTTTCCAAATCATCATCAGGATCTAAAAGACGCCAATTATCACCTGTCAGATCAATGATATGTCTAGAACCTAGCTTTCGCCTGATACTTTTGTTTTTGTCATGAAAGGTAGATCTAACTGTAGATGATCTAGATAGGTTACCACTACTTTGATTGGAGGTTGATGTCTCTTAAATATGAAAAGTAACTAACCAAATAAATGTATTAATACCATTTAATAATGACGAGCCCCGTCTAATAGGCTGAGCCTGATTAATCACTGTTTCATTTAAAATTGAGTTATTTTCACTTGAAGTATTTGTTAGAGTTTTAATTTCTGAGCCAAAATTCTTTTTTGTTATCGGAGTTGCATTTTCCCGTCTAGATCTCCAAGTATATAAATGATTCAAAAGTGTATGTAATAATGGCTC
>CUFF.1753.0
AAGCAGCGGTTTCGAATTAATATTACATTAATCAAATTGTTATTTTATGAATAAAAAACACGAAGGCATTAGTTGTGATTTCTGTCACAAAAGTGGATTTTCTCTACGTCGTTATAAGTGCCTATTATGCTTTGATTATGACTTGTGTGGACCTTGTTTTGATTTTAAAAGAGAATCAAACAATCATCATAGTGACCATCCGATGCAATGCTTGCTAACAAAATATGATTATGGAACATTTTATGCAGGCGAAGTAAATTTTTAAAAGTTATGCAATGTTATTTTAGGTTTTTCAGGTACAGACGGATTTAGCATTTAGTTACACATGTCCTATTTGTGGTAAATTAGGCCATACAGTTGTTACGCTGAAAGATCATTTAAATCAAGAACATTCTAATTCGAATATAGAAGTAATATGCCCTGTGTGTGCAAGTTTATCAGATGGAAATGCTAACCAGCAGACTAAAAACCTTATATATCATTTATCAACCAAACATAATTCATTAATATCTGGGGAAAGTCAAGAATATTCTCCAAAAGTGACGAGGCGTTTTTCGAAGCAGACTCGCAATGGAACTGAAATATCAAATTCTCTACAACCATCAAATAACAGAAGTAGGAAAACGATTCAACCCAATATTAATTCAGAACCAACCAATACTAGTAGTTCTACTGTACACACGTTTTCTACCGGCAACTTTTTTACAAGTCATGATCAAAGTTCATTTGGAAGTTCTGAGGAGCCATTATTACATACACTTTTGAATCATTTATATACTTGGAGATCTAGACGGGAAAATGCAACTCCGATAACAAAAAAGAATTTTGGCTCAGAAATTAAAACTCTAACAAATACTTCAAGTGAAAATAACTCAATTTTAAATGAAACAGTGATTAATCAGGCTCAGCCTATTAGACGGGGCTCGTCATTATTAAATGGTATTAATACATTTATTTGGTTAGTTACTTTTCATATTTAAGAGACATCAACCTCCAATCAAAGTAGTGGTAACCTATCTAGATCATCTACAGTTAGATCTACCTTTCATGACAAAAACAAAAGTATCAGGCGAAAGCTAGGTTCTAGACATATCATTGATCTGACAGGTGATAATTGGCGTCTTTTAGATCCAGTAATACTTTTTACTTGTTTTTATTTGTCACTTTTTTTAAGGATAATGATTTGTTTAGTTTTGATGATGATGATTTGGAAAGTATATCATTGAGCCTTAATCAAGCTTCTCTTCAAGCTGGAGACATCGATGACTCTGAATATATGGATGATGACGAAGATATTGCATCATTAATTCCGTGGGGCCAAGATCTTGGTCCAGAATCAATTTTTAACCAACTTAAAGCAATTGCTGACCCGAAATCATCTTTGGTTTCTTCAAATAATAGTTTTGTGAGATTGAATGGATCTCTTTCATCGAATTCGAATATTAGTGCGAGCAGTTTATTACATATGGTTACTATGATGAATTCCAGTTTGATTCCTGGTAGTGATAGTTTAGATTTCAAACTATCAAACAATATCCATTTACCTGGAACTTGCGAATTTATTACGGATAACGAAAAAAATCCTATTTATGTCAACCTCGAAGAACATCTTGGGTCTATCGGCTTGTTTCCTAGAGATATTCATTCATTGAACCAACAAAATGTCGACGAACAAAATTCTATTTTAAAACAGAGATCTCATTTTCTTCGGGATTTAATTTTATCAACATTTGTAACTAATCTTGATGCTACCGGTGATATTTGTTATGGTGAGAAAAAGGGACAGTATAATAAGAATTCAAAGGCTGTACTTATAAAAGATTCTTTAGATAAAAAGGAAAAAGAATAATTAAATGTGATTCTTATTCATTAGGTTTTATTTACAATTCCATACATGCCTGTTGCAACTGTTGTATTTTAAATTTAATCAACTTCGCCGAACTAT
>CUFF.1858.0
TTTATTACTTTATCTCCAAAGGGTCTTCACGCAAGGTGCGTATCCCTCCGCATCTCTCATCAATTACCGGATATATGTCGATCTCACTTGGCTATTGGGTATTGGTTGTCTGTTGATACTTTCTGTGCGAACTCTTCTATCATATCCTTGTCAATTCCTTAATTGATAACCTCGATCAGTTCTGCATCCTTCTTTTGGATAGATATCACATACTTGATTGTAGTTCGCGTTGTTAATCCTGAAATAATTATTACACTTTATAAATTTACCTCTATTGTCTTGAATCCTCTTAACTGACATATCGTAA
>CUFF.1862.0
AAAATAGACTTAAAAAATGAAGGGAGATGAAGCAAAAGAAAAATTATTACAGCGAATAAGGAGATCGAGTAAACCAAAAGAATAAAGAGATCAAGTAAACGACGAATAATAGAGTCGATAAACTAGAGATAGAATCAA
>CUFF.1873.0
TGTAAGTGCGTGGAAAATCGCCAATGATCTGTGCCCGTGAAGACCCGGCGTGCGGAACGCAGGGGTGGAAAAATTCATATTCACCAACAGCCGATCAGTGCTGATCATCTGCCTCACGGAGTCGTTGAGCCACATGGGTGATCAGTACGATAAATTAATCGGCAACCAATATCCACA
>CUFF.1879.0
GAAAATCGTCTGAAAAAATGTGTAGATATTCACGATAGAATTTCTAATCGCATAAGACAATTATCATGTACGAGTTCTATAAGTTGTAGTTCATCACAATCATGCGACACTACCACTAGTGTCGAATATAAAATTTCTCGCGGGTTTGGTAACATTTTATTAGATGAAGGTCAGAAAAATACTTTAAATACCAATTCAGGAATACAACTTTCATCACCAATTGAAGAATCCAGCATTTATAACAGACGATCTCAAAGACCTCCAACAGATAATAAAACCTTAAGAAAACAAGCACACGAAGAAAAGGCTCATAAAATTATAATTCGTAAACCAAATATCGAGAGAAATTTTCCTTGTGAATTCTGTCCCGCTAAATTTTCTAGAAGAGATGAATTAAAAAGGCATGAAAAAATTCATAGTGGAGAAAAGCCACTTTCTTGTCCATATTGCGATAAATGTTTTATGCGATCAGATCATCGTACAACACACATTCGAACACATACTGGAGAAAAGCCGTATAGTTGTGATATTTGCTCAAAGCGATTTGCCCGTTCTGATGAAAAATTAAGACACAAGCGTATTCATTTAAAAGAAAAATCCAAGAAAAATATCACACACGAAATATGTCTAAAACTTATGTCGCAGGCAAATATGGAAAATAGTAATAAAATTGAATCTAAATTATTTCCTCATTCCAGCAACACGTTGATTGATTTGGGT
>CUFF.1984.0
AACCAGATGTTTGATGTATAAAGAAATTTCTGAATTACACAATATGGCAAGTTGGAAAGGCAAAAATGGTGGAAGTCGAGAGATTTTAGTAGATAAATTACAAGGTTTTATCCCCGCACAAGTGATGCTGCCTCCAAAACGACTTGAAACTCTTTTTAATATGGCAATTAAATACCAAATTTCAAAATGTCCTTTTCATAACGATGGAATAAATCTGACTGAACAATCTTTATTGCAGAATCACGAATGCGGAAAGAAAAATTTTCCAACTACTATCATTCAAGATATCAAAATAAATAAATCTGAACTCTGGGTTTGTAAATTTTCTCCAAACGGTGTTTATCTTGCTGTTGGCGGGAAAAATATAAATTTAGATATTTTCAATGTAAATCTCAGTACATTTAAAGTTTCAAAGTTCTCTGAGTTACAATGTGGGGGTTCTATCAATTTTATATCATGGTCGTCTGATTCTAAAAAGGTGGCCGCTAGTTCTGCGGAAGAGCAAGGAGGAGTTAGTGTTTTTGAAATACCAAGTGGTAAATGCATTTGTACTATACGCGTTAATGATGATGAAACATATAATTGTACCGCATTTTTGTCAGACGATAATAAACTAGCGATTGGAAGTTTAAAAGGTGTCATATATATAGTGGTAAGGTGTTAGCAAGTTCTAATTAGATTTGAGCTATTATCTAGGATACATCTGATCAAGGAAGAACACTGGTCACAGTAGATGGCTACAGAGCTCAAAGTATGGTTGCATTTCGAAGAGGATTAGCTAATTATGATAGTCTACTTGTGGCTGACACACATAGACGAATAAGAGAGTATCAATTTGGCTATGATACTTCATCGAACGATTCTAATTGTATCATCCCTACTGCAAATGATTCCACAGCAAATGTGCCTGGCATGATAGGAGGATTCGCTTCAGCCATACTCGGCTTCGACAATAATGCGGCATCTTTATCGAGGACTCATCCGACTCATTCATCTGCATCAGTAACCAGTACCATAATGGGGCCTTTCGCAGATATTAATATGGCAGCTGCATATGCTATTAATGTTTCTTCTCATTCTGCACCAACGTCAGCCTCAACATCCTCTGAATCGATTTCGGTCACACAGGTTACGAATGTAACTGCATCAACGACTGTTTCAACTATATCTACTTCATCAAACCCTTTAGTCATTCATCATGCTTTTAGTTCTCCTGGAATAACCAATCAAATGCTTCAATTAGTCAGTAATACAGCAATTTCTACCCCAACTCCCACTTGGATACATAATACTGTTCCTGTTATCACATCAGTTGATAGTATCATTCCAAGTTTAAATAGTGCAACAATGACAAATGTAATTTCATCTACTGCAACAGTTACATCATCAATGAATACAACAGCCTCAAATTTACGGTTGCCTTTTACCAAATTAAAAGATGAAACTCTATTTGAAGCGGATTCTGCTATTCAATCTATAATCCTCTCAGAAACAAATGAAAGATTGCTTACATCTCTCAATAAAGTGGGATTGTGTATGTGGCATTTACCGTCAAAGCAAATCATTCAAAGATTTGTAGGAGCTGAACAAAAAAAATTCACATTACATCCTTCATTTGGAGGATTTAATGAAGAATATGTTGCCTGTGGTTCCGAAAGTAAAGTGTTCTCGATTATTAAACTATTTAAGTTTTTATAGATGGTTATTTATATATTTGGCATCACACAACCAACACATCAGTTCAACAATTGCTTTTGATGAGTGAAAATAATGTTGGTTGTGTCCACTGGAATCCAAATAGCATTAAAATGATTGCCTGTATAAATGATGCTGGTCACTTATTTATTGTCGGACCATCTCAGTTTGGTTCAAAAGGTTAGTTATCAAATGCTCAACAACTTAGTGCCAGTTTTGGTAAGAATCATTGCATAAAATGCTATTCAACGAATAATTTATTCGCAGGTTATCTTCAACAATGAACATTTTGTGAAATATTAAATGATTTATCATTTCACTGTAATTACCTCAATTTTTACTGTTAAAATTATTTGGTAATACTTATTAAGTCTACATGTTATTAATGTGGTGG
>CUFF.2158.0
TTCAAAATTCTGAATTAAATGAAGATTTAAAAAAGGAATTGAAAGCGGTTAAATCCGTTGTTCACAGTTTAGAAGATGAATTAACTGAAGAAAAATCAAAGCATCAGAGAATCTTGATGCGAAAACATAGAGAAAACAAAACACTTATTGATGAAGTATCAGAACTGAAAGCCAGTAAACGGAACTTAAATTTTAGAGTTCACAGCTTGACTAATGAATTAGCTATGTATAAAAGACAGTAAATAACCAATATCGCTTTGACTAATTTTATTTTAATAATCAGACGCAGCAAAAACGGTTTTACATCTCCTAGACCTCCAGTTTGTCCATCACCGAAGTCATCTTTTGATTTATTAGTAGCTAGCTCCAAAATATTACCAAAATCGACAAAAAGTCGGTCAAGAAGTCCTCAGATGTTTTCAGATCCTGAAACCTCAAGAATTGCTGATAAATTGCGCAATAGGGGTTCCTATTCATTTATGGGCCGAACTGCGGTAAATCCAAGGCGATGTTTATCAGCAGATCGATACCAAAACTGTGGTTCTAAATTTGATCCAACAGCTTATGTTGAGCAACAGAAAATCAAAAAGAAAGAAATTCAAGAACGAAGGAAACGAGAATTAAGAAGTCGATTGAACTCGAATAATTATAGCGATCATTCAAGAGATTCCAGTCCAATATCATATCATAATATCCGTGCAATTAGTAATAGATCAAATCTTATTAGTTCCAGCAATGCCTCGTCTGTGAGCAATTTAGATGAGAGATGTTTGACAAATAAATCCAATAAATATAGCGCGGAACACTTAACTGAGAAAAAGAGCGTTCCAACCGCGCTAAACCATGACAGTGATTATGAAGCATCGGATAATGATAGTGCGTACAAATTTAATCTAGGATTGACCAATAAAAATTTAGCTAATGGATTTCGAAGTCCGAATGGCAGTATTATGAAAGAAAATTTTAAAAATTCAAAACATAAAACTCTCAGACGTCGTTTATTAGATTCTGAAGAAGAAGATACTGAGATTCTTTCAAATAG
>CUFF.2168.0
TCGTGTTGAAAATCTGAATCCTGAACAACGATTGTACATGCCAACCGGATATAGAGACACACCTGAAGAGTAGAGAATATGACGAGGAAGATAAAGTCATTTACGAAAACGAAAGATTAGGAAAACTAACA
>CUFF.2197.0
TTTAATGGTATAAAAAGCTGGTTTTCGAATTATTCATTTAAGTAATATCTTCAAATATCTTTTCTATAATTTTCAATTGTACTTAGACATCCTTGGGATTCAGTTGTGTATGCTGCTTCATATAAATATCCAAATAATTTTAACCCTAATGTTAAACATATTGATATAATTTCGAGACATATTGATCCTAAAACAGGCATTATGTTTACACATAAATTGTTGACCACGGAATGGCCAATGTTTAGTAGTTTTGGTAAGCTTTATGCTAGTGAATACACCGCTATAGACCCCGAAAATCGTCGAATGATTTTAGTTTCTGTTAATCATAGTATATCAAGTTTATTAGTCGCAAAAGAGAGGTTAGAATATATTCAAGATCCAAATTCAGATCAATGGTATTTATAATTACATCATTTATATAAATTGTATAATTTGAATAGGACATTAATGAATCAGAGTACAACCATAGAAGCCTTTTCAGGGTTTTTAGATAGTGTAATAAGTACATATAAAGCCAATGCTTTGAAAGGTAGAGAAGCGATAGAGTGGGTCATCAATAATCGACTGCCTTTACTACCGAAAATTCCAGAATGTCAAAAAATAGTTCCTGCTCATCCAGAAAACGATATCGATCAGTTCATATCTCATGTGGAAACGTGCTGGGATGACATATCTCGCGATGTCACAAAAGCTAAAGATGAGTTTATTAGTCGCGGTGCTGTTATAAAGGAAAATTTTACAAACCTCTTTTTCGAGAATATTTACGTGTGGGGAAATCAATTTTCTTAATTGTTTCCCAGTTCACATTCTACCGAAATATATCAATAAATTTCTAGTTTTCACTAAATATTAAATGAGAAATGTTAATGTTGGTTTTTGC
>CUFF.2227.0
ACGATTTTAAAATTTTAAACGTGTAATATATTCACAACGATTTTTATGAATAAAATAATATGAAAAATGCTTTATTGCCCATACGTAGAAGTCGGACAATTAGTGATTCAGAAAGTACTGAACTTCCAGATTTTGTCAGTACTGTTAATTCATTTAATAGCAATCTGGGCGAAGACAATATAAATATTGTTACTGCTCTAGTTCTGTGTACAATATGGTGCATTATAAGTGTACTAAACAACATTATCAGCAAGAGTCTTTTAAACAATTTTCCATACCCATTAACATCTACATTGGCCCAGCTTTTGGCTACTGCAATATGTGCATATCCACTCGTAAAAATTTGGAAAATACCAGAAATAAATTGGAAAGATATATCGTACAAATATATCGTAAAAATGATCATTCCATTGGGCTTTGGTAAATTCATGGCTGCATGTGGTACTCACATTAGTGTTTCTAAGTTGCCAGTATCATATGCTCATACGGGTAAGAATTATTTTAATCAAATTCAAAATTATTCAAAGTCATTTAGTTAAAGCCTCAATGCCTATATTTGTTGTGATTTTTTCATATTTGTTCTACAAAGAAAAGTATTCGTTAAAGGTATACATCTCTTTATCAGTTATCTTTTCTGGAATCGCTCTCGCTTCAATCACAGAAATGTCTTTCAATTCTGTTGGGCTTCTTTCAGCAGTTATTGCAACAGCTTCATTTGCTTTTTTAAACATTCTTACCAAGCGAGGTCTGAATGTGACTCACATGCATCAGTTTAGTCTTCTGTTATTACTGGCAAGGATTTCCACGCTGATGTTTCTACCGATCTGGATCTTCAACGACGGATTGGTATTTTTATACTCTGAAACTAAAGACAGTAAACTCGATCTTTCAATTACCATTTCTCTGCTAATTGCCGATGGTATTTTGAATTTCGCACAAAACGTCATCGCTTTTACGCTTATTGCTAAAATTACCCCCCTCAGTTATGCTGTATGCAACGTGATTAAACGCCTGGTTGTGATTGTTATGTCGATATTGTTTTTTGGTAATCCTGTGACCGTTCTGAATATGATTGGCACGGGTGCTTCAATGGGAGGAGTTCTCATGTATAACATGGCAAAAATGAAAGGTAAGGCGACAACTATTTTGCCTATTCACAAGACCAAATTAAATGGTTCAATTGTGCACAATTCGAGGCTACCACACATTGACAGTAATGTTGTTCTTTGCATTCCAAATGGTCTGACAGAAGAGCCATATCTCCGTAAACCCGAAAAACGATTCCACAATGCAATCGATATTATATAACACGGAAATTACTATCAAAATTATTGGTTTATTGAACACAACTTCCTTCTGGTGCATTTATGGGTAAAAGAAATCAAAAAATTTATTTCCATCAAGATTATGTAAAAAATCGTTAATTATTTCA
>CUFF.2227.1
ACGATTTTAAAATTTTAAACGTGTAATATATTCACAACGATTTTTATGAATAAAATAATATGAAAAATGCTTTATTGCCCATACGTAGAAGTCGGACAATTAGTGATTCAGAAAGTACTGAACTTCCAGATTTTGTCAGTACTGTTAATTCATTTAATAGCAATCTGGGCGAAGACAATATAAATATTGTTACTGCTCTAGTTCTGTGTACAATATGGTGCATTATAAGTGTACTAAACAACATTATCAGCAAGAGTCTTTTAAACAATTTTCCATACCCATTAACATCTACATTGGCCCAGCTTTTGGCTACTGCAATATGTGCATATCCACTCGTAAAAATTTGGAAAATACCAGAAATAAATTGGAAAGATATATCGTACAAATATATCGTAAAAATGATCATTCCATTGGGCTTTGGTAAATTCATGGCTGCATGTGGTACTCACATTAGTGTTTCTAAGTTGCCAGTATCATATGCTCATACGGGTAAGAATTATTTTAATCAAATTCAAAATTATTCAAAGTCATTTAGTTAAAGCCTCAATGCCTATATTTGTTGTGATTTTTTCATATTTGTTCTACAAAGAAAAGTATTCGTTAAAGGACAGTAAACTCGATCTTTCAATTACCATTTCTCTGCTAATTGCCGATGGTATTTTGAATTTCGCACAAAACGTCATCGCTTTTACGCTTATTGCTAAAATTACCCCCCTCAGTTATGCTGTATGCAACGTGATTAAACGCCTGGTTGTGATTGTTATGTCGATATTGTTTTTTGGTAATCCTGTGACCGTTCTGAATATGATTGGCACGGGTGCTTCAATGGGAGGAGTTCTCATGTATAACATGGCAAAAATGAAAGGTAAGGCGACAACTATTTTGCCTATTCACAAGACCAAATTAAATGGTTCAATTGTGCACAATTCGAGGCTACCACACATTGACAGTAATGTTGTTCTTTGCATTCCAAATGGTCTGACAGAAGAGCCATATCTCCGTAAACCCGAAAAACGATTCCACAATGCAATCGATATTATATAACACGGAAATTACTATCAAAATTATTGGTTTATTGAACACAACTTCCTTCTGGTGCATTTATGGGTAAAAGAAATCAAAAAATTTATTTCCATCAAGATTATGTAAAAAATCGTTAATTATTTCA
>CUFF.2356.0
AGAAACAATCACAAATGGATTCTTCAACAGGCAAATCAAATAAACTTGCAATGACCGCTTATACATACTTTGTTAAGTTAATTAGAGATGAGCATAGAAAAAAGCACCCTGAAGAGCAATTTGATTTTACCGAATTTTCTGCAAAATGTGCTGAAAAATGGAAAGTAATAATTCTAATTTTAGTTATATATTTATAAATATATTTCTTAGTCAATGAAACCAGAAGAAAGAAAACGTTTTGAAGAGTTAGCATCAGAAGAAAATGATAAAAAACCCCCTGGCAGAAAGAAGCGAACTAGGAAACGCCAGAAAAAAGCTCCAGGCCAACCCAAACGTGCTTGGTCGGCATTTTTTTATTTTTGCGATGAACGACGACCTAAAGTTCGTAAAGAACATCCTGATTGGCGAGTGGCAGAAGTAGCCAGAGAGTTGGGAAGATTATGGGAAGCATGCTCAGACAGAGATCGCTATGAAAAAATGGCAACGTTAGATAAAGAAAGATATGAAAAAGAAATGGAGCAATTTCGTGCCGGTAACTTTGTAGCAGGAGAAACTAAACGTCCAAAGCTTGATAATCAAGATGATTCGATTCACGATGATGAAGACGAAGAGGAAGAAGAAGTGGACAATGAAGTACCAAATGAAATCACCGAAAAAACTGGTGAATCTTCGACTGTCAATGCGAATAAATCGGAGCATTGCGTATCTTGATTTTTTCTCTGTACAAATAATCACTGTTTTTGAATATTAAGTATTTTAGAAATTAGTAGATATCGTTGTATCGTTGTTGTGTTGAAGCATGATAAATGTGTATTATAAATATTAATTGTTTTTTTTGTGATTGAATAATAAATATTTAGTTTTAATGTCATTGGATGATGGGCTTTCGATTGATTGGTTAATTGCTTGTGTGTGCGTGTGTGTGCTTCATGGGTTGTGTGAGTTTGTGTAATTTAATATACAACATTTGGAATCGGAAGTCAGGTAAAAATTTGCCATTGTTTTATTGGCTGACGAAGTTTTACAAAGTTTTGTGGAAAAAATTTATTTTTTGCATGTAGATTATTTTGATGTACAAAATTCTGAAAAATTTTCAATGTATATATTTGGTGCTTGAAGGTTTCATCGGCGTTGAATTTGTTATCAATAACCATATTTAGTATTTAATGTTGTTTTTCGGACGGTGGCTAATTATATGGAATT
>CUFF.2377.0
GTGAATTAAGTCATTTTTTGTTTTAAACAATAGTTATACTTCAATTTTTTCTCCTCGATAAACCAATTTGTCATGAGTGCCAATTCAAAGGATACAGATCAAAACTTTGATTACATGTTCAAGTTGTTGATTATTGGGAATTCATCAGTTGGTAAAACTTCTTTTCTTTTTCGATATGCTGATGACAGTTTTACGTCGGCTTTCGTTTCAACTGTTGGCATAGATTTTAAAGTGAAAACTATTGTTAGGAGAGACAAGAAAGTAAAATTACAGATTTGGGACACTGCCGGACAGGAGAGATATAGGACGATTACGACAGCTTATTATCGAGGTGCGATGGGATTCATTTTAATGTATGACATAACCAATGAAGAATCATTCAATGCCGTTCAAGATTGGGTCACTCAGATCAAAACTTATTCGTGGGACAATGCTCAAGTTGTCTTAGTTGGAAATAAAGTGGACTTAGATTATGAAAGAGTCATTTCAATTGACCGTGGCCGCCAGTTAGCAAGTCAATTGGGACTGGAATTTTTCGAGACTTCAGCAAAAGAAAATCTGCATGTCAAATCGGTTTTTGAGAGATTAGTAGACATTATATGTGATAAGATGAGTGAGAGTCTTGATACAGATCCATCTATTGTCAATAATCCGAATAAAGGTACAAGGCTAGCAGATGAAACTAATAAAGCTCTCCCAAATGATTGTCAGTGTTGATTTATTGTGAAAAGCATGATTTTTAAACCTGTTTCCTTTTATTATCCGGACACGAAATTAGCTGTGCAGGATATTATATAGATGGATTGATTGAAATTATTGTGGTATTTGCCAATCATTTATAATAATTGGATGTGAATAAAGTATTTAATTAGGAGCTAATATAAATATTATTTAAACAACAGGTACAATTAGATATTAGAAGTATTTTTGATGAAGTATGTTTGTAATTTCCA
>CUFF.2390.0
TTATTTGTAATTTTCGATCTTGTTTTAATGCTTCACACGGCTTTGTGTTGGTTACTGCCGACTATCGTCAGTTAGAGTTGAGAATTCTTTCGCACTTTTCACGAGATCCTGCATTGATTGGTTTTTTCATCAACCAACCAGATGTCGATATATTTATCAAGGTTGGTCTATGATTGGTTTATGATCATTAACATTTTCAATTCCAAATCAGATGGCGAGCAAGTGGTTGAAGAAACCAATGGAATCTATAACGGATGTTGATAGACAACAGGCAAAACAAATCAGTTATGGAATAATTTATGGAATTTCTGCTCAAGGCCTGTCGGAACAAATGTCAATAGAAGAATCGAAAGCTGAACAGATGATAAATGAATTTATGATAGCATTTCCAGGTGTAAGTCAGTTCATAAAATCCACTATTGACATTTGTCGTAAAAACGGATTCATTGAAACGATAACCGGACGTCGTAGATATTTGCCTGACATTATTTCTGAAAATCCGTTTTGTCGATCACAGGCTGAAAGACAAGCAATCCATTCAACAATTCAAGGAAGTGCTGCAGATATTGTCAAAACTGCTATGGTAATGGTTGATAATGCCATAACTGCAGATTACAAGAATAAATCCTTTCATCGCAAATCACTCAATCAGATTCCTGCCATGGTTCTTCATTTACACGATGAAATTTTATATGAGGTGCCTCTCAACTATATGCATAACATGGCGGTCATATTGAAACAGTGCATGGAGAAATCCTATGACCTCAAAGTGTCATTGCCAGTAAAAGTTAAAACTGGAACAGT
>CUFF.2447.0
TGTTTCTTAATACATTAACTCCGAAATTTTATGTAGCTTTAACTGGCACAAGTTCCTTAATATCTGGATTAATTTTGATATTTGAATGGTGGTATTTCAAAAAATATGGAACTTCATTCATTGAACAGATATCTTTAAATCATATTTCACCGTATTTAAGTAATGGTGAAGAGGAAAATGAAAGTGACAGTCAAGATATAAATAACAATCAAAATTGCATCCAAGGTATAATTAAATAAGAATATGTATTTATAAATTCAGCGTAAATAGATTGTAAGTTATGGCGCAATCCGTATAGTTTATTCAGGGGATCAGAATATTTAAGATTAACAAAAGAAACTGGAAAAGATCCACTTACGTATTATGATATGAATTTGACAGCTCAGGATCATCAAAATTTGTTCACCTGCGAAGCAGATCAAGGAAAATCTGAATATGAAGTAATGCAGATGGCTTGGAGAGAACGAAACCCCGAAGAACGAATAAAGAAAGCCAAAGAAGCTCTTACGAAAAATCCTGAATGTACAACAGCGATGATTCTTATAGCAGAAGAGGAGTGTACAGAGATAGCTGAGATTGAAAAAGCATTTAAGCAAGCATATAAAGTGGCTGAAAGCTCATTACGAAAATCTCAACAGAATCAAAATCTCAGTTCCCTTCATGATGCCATTTATCGACGAGATGTCAATGTATTTATATTTATCAGACGGCGACTAGCTATGTGTGCTAGAAAACTTGGGAAATTAAAAGAAGCTATAAAATTATTTAAAGATGTAATCGTTTTTTTTCAATTTTTTATCATCACTTGATTTGTTTTGCTGTAGTTAATTAAAGAATACTCTAGTGTCAATCTATTTAATATTCACGAAAACCTTATAGAATGTTATTTAGAGGCTCTTCAATATGCTGACGCACAGGCTCTGTTAGCCAAATATGACGATATACATTATCCAAAATCTGCAACAATATGTTATACAGCTGCTTTGCTGAAAGCTCGACAAGTGGCTGACAAGTAATTATAATCATATGTAAAAACTCTATATTAATGTTGCGTGTGATAGATTTTCACCGGACACTGCATTTAAGCGTGGCTTAAATCCAGCAGAAATGTTGGCGGTAGAAGCTATTCACAGAGCAGTTGAATTTAATCCCCATGTTCCAAAGTATTTATTGGAAATAAATCCTCTCATTTTACCTACTGAACATATTCTAAAACGTGGTGATTCAGAAGCAATTTCTTATGCATTTTTTCATTTGCAACATTGGAAAAATGTTGAAGGTGCTCTCAATTTGTTGCATTGTACTTGGGAAGGTACATTCAGATTAATACCTTCTCCGTTAGAGAAAGGAAATTTATTCTATCCATATCCAGCTACAACAGAATCAGCAGATAGAGAATTATTGCCCGATTTTCACTTAATATCGGTCTATCCTAAAAAAGATATTCCATTTTTCATCATGTTTACAGCAATACTGTGTTCCATGACTGCTATCATTGCCTTCTTGACTCACAGTTATCCTGAATACATGAGTTTATTCTCTAAACAGATAATCAATTGGCTTGGAACTCCTTTTCACTTTGTCGTTGAAAAATTAGAAGCTCTTCTATCACATATAGCAGTCACCAATCGCAAGTCCTAAAGCTAAAGAGCCATTTATCGATAGTGTACTTCTAATCAGAAGGATATGTTTATATATATATTAAATTCTGGTGATAT
>CUFF.2489.0
TTAGACTTTAAGACCACTTTTACAAGAAGCAGTTAGCAATACCAGATTACTGGAATCGAGTTACACTGTTGATGGGCCACTTACATGGAAAACATTTCATCGACTAGCCGGTAGAGGAAATGTTGAGTCCTGTGAACCTCAACCATTGCCACGTTTCCAAGTATTTATGGGAAAGCATTCCTCTAAGGATTCAGTTAATCCTAACAATGCAATACCTGGACTTCCTGCAGTGCTTGAATCTAGTATTAGTCAGAATAACTATGTTTCTCCAGTTATTCATGCTCAGTATTCAGGAATGAATAATGGATTTATTTCCGGACTCAATAATTATTCTTGTCCATCTAACAAGAAATCAAGTAACTTAAGTTATTTTTCAACTGAAGGAAATCCACTTTGTCTCTCCGATGGCTATCCAGACAAAGAAAAGGAATGTCTAACGATATCGCCTTATTCAATTCGTGAATGGGATAAGCTCAATTTGGAACCGATATTTCGACCTAAAGAAATTGCGTACGCAATTGTCACTCCTACTGATTCTGGAAAATTACTTCAAAATTCTTTGATAACCTATTTTAAAGAACTCAATCACACTTATGAAGCTTGTAGATTGGGGCATCATTTTTCTTATCGATGTGATGGCACCAAGGATGATATTCACAGTAGCTTTATAGAAATCAATACCGAAGAATATAATGAAAAAGGATTAAATGGATCAGAGAAACATATACTTACACCAGATTCACTCCATAAATATTGGGTGAAGGAATTATCTCACACAATGTCAGTTGTAAATGCAGAGGATTTCATCAGCAGATTGATATGGTATGTTAAGTGCTGTGAGCACCAAGCGGTAACCATGTTGAGCCAACATGGAGTAAATAAGAGAAACGGCAGCAAATCCGCTCTGTTTTCCACAATCGATTCATTAAAACGTGAAAATATGAATATCAATCAATCTTTGGATACGCTATTCAGTCCTGGCAATGGTTGTGGCTCATTGAGTAGAGGCTTAAATACCAAAATCTGGTCATCCGATAAGGATGTTTATCTTATTATATATTTGATCAATCCATTTATTCAGGGCCAAGACATTTCGGAAGCAGCTTATCGACTTTCGATGCAACGAATAAACAAATTATGTGACAAAATCAGTGATAGCTTTCCCAATTCGTGGAAATCAAGAATAACATTTAATGTGCTATCGATGAATAAGGTCTTCGATGCGGTTCATTTTGGTTCCAAAACTGGTGTTGGTGACGGGGATGGAAGTAGTATTGGGGGTCGCGATTCATCTGCAACGTCAGCATCATCGTGTACATCTTCATCGGTATCTTGGTCGGTTAAATGGTGTCGGCAATGGAACTGGAAAAGTACTGCATTTGCTGTTTATAACAGCATACGTAGAAAAATCGGAAGAGTCAGTGGACTCCAATCGATTTTAAGTGGGAAATGTACATCTTCCAATCTCTGTTCCTCGGCTAAGTGCTCTATGGCCCGAGGATGTTCGTCGGATGATGAATGCGAGTCAGCAGCTTCACTAATTAATGCTAATCGATGCTTAACAAAATGTGGTCCAACCGGTTATAATGAAACTCTGACATCTGAGTATTTAAAGAAATTATTCTACAATTCACAAGAACAAATGAATTTGGATCGTACACATCTATCTATTTACGCTCCTCCATATATATTAGCTCCGAGTAGAACGATTACCTATCAACTGAACACGACCTCTCAAACCTCCCATTCAAGTGTCAATACTAGTGAATCTTGGGGTTATGTTGGTGACAAATCCAATGTCTTGTTCGTTTCATATTGTTTATCGGTTGATCAAAGGTGGCTATTAGCAACTTGCACAGACCAATTGGGGACTGTTCTTAGACAAGTTCAAATCAATATCACGGTTCCTCAACTCCACTTACGCAAGCATGCTAGTCCTAGACGAATAGGATTAGGAAAGTTATGGGATTTCATACAAGAAGTAATTGCCGATTCCTGTCAACCATGGCGATTGGTTATAGGTAGAATGGGGCGGGCGGGTCACGGGGAACTCAAAGGTAATTTCTGGTGGTTATTGTTAGGCATTATATGCACAATTTATCAAAGGATGGAATGGATTATTGAGTAGACAAAATTTAATGAGAGTAAATCAACGATTCCGAGAGGAATGTCCAATGTGCCAAGTCTGGTACACAAATGCACAACAATCTCACGGCGTGGGATCCGGAGGAACCGGGGGAATGGGCAGTATGGGCCGATGTGACATGTGTGCTCTTCAAGCTCCAGCAATCATATCAGGATGTTTTGTGAGTCTTGAGTGTCATTCAAGCTTCAGAATATTTCCCGGCAGTGTGAAACCCGAAGAACGAGCATCGAGTAATCTTCAGTTATGTACTCCGCGTGATATCAGTGTTACCCATATCCTCGTTTTCCCAACAAGCACATCTGCTGGAGCGGATCAAGATTTATCCGGAGGAGGAGGAATGGTTAATGAGATGAATTTTGAAGAATTGTTAGACATAAAGTTTGGTAACGAAGGCCTAGAAGAGTTAGGAAACATCAGCAATATGGATATGTCAGATGCCGGATTTCCATCTGGATTTGACAATTATACAATTGGCGGATTAAGCAATCTTTTACCACAAGCAAATAGCACAAACCAGCACGATCTCGTTTCTATGGGCAGTATGGATCCGGGCCTTAGCAACTGTCTAGAGCACGGTTACCAAAACCAGTATTCCAATCAAGAGGAAGGACACATGCTAATGCAGCAGCCTCTCGCCATGGGATATTATCTATCCACCACAGATCCAGGACCTTTGCCTTCCTGGTTCTGGTCAGCATGCCCTCAAATGGGCTCCACAGAAAATCCCCTTCCGACATGTTTCAAAGCAGCCCTTCATCTTCAAACCAGCCTCATCAGTCAAGAAGACGGCAGCAGTGGTTTATCTGGCACTCCTGGCTCCGCACCTCATCCTTTGGATTCTCATCTCACCTGTGATGTTCTTCGGTTTGTTCTTGAATCCTATCATGCGTTGTCATGGTTGACATTCGATCCATCTATCAATGACAGGCGTTCCTGCCTGCCAATCCACATTTTATGCCTCGCCCAGCTATATCAGGCTGACCAATCGTTCATGTGACACCTCGATCAATATTCAATTATTCATATTTAATCAATCAAATCAATATATATATATATATATATTCACATTTACCGCAATAAATAAATATTCTGTGATTATTATTATTTTATGTTATCGATCCTGTTATCAAGCCCATCTATTGCGTGCACAAAGTAACATTTGCTTTTACATTTTAACTCC
>CUFF.2492.0
ACATGGCCGTCTATAATATTTCAAATTTATTATTTTAGTATTATGACAATATATTAATTGCCTAGATTTTAATGGCAAATCAAAATCAGATTCCAATTGGAAATTCGGGATCACTCGAAGATTGTCATACAAATCTTTATGCTTTGACTGACATAGCTGGCATTCAATATGCTAAATTTGTGTCGTGTAGAGAAGGTTACGTCAATTCTTTAGAAGATCCTATATTAGTTATGTATACAAAGTGTTTAAATGCTGGAATTTTATGTTCTTGGAATAAAGCTAAACGAGAGGAAAAAAGTAATTTGAATGATATATCAGGGTTTATAAGAGAATTATGGGTGTTCTGGTATGATGGTAATGATCCTTTTTCATCCAAAAACATCACTATTCCTAATTCTTTGAAAGAAGATGAAAGAGGAAATTGGAAAAATGGCTTAACTTATGAAATTCGTTCAATATTATTCAAAGCATTAAATACAAATTTTGAGAGATATTTTTTAAGTAAAGGCTTTGTAAGAATGGGACCATGGATTCAAATGCCATATAAGCCAAATAAACATAGCGAAAGTCAATATGGATTTAATGTCAAATTCTTTTTACATGGTGAAAGTACAATATGTGGAGCAATCGATGTTAGGAATGTATCAATGGTAAGACAAATTAACATCAAAGACATTTTGGAATGTAATAATCTACAAAAAGTAGAAATAATTTTGGCACCATATGCAATTCATGGATATTTAACTGGAAGATATTTTAAAGACGATGACCCCATGGTTAAGCAATTGTATGAAGAATGGTCTAAGTATTATCCATTAGTATTTCAAAAATATCCGCCAGGAAAATATTCGAAAGAATTCGGTGAAAACAATCTACCGAAATTTGTGGAAATTATTTGCGGCAATTGCAAAATCAAATATCCATCATGTTTAGTTTGTATGAAAATTAATTTAGACAAAGATACGAAATCATGCTCAAAAAATGTATCACAAAAAGAAAATCGTAAACGCCGATTTAATAAAATGGAAGTCCCCGATGGAAATTTATTTTCTTTCGTTGCTCGTCGATTTAGTGATCGTATTCTAAAGGAAACCATGATTCCGTTGAATAAATTGAATAAAGAACATTCAGAGAAAATTAAATCAAAACATTTGACCAAACCTTGGAGATATTGTAATTCATTTTCTCACACGATATGTTCTTGCAATCGATTTCAAGATTCCAGCAAAATTTCCAGTCAATCCTCTATAGAAAATCACGAATTGTTAACTAGTAATTCGCCAAAGACATTCCATCGACGATTATTAAGTCTCGAAATTCCGCTGACAAAAACTCTTCCATTGCATGAAAATCAAATTGAATTGAATTCAACGAATAAACTTATTCCAGGCTCGAAAGTCGACAGTAGTTGTGATCGATGTAATTCACCACTGAATATTGCTTCAAATATCCAGCCAAATGATCCCATTATGCCAACTCTCAGTCCACAGCTTCCAGCAACTTCTGATTCATCATTTCCACTACAATTTTCCAATGCCAATTCACAGTCTAATCAGTCAGCAGCGACAACTGCAAGCAATTCGAATAATGCAAACACAACTGTAAGGACTATCATTACCGATTCCGTTCCACAGCAACAAACAGATTCTAATGTAAATAATTTCATATCACAAATGTCTGACATAAAAAATGTTCGATCTCTATCAAATAGTCAGCATCAAATAATCAATAATAATACCACTTCACTCAATTCTCGAACTCCTCCTCCTCCATCAATCACACCGAGCTCAATGCTTCCTTTAAAAATTGAAAATTGCCTTAACAATGATACTGGTCAAATTATCAAAACTGAATCATCAGAATCTAATATTAATAAAAAATCGGTTGATTCCCTTCCTCTTGGTATACAACTCAACGAAAAAAAGACCATTTCAAATTCTACAATCATTAATATCAATGTCGCCAATAAATCGTTGTTGTTAAATAGAAAACAAGTACAAATTCACCAGCAATGTGATAACATATCAGATATCACTTTATTCCCACCTTTAGCAAATAATTTACTCGTAATCGATGATTCTACAGTTTCAAATTCTGAAAAAGTCAGAGATAGTACTGTAAATTACGGTTTGGAAACCGGGAGTATTTATCAAGATGCTTTGATTAATAATAGGTGGTTGACATTTAAATCTTGTGAACCAGCCAACTCTGATGGGTAATGTGTAACATTTTCCTTATTGTTGTAGTTAATCCAAAATCTAGAAGTCCATTAACAAAGAAACTAAAACAACTCATTAATCATAATCGAAATGTGCTTCCTAATAACTTCTGTAATTCGACTATTATGGAGTTTCAATCTCAAAATCTGGACTGCTCAAATAATAATAATAATATTAAGTCATCTGCAATCAGTAGCAATCAAAATAATTCCGGGAAAAATTTCAACAATTACACTTCCATGACAAACGAAAAAGCGGAACAAATATCTGTGATACCAGATCAGATTTTCGATGATTCTGATGAGGAGGACAATTGCAAATCGGATATTTGTAAACAAGAAATGCAACTATCAAATGTTTATCGTATCAATAATGGAACTGAAAAAATGTTATCTCCTACTAGTTCTCAATTAAAATTAGTCCGTACCGCTCAATTTGGCAAGTTTACCGGTACGAGTCTTCACAGTAGCGCAGGTTCTGGTTGTATAACTGCCACAGAATTGTCTTTAATGTATCCAACTCCTCCATCTCTCGAGGGTACATTGACTTCAATCGGAAGTCCAGCTGAACGACAAACTAATCAACAAATATTGAATTCAAATTTGCGGAACTCTGAATATAATCACAATGAGCACGTATTAAATTCTTTATCGATGAGTTGTCAAAATTGGGATGAAATGGATAAGGATTGGATTATCTCCTCAAACTCTTCTTTGTTTTCATCGGGTGTCAAATATTCCAAACAGCCAGAGCATTGTCCACGAGATCATCTTTCAATCTCATTCAGCCACAAACGGCTTCACTATCAAAGAAACAAATTAAAGCGACAGATGTTTGATAATGAACAAAAAATGATAGCGATTTTGAACAATCAACCACGTCGTCCAAACTTCCTTACGTCTTTTTATCCTCAAATACCATTTTCCAATCCTCCACCTTATAATAATTCCATTCAAAATCAAATGAATTTTCAAATGAATCGCATGCAAAATTCTAATCTTCAAAGATTCAATGTAAATAGTGGACAGAACAGTGCTCCAATGACACCTGCTAGCGTTTGTACAAACCCACCATCTGTTGAATCATCGATTGGCACTCCAAGAAATATGGACCATCTAAATCCTAACAGTACTGGTTTTAGCAGGCCACAAGCTGTCCAATCCAGTCCTGTTGTTGTTAAATCACCTCGTACTCAATCACATATTAATTCACTAAGCTCAATTCCTTCAATGATAAATTCATATAACTTTCTCAATTTTACAAATGTCAACGGTCTCTATTTAAATGTTCTTTTATCAGACTCAGTCCTTAATTTGTACAAGGATCATAATTTCGATAGTTGTAATATATGTGTTTGTGGAATGTCAGTATTAGGGAACGATGTCGGTTTGTATATCGACGAATACCAGCAAAACAATCAACAAAACTCCCTTAATAGATCTTTATCCAATGATGATATGACAGGAAGTTGCACGAGTAAAACTGAATGTAAATGTGGTTTCAGTGCTGTCATGAACAGGCATTATGCCATTAACGCTAATCTTTTTTACGAAGACGAGGTTGAAATTACAGGAATCCGCAGACAGCATATTTATTCTACTCAGCCTTATATGGGAAAAGAAAACCAAGAAATAATAGGCAAACAATCTTGTACACAAATCATGTCTATATACAATGAATTCGGACTCAGTTTTCTTTTAGATATCATAAGATTTAAAAATAATATTATGAAACCACAGCTTCCTGAAAATCTAATCGAATTTCAAGATTTAAATGCCGCTATTTATCGATCGTTAGATCAAGCTTCTGAATTGATTGATGTTCCAGCTAATCGTATTTTGAGTCCGGAAAAGGGAAAGCAATGGCTCATTGAGCAATATTACTTCAAAAAAGAGGCAGTTATTCCAAA
>CUFF.2518.0
TTTAGTGGAGAATCAAAGCGATTGGTATCTTGATAAATTAGATCTTTCTACACATCCATGGCCAGCGTTGGTAAACTAGATTAAGGCCGCGGTTTCAATACCGGCGTCATGCTGATGCGCCTCGACAGACTTAGGCAAAGTAATTGGCAAGAAAAGGTTATGAGTACTACGAAAAAGTATTTGAAAACGAAAGGTCCTGTTCAATTAGCAGACCAGGACTCAATCAATGCCGAAATAGTTGATAATGGTGAAACAATATTCAGTTTACCATGTGAATGGAATATGCAGCTTGGCGTGAACTCCATACTGAACCTATGCGCGTCTGTAGCAAGAGGTGATCATAGGTTGATCAAATTGATTCACTGGAATAGCCCATCAAAGGGAACAATGGAAAACAAAGGTTCCAATAAAGATACACCAATTCAAAATGGCCTCCGGAGGTATTTTGCTGGATTGAGACAGACGTTTATTGAATATGATGGTAATCTGCTTCGGAGAGATTTGATCGGAGCTTTTACTGTCAGTGATCGCTGTAAAAATCGAGATTCCATCAAACCGGTATTCAACAATTCAAACACCAAACAGCTTGCCAGTCCAATTCTCGATGGAGATATTTTCAATTCCTTGAAGTCCGCATCTCTTGATGAAGAAGACGAATGCTCAGAAATTCGAGTAGAGCAACAAATTATTCGCAGAACACACTTGTTTTTTCTGGAATTCAATTATACGTCTGATGGACCAGATGATGTTACACTTGTCAGCCAACTGAGTCTAGATCGGCTGCAAATTCTTGAAGATATCGCACGTCATTGGCCTGGTCCAATAAGTCTAAGTGTTTATGTCAGTGATAGTGAAGCTAATCAGCTTGTCGAATTCGTTATCAATTCCCCCGTGCTACTCAAGCGATGGAATATAGCATATCATATGGTTTATAAAGAGGGTGTA
>CUFF.2518.1
TTTAGTGGAGAATCAAAGCGATTGGTATCTTGATAAATTAGATCTTTCTACACATCCATGGCCAGCGTTGGGCCGCGGTTTCAATACCGGCGTCATGCTGATGCGCCTCGACAGACTTAGGCAAAGTAATTGGCAAGAAAAGGTTATGAGTACTACGAAAAAGTATTTGAAAACGAAAGGTCCTGTTCAATTAGCAGACCAGGACTCAATCAATGCCGAAATAGTTGATAATGGTGAAACAATATTCAGTTTACCATGTGAATGGAATATGCAGCTTGGCGTGAACTCCATACTGAACCTATGCGCGTCTGTAGCAAGAGGTGATCATAGGTTGATCAAATTGATTCACTGGAATAGCCCATCAAAGGGAACAATGGAAAACAAAGGTTCCAATAAAGATACACCAATTCAAAATGGCCTCCGGAGGTATTTTGCTGGATTGAGACAGACGTTTATTGAATATGATGGTAATCTGCTTCGGAGAGATTTGATCGGAGCTTTTACTGTCAGTGATCGCTGTAAAAATCGAGATTCCATCAAACCGGTATTCAACAATTCAAACACCAAACAGCTTGCCAGTCCAATTCTCGATGGAGATATTTTCAATTCCTTGAAGTCCGCATCTCTTGATGAAGAAGACGAATGCTCAGAAATTCGAGTAGAGCAACAAATTATTCGCAGAACACACTTGTTTTTTCTGGAATTCAATTATACGTCTGATGGACCAGATGATGTTACACTTGTCAGCCAACTGAGTCTAGATCGGCTGCAAATTCTTGAAGATATCGCACGTCATTGGCCTGGTCCAATAAGTCTAAGTGTTTATGTCAGTGATAGTGAAGCTAATCAGCTTGTCGAATTCGTTATCAATTCCCCCGTGCTACTCAAGCGATGGAATATAGCATATCATATGGTTTATAAAGAGGGTGTA
>CUFF.2521.0
CATCATAGATTTTGATTTCCTGCCCAGTCTAGAATTATATCCATATGCAAGAGATGTCATTAAGAAACATATTCTCACTCAAGAAGAATTAAATATGAAAATTGGTTTAATTGTGCCTGCATTTGAAACATTTCAGTACAGATTAAATTTTCCTAAATCCAAGGGAGATTTATTGACGATGTTAAATACAGGAGAGATTAGTCCATTTAGGGAGGATGTGTGGCAAGCTGGACACGGAGCAACCGATTATGCGCAATGGAAAGCTGCTACTAGACCATATGAAGTTCATTGGAAAGCCGACTATGAGCCATATGTTATAGTGTCACGCAAGGGTGGGGTATTTTTTGATACACGATTCGTTGGATTTGGTTGGAACAAAGTGGCTTATATCATGGGACTGGACATTTTGGCCTACAAATTCATTGTATTGCCAAACGCGTTTATTATTCATCTACCTCACGCTCCAAGCTTGGATGTAGCTAGATTTCGAACA
>CUFF.2563.0
AATTTTGAAATTTATTATTTTTTTAAGAATGTCTAAGATAAGTGAAGCTGAAAATTATATTAAAAAAGCTGAAAAATGGTATTAATTTCTTTTATCTAATTTTAATTTTTATAAAAATAGTATGAAAACTTCATTTTTAAAATGGTCTGTTGATAATGAAGGGGCGATAGAAAATTATACTAAAGCTGCAGAATGTTATAGAGACGGAAAAGATTTTAAAAATGCAATTAACATGTTTAGAAAAGTATGTAAATGTTATCGAATTTATATGAAATTTAAATAGGTAGCAGATATGTATTCTGAGGCCAATAGTTTATTTTATTGTGCCAAAGCTTTAGAGGATGCAGCAAATATGTATAAAAACATAAAGGATTATATAAATATGACTGAAACCATTTTAATAGCTGGTAACAAGTTGAGAGTTAACGGCAGTTCTGATTCTGCTTGTCAATTAATGAAAAGATCTGCTAAGGCAATTGAGGATGATGAACCAGCCGAAGCAGCAAAACTGTACATGTATGCATGCGATTCTGCTCAGGTAACGCAACCGAGCTCGGTTTGTTCTGATTACTCAATTAAATTTAGGACAAAGATAGCGTTCAAGATGCCGGTGAATTTGCTGGATTGGCAGCCAAATTATTCATTCGTGTCAACGATGTAGATAATTGCATGAAAGCATTACAACAAAAAGCCAATTTGCTAAGCATTGCCGGCGTTTTTCACGAAGCTGGACGCGCGGTTATCTGCCAGATTCTAATACATCTCAGTAACAATGATTTCATAGCCGCTTCTAAAGCCTATGAAAACTCTATTGAGTAAAAAACTACCATCGGTTAATTTATCATTTTGATTTCGGTCTTGCTTAGACAATACTCATTCGGCACTAGTGAAGATTCCAGTCCGGTTAATCAACTGCTTAATGCTATTGATCGGCAGGAGTTCGATGAAGCACGCAAGATCTTGCGGTCACCGACATTTATGTATCTGGATAACGATGTTGTCAAGCTTGCCAGAAACATTAAATTTCCCGAAATCGCTGTCAGATCAACAGGAGATGGCAACATTGGAGACCAACAAGTTGAATACGTTGAAGATATCAATTAATGGAATTGGATTTCCGATCCGATTTGCTTATATTGCATAATATGCTAGATTAATTTCTGTTATAGTATTGTAGATGAGTAATATTTATTGAGTCTTGAAATCAGGCTCTTATTGGTTTT
>CUFF.2596.0
TCATTATCAATTATCATAAATGGGATTCAGATAAAGACGTTAAAATGATGCAGAATCGAGTTAACGAAAAACAGGAATTATTGAATTTGATTAAATATTTTTTCAGGAGTAATCCGGACTCGACAATGCTGATCGACTGTAAGTCGAAGGAAAACACCAACAATAATGAATATGATGAGATTAAATTAGCGATTTTATCTTCATTGGAGAACTTTTTGAGATGTTCCGAGATTTACGAACTGAATTTCCCGATGTCATTTTCCTCAGACGAGCAGCTATTGGTTCAAATTGCCGCCGACAAAATTGGACTGAAATCGCAAATTATCAAGAAATCTAAAACTCAGTCTGTGATCATTGTATACAAAGATACTGTTCGAAGTTATTTTCACGAACCTATGACATTCAACATAACTTGGAACAGTCGACGAACAGTTCTACAATTTATTACGGCAAATCCATTTACAATTAAAGAGAAGCAAGACATAAACCACAAACCAGATAAAGGTGGGCGAGAAGATAGGCATAGAGGGACAACTGGAAAACTAATGGATGCTGTTCCACAAGTGCCTTTAATAAAAACAATTGATGGCAATTCTGTAATGTCTCCAGAATCTATATTCAGTCCGATATGGAGCTCAAAAACGGAAATAATTGAAGCCATAAAACAAAATCCAATTGTAATTATTTCTAGTGCATCCGGTTGTGGTAAAACCACTCAAATTGGACAGGTTATTATGCAAGAATGTGCTAAAGCTAGTGAACCATGTCGAATGATCTGTACACAACCATATCGGTTGACTGCACATGCTTATGCTCAGTACGTTACGCAACAACGAAAAGAAAACATAGGTCAAACAGTTGGGTATCAGATCAGACTTGAATCCAAGGTATCTCCCAGAACTTTGCTTACGTTTTGTACAAATGAAGTTTTATT
>CUFF.2596.1
TCATTATCAATTATCATAAATGGGATTCAGATAAAGACGTTAAAATGATGCAGAATCGAGTTAACGAAAAACAGGAATTATTGAATTTGATTAAATATTTTTTCAGGAGTAATCCGGACTCGACAATGCTGATCGACTGTAAGTCGAAGGAAAACACCAACAATAATGAATATGATGAGATTAAATTAGCGATTTTATCTTCATTGGAGAACTTTTTGAGATGTTCCGAGATTTACGAACTGAATTTCCCGATGTCATTTTCCTCAGACGAGCAGCTATTGGTTCAAATTGCCGCCGACAAAATTGGACTGAAATCGCAAATTATCAAGAAATCTAAAACTCAGTCTGTGATCATTGTATACAAAGATACTGTTCGAAGTTATTTTCACGAACCTATGACATTCAACATAACTTGGAACAGTCGACGAACAGTTCTACAATTTATTACGGCAAATCCATTTACAATTAAAGAGAAGCAAGACATAAACCACAAACCAGATAAAGGTTGTTCAAGAAACGATTATTCCAGCTGCTG
>CUFF.2608.0
ATTCGTTTCGGTCAATCACCAACATCGAATGAGTGGTTTAACAGCTCTTATGATTTGCGCCTTTAGAGGAATGAAAAATGCTGTTATTCGTCTCTTGTCACTCGGAGCAGACGCGACGATTCCATTAATAGTGACGGAAAACATGTATCAGGCACATATTCTATACATAAGGCATCTGAGAACTACTCATCAACTTAATAAAAATATTGAGTTCTATAACCAAGTTTTAGCGGCTTACCAAAATAGATATTCTATTCACAATATTCTTTATGCCTCGGATCTTGGATTAATCACAAGAAATTTTGAGATCGCTG
>CUFF.2635.0
AGTTTTACAAATGAAACTTTTAACTGCAATTGGAGCTTCGGTAAACCAATTTCTTGGATCACTCATGGATACTCCGACCCCTGAATCCAGTAAATCCTCAATAATGTTACTGAAGGCTATTGGTGCACTGGACAGTTTTGAGGATATAACAGAACTTGGCTATCATTTATACGATCTTCCACTGGATCCGAAATATGGCAAAATGGTTCTGATGAGTGTACTGTTAAAATGCCTTGATCCAATTCTAACCATTTCTTGTATACTTAATCTCCAAGA
>CUFF.2650.0
ATTACTCAACTAATGTATTCATCTATGATAAGTCAATTACATCATCAAATGTTTCCAATACAAAATGGAATGAATACAACTGCCTAATGACAAATAATAAAATTGTTCAAGCTAAATGCATGACAATGGTAACAGCCGCTACTGTAGCTTTACTGGGAGCCAATGTTGATATTGTCCACTCCGAACCAGATAATAAAGGTTCTAACCGAGATAAATTTTCAATCGGATTCGACAATTCAAATCAAGATGACGGCCATATTTATTTCAAAGCGGATGAAGAATTGTGCCAGTTAATTTTGAAATTGCGTCAAAAATGGCAGTTCACTGTAATGAGGAAATTGAAAAATCCGTCTAAACAATCGACCCCTCAAGATGAAGCGATTTTAAGAACGATTGTAAATGTGCTAACATTAGAAGAACAATCATATGGATTAAAGCAACCCTATGGGGTTGGAGCACGTCCTCGGCCCATGGCCCCTGAATATTGCAATCAAAATGATTCGTGCACCGAATTTAGCAAACAAAATTCTCTTAATGATTCTCCTGGAACTGAATATGTTAGAAATAATTTAATTAATGACAAGAGGGGGCTGATTATTCAATGTAAATCTTTTCCTTGGTGGATTAATTTATACTTAATTTAGGCGAAAATAAAATTTTGCCAAGCGAACCAATCAAAACTCAGGGAACCGATTTCAAAGATACTTATGACTCGTCAGTGATACCCCTTGATAAGTCGAGAATGCTCAACAGTGGAACCAATCATTTCTTCATCATTAAGCTCCTCCATGAAAGCGAGATGAGCGGAATCATGATCTCTCAGGTTTACAAAGTCAACACCAGC
>CUFF.2707.0
GACAATGAACACCCAGAAAATGTCATCGATGAGAAAAGCGAAAGGTCGAGCAATGGGAGTAAATAAAACCATCAACTTGAATCCTCCACGACCTTCCGACCCCCAGCAGGACGGCACCACGATTTTCTCCGAGAAAAGAGATGGACGACCAACCGAAACCGAAATCTGGAGTGACAACGGAAGAGTGACCATTCGAGTAGCCCGGACCTGAAAGTGCACTAAAGGCAGTCATTATGGCACGCCGGTTACATATTGGGAGATAGTAGTTGGCCCATCAGAACAGGCTCCCGACAGGACGAAATCGAGGAACCTAGCCTCGCAATCAAACGAGAACGCGGCTCGAGAAGCAGGACAGCGAGCAGAATTCTCGTTTTATAGATTAGAAGCCTTGGTCCAAAAGTTCCAATGGAAAGTGAAGATGGGAGGAGACGACTGGAAAGAATTAACGCCGCGATTGCCTCAGGCAAGATCCCCAGTACAGAAGGAAATGCACCGGATTATGGCGTCTACTTCGAGTTGCTAGACCATGCACTCGCACGGATGCAAGCACAAACAAGTATTGTCCTTCCGGCCAATTTATTCAACGGCCCAATCCAATATCGGGACAGAACAGATGAGCACTCCTATCAGTGCCTTCATCCAACTAGAAAAGAACGAAGTCAAGGCATGAAGCCACTCCAGAATTGAAGATTTGGAAGATCGTTCCGATAAGGAAATC
>CUFF.2773.0
TTTTCCTCTGATAGTCCTCAAGGTATATTTGATCGAACCTTTAAACTTTGTATACAAAGTGATAAAGTAATCAACAACATCGGTGGAAATATCAAAGGATTCGGTGAGACCGACCGCCGAGGCAGACGGCGACATACAGCGTAACTTTTATTATTCCTTTTTTGCTTTGGATAGCATTTTAGACACACAGAATGGATTGATGTCAATAAGGTGAAGCATATAGCAATGAAATTTTATTTAGAAGGAACTCTTGGTCGAGCTACAGTGTTCCTAGAAATGCGCAAGGATGAACAGAACAAATACCAATACGAATTTGTCCTTGTCGAAACACAAAATTACCCTCAACGAAAAATATTTTTGATCGATAATCGAGCAGCTGCGAATTCCTATTAGAAAATCGTCTTTAAATATCTATAAATATAATTAAAGATTTTTGTTTTCACTATTTAATTTATTGCAAATTTCACAAAATCATCGCCTTGGTCC
>CUFF.2777.0
TATTTCATTGGCTCTCCTGTGTTGGAAGTTTATTAGTTGCTTGGTTTGCCGAAATATTTCTTCTCAATTCTCTATGCGTGGTGATAGTGGATTGTAACACTGACAATCCGTATAAGGTGGTCAACCACACCATGAAACAACCGAAAACTTATTTGGTTGTGACGTTGGTAACAGCTATCGCGCTTTTCCCACGCGTTATTATGAAAAGTTGCCTTCTTACTTCAAGGCCTTCTATTGTTTATGAAGCTCTAAGAAGACTTCAAAACCTTCCATGGCGTCAACGAAAAGACGCGGATCTTGGTAATTTGGAAAGTAATAAACGAGTCGATGAAGAGTCAAGCAATACTATTTTTGATTATTTGAGATTCAATGCAAATAAGTCAAAAGAAGAATGTCAAGAGTCGACGTATTTTTCATTTTTGAAAGGTAATAAAATTCTACCATCGAATGTTCAA
>CUFF.2780.0
TCGGTTATAATGATGGACCCTGATACTGGAGTCATTACTTTATACTGCAAAGGAGCAGACAATGTCATCTTGCCTTTAATTTCTAAAGATACCAGCCGCCAGATGATTGATAAAATTGTCGAGAATATGGAGCTTTATTCAAAAAACGGTTTGAGAACTTTATTAGTTGCAAAACGGAGATTAAGTGAAAAACAATTCTTGGAGTGGAATAATCGATTCAGAATTGTTGAACAGAATTTATCGGCAAGTGAGACGGAGCTGTTAGCACTGTACCAAGAATTGGAGAGAGATATGATTTTGTTAGGAGCGACAGGCATTGAGGACAGATTGCAAGAAGAAGTTCCAGAATGTTTGGAAACGTTACGCAAAGCAGGAATTAATATCTGGGTACTGACCGGTGACAAAATGGAAACAGCGATAAATATCGCATATTCTGGCAAGTTGTTTAATGAGAATCAAGAAATTTTCACACTGACCGGAAATAATCAGGAAACCGTGTTAGACAATATAGAGAAGTTTTGTAGAAAGATTTCAAAGCAGCAGTTAGCAAATTCTGATACGTCGAAGTATAATAATACATTATATGAGTATGGGTTGATTTTAGAAGGAAAAACAATATCAGTAATTCTTGATGAGGATATTGTCACTAAAGCCTTTCTAACGCTGGCATCCCATTGTAAAAGTGTTGTATGTTGTCGAAGCACACCCACAGAAAAGGCAGCAATAGTTTCAATGGTGAAAATTAATTTGCAAGTGAGAACTCTCGCGATTGGCGATGGAGCTAATGACGTGAATATGATTCAAACCGCGCACGTTGGCATTGGAATCGGTGGTAAAGAGGGAATGCAAGCAGTTATGGCATCGGATTTTGCAATTACGAAATTCAAATATTTACGGCGATTACTATTGGTCCACGGGCATCGATGCTACGACCAATTAGCAAGAATGTCACTTTATATGTTTTACAAAGACTCGATAATTGTTTTGGTATTCTTTTGGTTTCAAGTTTTAAATGGATTTTCTGGAAGTGTTATGATTGATCAGATTAGTCAAATCCTGTTCAATCTCACCATGACAGGATTACCACCACTAATACTGGGCATATGGGACAAAGATTTTGAGTCGCGTGTACTGGAAAGAAATCCTCAAATTTATAAAAGTGGAATACATTTAAAGAGCTATAGACCAAGAGATTTCTGGAGAAATATAGTTGACTCGATTTGGCAGAGCTTGGTCATATTTTGGTTGACTTATCTCTGTTACCAAGGCACAGAACTCAGTATGGCGGAATTCGGTATTCTGTGTAACACTTCTTTGCTGATTGTGACATATGCCTACATGCTTCTGGAGTCGCGATTT
>CUFF.2786.0
TAAGAAGATGGCAGTCAGACAGAAGAGTAAATCACATGCCATGCCTATTGTATAACAGTGATTCCCAGAATTATGAAGTATCTTACTGGCAAGATATTTGCCCAGGAGATTTTGTCAAAATCAGTGCAAACGAAGCTATTCCTGCTGATATTTTGATATTCCGGTCCAGCGAATTGTCCGGTAATTGCTATATTGAAACGGCCAATCTTGATGGGGAAATAAATTTAAAACAAAGACAAATCATTCATGATCCTGAGAAAAGAGTATAAAATTTGAAAAATTCTTATACGAGTTATCACCACATTTAGGAATACAGAATTACTCCAATGTCCTTCACAGAGAGTCATATTATTGTCGAGAGTCCAAATCGTGAGATATATAAATTTAATGGTAAATGGGTATTTGAAGATAATGCAAAGTCAATTACTTTAAAGAAGTCAAATCTGATTCTCAGGGGATGCATTTTACGAAATACTCAGTTTGTTGAAGGAATCGTGATTTATGCAGGAAATGAAACGAAAAGTCTATTAAATAACAATCAGTTGACGTTCAAACGTAGCAAGCTTGAGCAGCAAATTAATCGAGATGTTATTTGGTGTATCGGAATCTTAATAATACTCTGTATTGCGTGCTCCATTGGTCACGTAATTTGGATGAAAGATTTCAGCAATGTTTCTACCGTCGTATTCTTTTCTTTCAGTAATGAGAATTTAAAAAATATTTCTCTTCAAGGATTTATTTTGTTTTGGACTTGTCTTATTCTATTTCAGACTATTATTCCTTTGCCTCTTTATGTAACAATAGAACTCGTTAAATTGCATCAACTATTTCATATAACAAGAGATCTTGAGCTATACGATGACAAAGTTGATAAACGCTGTCAAGTAAGGGCGACTAACATCACGGAAGATCTAGGTCAAATTCAGTATATATTCTGTGACAAGACTGGAACCCTGACAGAAAACCTGATGGAATTTAAAAGAGCAACTATAGGATTTATTGATTTCTATGATGATGCCACTGAAAGCGCGTTGACATCTGATAGCCAACCGATATCTGTGCTCGCAAAGATGTTAAAGAAATGTCACAGAAATATAGAAATTGATGAAAACCTTGATATGTCTATAATTGAAGAATTCGTTCTAGCGCTGGCAGTATGCAATACAACCATGGTATCGGAAAATAAAAACGAATCAAAAATT
>CUFF.2798.0
ATGTTTTTCTATCAAATATTATCTGGGTTTTCTAACTCACAAGCTATAGACCAAGTTACTCAGCTTATATTTCATCTCATTCAAACGGGGCTACCGCCGATTATTTTCGGTGTATGGGATAAAGATTTCAGCGATGAGATATTATTGGCCAATCCTCAGATTTATCTCACAGGGATTAATTCAAAGATGTATCGTCCTCGGGATTTTTGGCGGACCATCTTGGACTCGTTATGGCAGTCACTTGTCATATTTGCTGTCCCAAGCCTCTGTTATTGGAATACAGAGATAAGTATGGGAGAATTTGGGATCATCAGTGTATCTTGTGTCGTTATTGCAATGTTCTCACATATCATGATTGAATCTAGGCATTGGAGTGTTTTCCACTGGGCCATTTGCATTGGAACATTGGGTATTGGGTTCTATTTGGAATTATTTATTCTGAATTCGCTTTGCGTTGTTCTTTTGGATTGTAACACCGACAATCCATACAAAGTGTTGCATTACACTATGTCAAGAGGCAAAACCTATTTAATCATTGCTTTATCAACTGC
>CUFF.2801.0
TTAAGAAAGTCCAATATCACTGCGGACAATTTTCCGCATCGCCACCTTACCAATGAAGAGTTATCTCCTCTTATTCTCAGCGAGAGTCCAGATGAGGATGCTCTAGTTCGTATGGTAATGTATAACGGATTTGCTCTGCATCAACGTACGAGGGACAAATTAATAATTTGGAATGCTTGTAAAAAATATTAAAATGATTTCTGTTTTAATGATATATAAAAAAATTAGTTAAACGTAAGTGGATAGTTTATGAAATTCTCAAAACCTTGCCATTTGATTCGATAAGGAAGTGCATGTCAGTTATTGTTAAGGATAATGCAACTGGGGAAATTTCCCTCAATTGCAAGGGGGCGGATTCAGTTATGTTTCCAAAAATAGTTGCCAATTCTGACAAAGATTTTGAAATTATTAATCAAACAAAAGCTGATATATATGCATATGCCAGTAATGGATTGAGGACTCTAGTGATGGGCAAACGGATCCTCAATGAAAACGAGTACAAAAAGTGGGAAGAAACTCTTTCAAAAGTTGAGGATAATTTGATAAATAATGAAAACGAAATTAAGGAACTTTATGATTTAATTGAATCCAATTTGGATTTGGTTGGGGCAATTGGATTGGAAGATAAACTTCAAGAATTTGTTCCTGAAATTTTGGAATGTTTTAAAGAAGCAGGGATTAATATTTGGATATTGACTGGGGATAAGAAAGAAACTGCAATTAGCATAGCTTATTCTACAAGATTATTTACTCAAAATGAAACTGTCAAGGAAATCAGTTGTGAATCTGAAGTGAAATAAAAATGATTATTATGTGTTCTTATGTCGCTCCTTGCAGTCAGAGATAATCAATGTAATGTCTCAAATTCGTGAGGATATAGAAAAAAGCTTGTTCGATAGTAAACGCGAGAATAATGAAAAAACGTGTAAACACAAAGAATTTGTATTAGTTATTGACGGGTGCAGTTTGTCGGTAATTCTCACATCGGATGAACTGAAAGAAGAATTTCTTCATATCGCATATTTCTGTAATTGTGTTGTCTGCTGTAGATGCACGCCCATTCAAAAGGTTTCCTAATCATTTATTAACTAGTGAAATAATCTCGTTTAGGGAGAAGTTGTGTATTTAGTGAAAAAGTATTACGAAGTGCGAACATTGGCAATTGGCGATGGTGCCAATGATGTGAACATGATCCAAACTGCTGATATCGGTATCGGGGTTAGTGGCAAAGAAGGATCACAAGCCACATTGGCTTCTGATTTTGCTATCACAAAGTTTAAATACTTGAAGAGATTAGTTCTCGTTCATGGCCATTGTTCTTATGATAAACTTGCCAG
>CUFF.2845.0
TCAACATCAGAAATTCGGAATGCACTTAGTGACATTGAAAAGCAAATGACGAATATTGAAGATGAAAGCAATGAATGGAAAACAAGATATGATATACAA
>CUFF.2848.0
GGCTTACCATAAAGCCTGTGAAGACCGCAAAAATTGTCAAATTGAATTAGCTGCTGCTCAGTTGAACATGATAGAGCTCAAGATAAAAAACCAAAAGGAAATGGATGCCCAACAAATGGTTACTTCTAGGTCGACAATTTCTCACACTCGGCATTCACCTAAACGCACAATCGGATTGAGGAATATTCCCCAGAATCAGAGGATTATAGACAGGAAATTTGGACCTATTAAAAAAACTGCTGCAATCAAAGCCTTACCTTCAATCAGAGATTAATTTTTTTAAACTTTGCACTACAAACCTCAAATCTGCTGATTTTATTATTGTTATTATATTTGCTC
>CUFF.2909.0
TGGAAAATATTATCTCTCTTTCCATCAAACATTTGAAATCTAAATCTTTTCAATTTCCCCAAGGTTGGGTTGAAGCTTGTATTGAATGGTTATTTCAAGAGCATAAGAATGAAATTTCTTCTATGTCAAATGATAAATGGTGTTGTTTAATTGAACAACAATGGCTATTTTCTGATCTGAGAGACTTAGAAACGCCTAATTTATTCACAATATCAGACAATGTTATGGAATTCAATGGAGTAATGTGTTGTCAGGTAATGGGTTACAGAACGGTGTCACAATCTTACTATGGTCAGGTAAGAGATCTTACAGGAACTGTAAATCCAAATACATCCGTCAAAGCTACCTGTGAGGGAGCCATCACATTAACGACAGCCAAATCTTGTACAGAAGTGATAGTTAAGAATCAAGAGACATCATTGCTTCTTAATTTAACAGATGGAATTAATAATTTCGAAGGATATGAATATAGAGAATGGAATTTAAAATCTAATGCCATTGTTATTGGCTGTAAGTGCCGACTGAAAGGCCCATTTAAAATTAGAAGAAGGATCGCATTATTAGCGAAGCAGAACATAGAGTTTCTCGGTGGAGAGTTAATTCATCCGTCTGAGATTTGGGCAAACTGTTCCTATGGCGATTTCCTGATTCAACTACCAAATACTAATCTCTCAAGTTATTTGAGCTGGCTACATCTATTCGTTATCAGTTCCCCTGTCAACTCACAGCCGGCATCCCATGAGGAATTTCCTGTGTAGGCTACACTTCTCAATTATCACCAATTCAACTACA
>CUFF.3014.0
ACTTGAAGCTCCCAAATTTACAAATTCCGAAGTCAAATAGTTTAAAATTAACTTTGCCCAATATGCCCATGGTTATGTCCATTAGAGTGCCAATAGTAGGCAAATCAAAGACGAAAAAGTTAAAGGTCAGCTCATCCTATTGCGATTTATGGGGTCGTTAAATTTGAATTATTCCAGTTATTTTTAATGTGTGAAATCGGTCGATGACAATCGGTGATTTAACTTTTGACTTGGAGAAACCTCTGATATTTGAAAAATAAATTTGGTCACGAATGATTATAGAACGTAACGCTTAAACAAACCATCCGTCACGCTTCACTGGACTCGCATCATTGAACACGTGCATTCTATGACAAACTCCTTCATTAGGAGGTACTGGTCCAGAGGG
>CUFF.3068.0
ATCTACCTTCCTAACACAATGTTTACTCTGACTCAACGGCGTGTAGAAACCCCTTTCAATGCACACATCCACATCCGAGCTTGGGATTTCTCAGTTGTCGATATCATGATTTATCCTCGTGAGCTTCTTCCTAGCAATGGTAACACGCCTCTGTGCTTTTCGGGCCTCTTCTTCCATCCGATAAAGGGAAAGTTCTGCGCGCTGGCGGTCTCTTGAGCCGCGTTTCTCCCTGGTTCCATATTAATTGCGATGCAGCTCGAAGTCCATCATGGAACTCCTACGGATTGGCCATTCCGGATCGCTTATAGAGGAGATTGAATTGTTTATCATTGTTCTAAGAACTTGGTCCTGTGATTTATTTAATTAGTTCATTTTAACTTCGTTGTTCAACACTATTCTACACATAGTGGATCTCTTGTTCTGCCTGGATTGTGGAAAAATCCGACGCTTAAGTCTCTCCAAACAACCGTCAAAAGAGTTGTGCCTGTCAATCTGTCCTGAGTAACTTGGACTAACAGTAGTATTATGGTTTTTCTACTGCATGCAATCATGTTGATATCCTGGACGGAATCCCCGATAATTCTAGCTAGGTGATCGCAGGCCTTAATGCTACTCTATCAATCGTTCTCGAAGACATTATTTCAAAATTTAACGTCACGTTTGATAGCCTACTACTCCATTTACTCACTCGTGCTCATTGATTTTGTGACTCCATTGAATGGCTTGGACTTGGAAATTGTTTATAGATTAGTTTGTAATCTGAATGCAATTATAGTCAATGTTAATCTACTAGATCCCGCCTGATTCTAGAGTTCTAGTTGATTATTTATGTTCTGGAACCCAACTGATATATAATTTCATCGTTTGTGATTAATTTGGTGTTACTTGGGCTTAGGGTAGATTGTTAATTGCTACTATCTAATTTGCGGTTT
>CUFF.3164.0
AGAACAAATGATGAAAGCCAGGGAAACTGAGATGGAATTGTCGGAGAAGAAATCCGAAATGCTTAAAGTCAATTCAAAATTTCGTGAACTCGAGGAAAGCTTTACGACTAACAGTAATAATTTTCAAGAAAATATCAAGCGGGAATTGAGGGCACAAACATTAAATTTTAATATTTAATTATTTAACATTTAAATCAGGACGAAGTAATGTTTTTGAAAGAGAAGTTAAAGGATACAATGGAACTGGTAGAAAAAGAACAAAATTTAAAGCATAAATTGTCGGAAGATGCGAGTAAATTGATCAAAGAAAATTCTATTCTTAACAGACAATTAATTGAGCTGCAATCTTTAATTGAACAGGAAAGGAGTTTGAGGGAAAAGTTTGACAATCGACATCACCAAGAATCTGACGAATACAATAGAATACGTGAAAGAGAAAAAGAATTGGAAATAAAAATTCGAAAACTGCAGAGTGAATTAGAAATTGAGAGAGCTAGAGTGTCAAGATTAACTGATGAGATAGCTAAACAAGACAAAGTTTATAGTAGTCGAGTAATAGAGGATAATGTGAATAAAAAAAGATTGTCCGATGACAACATAAGA
>CUFF.3167.0
AGCCACTGAAATCCAACCGATCATGTCGGCAGAAGCGGAAAAGATGTTGGATAATTTAAAGATCCTACAGAAAAAGGTCAATAGTTTGGAATTAGAATTATTTCGCAAAGAAGGACACGTGGATTTGTTGAATTCGAAAATAATACAATTAACAAAGCGACTCGACCACGAAACCGATAAATATGGACGAGATAAACAGGTAATGATGGGAGAAACTATAAATACAAAAAAAGACCTCGATAACTTTGAAAGAGAATTAAATCGAAAAAA
>CUFF.3172.0
AAGAATGTGTAAGAATATTTATTGTGAATATATTGTGACCAAAGACCAAATGAAAAGGATTATTGAATTTGCGTAGTTTTAATCGCGTAATACAATGAGATCTCTGGTTTATTTGGTTTCTTTGATTGTGGTGTTTACCGGATTATTCTTCCGTGCCTCTGATGGTGCTTCTTTGACAAATAATGCAAGAATTCTTAATAACCAACACATTCGTTTGAGGAAGTCAATTTCGAATTGGTCATTATTTAGGATATTTAATTTAAAATATCAAAGAATCAGAAATCTTTCAAAAGGGTTTGAATCAAATTTGGCAGTCATGAGATTTGGGTAATTGAAAGAGTACAAAATCCAAGAAAGATAATATACAAATAAAATTATTTTTCTGAATCTACTTTATTTAGTTTTTCAATTTCTTAACAAAGTCTTATTGGTAAAAATTTAT
>CUFF.3311.0
TAGAACTTGAAAGATATTTTAGCTGATACTATAACCAAGGAGCAAAAAAAAGTATCACAATTTCGTAAAGAATATGGATCTACTAAAGTTGGCGAAGTTACAATTGACATGATGTATGGAGGAATGAGAGGAATCAAAGGTCTTGTCACGGAAACCTCTGTTTTGGATCCAGAAGAAGGCATTAGATTTCGTGGGTATTCGATACCCGAGTGTCAAAAGCTGTTACCTAAGGCAACTGGAGGAGATCAGCCTTTACCAGAAGGATTATTTTTCCTATTATTAACTGGAAGTATACCAACGGAGGAACAAGTTGAGAAATATTTAAAGAAGAAAGATTTCCTATAATTTTGGTAATAGGTAAAATGGATTTCAAAAGAATGGGCCAACAGAGCCGATTTGCCCAGTCATGTCGTTAGTATGATCAACAATTTCCCATCAAATCTTCATCCAATGAGCCAATTAGTTGCAGCCTCAGCAGCTTTAAATTCAGAATCAAAATTTAATAAAGCATACCATGAAGGTATAAACAAAGCTGCCTATTGGGAAACAGTATACGAAGACTCGATGGATCTTATTGCAAAACTTCCCACTGTTGCTGCAATGATCTATCGTAATCTCTATCGAGATGGTACCTCAGTCGGTTGCATAGACAATACGAAAGATTGGTCGGAAAACTTCGTCCGTATGATCGGATACGAAGACTCTAATTTCACAGAATTGATGAGACTTTATCTGACAATTCACAGCGATCACGAGGGTGGCAATGTCAGTGCTCATACTTGCCATTTAGTAGGAAGCGCTTTATCAGATCCTTATTTATCCTATTCAGCTGCAATGTGTGGTTTAGCTGGTCCACTTCATGGTCTTGCCAATCAAGAGGTTTTGCTATGGGTTCAAAAAATGATCGAAGTCGTCGGATCGAAACCTAGTGATAGTGATATAATAGAATTTATTGAAAAAACTCTCAAAGCTGGACAAGTAAAGCGTGTTATCCGATGGGAAATCATATAAAGCAATTATAGGTGGTTCCCGGTTACGGCCACGCAGTTTTACGTAAAACCGATCCTCGGTATATGTGTCAGCGAGAATTTGCATTGAAACATTTGCCAAATGATCCGGTATTCAAGGTAGTTAGTCAGTTGTATCAAATCGTTCCAGCTGTACTCGGTAAAAAAAGCAAAATTGCCAATCCGTTCCCAAATGTCGACGCGCACAGTGGAGTATTGTTGCAGTATTACGGAATGACTGAAACAAACTTTTACACTGTGCTATTTGGAATATCTCGAGCTATAGGAGTTTTATCGTCTTTGGTGTGGGACAGAGCCTTGGGGTTGCTCGATTGAACGACCAAAATCATTATCAACAGAAAAATTGATGGAATTAGTCAGGAAAAGTGGATAATAGCATCGGATTATGATTGGTGTTCTAGATGTGTAGTTGTCTAATGTTTTATTCAAACACTTAGCTCAGTTGTAAACTATTTAGTGACCATAATTTATCAATATTGATGTTAATAAAAGCTTGGAGTTTTCAGTGTTGTTTTATTAATACAAAATGTCATTTAA
>CUFF.3407.0
AGAAAAATTAGAAAAATTAATATTAATCATTCGACAAAACGGAGGAATTGCTGAAAGTTTTAAAACACTATATAGGCAATCTTTTATTTTATTTTATATTTTATTTGTTATGTGATAGAACTGACGAATTAAAATGGGGCAATTTAGTTGGTCACGACAAATATGGTAACAAATATTATGAAAATAAAGAATACTTTATTGGTAGAAGCAGATGGATTATGTTTAAGACAAAATCTGGTATGAACTACGATGCAACTGAAATTCCTCCAGATTGGCATCGATGGATGCACTATATGACTGACGATCCTCCTTCTCTAAAGCAATTAGACAGCAAACCTTGGATGATTAATCACCAAGAAAATATGAGTGGAACAGCAAAAGAGTACGTCCCTTATTCCACAACTAGACCAAAAATCGAAGCTTGGGATCCCACAGCCCAAAAATCACAATAAAAATTTAGTTTAATTTACAACTTAGATATTACAATATAATCGAGTTTTCATTGGTTTTAATTTTTAAAGCGTATTATGAAATAAA
>CUFF.3470.0
ATTAGTATCTAAGAGGACTATATTAAAGAATGATAAATTCAAGAAATCGACATTCCAATTCCCCCCAGTCATTAGTTCCATACAAGCAATGGATACTATTGAAGCTGACGGTGAAATAAAGATCAAGGAATGTGATTATAATCCTCAAATATTATTTGTGAACAAAATGGAAACAAATTTAAATAAATTTGATAAAATCAAAATTGGAAAGTATCCTATGAATATCAAAGATGAAATATCAGTTACCGAACTTGATTCAAAGTTAAGAGCAAAAAATACCATTTGCTTAATTGACACAAGAGATGTTCGAACCTTTAAAAATGGACATATAATAGGGGCTGAACTTTTTAATTGTACTACGAGAACTATGATGATGAAAGCCAAAAAGAACTGGGATAAATTTAGTCAGAGAAGGTGTGATTTTGAAACAATCGTTTTATACAATCAAAGAGGAGAAAAGACTGTTCACCTAATAGATTTTATAGATAATCTGAAAAAGGATTTCGACAGTGTATATTTCGTGACAGGTGGATACGAAGAATATATAAAATATTTTTCCAAAGGTTTTATCGAATCAAGCATTCCTGAAGAAAAAATTGATCAATATCATTACAGTCCCACAAATGAATCAAATCGATCTACAGATGTTTTAAATGCTACTATATCCGAAATATTACCATTTTTATTTTTAGGAAATGAAATGGACTCCAACGATATTGAAGTTTTACAAGAAAAAAAAATAACTCATATTCTCAATGTTACAACCAATGTGCCTTTTTATCGTGAAGATCTATTTGTATATAAACGTCTTTCAGCAACAGATTGTAATAGACAAGATATGCGCGCTTATTATGATGAAGCTATTCAATTTATAGATGAAGCATATTCAAAAAATGGAAAAGTTCTAGTTCACTGTTGGGCTGGTGTGTCTCGATCCGCTACTATCGTTGCAGCTTATTTGCTAAAACATACTAAATTAAGTGTTTTGCAAACAATAATGTTTTTACAGTCGAAGCGACCGATAGTTGAACCGAATTTCAACTTTCTTGGCCAATTAGAACGTTTCTATTGCGATTTAGAAAAGGGAGTCGAGTCTCGTTCTAAAGAGTATTCATTCAGTCAAGTCGAACAGATAGCGCGTAAATTGGCTGCTGAGCATGAAAAAGCGAAAGAAATGAAACTGTCGAATAATTCATCAAGTTCTAATAGCCCTAATACGCCACCTCCAAAACCATACTTCAATTTTATTAAATAAGGCGCTTGCATTTATTTTTTTCTGAAGAAAATCAACAAAAATCACACAAAAATCTACAGATGACTGTGAAGAATAATTGTGCATTTTCTGGCTTTTTTTTTATAAATTTACATTGTATATAATTTCATGTTTCGAACAAACTTTAGTGTTTACGGAATAATTTTAGTAGGCCTCCACAGCACTTGGATAATATTCAAGTTCATTGATTTATAAATAGTATGATTTTCAATTGAATTCACAAAATCGCTTTCGTGATGTTATTTTTTTGCTGTGTCAGTTGTCGGCCTACTTGATGATTTAGTACGTTCATATAATTTACATTATCGATTATTTCCCCACAATTTTTCTCTCACTAAAAAGGAGAAGAAATTTTATTCTTCCCCTTTCCAGTGTAATTAATGTGTTGGGTAAATCTCCTTAGTCTTTCATTGATATATTGATTTGTAAACTGAAAATAAAACCAAGCACTCCATAATTTGGTATTTGCGGAGGTATCGCTTATTTTTTAATAATTTGGTATGTATAGTAATATTGTCATTTAATTAGATATATAAATTCCTCGTGTTCACA
>CUFF.3542.0
AAAAATATTGCATAGTTTAAGTTATACAATTTTTTTACATTGCTACCTGGAAGTATGTCTTTTGAAATTACTGCCATCGACGCACCGAAAGCGGCGGGTTACAAGAAAATGACAGTTTTCGTGCCTGATGAAGTCATTGAAATAGCTAAAAAGTGTATTTCTGACATATTGAACAGCGCAACATACAACCGTTTATTCGTGTCCCAGTGGTCCGCAGTTATAGTTGATCAATGTGTTGGACAATTGGTTAAGTTACCAAAATCTTATCGTTATATTGTAAACTGCCTCATCACCCAGGACAACGAAGCAGGGCTGCATTCTGCCAGTGTGTGTTATTGGGATGAAACAAATGACGGATGCTGTACAATCAAATATACAAATAATGATATTCTATGTCTTTTGTACATTTATGGAATTGCATAGCCAGATTTATTATTTCTTCGAAAGATAGATTTATAAATTTTACGTGTTATATCTATTTTGGTTTTCATACACA
>CUFF.3557.0
TCTCAAACTAACGCCAATAAAACGGCTGGATAGACGATAGAAATTTAAACGCAAGGGGACCAAATAATTAAAAGCGAGCACAGGTCTTCTATCGACAGCTCGTGAACCCGAGGATTGTCCGAGAAACTATAGTATTAGCTAATGATACTCAATTTTT
>CUFF.3563.0
CCAAAACGAGACGATAAGCCAAAAGATAGAGAAAACTGTAACAGAGGACAAAGAGTCAAAGACTGAAAACCAATCCGAACAACTAAAAGAGATTAAAGAGGAATGGCAACAAAGATCGAGATCAATAAACTGAGAAACCAAGGGCCA
>CUFF.3608.0
AAATAATTGTTGATAATTTCTCATCGTATAGAGATGTATCTTTTTATAAAGGGAAATCAGTCTGCATTTATAAACGTGCTCAAATTCTAATTGCCGATATTTGGTGTTGTTTTGGTGGAAATGATTTTGGAAAATTTTACGACATTGATAGCCTGACTGCATTTGCAGATTATCGGGTTCCTCAAGTTTTAAATTTTTTCAACGCCATTCAATATTCCAAAGATTTAAAAGAGCATTTAGATAATAGTAATAATATTATTTGTCTTAGTTTTCCAAATAATCGTTCAGATAAGCCAATTGAGCATGATCACCCCTGGGAAGTTGAAATTAGGGGTGTTACTTTGCAATGTATCGAGATTATGGTTGATAAAATCAACAAGATGATCGATTCAAATGTTGCTGTTGTGAATTCTATTTTAGTTGATAACTATTTATGGGATTATCGTAGAACTCAAGAGAAATCTATTGATAAAGTTCCAATGCATCGCACACGAACAATTTATTATTAAACAGAT
>CUFF.3655.0
TGTCTTGCCTAATGATTTTTTAGGAGTTTATACGGAAAAAGAATTTGAATATTTTAATCATTTTGAAATTGGAAAAGTTCCAGAAATTATTTGGAAACGACCTATTGACCTTGTTGACGATCCTTGCTTATTAGAAACATACGATCAAGAAATTGATGGTTATATAATATGTGGTTCCCAAACTCCCGCTTGGTTTCCGATTGTTATAACTTTATTGAAAACTAAAAACATTTTGCATCTGGTAGTTAAAGATATTAAGAAACAAGATAATTTCAATAAATCATCATATATTGGTTGCTTTGAATTTTCATTTTTCGGTAAAAATATGTGGACAACAATTCTAATTGATGATAAACTTCCTCATATTGCGGGTGAAAATAAGAGTTTGTATTGTGTGTCATCAAATAAAGAAGAATTTTTGCCATCATTATTGGAAAAAGCATATGCGAGGTTTCTTGGTGGTTATGGAAAACTTCAGACAGTTGATTTCCTTGATGTACTTATGAATTTTACTGGTGGGATAGTTGAGAGTGTTGATCTCAAACGAAATATCTCTCTGTTGACTTACCAAGAACAGAAGATATTGTTTAAGAAATTAAGATCCTCAGTATCTGATGTAATGGTTATAGGCTTAACAAATTCTAAT
>CUFF.3658.0
TCTTATATCAGGATTCACAGAAATTCCACTTCAGTCAAATTTAAATTTAGTTGGTACTGTAATCTCTTCATTTTTGGATATTCATAATCATGAATGTATTAATTTGTTGAGATTACACAATCCTGTGCTAAATGGTGACTGGAATGGAGCGTTTAGTGTGGGGTCTCCAGAATGGGAAGGAATAAATGAAAGTGTTCGTCGAGTATTCAATTTGAAATTCAATCACGAATTCGAATTTTGGATTACCATGAAAGATTTCATTCGGAATATGAAAAATATCATATTATGTCATATTCCATCTTATAGCTATGTTGACAGATTTTTAAAAGGTGTCAAAGTATGGAGCAGTTTTCATCACAATGGCATTTATTCATCCCTGATTCCCGGAGGATCTATTAAATCGCTGGACGATGAATTTCTTAAAAATG
>CUFF.3664.0
TTTACAATGAAGGTTTAGTGAAAATTTAAAATTGTTACGTAGTTCCTTTACCAAACACAGATGTTCTTCATGTTTCTCTGTAAATCCACAGTCGGCTGTGAGAATTACAATAGTATCTGCCTACGGATTAGAATCTAATGAAGATAACATACTGAATACAAGATCCGTCAATTCATATTTTGTTATAAAATATCCCAATTTTACTTATAGATCTAATACTAAATACTTATCCAATAAGCCTCAGTGGAATGAAAGTTTCATTGTGTATAGAAATGCCAAGCAGCGAGATGATATATCAATTGAGGTATTCGCAGAGCAAAGAATTGGTTTTGACAAGTCGTTTGGTATTCACTATTTCTCAGAAACTGATCTGTGTAAAGACGAAATAGTTGCAGGTTTAAGAATCCCTGTCAATAAAGAATGGGTTTACACGCCTGCCAAGATTATTGCTAAATTTAAAAATTATTTGCCTTCATCCTTTGATTCCATGTAAATTGATTTATGTCTTTCATTAATGGTTTTCGGAATT
>CUFF.3683.0
TAAGAAGGAAGCTTCAGTTTGTGAAAATGTGACCTTTTCAAGAATTTGCTTCAAAATAATAATAATATGTAATGAAAATTACTATGGAGTATCCTGTGAAAAATATTGTTCTCCGAGACAGTCACTATATAAATGTGATCCGAATTCTGGGAATAAAATCTGTATCAAAATCTGTAAACAGGGATATTGCATAACCAGGTAAAAATTATTATCTAATATTATTCTATATCATGATATATTCACAGTTCTTCCTGTACATGTTATCCCTGTTCAACATATGAAATAACTGAGCACTCGTTTCCGAATTTTAACTCTATCCAATCGGTACAAACATCCAAATATATCACTGGTATTTCATCAAATTCAGGTCATTTGTATATTTTCAAAGGAGTACCAGATATTCATGAGAAGCTGTTCAAAGCTGTGGTGATATTCATAGTGATTCTAGCTCTTGTCGCAATTCTATCGCTGGTAACTGTATTTCGAAAGAACATCATTAATATTTGGAGAAGAATTCGTGGCCACAAAAGACTGACAGAATTATCTGATGAAAATGTCGTTTACGTAAATGAGAAAGATGGAAAATTTGTTAAATTTAAATAGAACAATATTATTTATGAAGGATTTTAATAGTTTTCTCAGAAATACTGAACTTCAATAAATAAATTTGATTTCTCATTTAATATTAAATATATGTAATCACTCTGGCATCTGAATACTACCACTAAATTTAGGTATTATTCTTCATAATGAGCGATAACTGTTTAATTATCTGATTGCTTTTGATGGTACTGAATTTTTTCTGAAGCTGATATTCAAAATTATTTTTAAAAAATCTACAAATTAAAAAACCTTTTGCATTAGATGAAATAGTGCATGAGCCACTACTACACTGCCTACGACTGTCACGGGAATTTAGTTTTTTCCTTCTAAACAATCGCATCACGTAGTTTAGACCTAGGAAAGATAATGATTAAATTATTAAAATGAATAATCTAACTGTCAATTAACACTCAGCACATTTAATATTAAATTAATTCTGATAAAATTACTATTAAAATAAAATTTCAACCAGTTTCCTGATATAAAAAATATATAAGAAAA
>CUFF.3683.1
TAAGAAGGAAGCTTCAGTTTGTGAAAATGTGACCTTTTCAAGAATTTGCTTCAAAATAATAATAATATGTAATGAAAATTACTATGGAGTATCCTGTGAAAAATATTGTTCTCCGAGACAGTCACTATATAAATGTGATCCGAATTCTGGGAATAAAATCTGTATCAAAATCTGTAAACAGGGATATTGCATAACCAGGTAAAAATTATTATCTAATATTATTCTATATCATGATATATTCACAGTTCTTCCTGTACATGTTATCCCTGTTCAACATATGAAATAACTGAGCACTCGTTTCCGAATTTTAACTCTATCCAATCGGTACAAACATCCAAATATATCACTGGTATTTCATCAAATTCAGGTCATTTGTATATTTTCAAAGGAGTACCAGATATTCATGAGCTGTTCAAAGCTGTGGTGATATTCATAGTGATTCTAGCTCTTGTCGCAATTCTATCGCTGGTAACTGTATTTCGAAAGAACATCATTAATATTTGGAGAAGAATTCGTGGCCACAAAAGACTGACAGAATTATCTGATGAAAATGTCGTTTACGTAAATGAGAAAGATGGAAAATTTGTTAAATTTAAATAGAACAATATTATTTATGAAGGATTTTAATAGTTTTCTCAGAAATACTGAACTTCAATAAATAAATTTGATTTCTCATTTAATATTAAATATATGTAATCACTCTGGCATCTGAATACTACCACTAAATTTAGGTATTATTCTTCATAATGAGCGATAACTGTTTAATTATCTGATTGCTTTTGATGGTACTGAATTTTTTCTGAAGCTGATATTCAAAATTATTTTTAAAAAATCTACAAATTAAAAAACCTTTTGCATTAGATGAAATAGTGCATGAGCCACTACTACACTGCCTACGACTGTCACGGGAATTTAGTTTTTTCCTTCTAAACAATCGCATCACGTAGTTTAGACCTAGGAAAGATAATGATTAAATTATTAAAATGAATAATCTAACTGTCAATTAACACTCAGCACATTTAATATTAAATTAATTCTGATAAAATTACTATTAAAATAAAATTTCAACCAGTTTCCTGATATAAAAAATATATAAGAAAA
>CUFF.3739.0
AAAAGTATTACAGAAATCACAGATCTAACGGACTTGTCGATGTCAAAAATAATGAGAAGTAATATGAATAATGAAAACGTTCTAAACACATTCGTTGACGTGGACGAGGCAGATGTTCAGAAACAAGATCCAGAGAAATCAGGCATTACAGTTATAGTAACGTATGATAAAGAAGGAACAAATTTATCCTCAGTTAAAGAATACAATATACCTGATGAAGATGAATCTCGTGTGGAACCTTATTCCGGGGAAGAAATAACTTTCAAATCCGAAGATAAGGGTTCTGGAGAAAATGAAAACCTTCAGATTTCAACTGGCGAAGTTAAACCAACTGAAAGCAATGAAAAATTGAAGGAGTATGTTCATGCTATTTCTACAATTGATAATACAAATTTAAAAGTTGAAGAAAAGTATGAAGAGAGTAAAATTCTTCCACTCTACCGCAATTTATCAGACAATGCAACCAATTTAATATCAGATGATATTCCAGAGATTACAGATGAGCTAATGACTGAGCGAATAGATTTATTAAATAATATTAATAATGCTATTACCATCCGGAAAAAGTTGACAAAACACAACGATCATTTGCAAGGAAAATTATATGAACATTTTCGTCGAAAACGAGCGGATGCAGTGACAAAAATGCAAAAGATTTTACAACAACAAGAATCAGCAATTGTTGACATTGACCAAAGATACTATAAATATTTAAATACAGTATGCTTTTTACAAGGAGAACAGATTAATTCTGAAAACAAAAAAATTAAAAATGAAGAAATGAAAAATAATGATTCGATAGAGCGAGAAATCAGAATAAAGATAAAAGATGACGAGCTAACGGCATATCGGCATGAAATAGCAATGAACGCAGCCCATAGTCATACTGGTAAAAAAATATCTCCCAATGAATGGGATATAATGATAAGTTCTGAGCGAAAGAAAACAGAAGTTATCCAATGTTCGAGATTAGAAAACATCAAAATGCAATACAGAGTCAGCAAACTTAGAGCTGTTATCCATTCCAAAGAATGCGTTGGAAACAAGCTGAGTTTGATGGATTTCGAGCAAATTAAAATCGAAAATCAAGCATATTATGAGAAGCTTGAGGAAGGTAAAGAGTTTATCAGACGCTTAAAGTTAAAAATCCACAACAACATCCATATCATTACGCACATGAAAGAAAAACTTTGTTTCACCGTCAAAGAATTGCACAAAGAAACCGAAAATGAGAAAAACAAAACTATCATCCTTAATATTTCAAGAAAAGCCTTAACAAAACTGAAAAAAAGTCGAGATGAAATAATTTCAAATA
>CUFF.3773.0
CGCTTATCTGTTTTAGTAGATGAAATAGATAAGGAAGTGTTTATCGTTCCTAGGGGAGCATATGTTCGACTCCCAACGGGGCAGATCGTTTCGAATCGCTTATATGAAGGATTACCTGCAATAGATAGTCTGAAGTTGTCATCATATCTTCATTTTCGTCAGCCTTATGCGCTACCATTAAAAACATTAATGGAAAGAGCACGATATGACAAAGCAATTGACTTCCTCGATCCAATTGAAGAAGATATTCCTAAAATTAGTTGGAGCTTACAACTTGATAGAGGAACAGGTCTCGTTATATTAAAAAGTCTCGTGTGGCCAGGTTATGTATTTTATCAAATTCCTGACCATAAAGCTTTTGGATCTGTTTATTTTGGATATGGTGAAAGAAATATTGACTTACCTTTCATGATTTAAAGTTTAATTTGTTTTGTTCTGTTGTTGAAACATAGGATGTTGGAAAATAAAG
>CUFF.3937.0
GCATTTGACTTGAGTAGTTTCCTTGTTATCGTTCTCCAATGCTCATGGGTTCTGGTGGAATTGGCATTGGCTTTAATGGTGCTTTCAATTTACTCCCTGTGCTTTTTCTGGTTGC
>CUFF.3962.0
GCCGACAGGATCAGGGAAATCTTTATGTTATCAATTCCCTGCTGTTTACTTTGAAACAGGTGTTTCTATAATTATAAGTCCATTGTTAGCTTTAATTCACGATCAAATATTGCATTTATCTAAAAGGAATATTTGCGCTCGAACAATTAACTCTAAAAGCAAAGTTGATGAGCGAAATGAAGTCATATCTGATTTAACTACTTTTAATTGTTTTAAAGATGCTACGAAAATCCGTTTATTATATGTCACTCCAGAACAATGTCAAACAAGCACGTTTCAGAATATTGCTAAATCGTTAAGTAAAAATAATCTTTTAAATTATTTTGTAATTGATGAAGCCCATTGCTTATCTGAATGGGGGCATGATTTTCGTCCGGATTATTTGAAATTAGGTCAACTGAGAAGTACGCTTCTAAACAATATTCCTTGTATAGCGTTGACCGCAACTGCAAATAAAAAAGTTTCTGAAGATATTATTAAGTGCCTTAATTTTAAAAATCATAAAACTTTTCGGATGCCAGTTTTTCGGGATAACATATTTTATGATGTAAAATTTACAGATCTACTAACCGATTCTAAAAGGCATATATTTGATTTCATTTTCAAATGTTTAGGTTGTCCTACGTCTAATAATTGTAATTGGAATGATATAGGCTCTTGTATTGTCTATTGTCGAAAAAGAGAACATTGTGAAGAAATGGCGTTGCTCTTAACTTCATATGGTTTACAAGCAAAACCTTATCATGCTGGAATAAAACAATCAATACGAGAAGAAATCCAACTTGATTGGATTAACGGAAAATTTCCAATTGTAGCTGCTACTATCAGCTTCGGTATGGGTGTAGACAAAAGTAACGTCAGGTAGTGCATCGTATAGATATTTTCCTGAAGATTGTGATTTACATTTGCAGGGTTGTTTGTCATTGGACAATTCCTAAGAGTCTAACAGCTTACTATCAAGAATCTGGAAGGGCAGGCCGAGATGGTAAATTGTCTTATAGCAGGATATATTACGATCCAAGCGAGACAAACACAATCACATTTCTGATCAATAAACAAGTTTTTATTTGTCCCCTTTTTAAAACAAGTTATTTCAGTTTGATATAGAAAGAAAAAGAAAGAGTTAAAGCAAACGCTTGGCTACAGATAATGAGAGACTACATTGAAATTCCTAGATGTCGACATTTACGAATTGCGGAACATTTCAATGATGAATTCACCGCCTGTAAAACTCTTTGTGATTTCTGCACTAACAAAGTTCAGGCGGAAAAATTAGCCGTTTCATTTGTTTCCACTCAAGGTAATTAGGGTAACCGGTGTAAGTAATTCGGTTTTGACTTGGTCGTATTTTATAGGCGGATATAAAAAGAAACCCAGTGAAAATGGTTTTAATGATCCGGATTTATATCGGAAGGATGTGAAGAAAAACGGTTGGGAACCGTATGAAGATTGGAGTGAAGAGGGTAACCGTAGAACTGGTAGGGAGGACCTGACGGAAATGGCATCATTTGTCAAGACAGAGTTGAGTAAACGTAATGTTAATAAGAATAATTTTACACCCGCTCCGGATGGATCTGAATTAATCGATGGGGACAACGGTAAAATTGTCGGATTGTGTGGTTCATATCGGCACCAGAGTTTGATGAGGTTGATAAATGATGTCAGAACGAAATTGGAATCGCTTCTGGAAACCTGGTCAGAAACATGGCGGGGTTTATTGATTAGCGTAGAACATGAGGTTTTCCGCTCATCCAAGGTCGTATCGACATACAAGTTGACGATGGTGAAAATGATCAATCAAATAAGAAAACCGAATTTATCAGTTGAAGATTTGAAAGTGATTTTGAAAATAAAAGAAATTCCAAGTGACGAATTCGGTAGAGTAGTTGTTGAAGAGGAGAGTAAAATCGATAAAGTTGAACCGGTAAAATCGATTGGAAACCAATCAGAAGAGAAAGAAGTTGAAAGCATGGCAACGAAAGAAACAAATGAAAACTATTCCGAGAGGAGTTTCAAAACCGAAAACAATACACGCGTTTCAGAAACCCCATCGAAACCGACAACCAATGGAAAAATGTTGAACATCACATATTTCTGGGAAAATGCCACTGAAGAAAAGAAAAAACCCGATTTAGACAAGAGGAACATTTCTAATATCTTGTCGAATTTTCATTTCGTCAATGATTTGGTTTCCCGGCAGCCGCCAGCAATCGATTCTCTCGGGTTCAGTCAGTCTCACGGGAACTCAGGTCAGCCGCACAGGGAAATCCGGGAGAATCCAGAAAAGAAGATCTCTAGTGACCTGCAAGACGGGAAACAGAAAATCAATGCGCCCTCCAGCACCAGCAGCAGCTGTTGTGAAGGTCCGCCAATGAAACGACAGAAAACCCAATCCGCCGACAATCCAGATCATCAGAAAGCCAAAAAAGCTCTCATCGGTAAAACTGTTGTGGAAATTCTGACGAATTTCTTTCGGACTGGGAAATTCAAGGACAAGGACTCTTTCAAATGGCTCGCTAAAAACATTACCGACAAGCTGATATCGCGGCCAGTGGAGACCGATGCGACTTTGGTGAGGAATTCCATCAGAGATATTGTACAGAAAATTATCAGCCAATCCGGTGACTCGGCCATTCAGAAATCCTTTTCTCCAGATTGGAGTCGTGTTTTTCAATGATTTGTGATATCTATGATCTTTATGAAGCCTTGTTTTGCTAAATATAAATTATTCGGTT
>CUFF.3962.1
GCCGACAGGATCAGGGAAATCTTTATGTTATCAATTCCCTGCTGTTTACTTTGAAACAGGTGTTTCTATAATTATAAGTCCATTGTTAGCTTTAATTCACGATCAAATATTGCATTTATCTAAAAGGAATATTTGCGCTCGAACAATTAACTCTAAAAGCAAAGTTGATGAGCGAAATGAAGTCATATCTGATTTAACTACTTTTAATTGTTTTAAAGATGCTACGAAAATCCGTTTATTATATGTCACTCCAGAACAATGTCAAACAAGCACGTTTCAGAATATTGCTAAATCGTTAAGTAAAAATAATCTTTTAAATTATTTTGTAATTGATGAAGCCCATTGCTTATCTGAATGGGGGCATGATTTTCGTCCGGATTATTTGAAATTAGGTCAACTGAGAAGTACGCTTCTAAACAATATTCCTTGTATAGCGTTGACCGCAACTGCAAATAAAAAAGTTTCTGAAGATATTATTAAGTGCCTTAATTTTAAAAATCATAAAACTTTTCGGATGCCAGTTTTTCGGGATAACATATTTTATGATGTAAAATTTACAGATCTACTAACCGATTCTAAAAGGCATATATTTGATTTCATTTTCAAATGTTTAGGTTGTCCTACGTCTAATAATTGTAATTGGAATGATATAGGCTCTTGTATTGTCTATTGTCGAAAAAGAGAACATTGTGAAGAAATGGCGTTGCTCTTAACTTCATATGGTTTACAAGCAAAACCTTATCATGCTGGAATAAAACAATCAATACGAGAAGAAATCCAACTTGATTGGATTAACGGAAAATTTCCAATTGTAGCTGCTACTATCAGCTTCGGTATGGGTGTAGACAAAAGTAACGTCAGGTAGTGCATCGTATAGATATTTTCCTGAAGATTGTGATTTACATTTGCAGGGTTGTTTGTCATTGGACAATTCCTAAGAGTCTAACAGCTTACTATCAAGAATCTGGAAGGGCAGGCCGAGATGGTAAATTGTCTTATAGCAGGATATATTACGATCCAAGCGAGACAAACACAATCACATTTCTGATCAATAAACAAGTTTTTATTTGTCCCCTTTTTAAAACAAGTTATTTCAGTTTGATATAGAAAGAAAAAGAAAGAGTTAAAGCAAACGCTTGGCTACAGATAATGAGAGACTACATTGAAATTCCTAGATGTCGACATTTACGAATTGCGGAACATTTCAATGATGAATTCACCGCCTGTAAAACTCTTTGTGATTTCTGCACTAACAAAGTTCAGGCGGAAAAATTAGCCGTTTCATTTGTTTCCACTCAAGGCGGATATAAAAAGAAACCCAGTGAAAATGGTTTTAATGATCCGGATTTATATCGGAAGGATGTGAAGAAAAACGGTTGGGAACCGTATGAAGATTGGAGTGAAGAGGGTAACCGTAGAACTGGTAGGGAGGACCTGACGGAAATGGCATCATTTGTCAAGACAGAGTTGAGTAAACGTAATGTTAATAAGAATAATTTTACACCCGCTCCGGATGGATCTGAATTAATCGATGGGGACAACGGTAAAATTGTCGGATTGTGTGGTTCATATCGGCACCAGAGTTTGATGAGGTTGATAAATGATGTCAGAACGAAATTGGAATCGCTTCTGGAAACCTGGTCAGAAACATGGCGGGGTTTATTGATTAGCGTAGAACATGAGGTTTTCCGCTCATCCAAGGTCGTATCGACATACAAGTTGACGATGGTGAAAATGATCAATCAAATAAGAAAACCGAATTTATCAGTTGAAGATTTGAAAGTGATTTTGAAAATAAAAGAAATTCCAAGTGACGAATTCGGTAGAGTAGTTGTTGAAGAGGAGAGTAAAATCGATAAAGTTGAACCGGTAAAATCGATTGGAAACCAATCAGAAGAGAAAGAAGTTGAAAGCATGGCAACGAAAGAAACAAATGAAAACTATTCCGAGAGGAGTTTCAAAACCGAAAACAATACACGCGTTTCAGAAACCCCATCGAAACCGACAACCAATGGAAAAATGTTGAACATCACATATTTCTGGGAAAATGCCACTGAAGAAAAGAAAAAACCCGATTTAGACAAGAGGAACATTTCTAATATCTTGTCGAATTTTCATTTCGTCAATGATTTGGTTTCCCGGCAGCCGCCAGCAATCGATTCTCTCGGGTTCAGTCAGTCTCACGGGAACTCAGGTCAGCCGCACAGGGAAATCCGGGAGAATCCAGAAAAGAAGATCTCTAGTGACCTGCAAGACGGGAAACAGAAAATCAATGCGCCCTCCAGCACCAGCAGCAGCTGTTGTGAAGGTCCGCCAATGAAACGACAGAAAACCCAATCCGCCGACAATCCAGATCATCAGAAAGCCAAAAAAGCTCTCATCGGTAAAACTGTTGTGGAAATTCTGACGAATTTCTTTCGGACTGGGAAATTCAAGGACAAGGACTCTTTCAAATGGCTCGCTAAAAACATTACCGACAAGCTGATATCGCGGCCAGTGGAGACCGATGCGACTTTGGTGAGGAATTCCATCAGAGATATTGTACAGAAAATTATCAGCCAATCCGGTGACTCGGCCATTCAGAAATCCTTTTCTCCAGATTGGAGTCGTGTTTTTCAATGATTTGTGATATCTATGATCTTTATGAAGCCTTGTTTTGCTAAATATAAATTATTCGGTT
>CUFF.4205.0
TGGAATACTCGCGTTAGGCCTATCATATAAATTTTTTATTTGGATTATTTTTAACAAAGTTAAAAATTCCAATGTCTTTCTTCAGATCTGTGTAATTCAGATACTGTTCATACTAATATCATTTCCATTTATCTTTGGATATTTTATTTTAAATGCATTCTGTGGTTATATTTTTGGTACGATTAAAGGAACTATTATTGTTGCTTGGTGTGCAGGATTTGGATTAGCATCGTCGTATTTATTTATTCAGACCTGGTTTTCAAAAGAGATTTTGCTAATGATTGATAGGATCAGCAGTTCTTCTATCAAATTGAGAATCCTCCAAGAAACATTCAATGACTCGTCTAATGTGATGAAAATGATATTTTTGCTCAGATTGTGTCCAGTTCCGTTTGGATTTCAAAACATTCTTTTCTCAGTAAACACAATTTGTTAACATTTTGTTTACTTTACACTATTTTCAGACAGTAAAGGTGCCTTTTTTTAAATACGTCGCTGTTTCGATGATTGGACTTCTTCCAAACCAAATTTTTACATCTAGTATCGGTGCTGGTATTCGCAATTTTCAGTTGACGTTTAGTGCTGAACATATAACTCTCGAAAGTTATGCGTTTATAATACCGATATGCATTTTTGCCTGTGTCTCTGTATTTATTGTTATAAAAGTTCGTCAGAAATTGAAAATGCTGGACAATGATAAAAATTTAAACCAATTCCTTGTTTGATCGGTGATATTTTTTTTAAGGCTTTCACAATTAAAATTTTTTACCGG
>CUFF.4205.1
ACAGAGTTCTTATATTCCACGGAGGACGGATTTAAGTCTCAATTGAGTATAAATTATTCATACATACGCCGGAGGAGGAGGAGGTTATTTTTAAGGAGCTTTGAGTCAGATTTGAAGTGGCAGATATGCATTTTTGCCTGTGTCTCTGTATTTATTGTTATAAAAGTTCGTCAGAAATTGAAAATGCTG
>CUFF.4211.0
TTTAGATGTGTGGGGCTTCGATACAAGTTGCAAGTGAGTTATTGCCGAATTCATCAGAGCGCAGTGTCACTGTTTCAGGGACAGCCAATGCAGTGGCTCGATGTATTCAAGAAATATCAACAATTCTTCAGGAAGTAAATTTTTTTTTCTCATATCGATAAAGTTTCATATTTTCCTAGACTCCGCTAAGATGCAACACCATTCCTTATAAACCAAAATCTTCTTATTCTGGTATCCACACACCTCTTCCTTCGCCAAATAATATGCCACCTTTATTTCCTTTTGTAGGTGGAAATCATGAGATGATGAAACATATGGATAGATACCAACAAAATAATAGTTCTCCCACTATTGCCCTATATCCGGTTTCTCAATCTGCTACCGGCCAGATTCTCCCTCAGAATATGTTTCCGGCTTATGTGCCAGAACATAACCCATATCATGTATTTCCTCCAGCACTTCCAATATGGCCAAGGCAGCATCCACCTCTATCATATTCAGTAAAATCAGATTCCCTATCTTCATCCCAAACGTCTTCAGTTGGCTCTCAGCTTGTTAAAGAATTCAGTATTACTAATGACATGATTGGATGCATAATTGGACGAGGAGGGTCTACAATAAACGAAATAAGAACTTTGTCTGGTGCTCAAATAAAAATATCATACACTGAAGAGAAATCGACAGATCGGCAGATCACAATATCTGGAACTCCTGAGTCTATCAATACAGCAGAAATGCTTATAAACGCAAGATTGAATATTGACATATTGACAGAAGCCACATTGAAAGGAATTTGATTGCCATCAACAGTTTCACCATATATTTCGTAATGAAAATATTAGTTCATTCAAAAAGATTCTTATGCAAAATTTCAAAAAACCAATTATGTGATATGTTATTATACTTATCTGATAATAAATGTTTTACTTAAAAATAAATAAAAAACTCGTTGTTT
>CUFF.4211.1
TTTAGATGTGTGGGGCTTCGATACAAGTTGCAAGTGAGTTATTGCCGAATTCATCAGAGCGCAGTGTCACTGTTTCAGGGACAGCCAATGCAGTGGCTCGATGTATTCAAGAAATATCAACAATTCTTCAGGAAGTAAATTTTTTTTTCTCATATCGATAAAGTTTCATATTTTCCTAGACTCCGCTAAGATGCAACACCATTCCTTATAAACCAAAATCTTCTTATTCTGGTATCCACACACCTCTTCCTTCGCCAAATAATATGCCACCTTTATTTCCTTTTGTAGGTGGAAATCATGAGATGATGAAACATATGGATAGATACCAACAAAATAATAGTTCTCCCACTATTGCCCTATATCCGGTTTCTCAATCTGCTACCGGCCAGATTCTCCCTCAGAATATGTTTCCGGCTTATGTGCCAGAACATAACCCATATCATGTATTTCCTCCAGCACTTCCAATATGGCCAAGGCAGCATCCACCTCTATCATATTCAGTAAAATCAGATTCCCTATCTTCATCCCAAACGTCTTCAGTTGGCTCTCAGCTTGTTAAAGAATTCAGTATTACTAATGACATGATTGGATGCATAATTGGACGAGGAGGGTCTACAATAAACGAAATAAGAACTTTGTCTGGTGCTCAAATAAAAATATCATACACTGAAGAGAAATCGACAGATCGGCAGATCACAATATCTGGAACTCCTGAGTCTATCAATACAGCAGAAATGCTTATAAACGCAAGCATCAAGTCATTTATGAGTTCTGTAACCTCAAACAAAACTAAACCCCCATCACAGAATCCTAGCGTAGATTACCAGCCTGTCATAACATGCTCAGATTCCGCTCCAATCACCACTTGTCAAAATTCCAATTCAGTCATATCCGATATTTCTGCAACAAATATGTCTAAAAATATGTGTAAATTAAAGTCGTCTTGTTTTCTTCTTGATTCCACAAAAAAGCCTCATTACCCTCAATATGCTCCATACTGAAATTTTTTACAGTGA
>CUFF.4243.0
GAATAACTCTTTAGTTTTATAATTAGTTTCAATCAATTATAAATTGTATCAGTCAGAATAATTAATTAGTAAAATTTTATTCAATTTTCTCACGAAAGCCTCTTTCGTGTAATAATTTTAATGGACATTGATAATAAATCAGAGACATTATCTGACACTCAATCAAGTGTTAAACTTAAAGTGTTCTTCTATGGGAAATCTTTTATTATAATTTCCGTCGGATTTTCATTGATTTGGCTTTTGGGTTATTTGCAAATTAATATATTATGGGGAATCCTAGGAATTCTGACATTTATTATTTATCAAATTTCAATAAATGAACAACGCCAGAAATTTAAATTTGGAGTAGATTTATCACAAGATATTAAATATACTTTGGGTACGGTTTCGAATTTGCCGTCTTGGGTATCTTTTCCTGATGTTGAAAGTGTTGAATGGATCAATACA
>CUFF.4246.0
CAAAATTGGTGGAGTAAAAATTTATAACAATGAAAACATCAGTCGAGATGAGATCATCATAGATGTGGACATATAGTATCTCTGTCCAGGGGAGATTAATTTTGTTTATAATCAAATTCCATGTGGTATCAAAAACTTTGAGGTAAAGGGACATCTGAGAGTTCAAATTAATTCTCTGATTCCTCAAATTCCGTTTTTCGGCGCTATTAGTCTCACTTTATTGCAAAATCCGGATGTAAATTTCGAATTCACTGATGCGGTAGCTATTTTCAACATGCCTGGACTAAGGAGTTTCATAAGAGAGTCCTTAGTCGATTTAGTAGCAGATGAGGTGGTTTTACCTAACAGAATCTGTATTCCTATTAAAAAAGATATTAATAAAGTGAAATTTATGTATCATATTCCCGAAGTTCTTAAAATTTGTAATTTTCGGCCATTCTAAATATTTACTTTAGGGTGTTTTACGAATCAATGTAATTGAGGCATTATCGTTGAAGGCCATGGATATTCGAATTTTTGAGCACAATACATCGGATCCCTACATAATTATACGGGGGGGAGCCGAAAAGTTTAAATCAAAAACTATTAATAACAATTTAAATCCAAAATGGAATGAAACTTTTGAAGCTATTGTCGATACAAAATCTTGCCAAACTGTAGAATTAGAAGTTAATGATAAAGATAAAAATAATAAAGATGACTTTCTGGGAAGGGTATCATTTGATGTTCAATCAGTCTACGATCGAGGAATATTTGACACAGGGCTTCAATTGGAAGGTGTTGATACTGGCAGTGTTCATCTCAATCTTACATGGCTGGATTTATCAAGTGAACCTGATGCCTTTGATTTGGTATTTTATTAATTTATTATTCAAATAAATAATTCAGTAGGAAGAAGATAGAATAAAATGTAACGAGTTTCATTGCAACATTGGATTTTTATATATTTCAATAGACTCAGCCAAAAATCTTTATGTAATCCTAATTATGATTATTTTTTATAAAATTTTTAGAAACCTTCATTAAGTGAAGATCCAGATCCTTATGTGAAACTATCTTTAGGCAACGAGACTTTTACGTCCAAAGTCAAAAAAAGAACAATTAATCCAGTTTGGGAAGATCCATGTCGTTTTATGTTTCCGAGTCTTTTATCATCCGTTCTTAGTTTTCAAGTAAAAGATGAAAAATCTAAGAAAACTCTTGGCACATATTCGTTTAAAGTTGAAAATTTACGCAATGAGCCAAACATGGAAGGTTTATTTACCCTGAAGTTAGAAAATACTAATTCCACTGGATCGACAATACAAGTCTACATTGTTTTACGAGTAGCGATTTTAATAAATAGGAAATTATTTGGCTTATGAATCATGTAGGCACTCGTAGCAAAGAAAACTCGAACTTCAACTTTCTCCAGGATCCCATCGATGAAATTATCAAGGAATACAGATTCAAATCCTGATGTCGACAGTGGTGGAGAGGCTGAAACGGATGTCATTAAACCGGATATTAATGATGATGTCTTTTTGGTAATCGTATTTACTTTTAAAAATAATTTTTAGAAATTTTAGACTCCTTTAACAAAAACCTTGGATCAAAATGACAACTCAAATATTGAAAAATCTTCAGTTAATATAGCAATTGATTCTAGGGTCTATTTAACTTTAAGATATACTGCCAATAGAAATATGTTTATTGTTGCAGTGCATACAGTAGAGAATATTAAAACCGATCACCCGGTTTATGTAAAATTATCAATGCATTCAAAAGATATCCGAAATACCAAACGTCAAACGAAAGCTGTGCGTCACCAAAACAAATTTGTATATGATGAGACGTTAGCTCCTTTTTCTATATTAAAATAAATGTAAATTTATTTTAGATTTGAATTTATTTTAAATAAAGAGGACTTAGAACAAAGTGAATTGAAATTGAATTTTAAAGTGGAGCGTCATTCTTTGATAAAAAGAAATCCAGTGATTGGACGAACTATGATTAATTTAAGCGATTTTAATCCAAATGTAATCAAATCTAATTGGTACCCCATTGATCTTAGTAAATGCAACCGAAATGGGGATACAATTAGTTTGTCATCAAATAAATCTGAAATTTTGATAAAAGAAAAGA
>CUFF.4322.0
CCAGACTATAAATCTCCATCGTGTTCGGCAATCCAACATGAACGAACTTTCTTCGCCACCATCAGCATGATCATC
>CUFF.4384.0
TTGGAATCATATAAATTTCGGTTAAAAGAAATGGATGAAGAAGTGAGAAAGTATAAATACATGGTCAATGATCAAGCTTCTGAAAATAAGAATTTGAAGGAAGAATTTAAAAAACTAGAAGAACGTTATAGAGTAGCTAATCAATATATAAATGTTCTTCCAACTCCGCAGGAATCAGATAAACTAACTAAAGATGTGAGTCGATTGAAAACAGAAAACGATCGATATAGATCAAAATATCACGAGGCAGAAGCTGTTATAAGACGATTGGAAAATGAACTTGGTGAGAAATCCGCAGAATTGGCTAATTGCAATGACAAGGAAATCATTATGAAATCTCAGATGGATTTATTAACCGAAGTA
>CUFF.4387.0
TCAATGATCAAGCTTCTGAAAATAAGAATTTGAAGGAAGAATTTAAAAAACTAGAAGAACGTTATCGAGTAACTATTCAATATATAAATGTTCTTCCAACTCCGCAGGAATCAGATATACTAACTAAAGATGTGAGTCGATTGAAAACAGAAATTGATCGATGTAGATCAAAATATGACGAAGCAGAAGCTATTATTAGACGATTGGAAAATGAACTTGGTGAGAAATCTGCAGAATTGGCTAATTGCAATGACAAGGAAATCATTATGAAATCTCAGATGGATTTATTAACCGAAGAATTATCACGGGTAAAGTGTTCATCAATGATAAAAGAAGAGAAAACAGTTGGTGATTGGGATTTTTCTACGGATTTATTCGGTGATATGCATATGACAATCCGGAAGTATCGAGACGAATTGAGCAATTGTAAACAGGTAATCGAATCCGAGAAGACCAAACATCTTAACAGTGCAATTAATAATCAAAAAAGAATGGATGAACTACAAATGCAATTGGAATCGGAAATTGACACTGTAACAACTTTGAGAAAGGAAATTGAATATAAACAATCTTCGATTTCAGAATTGGAAAAATCATTAAAAATGGTCATCCACCAAAAACAGGACATAATGGGAAATATGATAGATTTAACGAGTGAAGTTGAAAGAATGGATGTAATGGGAAATGATGAAATGCAAACGTTGTATAAAAGACTGGTTAGTGAAGTTGAAATGTCCGTGAAAGAAACAGAAATAATATCTCAGTGCCTTTATAAATTATTTAACAAGGAAGATGTTGACATATCA
>CUFF.4417.0
TTACTGGCAATTGATAGTCATTTAATATCTTTGTTTTATTTTAGTGTTTCTATAGTTACATTTAAGGTCACATTTTATTAGTCTGTCTGCATTTTTAATTTGATATTTGAGAATGGCTACTGAAAGTAGACCTGTTAAAGAATATGCACCCGGTGAATGGTTTTCTGATGCTTATGAGTTGAGTAAAAATAGTGAGGAGAAACGAGATATATCTGAGAAAGCTAGGCAGTTGGGTCGTGCAACGAGAATTGAAACTGATTTAAAAACTAAAACCGATCAGCTTGATAGTAATACTAGGCTTTCAGATCGGATTGATATCATTCGTCGATGGCGTGAATTACTTGACAAAACAAAGACAAATCTTGACAAAGAAATCCAAGCATTAAGTGAAACTAAAGAAGAAATGGAGCATCAATTAGAAGATAAAAATATAAACGAAGATATTGTCAATGAATGCATTAATAATCGAGACTGTCGTAGAGGGATTGAAAACGTTAATGACGATGGTCAAATGGAACTAAGAAATGTTAGGTTAATTAAATCTCGTTTTTTGAATTTGAATTTTTCAGGAACAAAATCTTATTGCTGAATGCAAGAAATTACTGCAGAGTAAGATCGACGATGCTTTTGAACAGCTTTGTCGTATGCAAGAAGCACGTGAAGAATTTTTTGGAGATTTACAGGATAAAACTACAGCTTTAGAAATAGATATTACTCAATATAATATGAACGAAAAGTCATCTCATATTTCATATAAACCAAATCCTACCAGAAAACCCAAAATGTGACAATTATGCCTATTTAATTTTTAAGTTGATTTCAATTTTAGGAGTACTGATCCTCAGGAATGGGAAGATTTCAGTCGATATAGCATCAACAGAGCGAAAACCGAAATGGTTAAAGGTCAAAGAACTCGAGAGGATTTGCATTACACAGCTCACAAAGTTGATGATATGCTGGATCATCAAAGTCAAAGAACAGAATATGCATTACGAAAGAGAATTCATGAATTAGAACAAGCAGTTAACGAATTGGAATATCAAAAGAAATTGGCGGAAAAAGAACGAGAAGAACTATTGGATGACATTAAAGCCTTAGAAGAAGCTGCTAGGGCTAAAATCCCAAGTGCAAAATTGACACAAACCCGTCTGGAGAACCGTTTAGAAAGACCTAGAATGGAGCAGTGTCGAGATGCCGCACAAGAAGGCTTAGTTGATGAAGTTGGTCAATTGGCTGACAGCAAAGAAACTTTAGAGGAAAGATTAGCCAATGCTAGGTAAAATCGATGGTAATGTCACGGTACGATTTTTATTGAATTTAGAAATGCACTGGATGGGGTGGACAAGAAATTAGCTGAAATCAATGATAATCTCAATGGAAAGAAGCATGCGTTATTAATGGACAAAATGAGCCTTGATTATCGATTGCGGCTGAAGTCAGTCCCAATGACTCGCACACCGTGTAACATGATTCCGTTTGGAATTATGCGCGAGAAAAGTGTTGTAGTTCGATAAATGCTTAAAGCAAAACGCGTGATTCATTTATTTCATTTTTGTAAGAGAGAATAACGAACTACCCGTTATTTTGTGACTGGATGTGATAGGTTTGCGGTGTCACGCTTACTGTGTCTTACAGATGCTGATAATGTATCGAATATTGGTTAAAT
>CUFF.4417.1
TTACTGGCAATTGATAGTCATTTAATATCTTTGTTTTATTTTAGTGTTTCTATAGTTACATTTAAGGTCACATTTTATTAGTCTGTCTGCATTTTTAATTTGATATTTGAGAATGGCTACTGAAAGTAGACCTGTTAAAGAATATGCACCCGGTGAATGGTTTTCTGATGCTTATGAGTTGAGTAAAAATAGTGAGGAGAAACGAGATATATCTGAGAAAGCTAGGCAGTTGGGTCGTGCAACGAGAATTGAAACTGATTTAAAAACTAAAACCGATCAGCTTGATAGTAATACTAGGCTTTCAGATCGGATTGATATCATTCGTCGATGGCGTGAATTACTTGACAAAACAAAGACAAATCTTGACAAAGAAATCCAAGCATTAAGTGAAACTAAAGAAGAAATGGAGCATCAATTAGAAGATAAAAATATAAACGAAGATATTGTCAATGAATGCATTAATAATCGAGACTGTCGTAGAGGGATTGAAAACGTTAATGACGATGGTCAAATGGAACTAAGAAATGTTAGGTTAATTAAATCTCGTTTTTTGAATTTGAATTTTTCAGGAACAAAATCTTATTGCTGAATGCAAGAAATTACTGCAGAGTAAGATCGACGATGCTTTTGAACAGCTTTGTCGTATGCAAGAAGCACGTGAAGAATTTTTTGGAGATTTACAGGATAAAACTACAGCTTTAGAAATAGATATTACTCAATATAATATGAACGAAAAGTCATCTCATATTTCATATAAACCAAATCCTACCAGAAAACCCAAAATGTGACAATTATGCCTATTTAATTTTTAAGTTGATTTCAATTTTAGGAGTACTGATCCTCAGGAATGGGAAGATTTCAGTCGATATAGCATCAACAGAGCGAAAACCGAAATGGTTAAAGGTCAAAGAACTCGAGAGGATTTGCATTACACAGCTCACAAAGTTGATGATATGCTGGATCATCAAAGTCAAAGAACAGAATATGCATTACGAAAGAGAATTCATGAATTAGAACAAGCAGTTAACGAATTGGAATATCAAAAGAAATTGGCGGAAAAAGAACGAGAAGAACTATTGGATGACATTAAAGCCTTAGAAGAAGCTGCTAGGGCTAAAATCCCAAGTGCAAAATTGACACAAACCCGTCTGGAGAACCGTTTAGAAAGACCTAGAATGGAGCAGTGTCGAGATGCCGCACAAGAAGGCTTAGTTGATGAAGTTGGTCAATTGGCTGACAGCAAAGAAACTTTAGAGGAAAGATTAGCCAATGCTAGGTAAAATCGATGGTAATGTCACGGTACGATTTTTATTGAATTTAGAAATGCACTGGATGGGGTGGACAAGAAATTAGCTGAAATCAATGATAATCTCAATGGAAAGAAGCATGCGTTATTAATGGACAAAATGAGCCTTGATTATCGATTGCGGCTGAAGTCAGTCCCAATGACTCGCACACCGTGTAACATGATTCCGTTTGGAATTATGCGCGAGAAAAGTGTTGTAGTTCGATAAATGCTTAAAGCAAAACGCGTATGCTGTGTAAATTTTTATCATTTAGGCTGTTATTTGGATTTTATTACTTTAGTTGATTCATTTATTTCATTTTTGTAAGAGAGAATAACGAACTACCCGTTATTTTGTGACTGGATGTGATAGGTTTGCGGTGTCACGCTTACTGTGTCTTACAGATGCTGATAATGTATCGAATATTGGTTAAATACATATTTGAGG
>CUFF.4441.0
GAATACTTTAAGTGGTGAACCCTCGTAGGTCCATTTCATCAGATTGGCTGTTGCTTCGTC
>CUFF.4444.0
GATTTTCTGGTTCTCTTGTTATTGTTCTTGGTATCGCTTTACATCTGCTTACGTTTACGTAAATAGGTCTGGTGAGTGGATTGTTGACCAATTTAACTCGAGCATTGTTCTCGT
>CUFF.4564.0
GATAATTTTCCTAAGGTGAAGCTTACCAGCGAGGTCGGTCTGCGTGTCATTGGAGTTCTTGGTCGTCGACTATACAATGTGAATGGGTTAAACATCATTGCATGAAAGGCTATCATAGATATTGCCTATGTGACAATGTTCAATCTCAAGGCTCAGCATGTTCATCTAATAGATATGAATTAAGAAATTATATAGAAACGAAACCGTTTGTAAGTAATTTAAATTCTTTGCTGGGAGTTTGCTTCAAAGAAAATTGTGCAAATTATAAAAATTGGTGTCCATGGGAAGCCTGGTCATACTGGAGCCCTGTGACAAATGCAACATGCGAACGACGAAGGACTAGAAAATGCTGTGAATCACAACCTAAAAGCGGATATACGATTTCAGTATCGTATAATCATGGATGTTTTGTTTCAAGAAGTTCACAAAATCATTCCAACATTGAGATAGAATTGAAACAAATGCAATGCTCTAAATATACGAAATGGTATTATTTGACTCTGTATATTGGAGGAGGTGTTGTCTCACTGATGGTTCTATGCATTCTATGCAGATTTACTAAAAGTTCCAATGATAAAATTCGTTCCCCTTCTAAAATTGAAGAAATTCAAATTGAAGAATTGCCTATTACGATTGTTCCAACGGCTCCTGTTGATGAACCTCGTATACAATCAGTTGTAAATGAGCCCTGTAGCTCCACAGCAATGCTTCCAACCACTCCACCATCCTATGACGAAAGTATTGGATTTAACAATTTTACGACAATACCAGTTGAAGAAAAGACTCCGATTTCCCCAGAAAGTAGTATGTCAGGTAGTTTCGAAAACTTAAAAGGAGGACCAAATACTGAAACAATTCCCCCGCCCAGTTATGCTTTATACTTAAGAAATCCAATTATTTTCAATCAAAATGGATAAAGTCAACTTTCTGTTGAGTATTAATTAAATATTTAATTAATTTGATTTGCTTGGATTTCTTCCGCTTTATCATTTTCAAATTTTCATTGTCAGCATTAAAAATATGA
>CUFF.4594.0
TTAGCAATTTTTATTTTCTTATTTATTACAATCAAGATTGTTGATGCGAACCAGTTACTAAGGAATAAAAGAAGTGCGGCCACTTCAACTGGGAATTCTAGTGGAAATGGCTTGTACAATCCATTCGAATTCGTTCATATTGACGATCACAAAGTTTATATCTTAGGAGCAGCTTTTGTTATTCTTTTTGTGTTTATAAAATTGGGCTCAGAAAAAGAGTTCAATTATTGTTGTTTAGCATGCTATAAAAATTGTAAATTCACCACAAGCTTTAGTGTAGCGAAAAGATCTTTATGTCGCACTGTCTGTCTAACTCATCGAACATCTCCTGGAAATATATTTCCAGAAAGTGCATTTCTGATTACCGCTGGAATTATCCCAGCTGTCGCAATGTTATTATTGGGAGTAACTTTAGATGGGACTTTGAGTGCCAAAATTTTCTTCAATATAATTCTTTTTCCAATAGTTATGGGTGCCGGTTGGGCGACCGACAAGTTGACTTTCTATCGCAATATTGGAACCATCCTATGGTTCGCTATATTTGGGACAATCCTGAATGCTGCGATTCTGATGCCACTGTTATTTTATGGAAGCAAATCAAGATGGAATTTCTATACTAAATTAGACATGGATTTAGTTGATGCCGGTTTATACTCTATACTAATTTGTGCAGTCGATCCGGTGGCCGTGCTTTCAGTGTTTGAAGCTATGCATATCGATAAATTAGTGTATAATGTTGTCTTTGGAGAGTCATTGCTCAATGATGGAGTTGCAGTGGTGTTTTATAGTGCATTCAATGACATGAAAACTATTACGAATCTCCGATTCTTCGAAAGTGTTGGATTAGTATTCGTATTCTTTTTGTATGCTTTTGGGATATCTGTTCTTCTCGCATGTACAATGGCAATAATAATTAGTTTCATTAGTAAACTATTTTATCACCATCAACCGATGCAATTTGTAGTTTTACTATCATTAAACTACCTAACCTACGTAATTGGGGACACTATAAAAGGTTCTGGAA
>CUFF.4597.0
TCAGTTTGTATTTTTGTGTTGTCATGCAGAAACAATATGTTGTAGCAAATTTATCGTATACGAGCAATCGAATCGTAACGGAAGTTTTAACGCAACTCGCTCTTTTGTCAGAAGGCATCGTCTTTATTCTTATGGGTTTAACAGCATTTTCCGGAACTGGAATATCCACTAATACGGATGTTCCTTTCACTTTTTATCTGATTTTCTTGTGTTACGTATCTCGATATATTGTTATTTACACGCTGGGATTCATTGCAAACTTTTTCCGCAAAGAAAAGCTCGATTATAGAAAAGGACTTTTTATCCAGTCTCACGGCGGTTTAAGAGGTGCTATTGGATTCGCTTTGTCATTGACAATTGGAGATAATTACGAATTCCGATACATTTATCAAACTGCTACATTTATCATGGTTTTCTTTTCTGTTTTTGTTCTTGGAGCTACTATTAAGCCTCTGGTGAATTTATGCAAAGTTCCTCTAGAATCGCACATGGCTAAAACCATATTTGTCAGCCTCAATGAGAAAGTTTCTGACAGAACAAAAGAAGGAATAAAAGCAATAATTGGTTCTTCTTCACTTCGTTTTAGATGGGAAACGAGATATAGAAAATTCAATAATAAGCATTTTAAAAAATGGTTCATGAGTAAAAAGTCCATAGAAAGAAGTGTTTCTCATTCTTCTGTTGTTAAACTCCATCGAGATCAGAGTATTACAGAGGCTCAGCAAATTGCCGGTCACTATGGTGCAGGAATGATTAAGGACTTGTTTCAATCGGACAATGATGTGCGGTTTCGCATGTATAAAAAAGCTTGGAGTAGTTATGCATCATTGCATTCTTTATCAGAGTCTCATGGAAAGGTCCCTGATCATTTGTATAATTCGATGAGTATACCTGATTTAGCAATTTTAGACAAAACTATAACTAGAAGAGATGTTGATGATCAAATGACACATCACAATATGCAAGAAGGAATGGGTCGAAAATTTTATAAAAGAAAGTTTACTACTAAAAAAACTAAACAAAGAAAAAAGAAGCATTATTCTGAAATTGATAGTCATCGGTCCCTGTGTTACAAGGTTCCCCGCCGTGTCATTGACTTGCGGTTTAATAAGAAAAACAAAGATCCTGAGGATATTTTAGCGACTATGCAAAGGAAATTTAATACAGCTCCAAAAATGAACAAATCTGTAACATTTAATCACACTGAGCCTCCTGGAGGGAAATCCATTTTTACATTTGGACAACAAAACAACTCAATTTCAGATCTGATTGATGATAATCACATAACGTTTTCCGTCACGGACTCAACAGATTTAAGCAAATTCAATCAATCATATGCCAATATTGCCTATGAACCCGATGATAAAGATCTTTCGGAATTTGTTACAAAATCCAGACACATGAGCACATTTGGTCCTTTTATGGGGAACGGAACCGCTGATATTGGAATTCTGAATCAGAAACCTCCTTGGTTGAATGAAACAAAAGATTCTTCACTCAAACTACCTCAGTCCCCCAACAAAAGCTCCACTCAGAATGAATCGAATACTCATCTTCGAAAAGACAATATTTCAGCTGAAAACAATAATCAAAATTCTAAATCAACAGTTTCGAAAAACTTTGTTCATAAATTCTAAAATTTTTGTTTTTTACATATTTTTTTTAAAATTTACAATCACGTTTGTTTCACAATGAAAATTAACTATTTTACGCTTGATTGCTGTGA
>CUFF.4816.0
TTAATTTTTTTATTAGTGACTGAATCACTATTTTTGAGGATTGTGATAACATCACGTTAGTTAAGTGAAAATTATTTAGGGTTATCAGGATGGCGGACTCATGCCCTACTCCTGTCAAAAAGAAAAGGGTAAATTAATATTTTTATCTCAATATTTTAAAAGTAACATAAAGACTGACAATAGTGTTGAAAGCAGTGACAGCGAAGATTTAAATCTATCCAGTTCATTCGATGAAGATTATCAAATATTAATGAATGAGGAAATATTAAAAATTTGTAAAGTACTTTAATATCATTATAAAGCAATTTTATTAATATAATTTCACATTTAGCATCCATCACTTTTAATGGAAAATTTTGAAATAAATGATTTACTTCCGGATTTTATAAATCGGTGCGATGATCTGTTGGAATGGATCAAAAAAGCGTCATTGAAATCCCCATTTAAATCTTACTGTCGTTGCGATTCATTTTTAGATAAACATGAAAAGGTATCTTGCATCAAAAGATTATTTGAATCTCCACATTTTGCAAATATCAATTCCATCGCTAACTTGATGATGTCAAATAAGCCATATTTGGCGGGTGACATTCAAAGGAAATTGGATGAACTACAAAGTATTTGGAAATCAAAATATCTCACTTTTGATATTGATTTTTCTGCCATTGCTTCAGGTATTAATAAAGATATTAATGATCTTCGAATTTGGGTTAAAGAAACAAAAGAAAGATTGAGTGTGCAAATCGCTGAACATGTGGAATACAATAGTGAATCAATAGAGGAAATTCTGACTGATTTCAAAGTCCATGATGATATCAGTAACTCTATTACCAAAACCATTGATAAAGCTATTCAAATGAATTCATTAATGGAATTTAAAGAAACTTTATCTAAATGCAAATTGGTATTAGATGAATTAATCTCGCAAATCCATGGACAATGGTTGAAAGCGATGGAATTAAAATACAAATTGGAATTTATGTCAAATGGTGCTTTAAGTTGTAACCCATATAAAAATTTTGGTATTTCTCTACTTGGTCAAGAAAGTGGATTCGAATCAGAAATGAGTCCCATGAACCCGATTCGTGGGTTTCCGAACAGTAATCTCTATATGATGAGATATATTTCATCGTCGGGTGAATGCTTTGCTGATAATCAAACTACCGACATGCCAATGGGTTCGGATTCTACTGAACAACCTTTGGATTTTAGCATTAAAAAAAGTATCAGTTCGTCTTCATCATTCATTGAAACGATGTTGGAGTTACCTCGGCATTTTTCTGTTCCTAAGGACGAAATTCAAGTTCGGAAAAAGATAAAGAGACTTCGAAAAAAGCGAAATTTCCCTCACAAATCCATTGAATCTTGTTCTGATAATTTAACTATTGAAGAAAAGGAAGATTATTTACAAAACCGCAGTGCGTTTCACAGGCAGACGTCTTCTCTGAAACGACGAATCAGTGAGACAAGGACTATTGAGCCATTCGATCAAACAGATTTATCCACCAAGATTTCGGGTTTAGCTGCAACTGCCGAAAAAATTGTCATGAGAAATGATTTAAGTCGTCGTAAAAATTCCTCCAGTGGATCACCGAAGGAATCAGAACTGGATGATCATTGTGGAATTCTAGTTGTTCAAGATAATGAATTAAATGTTAAAGAAGTCTGGGATAACTATCAGGCTTCACTCTATTCTAATGATGATGATGATTCACAAATATTGGAGGTTGACAAAATCAAGGATTGGGAACAGGATATAGATACAGATGATCAGCATTATGAATCTTGTTACAAAGACAAAACTGTGCAATTACTTACATCTGGATATGAAACTTCTTTGGAATCCGATATGCACTTTTGCGAGAAAAACCTAATAAATGTGTTGCAATTCTCAGAAAGTCAGCAATTCGAAGTCAATGAACAAATAGAAATAATCGGTCAAAATTTGGAAATAAAAAACCCTGAAAGAATCATCAAAATTAACGAGCAATTATCTATTTCCAATACTCACGTTAAGCTGTTGAATCGAATTTTAAATAGCGGTGGTTGTGACAGAAATCGAAATGAAGCTCTGACAAATGAAATAATATTATTGAAAGATACATGGGAGAATTTGATTAAAAAATTAATTAATATCCAATTAAAACAAGAAAGAATAATCAATAGTTCCACATTGGATCTAATTATTGAAAATATTAATAATATTGACTCTAAAATTGTTGATCTTAAACTTGGAAATGGCTTACCAAGTTTAAAATCTACCATTGATGTATTAAATGGACACAAAACAGAGTTACTAAGTGTGAATGGGCAAATAATAAAGGTCCATTCGGATGGTCGGTATGTGATGGAAGAAGACATCAAAAGTATAAGCTGTAGAATCGATTCCATGATTGAGCGAATATGCTCGATTCTTAAGTCACTGAATAACGATTACGAAATCATGAAAATGTGCTCGGAAAATCTTGCAGATTGTCAGGATATCAGGAAAGAAATTGAACTCGAGTTGAAACTATTTACTTTAAATGAAAAAGCTCGCGATTGGAAAATTCTTTCAAATGTAATTGAGAATCAAAATGTTTAATTTGATTTCACTCTATATATTAGAATATGCTCAGAGCTCTTGATACGTGCAAAGGCAAGCTGAAACGAAGCATGTCATATTTATCGAATATATCGACGGAAATGTGCTATGAGTCTATGAGACTCAGTTTAGATGAAGAACTGAAATCAGTGGATGATCTTGTTTTGCAACTGCGATTAGCTTTACCTGTTATTGATAAAATAAGATCAAAAGTGGATTCAGGTAATAATAACTCGGTATCAAAATCCTCGACAATTTCTACAGGAAGGCTGCTGAATCGGTTGCCTGTGCAAGTTGCAATAGTGGTTATAATAGCCATTTGCGGTTGGTGGTACCATCACCAGTCTTCGTATTCTTGTCCAGATTCCTCTGATTGGTTCAGGATCATTAGGAAGTATACAAGTAAATTTGAACCGCATTGATTGTGAATGGAATTGAGTTTTTTCTAAAATTCTTGATTAATTTTTATAGGATTTTGTCTAGTCTTACTTGCTTGTATAATTTCATGTTTCCATGAAATCTTGTCCTAATCATTTGTTAATTGGTCACTCTGATACCTATGTATGTTTTTTATTTCAGAGGTTTTATTGTATTGGAATGGGGTTGAGTCGAATTAGCTTTTATTCAATAAATGCATTGTTTATTATTTTT
>CUFF.4831.0
AGATTTGCAGATTAGAAAATCTTAAAAATTTAGATGCTAGCAATAATAATATTATTGTATTGCCACCTCAAATGGGATATATGTTTGAGTTGAGAAATATCATTTTATCTAATAATAAAATTAAAGAAGTTCCGTCAACGTTTGGTCTTTTACATAATGTAAAAATGCTTGGTTTGCGCCACAATCCATTAATCAGTTTAACCGCACAAATATACGAGCTGGAATCTACTGGGAAAAACCTTATCCGACATCTTCTAGAGCAATATTATAATAAAAGTAAGATTGTTGCTCCACCGAATAGAAATTGGCATATCATTGAAAAACCTTCAGATGGAAGGTCATTCACGTTGATGTGCTACAATGTACTTTGCCAAAAATATGCTACAACTCACATGTATCCATATTGTCCGGCATTCGCGTTAGATTGGGAATATCGAAAACGGGGAATTCTTGAAGAAATTTGGAAATATAAAGCGGATATTATTTGTCTTCAAGAGTTAGAAACATCTCAATATGAGAATGTTTTTTCTGTTGAATTGCGAAAGAGAAATTATGATGGTTTGTTTGTCCCAAAAAGCAGATCAAGAACAATGCACGAATCTGATTCCAAATGTGTTGATGGATGTGCAATATTCTGGAAAGTTGAGTGGTTCGAAAAAGTCCACCACGTCACCCACGAATTCATGCTGTCTTGCATTGGTGTCAGCAAAAATCCTGCCCCGGAGTTACTGAATAGAGTAATGAATCGGGACAATGTGGCTCTTAGTATAATTTTAGAGGTTAAGGATCCAAGTAATAATGAATTCGTTAACGCTTATTCTTAATCTGGTTTCTTGTTGAAGAAATGAACAAAAGAAAACTTTGTGTATCGACAGGTCACATCCATTGGGATCCAGAATATAGTGACGTCAAATTAATTCAAACTCTGTTTTGGTCTTCGGAGTTGTGGAATTATATTAGGGATTATTACAAGTCTGAAAATATGCCACATTTAGGTCCTTGTGATGTAAATATTTATTTATCGAAACACCGAAATGTTAACGAAAAATATTCAGATGCCTGTGATTTTGTGTGGTGACTTTAATTCTTTACCTCAATCTGGAGTTGTGGATTATTTAATCAAAGGGGAAGTAGAACGGAGTCACGTTGACTTTCGAGAATTCGGAGATAAATATTTATTTAATGAGTGGAGTGCAATGCAAGACGAGTTCGTTGAAAACGATGTGTTAAAGCATAGATTTAATTTCGATCGGGCCTATAAGGATGAGCATGAAAGCGGGCTCAAATGGACTAATTACACGTATGATTTTCGGGGAATTATCGATTACATATTTTTCTCCAAAGAGCATTTGGGTTTGCTGGGGAATTTGAAACAAATTCCAGAAAGTTGGTTTGAACAACAGAAAATTGTCGGAGCACCACATGTGCATTTCAATAGTGATCATTTTTCGTTATTGGTAGAGCTGGAGCTGAGAAATTCCGGCTTGTCGTCGTCATCAGGTCAAGATATTAATAACAGCAACAGCAACAACCCCTCCAACAATGTCAATTGTCAACTCACGAATTCAGTCAGCAGCAACAGCAGTACAAGTGCCATCACCACCAGTGCATATCCTTATAGAGGCCAATCAGCGTGGTCATCATGATGTCCTTCAACCAATCCATTATCATCATCTGTATATTGTGTTATTGTGTTATTATTTACCTACCAAATACATTTATTGACAGTTTTGTAAATTTGTAAATATTTCCTGGCTTTACTTGCTTGTGCTACTCATAATTTGTAAGCTAGTATGTTGTTGTTATTTGTTGTTGTAAGTGATCTGTGGTATTTATGAAAAGGTGTGTTTTCCTATTGAATTAACACATCAATTCGGTCAATAATTTCAACATGATAATGAATCCAATAATATTATAATTATTATTGATAATATTCGGGAAATTTAGCATTCGTTGTTTTGATTAGTTGACTGGATTGTCTGTCTGTGTGTATTTGTATAAATATGTAAAGTTTTTTAATATTACTTTGTGAATTACATTTTTATATAATTATATTGTGTTTATCAGCAGGACTATTTGATGTGGATTTCGCTTCGGCTTCGCGGAGGGTACCTGTAACTGTAAAACGAAGCCTTATTATTATTTAACTTACGTTTGTATTCTTGGCTGCATTTATTTTTTTAAGATTTGTGTTTGGGATAATAATTATAATGCTATGCTCTCAGTTATAATTATTAATATTTGGGATACGATATGATTAATGTTTATGGCCGTCCATAAATGTGTGA
>CUFF.4831.1
AGTCTAATTTAACATTTTGTTATGAATGTCGTAAAACGCCGCCAAGTTCATTTTCAAACTTCAATTACAGTTGCAGCTCATGTAAAGTTTGTAATTATAATGAATATTCCGATCTTATTTCCAAATCTGCTTGTGTCATCGCTGAGCCAATCCAATCATCACGCACCAACGATATATTTGATTCGTTGAAGACCTGTTTAATACCTCAAAGATTTCTCAATTATTGTAAGATTGTTGCTCCACCGAATAGAAATTGGCATATCATTGAAAAACCTTCAGATGGAAGGTCATTCACGTTGATGTGCTACAATGTACTTTGCCAAAAATATGCTACAACTCACATGTATCCATATTGTCCGGCATTCGCGTTAGATTGGGAATATCGAAAACGGGGAATTCTTGAAGAAATTTGGAAATATAAAGCGGATATTATTTGTCTTCAAGAGTTAGAAACATCTCAATATGAGAATGTTTTTTCTGTTGAATTGCGAAAGAGAAATTATGATGGTTTGTTTGTCCCAAAAAGCAGATCAAGAACAATGCACGAATCTGATTCCAAATGTGTTGATGGATGTGCAATATTCTGGAAAGTTGAGTGGTTCGAAAAAGTCCACCACGTCACCCACGAATTCATGCTGTCTTGCATTGGTGTCAGCAAAAATCCTGCCCCGGAGTTACTGAATAGAGTAATGAATCGGGACAATGTGGCTCTTAGTATAATTTTAGAGGTTAAGGATCCAAGTAATAATGAATTCGTTAACGCTTATTCTTAATCTGGTTTCTTGTTGAAGAAATGAACAAAAGAAAACTTTGTGTATCGACAGGTCACATCCATTGGGATCCAGAATATAGTGACGTCAAATTAATTCAAACTCTGTTTTGGTCTTCGGAGTTGTGGAATTATATTAGGGATTATTACAAGTCTGAAAATATGCCACATTTAGGTCCTTGTGATGTAAATATTTATTTATCGAAACACCGAAATGTTAACGAAAAATATTCAGATGCCTGTGATTTTGTGTGGTGACTTTAATTCTTTACCTCAATCTGGAGTTGTGGATTATTTAATCAAAGGGGAAGTAGAACGGAGTCACGTTGACTTTCGAGAATTCGGAGATAAATATTTATTTAATGAGTGGAGTGCAATGCAAGACGAGTTCGTTGAAAACGATGTGTTAAAGCATAGATTTAATTTCGATCGGGCCTATAAGGATGAGCATGAAAGCGGGCTCAAATGGACTAATTACACGTATGATTTTCGGGGAATTATCGATTACATATTTTTCTCCAAAGAGCATTTGGGTTTGCTGGGGAATTTGAAACAAATTCCAGAAAGTTGGTTTGAACAACAGAAAATTGTCGGAGCACCACATGTGCATTTCAATAGTGATCATTTTTCGTTATTGGTAGAGCTGGAGCTGAGAAATTCCGGCTTGTCGTCGTCATCAGGTCAAGATATTAATAACAGCAACAGCAACAACCCCTCCAACAATGTCAATTGTCAACTCACGAATTCAGTCAGCAGCAACAGCAGTACAAGTGCCATCACCACCAGTGCATATCCTTATAGAGGCCAATCAGCGTGGTCATCATGATGTCCTTCAACCAATCCATTATCATCATCTGTATATTGTGTTATTGTGTTATTATTTACCTACCAAATACATTTATTGACAGTTTTGTAAATTTGTAAATATTTCCTGGCTTTACTTGCTTGTGCTACTCATAATTTGTAAGCTAGTATGTTGTTGTTATTTGTTGTTGTAAGTGATCTGTGGTATTTATGAAAAGGTGTGTTTTCCTATTGAATTAACACATCAATTCGGTCAATAATTTCAACATGATAATGAATCCAATAATATTATAATTATTATTGATAATATTCGGGAAATTTAGCATTCGTTGTTTTGATTAGTTGACTGGATTGTCTGTCTGTGTGTATTTGTATAAATATGTAAAGTTTTTTAATATTACTTTGTGAATTACATTTTTATATAATTATATTGTGTTTATCAGCAGGACTATTTGATGTGGATTTCGCTTCGGCTTCGCGGAGGGTACCTGTAACTGTAAAACGAAGCCTTATTATTATTTAACTTACGTTTGTATTCTTGGCTGCATTTATTTTTTTAAGATTTGTGTTTGGGATAATAATTATAATGCTATGCTCTCAGTTATAATTATTAATATTTGGGATACGATATGATTAATGTTTATGGCCGTCCATAAATGTGTGA
>CUFF.4832.2
AAGAAGGCGCCGGAAATCTGAAATTGTTGAAACAATACAAAATTTAATATCTGACGTCACACATTTATGGACGGCCATAAACATTAATCATATCGTATCCCAAATATTAATAATTATAACTGAGAGCATAGCATTATAATTATTATCCCAAACACAAATCTTAAAAAAATAAATGCAGCCAAGAATACAAACGTAAGTTAAATAATAATAAGGCTTCGTTTTACAGTTACAGGTACCCTCCGCGAAGCCGAAGCGAAATCCACATCAAATAGTCCTGCTGATAAACACAATATAATTATATAAAAATGTAATTCACAAAGTAATATTAAAAAACTTTACATATTTATACAAATACACACAGACAGACAATCCAGTCAACTAATCAAAACAACGAATGCTAAATTTCCCGAATATTATCAATAATAATTATAATATTATTGGATTCATTATCATGTTGAAATTATTGACCGAATTGATGTGTTAATTCAATAGGAAAACACACCTTTTCATAAATACCACAGATCACTTACAACAACAAATAACAACAACATACTAGCTTACAAATTATGAGTAGCACAAGCAAGTAAAGCCAGGAAATATTTACAAATTTACAAAACTGTCAATAAATGTATTTGGTAGGTAAATAATAACACAATAACACAATATACAGATGATGATAATGGATTGGTTGAAGGACATCATGATGACCACGCTGATTGGCCTCTATAAGGATATGCACTGGTGGTGATGGCAGCTGAAAGATTAATAAGAGAACTGATGTGAGAATCGCAATTCGGTTGTAAATTACTTGTACTGCTGTTGCTGCTGACTGAATTCGTGAGTTGACAATTGACATTGTTGGAGGGGTTGTTGCTGTTGCTGTTATTAATATCTTGACCTGATGACGACGACAAGCCGGAATTTCTCAGCTCCAGCTCTACCAATAACGAAAAATGATCACTATTGAAATGCACATGTGGTGCTCCGACAATTTTCTGTTGTTCAAACCAACTTTCTGGAATTTGTTTCAAATTCCCCAGCAAACCCAAATGCTCTTTGGAGAAAAATATGTAATCGATAATTCCCCGAAAATCTTACGTGTAATTAGTCCATTTGAGCCCGCTTTCATGCTCATCCTTATAGGCCCGATCGAAATTAAATCTATGCTTTAACACATCGTTTTCAACGAACTCGTCTTGCATTGCACTCCACTCATTAAATAAATATTTATCTCCGAATTCTCGAAAGTCAACGTGACTCCGTTCTACTTCCCCTTTGATTAAATAATCCACAACTCCAGATTGAGGTAAAGAATTAAAGTCACCACACAAAATCACAGGCATCTGAATATTTTTCGTTAACATTTCGGTGTTTCGATAAATAAATATTTACATCACAAGGACCTAAATGTGGCATATTTTCAGACTTGTAATAATCCCTAATATAATTCCACAACTCCGAAGACCAAAACAGAGTTTGAATTAATTTGACGTCACTATATTCTGGATCCCAATGGATGTGACCTGTCGATACACAAAGTTTTCTTTTGTTCATTTCTTCAACAAGAAACCAGATTAAGAATAAGCGTTAACGAATTCATTATTACTTGGATCCTTAACCTCTAAAATTATACTAAGAGCCACATTGTCCCGATTCATTACTCTATTCAGTAACTCCGGGGCAGGATTTTTGCTGACACCAATGCAAGACAGCATGAATTCGTGGGTGACGTGGTGGACTTTTTCGAAACT
>CUFF.4854.0
ACTACTATCGATGTTAAAATAATTTATTCATTTTTACAACATACTACACAAGATATGAAGTATCATAATGGTACGAAAATGCCATTGAATTGTTTCAAAAATCATAGTCTTTCAATTGATAACAAGACAATGTCAAACACAAATCCTAATTCAGAAATAATTCCTAAGAGAAATCCAGTTGCTATAGGATTTGCTAATGACATAAACTTGTGTTATAGCGATAAAGACTTTAAATCGAATCTTGACATAATTGGATCAGGATTTTTCGCTAAAGTGTATATAGTAAAAATAATAATATTGGTTTTTCAATATTGACAGCGACTTCAGGTGTATCATGTTGTATTGAATTTGAAAATGGCTTTCAAAGTTCCTAAACCTACTCAGTCAATTAATAAATTTGTCAAAGAGATTAAACTATTAAAAAGTCTGAATCATGACAACATATTAAGATTTTATGGAGCTTGTCTTTACAACGGAGTCTTTGGTTACTTAACTGAGTTTCTCGATTATGGTAATATGTCTCGTCTAATTGAAAAGGAAGGCCCCTTGTTAGATTGGTCAAACAGAGTTCATATTGCCGAAGACATAGCAAAAGGACTGGTTTATTTGCACGATCAATTCGTTATACATCGCGATTTATCTGCTGAGAATATTCTATTACACAAAACCCAATCCGAAACAAATAATGAGTCGGTGATGTACAGTTATCGGGCAGTTATTGCTGATTTCGGTCTTTGCTTGAACATGAAAGGCGTAAGAGCAGATCGAATGTCTACCGTTGGCAATCCGTTCTACACAGCTCCTGAGAATCTAAAGAATGAATCACCGTATGATTACAGTTCTGATGTATTCAGTTTCGGCATGCTGCTTTGTGAACTGATAACCGGCCTAAAAAATGATCCAAATTTCATACCAAGGACAAAGAAATACGGGCTTGATTACAAGAAATTGCCCATCAAGCGTGACTGTCCGAAATGGATACACCAATTAGCCTTGGACTGCTGCGTGATCAGCATTTCACGGAGACCTACCATGAAAAGTGCCTATCAGAAAATTGTAGAAAATGAAATATATATCGATTTGTGGCGCAATACGAGGGAACCAAAAAAAAAGATTAATTTGAATCAGTCATACAATGTAAATAACCAATTTCGTGGAGCTTCCATGTCCATTTCCCAAGATTATTATTCCAGTTCGTTATTGCGCAAATTGTGCAAAAATAATTCCAAAGATGACAATGTGTCGTCACCATTGTCACCGATATTAAATGATTGTCAAAAGATTTATCGTCACAACTCAGTTGATTCATTTATTGAACCGCGAATTTTAAATTTCGTTAAAGCATTTAAGGATCCCGGTTATGTCGATGAACCTCTAACTGAATCCATGAAAAGTCTCGATCCGAGGAAACCTCGGAAATTGTCTCGATGCACCAGCGAATCTAGAGTGCAGTCTGTTGTCAGGCCACGAGATTCGGCGGCATCAGTGGCAGTGAAGAAATTCGTATTGTATCAGAAATAGCCTAATTTACACTTGATGAAGTTTGAATGGATTTTCTAATGTGTTTGACAGATTTCTAATCATGATTATTTGTAATCATTCAAATTCCGTTTCACTTTTCTAAAACTGCCGCTCTTGATCGATTATATTTTTTATCGAAAACCTCATTCAATTAGACAGTGTAAATATATATATATATATATTTAATTGGTCTAATATAAATAAATGTTATCAAC
>CUFF.4955.0
TCAAATATTAAATTATGAAGTGGTTAAATTATGAGGAAGGCGATTGCTTTGCAATTGGTATCTATAATTACAAGCCAGCTAATTCTCAGCATATGGAGTTAAGATCTGGCGATTATCTTTTTATTCGTGAACATTATCCAGGTATTATTAAAGTTAAGAATGATATATATTAAATATTCCAATTAAGGATGGTATCGAGGATTCAAATATACTCAACCATGCATATTAAAAGTCTTCCCAATGTCTCACATTAAAATCTTATCTAATGATATCTATCCGGAATTATGGGCAGAAATGTTTTCATGGATAACATATATTCGTGATTCTTACCTGGTAGTTATTTAACCTTAATTTCATTAATAAACCATTTCGTTCAGCTGGTCGACACAACGGATTTCGACAAAATTACCGAAGCAATTCAGCTAGCAATATCTGAAAGACGTTATGATTCAAATATTGAAAAATCCAAAGTGATTGAATCAAACAGAAGGGCATTGATTCAAAAAATGGATCTAGCAAGAAAGTAAAATGTTTATACTGATAATAATTTTGGAAAAATGAATTTATAGAGCACTCGGCTTGCCTACTGAATCTCGAAATGAGAAGGGAGAAAAAATTGATCTCAACACAGTTTCAGTTATTGATCTATATGCTCAACACCAGCGTGAGTACGAGAGCAGTCGGAGGGTCTCAGAACTCTCAGATTCGACCATTGATTATGTATCTCTTTATATAAAACTATTAAATGTCAATTTTGAACGATCTCAATTGGCAGATGAAATTTTAGATATTAATATTACTCTCTATAAATTGGAGGATCGAAAAATCACCCGTATCAGTGAAACCTACTCGCATAGAGTTGCCATTCGTAGCTACGGGTGTGATCTTATTCGCGCCAACGCCATCATAATGAAGGATATTCAATATGGTAAAAGTCAAAAGATTTTCCTAGTCTTTCATTTTATACGGAAAGGTCCAATGTGTTTAACTAAAAAAACGATTAAAGAAGGAGTACCATATCGCCGGCCAAAAGGTGTATCGGTGATTGAAGTGACAAATGTTATGACTGAAAACCTAGACTCCGAAAAACAAATTGGAATACAATTGATAACGAGAGATGAATGCTTGGAAAATAATGCTGAGAAATTGATTACTGATTATCGCATAAATAAACGAGAATATAGCAGTACGATAAATATTCAACTAAAAGTTAGAAATTGGATAGGAATTTTAGATTACTGATAAATTTCATTAGACAATAAGACCGGAAGATATTTCTGATAGAAACGTTATGGTTCTTGGTTTGGACCCATATTATCCAGCGACTAATCGAAATCAACGAAATTGTTTATATTTAAATCTCCACCATGCAGAAATTGATAAGGAGAGAAAGAAATCAGATCCAAATTTCGAAGTCGAAATCTCCATTAGAGATTACCAGGGTAACAAAGTAGTCATGCCTTCATTCGACTGGCGCGGTTTTGATGAATATTCCAGTGTGATATACTATCACAATGCTAAGCCAAAATGGTGTGAAGTAATATGCATTCCTTTATTTGAAAAATTTTCAAAGTTTCCTCCTCATACTCATATACGTTTTATCATTTGGCATCGGTCGTTAAATGACAGTTAGTTATGGACTTACCAATTTCAGTAATCTATTCCTTGGATTCAGGAAGCAAGAACCCACGTGGTGTTGCCTATATGAAATTATTTCCAGATGACAACAATGCTATATTGTCAAAAAATGAAAACGATAATTATCATTCTCTTACAATTTATAAAGTAATAAGTTTTCAATGAAATAGTTGATATTTTTCTTCTTCAAGATGGACATGGAGAAGATTAAGCGAGCTGAATATTTGACCTGCCATCCTGAATATGAGGGGGATCCTGAATTATATTCAATTAAAAATCGACATCCAACATTTACCGAGCAAATGATGAATTCTACAAGAAAAAAAGTAGTTCTCAAAGATACTCTCTTCGTACAAACGATCGTATGTTCAACCGAATATACGTTTGATAGGCTCCTTGCTAATATATGTAACCAATCCTTGGAGGATCAAACAATACTCCATAAGCTACATAACGAGGAGATTATCGTCAAAAATATTGATGTCAATGAACTCAAAAAAGTTAGTACGAAAATCTTGGAATCAAGTTTGGATTTGATTCAACAGGCCACTGATGATTCATATCTTGGTAAGAATATTCTTGAATTACTGGGGGAAATGTTCAAGGCGATAAAGAATCTACCAGATAGTGAAAACCAGTTGGATAAATTCATCCAGGACACGATGCATTTCGATGTGCACAAACAGATTTTTCGTGAACTTATTAACAATAAACCAGAAAGTGACAGTAACATCCTTCGGGCAACCGACTGGTTTATCAAGATAGCCGTTAAATCTTTTGAAAATTATGAGCGAGAAATGCTCGGTAATATAGATGAGGCGAGTTTATTCAATGAATTGGCCGACAGTTATTTGCACATTCTCGAAGATTTGGCCAGCAGCAAAGACAAACCGATTTTGCGAGGCCTCGTGTTACGTAAGGCAGGTTTAATTATAAATGCGTTGATTCCTGTGTGTCAGCCAATCGGAATGGCGAGGCTTGTGAATAATTTGCTGAAAAGCTGTAGCGATCTCGATGCGAATATGAAATCAGAATTGACAATGAATTGTATGAACTCCAAACTGTTTGTCGACTCGCAATGCCGATCAATTATTCTTCCAGAAACGACCAAAAACATTTTAGAACTGTTTAATTTTCAACTCAATAAGGTTTACAATGAAAAAGAGAGGGATCAGGATCAATTATTAGATAATATTTGTAATGAAATGATTGAATTTATCCAACTTCATGAACGAAGCTGGCAAAAATCGCCACCGGAAATTTTAAATAATCTTGTGTATGAATTAATCATTGAGCATAAAATGCTCCGGTCATGTGTAGCAATTGTTTCAACGGGAATGGAATACTTATCTAGATCTGAGTCGAACGGAAAGCTTTTGCATCGGCCATTAATGGTTCTGGTCAGTGTTATCATAACGTTCTTGTCGTATATCAGTGACAAATTGTGGGAATTTATCGTTAGGAAACAAAAGGACGATTGTCAGTTTTGTGAAGCCAGGCGAATGACTGACAATTACGACATGATCATGGAGTTGTTTAGATTAATTTGTGAGCTTCAGGTGAATCCCGTGTTTCCGAGCTTTAAAGTGGCCGAAAAAGAAATCGTCAGATTGTCGAGCAACACTATTTTAAAATCTACATCTCAGGTAATTCAGTCGACTTCATCTGCTTCCAAAGTGAACAGACAAGCTTGGATGAACATGTTGTTTGTTCAAAGTCGGCAGTTTCTTGCGACTCTGAAACAAATCCACAACATAATTTTGAAACCGTATTATTTAACAGGCCTCAGTCAGGTTTTTGGATATATTCTTTGTTTGATATGGATCAACTGAATTTGATTTTAGAATCTGCGAACTATGCAAAGCGGGTTATGCTTTTGTCATCCGACCGAAAAAATGCAGTTTGAATTAATAATAAGCTCTGTTGAATGCATCAGTTCAATTATCACACAGCCGTTTTTGAATCTGGAAAAGTTACCATCATCTGTGGCTTTGAGAATGATAGAGAGTTCAATTGAATGGGGTGGAGATATTCGTCTGAGTGGTGCTGTTCAAATAAAAAACATTTGGCAAGATCTTGGTATTCTAAAAAATCGGTTTTCGATGAACTTTTTCAACATTTTCGCCAAGCTGACCACGATTCAAAATTTCAGAATTCGTGTGTTGGCTGTTGAGTGCTTGTTCGATATTGTCCATTTGGATCGGGAAAACAAGAAAACCGAGTTAATTACCCAGATTGATCAGGCTATGGAGTCGGCATATTCGAATTATTGTGAAGAAATGACAAAGGCATTCAAACAAGTCCTTAGCAGTAACACCAAATACGCATTTGACAGTCAGTTGGTGGAGAATATCATTGTGCAAATGAATAACATTGAGGAATGTTCCCATCATCTCAATGACAATTCCCCCATCAACGGAATGATTGTTATAAATAATTTGCGAGTGAGTTGAAATTAGTTCTTTGAAATTATTTTCTTTTTTTACAATAAGAAATTCTATAACGAAATGGGTCGGTCAGACATCATTGGGAGATATCTGTTCAAGCTGATGACGATACATGAGAAAATCAAAAATTATTCAGAAATGGGAAACACTTTGTTAGAATTGAGCTCATTTTATCAGGGGAGCCATGAAATCGTCCATCATTCGTTTTTGCCTTCAGAGTATGAGGACTGTGAGTTTGAATTTCAAGTTAAAGCTAAGTTACTCGAAGAGAGTTTGAAATATTTCGAAAAAGAAGATTGGGAAAAAGGTATTGAAGTGTGTAAGGAATTGATTAAAGGATACACTGAATATTTTATTGATTTTATAAAATTGAGTGCTGTCCATGGCAAAATGTCAGAATTATTAAAGAAAATCATGTTTGAAGATCGGCCGGAATCAAATATGTATATAATATTTTATTTGGGCAAAGGATTTCCTAAATTTATCACGGACCTGCCAAAGAAAAGTATTGTGATTCGAAATAAACGAAATGTCAGTGAAATGTCCATTGACTTGAATTCACAATTCGAATACACGACAGTGGAACGGAAATATCCCGAACCTGAAGATTTTGCATCGGCAGATAAGAAAATATTCTATATGCCTGTTAAGCCATCTAGATTCATATTTCCGACAAAATATGAAGGAAAGATCGTCAAGCAGAGAATATTGAAGTACTACGATAACTATGAAATCGAGGAATTCATTTACAAAAGATTGATGAATAATACTGAGGAAGATCCCAGTGTAAGTTTAGTAAAGAAACTCATGCATTCACTTGAAAACTATTTTAGAAACGAATCATTGATGGTCGCATAATATTGTGTGAAGAGAAGTTACCGAATATTTTATCAGTAGGTCCAGTAAAGTCTATAGAAAAGGTTCCCATTGATCCGTTCAAGGAAGCTTTGTCGGATATTGAATATCAAATTCGCAAGGACGAAATGCTTTATCAAGATTATGAAACCGCAGATTCAGAAAAGCGACAATCTCTTCATCAGAAGATGAAAGATATAATTCTTCGATATGTCTCTCCAGTTTCAGGTGGAGTCACAAAACTTGTTGAAATGATACCCAACAATGATGATAACTTTTCGTACACATCAGAAGTTGTGAATCAAGTTCTTTCGTTGATTTATCAGTATTTGCAAGCTTTCGAAATTTATGACACCTTGGACAACTACATGATCTTTGTCAGCGCGTTTCAAAATCTCTGTTCCTCTGTCAGTCGCAGTTTGGATTTAGTCTCCGAGGAATATAATGTTAAAATTCTCCCGGATCTTTACTCAAAGTCAAAGAAGAGAGAAACCAATTTCACAGCCACGATAAGGAGACCGAGTGTCGCTTTGAGAGTTCGACATGATGATGATGTTGGCTTTTATTTTCGATTTATAAATAATTCATCCAATTGAACCAGGTGGTAAGTCGCAAATGGAAGAACAATTTGGACACCAGGCCTGAAATCATTTCCGAAAGATGGAGCAATTCTTACGATGGTCCGATTTCTTCATCAGATTCTAGGGAATCAATATTTTCTGGACGTTCTACAGTTACGTCTGATAGTAGAACTGTCATTCCTGGTCCGCCGCCTATTCCTCCAAAGCCATCTAGAAATATGACTTCTGACCTATAAATTATTGGAATTATTTCTCATTGAAGTTTCTAATCAAAGCGAGCCCCCTCCGCCACTGAGGCCCCGTTGCGATAGTAATATAAGTTTATTCAACTGATTGTTTCCTATTTCGAAATAAAACTTCAAAATATTTACAATTTCCTTCAATTATTTCTATTTTAAAAGCTCAAAGATTTAATTTTTAAACTGTTTTTAATTATTTTTTGTAAAGTACTGATATTTTTATACCGTTT
>CUFF.4955.1
TCAAATATTAAATTATGAAGTGGTTAAATTATGAGGAAGGCGATTGCTTTGCAATTGGTATCTATAATTACAAGCCAGCTAATTCTCAGCATATGGAGTTAAGATCTGGCGATTATCTTTTTATTCGTGAACATTATCCAGGTATTATTAAAGTTAAGAATGATATATATTAAATATTCCAATTAAGGATGGTATCGAGGATTCAAATATACTCAACCATGCATATTAAAAGTCTTCCCAATGTCTCACATTAAAATCTTATCTAATGATATCTATCCGGAATTATGGGCAGAAATGTTTTCATGGATAACATATATTCGTGATTCTTACCTGGTAGTTATTTAACCTTAATTTCATTAATAAACCATTTCGTTCAGCTGGTCGACACAACGGATTTCGACAAAATTACCGAAGCAATTCAGCTAGCAATATCTGAAAGACGTTATGATTCAAATATTGAAAAATCCAAAGTGATTGAATCAAACAGAAGGGCATTGATTCAAAAAATGGATCTAGCAAGAAAGTAAAATGTTTATACTGATAATAATTTTGGAAAAATGAATTTATAGAGCACTCGGCTTGCCTACTGAATCTCGAAATGAGAAGGGAGAAAAAATTGATCTCAACACAGTTTCAGTTATTGATCTATATGCTCAACACCAGCGTGAGTACGAGAGCAGTCGGAGGGTCTCAGAACTCTCAGATTCGACCATTGATTATGTATCTCTTTATATAAAACTATTAAATGTCAATTTTGAACGATCTCAATTGGCAGATGAAATTTTAGATATTAATATTACTCTCTATAAATTGGAGGATCGAAAAATCACCCGTATCAGTGAAACCTACTCGCATAGAGTTGCCATTCGTAGCTACGGGTGTGATCTTATTCGCGCCAACGCCATCATAATGAAGGATATTCAATATGGTAAAAGTCAAAAGATTTTCCTAGTCTTTCATTTTATACGGAAAGGTCCAATGTGTTTAACTAAAAAAACGATTAAAGAAGGAGTACCATATCGCCGGCCAAAAGGTGTATCGGTGATTGAAGTGACAAATGTTATGACTGAAAACCTAGACTCCGAAAAACAAATTGGAATACAATTGATAACGAGAGATGAATGCTTGGAAAATAATGCTGAGAAATTGATTACTGATTATCGCATAAATAAACGAGAATATAGCAGTACGATAAATATTCAACTAAAAGTTAGAAATTGGATAGGAATTTTAGATTACTGATAAATTTCATTAGACAATAAGACCGGAAGATATTTCTGATAGAAACGTTATGGTTCTTGGTTTGGACCCATATTATCCAGCGACTAATCGAAATCAACGAAATTGTTTATATTTAAATCTCCACCATGCAGAAATTGATAAGGAGAGAAAGAAATCAGATCCAAATTTCGAAGTCGAAATCTCCATTAGAGATTACCAGGGTAACAAAGTAGTCATGCCTTCATTCGACTGGCGCGGTTTTGATGAATATTCCAGTGTGATATACTATCACAATGCTAAGCCAAAATGGTGTGAAGTAATATGCATTCCTTTATTTGAAAAATTTTCAAAGTTTCCTCCTCATACTCATATACGTTTTATCATTTGGCATCGGTCGTTAAATGACAGTTAGTTATGGACTTACCAATTTCAGTAATCTATTCCTTGGATTCAGGAAGCAAGAACCCACGTGGTGTTGCCTATATGAAATTATTTCCAGATGACAACAATGCTATATTGTCAAAAAATGAAAACGATAATTATCATTCTCTTACAATTTATAAAGTAATAAGTTTTCAATGAAATAGTTGATATTTTTCTTCTTCAAGATGGACATGGAGAAGATTAAGCGAGCTGAATATTTGACCTGCCATCCTGAATATGAGGGGGATCCTGAATTATATTCAATTAAAAATCGACATCCAACATTTACCGAGCAAATGATGAATTCTACAAGAAAAAAAGTAGTTCTCAAAGATACTCTCTTCGTACAAACGATCGTATGTTCAACCGAATATACGTTTGATAGGCTCCTTGCTAATATATGTAACCAATCCTTGGAGGATCAAACAATACTCCATAAGCTACATAACGAGGAGATTATCGTCAAAAATATTGATGTCAATGAACTCAAAAAAGTTAGTACGAAAATCTTGGAATCAAGTTTGGATTTGATTCAACAGGCCACTGATGATTCATATCTTGGTAAGAATATTCTTGAATTACTGGGGGAAATGTTCAAGGCGATAAAGAATCTACCAGATAGTGAAAACCAGTTGGATAAATTCATCCAGGACACGATGCATTTCGATGTGCACAAACAGATTTTTCGTGAACTTATTAACAATAAACCAGAAAGTGACAGTAACATCCTTCGGGCAACCGACTGGTTTATCAAGATAGCCGTTAAATCTTTTGAAAATTATGAGCGAGAAATGCTCGGTAATATAGATGAGGCGAGTTTATTCAATGAATTGGCCGACAGTTATTTGCACATTCTCGAAGATTTGGCCAGCAGCAAAGACAAACCGATTTTGCGAGGCCTCGTGTTACGTAAGGCAGGTTTAATTATAAATGCGTTGATTCCTGTGTGTCAGCCAATCGGAATGGCGAGGCTTGTGAATAATTTGCTGAAAAGCTGTAGCGATCTCGATGCGAATATGAAATCAGAATTGACAATGAATTGTATGAACTCCAAACTGTTTGTCGACTCGCAATGCCGATCAATTATTCTTCCAGAAACGACCAAAAACATTTTAGAACTGTTTAATTTTCAACTCAATAAGGTTTACAATGAAAAAGAGAGGGATCAGGATCAATTATTAGATAATATTTGTAATGAAATGATTGAATTTATCCAACTTCATGAACGAAGCTGGCAAAAATCGCCACCGGAAATTTTAAATAATCTTGTGTATGAATTAATCATTGAGCATAAAATGCTCCGGTCATGTGTAGCAATTGTTTCAACGGGAATGGAATACTTATCTAGATCTGAGTCGAACGGAAAGCTTTTGCATCGGCCATTAATGGTTCTGGTCAGTGTTATCATAACGTTCTTGTCGTATATCAGTGACAAATTGTGGGAATTTATCGTTAGGAAACAAAAGGACGATTGTCAGTTTTGTGAAGCCAGGCGAATGACTGACAATTACGACATGATCATGGAGTTGTTTAGATTAATTTGTGAGCTTCAGGTGAATCCCGTGTTTCCGAGCTTTAAAGTGGCCGAAAAAGAAATCGTCAGATTGTCGAGCAACACTATTTTAAAATCTACATCTCAGGTAATTCAGTCGACTTCATCTGCTTCCAAAGTGAACAGACAAGCTTGGATGAACATGTTGTTTGTTCAAAGTCGGCAGTTTCTTGCGACTCTGAAACAAATCCACAACATAATTTTGAAACCGTATTATTTAACAGGCCTCAGTCAGGTTTTTGGATATATTCTTTGTTTGATATGGATCAACTGAATTTGATTTTAGAATCTGCGAACTATGCAAAGCGGGTTATGCTTTTGTCATCCGACCGAAAAAATGCAGTTTGAATTAATAATAAGCTCTGTTGAATGCATCAGTTCAATTATCACACAGCCGTTTTTGAATCTGGAAAAGTTACCATCATCTGTGGCTTTGAGAATGATAGAGAGTTCAATTGAATGGGGTGGAGATATTCGTCTGAGTGGTGCTGTTCAAATAAAAAACATTTGGCAAGATCTTGGTATTCTAAAAAATCGGTTTTCGATGAACTTTTTCAACATTTTCGCCAAGCTGACCACGATTCAAAATTTCAGAATTCGTGTGTTGGCTGTTGAGTGCTTGTTCGATATTGTCCATTTGGATCGGGAAAACAAGAAAACCGAGTTAATTACCCAGATTGATCAGGCTATGGAGTCGGCATATTCGAATTATTGTGAAGAAATGACAAAGGCATTCAAACAAGTCCTTAGCAGTAACACCAAATACGCATTTGACAGTCAGTTGGTGGAGAATATCATTGTGCAAATGAATAACATTGAGGAATGTTCCCATCATCTCAATGACAATTCCCCCATCAACGGAATGATTGTTATAAATAATTTGCGAGTGAGTTGAAATTAGTTCTTTGAAATTATTTTCTTTTTTTACAATAAGAAATTCTATAACGAAATGGGTCGGTCAGACATCATTGGGAGATATCTGTTCAAGCTGATGACGATACATGAGAAAATCAAAAATTATTCAGAAATGGGAAACACTTTGTTAGAATTGAGCTCATTTTATCAGGGGAGCCATGAAATCGTCCATCATTCGTTTTTGCCTTCAGAGTATGAGGACTGTGAGTTTGAATTTCAAGTTAAAGCTAAGTTACTCGAAGAGAGTTTGAAATATTTCGAAAAAGAAGATTGGGAAAAAGGTATTGAAGTGTGTAAGGAATTGATTAAAGGATACACTGAATATTTTATTGATTTTATAAAATTGAGTGCTGTCCATGGCAAAATGTCAGAATTATTAAAGAAAATCATGTTTGAAGATCGGCCGGAATCAAATATGTATATAATATTTTATTTGGGCAAAGGATTTCCTAAATTTATCACGGACCTGCCAAAGAAAAGTATTGTGATTCGAAATAAACGAAATGTCAGTGAAATGTCCATTGACTTGAATTCACAATTCGAATACACGACAGTGGAACGGAAATATCCCGAACCTGAAGATTTTGCATCGGCAGATAAGAAAATATTCTATATGCCTGTTAAGCCATCTAGATTCATATTTCCGACAAAATATGAAGGAAAGATCGTCAAGCAGAGAATATTGAAGTACTACGATAACTATGAAATCGAGGAATTCATTTACAAAAGATTGATGAATAATACTGAGGAAGATCCCAGTGTAAGTTTAGTAAAGAAACTCATGCATTCACTTGAAAACTATTTTAGAAACGAATCATTGATGGTCGCATAATATTGTGTGAAGAGAAGTTACCGAATATTTTATCAGTAGGTCCAGTAAAGTCTATAGAAAAGGTTCCCATTGATCCGTTCAAGGAAGCTTTGTCGGATATTGAATATCAAATTCGCAAGGACGAAATGCTTTATCAAGATTATGAAACCGCAGATTCAGAAAAGCGACAATCTCTTCATCAGAAGATGAAAGATATAATTCTTCGATATGTCTCTCCAGTTTCAGGTGGAGTCACAAAACTTGTTGAAATGATACCCAACAATGATGATAACTTTTCGTACACATCAGAAGTTGTGAATCAAGTTCTTTCGTTGATTTATCAGTATTTGCAAGCTTTCGAAATTTATGACACCTTGGACAACTACATGATCTTTGTCAGCGCGTTTCAAAATCTCTGTTCCTCTGTCAGTCGCAGTTTGGATTTAGTCTCCGAGGAATATAATGTTAAAATTCTCCCGGATCTTTACTCAAAGTCAAAGAAGAGAGAAACCAATTTCACAGCCACGATAAGGAGACCGAGTGTCGCTTTGAGAGTTCGACATGATGATGATGTTGGCTTTTATTTTCGATTTATAAATAATTCATCCAATTGAACCAGGTGGTAAGTCGCAAATGGAAGAACAATTTGGACACCAGGCCTGAAATCATTTCCGAAAGATGGAGCAATTCTTACGATGGTCCGATTTCTTCATCAGATTCTAGGGAATCAATATTTTCTGGACGTTCTACAGTTACGTCTGATAGTAGAACTGTCATTCCTGGTCCGCCGCCTATTCCTCCAAAGCCATCTAGAAATATGACTTCTGTTTCTAATCAAAGCGAGCCCCCTCCGCCACTGAGGCCCCGTTGCGATAGTAATATAAGTTTATTCAACTGATTGTTTCCTATTTCGAAATAAAACTTCAAAATATTTACAATTTCCTTCAATTATTTCTATTTTAAAAGCTCAAAGATTTAATTTTTAAACTGTTTTTAATTATTTTTTGTAAAGTACTGATATTTTTATACCGTTT
>CUFF.4968.0
CTACCATTTTAGTTGATAATTTCAAATTTTGCTAATAAACATGATTAGATCTTTTCTTAAATTTTCTAAATGTTTTTCAAAGCCATTTTCTGTTCAATGCATAAATGGCATGAATACAGTTATACATAAAACCCAAAACAATTTGTCTTTTAAGAAATCATATTATTCTAGTGAAGGCGAAATTACTTACGAACAAAAGCGGGTTTATGTAAGCAAACCACCTAACGGATTTTCTGTTCTTGAGTCTAAAGGTTCTGAAATTACTCTTGAACGAACTTATCCAGATGGAGTGTAAGTGAAATTAACCAATAATAATAATGGTAATAGAAGTATTTAGTAAAGTACTTGTGACAGCAGATTTAGCTGGCTCTGTTGATTTTGATCAAACAAATCCTGAAAAGGATATCCTAAAATCATATCCTGATTTTACGATCACAATGGATCGAAACTCAGGAAGCAATGTTACATTTCACTGCACTTTGACTAATGATAATGAACAAGATGAAGAATTGGCAGATACGGAAAATTGTAAGAATGTGATATTATTATTAATAATTAAGTTTTCTTAAGCTATTTACCGAGTTGAGTCTATTGAAGTCTCAGATATTCCAAATTACTACGTGTTGTCAGATAATTTAGATGACGTAAATTTAAATATATATTATCAGTTCAGAATTTAATTAATTGTTTTTAGAGCGTCAGTCAAGGGATAATGGATTTGTTGTTTGAGAGAGGATTCGATACAGAATTTCAAAAGGAATTCCAAGCATTTTGCACGAATGAAGAGCATGTATTGTATTTGAAGTTTTTGGAGAAAATTAAATCCGTTTTACTCGGTAAAATAAGATTCTAAGCATTTGTTGACTTGTTGCCTTATTTGATAACTTTTTATAGTGATTTATTTTATCGATTAGGTAACAATTATAGTAA
>CUFF.5094.0
TAGTGTACTTGAAACTGAATCTAGCATAACAAAATTTCCAAGCGATGGTGGTCCACAATTTGGACAAGTATTCATTTTGTTTTGGGTTGGCTCTTCTGTTGTTACGTTAAATGCCAAATTATTAGGCGCAGATGGATCATTTTTGCAAACGGTATGTGTACTTGGTTATTGTGTCTTGCCTTTGACGGTGGCGATCATCATTTGTGCCATAATCGGATCATATAACCAAACCACTTTGCACTTGATCAGCAAGCTTGTCTTGAGCATGTTGGGATTCGCATATTCCACATTTTCATCGACAGCATTCCTTAACAATTGCAATATACCAAACAGAAAATCCCTTGTGATATATCCGATTTGTTTATTCTATTTTTTCATCGCTTGGATGTCAGCGTGTCAAAAAAGTTGACAGTATTGAATTCTCTCTGTGTTGATGATTATT
>CUFF.5103.0
ACAAAGACGAGATGAATCAAATGCAGTATACGCAGGTGAAAAACCTATCACGAAAATCTGCGTATACGAACCTAAAGGAAA
>CUFF.5141.0
CGGCCATTGTGTACAGTACCAACGTGATTTCGATCATGGGTACATAATGGTTACTAAAATCGTGCGACGTATTCGGTAGTTATCCCTAGCTGTAAATGGTGAAGGCTCAGCGTGCGCAACGCAGCGGTCGTAACGTCAATATTATCTCTATAGCTGAAGCGAGAAATAAGGA
>CUFF.5216.0
TTCTAACAAATGTAGAAGAAATAACTATTGAATATCTTCACGAGCTTTTACGGGATTATAAAACAATCATCAATCTTTCACAAATCGTGTCCAACAATATTAAACGACTTTTAGAAAGAGGTTAAACTTGATTTTAGTTTTCAAATTGTAACTAATGTTTTGATTTAGAAATAATGATAAGTAGGCACATTTTGTTTCACCAAAAATATGTAACAAAGCAATCCCGTGAATCATTGCCCCAAGTATCAGCCACAGAAAATGTAATTATAACACAGAAACTCCTAGTTCCAGTTCACCTCAATCCTACAGATAATTTTATTGGTCGGATTCTCGGACCAGGCGGATTAACACTGAAACAAATTGAGCGAGAATTTGACTGTAAGATAAAAATTCGAGGCCGAGGATCTGTGAGAAATGTTCAAAAGGTTTTGTCAAATGGAGTAATTTGCAACTTTTTGATTTATCACAGGAAAAATGTTTCAAAACGAAAAATAACACTAACAATCAACAAGATGATTTGCATTTAATAATTACGGTCACAGGCGACGAATCGTACGCTCGAAACCAGACCAGGTCCGCTGAAAATTATATCAAATCATTATTTGATGAAGCTGTTTCAAAAGCCATCGATGAAGATGAGGCAAAACAAAATCAGTTAATGGAATACGCAATCGTTAAAGGGACATATAGAGAAATGTCTTTTAAGAATCACAAAAGAAACAGTAAAGATTTCAATACCGAC
>CUFF.5216.1
ATTCTTTTAGTCCATCGATGAAGATGAGGCAAAACAAAATCAGTTAATGGAATACGCAATCGTTAAAGGGACATATAGAGAAATGTCTTTTAAGAATCACAAAAGAAACAGTAAAGATTTCAATACCGACTTTAATTCGAGTGATTCTAAAAGGCAAATGATCCAGTCTTCATATTTTACAAGCCCTGTTATTTCTGGTTCGATTTCTCCAATGCTTTTCTATAGTCAGTTATCAGCTCAAATACCCC
>CUFF.5240.0
TTACATTTTTATGTCTGATTTTATTTTATTTGTCGAAGATCCTCCAACCGTTTTTAAATGCCAAAATATAAACTGTTTGAAAAATATGATAGATGCAATGACAGTGAAATGCGGTCATTCATTTTGTAAGAAATGTGCCCAATCACTTGATAAGTGCCCACTCGATAACTTTAAAATTGACAGGAAAAATGTCTTTCCAAATTTGGCATTGTCTATTCAAATTCAAGAAATGTCTGTACATTGTGTGAATGGAGTCGTATACAGTCATATTAATAATCAATTAGAAATCGATCAAACCGGATGTCAGGAAATATTTCAACTCAGACATAAAGAAACCCACGAGGCTCAATGTCCATATAGAATTGTAAAGTGTCCATTTTACGGAGATAGATGCAAAGAGAAAATGAGGTTGAAGGATATTGAATTGCACAAACAGACGTGTAAATCCTCACGTAAAACAAGCAATGTATTTATTTATGCCAAACCAGATAATCTTAATGAGCATCTCTGTGAGGTTGGTTTTTTTCCATTAGCGAGTATTTACTAACAATTAGAAACCGCAACTTAAAATTTCAGAAACCAAGCCAAATATGCAACAAATTGCCGATAGTTTAACCCTCAGGATCAAAAGATTAGAAACCCAAATGAATGGTTCATTGAATAGAATGGAAAATATGTTTTTTGAGATTCACACGGGAATCAAATTGATACTTAATCAACTGAATATCTCAACAGATCAAATG
>CUFF.5243.0
CGGAGGTCTTTCACAAGTATATCGAAGTTCTCATTGGATATGTCCATTTTCATTTTTAAATGCCGGTATTCTAAAGGGTCATCGAAAAATGATCACGAGTCTTTCTCATTTTGAAAATTTCATAATAACCAGTTCTCATGATCAAACAATTCGAATATGGGATATTTCTCCATTAATTAAAGGTGAATTCGGTAAACCGCTTACGAATGGAGGATGTGTCGGTATTCTTACCGGTCACAATTATTCGGTAGAATTTATTCATCTTTCACGTACTT
>CUFF.5279.0
ACGAATCCAGATTTCAGGGGAATTCCATTAATGTCGAATTCATCAACGACCAGTCCGTCAAATACCACAAGCGTTCCATGGGTACCTTTTATGAACCCTGTTAATCAAGTTAAATTGGGAATGGCGGCTGCACTACTTGTTTCAGTTTTCATTGTGACCCTTATTCCATTCATTGTCATTCGACACCTTTCCAAAAAGTGGGGAATAGAAAGTGTTAACAAAACAAGGGAGAATTCAAAAGCATATCGAAGATTCACTACTTGGCTATCAAGAATCAATTGTTTTGCTGGAGGAGTCTTTCTTTCAACGGGGTTTATGGACATTTTCCCAGAAATGTTAGAGTCCATTGAAGAGGCCAAGATCAAAAACAAAATGACAAGCGTATTTCCATTAGGACCCTTTCTAACTTTAATCGGATTTTTCATGATTTTAATAATCGAAGAATTAGTGACTTTCATCAAAAATCGTTTCTATGGATCTAAGGTCAGTCCTACTAAGGTGGTTATAAACGATGAGTTCATAATGCCAACAGAATCCAATGCATGGCCAAGCAGTGCCGTTAATGAAAATACTTTTGATTTTGATAAAGAATCCCGTGACTCGAATCAAGTTTTAAAAAAGGTTAGCGTAGATCGAGAACTTCATGATCATAGCATTGACCATGCTCACCATGATCACCATGATCATGACCTAAATGCAGAAGCTTTATCTCGTGGAACTTTAAGTGTTACCATTTTGATGATCGCCATTTCAATTCATTCTATTTTTGAAGGACTGGCACTTGGTTTGCAAAAAGAAACCTCAGCTGCAACGAGATTATTTTTAGCTCTGTGTCTTCATAAATATATAATAGCCACAACAATTAGTCTCCAATTATCAAAAAGCAGTTTGGGAATAAAAATGGCATGTTTATGTTCTGGAATATTTTCATTTGCTACTCCTTTCGGAGTGGTTTTAGGATTTTGGGTTAATTACTTAGAAGAAAATGGCAATACAAGTTTTTCTATGGTCGCTGGTGTTTTACAAGGAATTGCATGTGGAACATTCTTTTATATAGTTTTCTTCGAAATTCTACCAGAAGAATTCGGTAAAAAGCAAGATAAAATACTAAAAATAGTTGCTGTAATTCTTGGATTTGCATTAGTTAGCTTATTTATGTTGTTCATTCATGAATAATTTGATTGAGTACAGTGAA
>CUFF.5286.0
AGCAGAATTGGAACAAAGACAAGAAGAATTAAGTGAAGGAGTTTCGTTTGCAACCAAACCAATACTACGCCAGTTAGAATCTCTGCAAAATGCTTGTTCATTACACACAGTAAACTGGGAACAAAACGAACAAAATCTTAACATGAAATTAGTCGATTTGCAACAAAAATTGGCCACATCTGAAGAAGAAGCCTATTCGTATAAAGATCAGTTGCAAAGCCGTGAAATTCTCGCCAACAGTTTGAGAGAAGAAAAAAATCGCCTTCTTAATCAATACAATGAGGAGTATCTCAATAGACAAAAGGTGATTGATGAAAAACTGAGACTTGAACAAAAATTACTTGAATTTGAAAAGTCAAGCATTAAGCAAAAAGATTCTTATTCAACCGAAATCCGAAACCTGGAATATAAATTATCAAATTTCCAACAGCAATTGGAAATGGAAAAACAAAACTCCTGTCATCTTTCTGCTAAATTGACCAGCATGCAGTTGATGATTGATACAAAACAGAGAATATCCAGAAGCCGAAATATCAGTGGTGCTAGTCTCAGTCACGATATCGAGCCGGATGATTCCGTTAGCACAGTGTCCAATAGATCTTTGGATAATGTCAACGGAAAGACTAATGGTACATCTTCTGTATATGAGCAATTACGGCAACAAGGAGTGGCTGTAATGATCGAATATTTAGAGGCTTCACTAAAGCAAAAAGAAGGCCAAATCAGTAAGCTCCATAGAGAGTTAGATAACATGAGTAGATCCAGAGATAGCATGATTGAAGAAATGACTCAACTGACACAAACTATTGAGAAATTAGAAAATAAACTCGAAGCACAGCAGAGTTCTATTGATGATGTGAGAAATTTGAACGACCGATATAACGCCTTGCTGCAAATGTACGGGGAGAAGATGGAAGAATGCACGGAATTGCGAATGGATATTTCAGAAATGAAGGAAGTTTATAGATCACAGATCGATATGCTCTCAAAATCGGACGTGGCCCCGTGATGAAACCTTTAAATCCCCTGTGATATGTACATAATTGGTGCTTATTGGATTGTTGGTCGGGAATAATGTTAATAAATTT
>CUFF.5295.0
GGGGAAATTCATTCGATAAAGCATATGGATTATCCAATATTGCTACAAATGCCTTAAAAAAAGCACAGAAGAAAATTGATAAAGTTTTAGATATTCCAACAGAAGAAGATTTAAATAATGATAAACGTGGAAAATCTGGCCTAGATAAAAAATCTCGAGTTAAAGATGAAGAAAATTCAGTCGATTCGAACGAATCTAGGGCAGAATTTTCCGACATCAGCCTGAAAAGTCCTGAAATACACAATGAGATTGTATTTCAGAATTGCGAAGAGCTAGTATTGGATAGTAATCGTCTAGGAGATTGGAATACAGAGGAGAGTTTAACAGCTTCACAGTTTGAGCGATGTGTTGAAACAGTTATTCAAAATAAAGCTATATCCGAGTCCATAGTAGCAATGGAATCAATGGTTCAGTCAAATGAAGATCATGATGAATTATCTCTGTTAAATCAAACAGATAACTATGTGCCAGTTATAGATTCTACTTCCGTGGAGAAGGAAAATGCTTATTATATCCAACAAAACAGATATTCGCATTTATCAATATCAAGTGACTGTACAACTAGCACCGTGAAAAAAGTCTATAGTGACATGGAATCCAGTGATCATACCGATGATTTTACTAGCATCAATAATGACATGGCAAAATCTGATTCCTCTTTTGTAAATGATGAAGCAGAAGGTGAGACTATTGATCAGTCTAAATCAGACATTTCTACCAAATCCGAAATAAAGACTGTTGTGGAAACTCCCAATAAAATACTGATAAATCATTCGATTTCAGTGAATTCTGCATGCAAAGAGGATATGGATAGCACCACAACAAGCTCTGACATTGAACCGCTTTCATGCGCCACCTCAACCAATGGCGATAGCGTTTTGCATAATTCTCACAATCAATCTCGATATTTTATTCCAGATTATATGAAACATCAGAGGTCAGCCAGCGGTAGTAGTATGAGTATTTGTAAAATTGATAATTCTGATGATCCCGATCAATATTTATCAAACCAGATCTATCAGCAACAAGTTGAAGAATTATCGAAGAAGCTAGATATTAGAGAAAGTAAAATGATCCAATTGAGCAGAGAAAATATTGATCTTAGAGATACAATCAATAATTTGACTAGACAGATAGAACAGATGAATGAACGTCAAGAAACCGATACTACTGACATAAATGCATTAACTCGCGAGTTTACGACTCGCCTTAGCGATGCAGAAAAACGCTATCAACTCGCTAACAAAGAACGGGATCAATTAAAAAAATATATTACAGAATTAAAAAGTGCTGAATCTCTATCAATTGAAAATATTATAAAGCAAAAAGAAGAGCAAATTGCAGCTTTGTTACAAGAAGGTGAAAAACTTGCCCAAGACCAATTGAAAGCCAACAACACCGTTAAAAAGTTGCGAACTACTGTTAAGGATCAATTAAATGAATTAAATATTCAAAGTCAAAAGCTTGCCAAATTCGAATCGGAAATTATTCATTTAAAAAAGGTTTTAGACAGTCATGAAGAAAATGAACGAAAGCATATTGATGGAATTAATCAACTAACTAAAGCAGTTGAGAAAATGGAAAAAGAAAATATACAACTTAAGAGTGCCAAAGAAACTATTCAAGATCGTAATCGAAGTTTAGAAGTTGCCCTAGACAAATCTAGTCATGAATTAATAAAATTACGAAAGCAGGTCATTGGACTAGAATCAGAAAAGAGTTCTATTGAAAATAATCATAAATCTCTCATCAATCAACAAGCAAATAAAACAGATGCCATTGTTGAATTTAAATCAAAAGTCGAACAGTATGAAAAGGAAATTAGTCTTTTACAGAAGAAAATTCAAACTCAAGCCAGGGAATTTAACTACAAAGAA
>CUFF.5324.0
ATAAATTTTATAGATAAAGGTTATAAGTTATATATTGGAGGGTTATTGGATTCAGTAACTAAAGAAAATATAGAAGAACAATTTAAAAAATTTGGTGAAATCAATGACATCTGGATTGCGAGAAATCCTCCTGGTTTCGCCTTTGTTTTTTTTAAAAAACTGCCAGATGCAGAAAAGGCTATGAAATGCCTGGATGGTTCAAACACTTTTGGTTCTCAGCTGAAAGTTGAATTTGCAAAAAATACTGGCAAAAGAAATAAAACTTTCCGACAAAATAAAGTAAATACTGATATTAGGGATCAGAGAGAATCTTCAAGATACTTTGATAACAGTTCTCAAATGTCGCGTACTAATAATCCCAGGTCAAATGCTGGTTTACTTGATAATTTAATGAATAGAAATATGAATACCTCAAAATGTGATACAAACCAAGTAAATATTAACCTTTTGAAAAATATTCTTAAGTTGGTGAGTAATACCAATGACTATGGTTCCATAAATAATGATAATCGTCCAAATCCTTACGATGATCTTCGATTCGGGGAATCTTCATACGGTCGGCGGATAAGGGATCGATCTCCTATAGGAATTAGAGACTCTTTCGACAGACGATATCCGAGAGATAATAACGATTCACCATATATGATTAAAAGGAATGGTGGGAGAAATTTCAACAATTATTAGTTTTATTGGTCCAAATTTAAATAAATTGTTTCTATATTTGTTTCAAAGTTTTGACATTGTTATTAAAATTT
>CUFF.5433.0
TAGTGAATTCCATAAGTCATGATGCTGTTTCAAAGAAGTCATTTAAAATTGGAATGAGTGAAAGCTATAAGTCTATGTTTGACCGAAAAGAATCTTTTAATAGATCTATTAAAAGTTCCAAGAAGGATCATGCTTTGTCCATTTTGGATAAATCGAGCACATTTGTTTTGACCCCGCATTACAACCGACTGACTTTCAGAAAAATCAATGTTATGAGATATCGTGAGAGTATCTTTAGGGCAGCTAGTAAGCTGACAGAAACCCCTTCATTCCCGGATTGGTCCTATCAATCAGATGAAATCCAATATTCAAGCATAAAAAAATTAAACGTAGGTGGGAAAATATTCGAAATATTTGACGATGCCTTATTTAATTTAATTCACACAAAACTATCCAAATGCTTAGAAGATTACAAAAGTCCAGGAATACCTTTTTTTGACAGAGACTATGTATGCTTCAATGCCATTTTAAACTTTTATAGAACTGGTAGACTTCATATTCCTCCGAATGTCTGCCTTTCCTTTTTCGAACAAGAATTAGAATTTTGGGGTATCAGTGAAAATTTTATGGAACCTTGTTGTTTAAGTGAATTTGAAACGTTTACAGGAGCTTCGAATATATTCAAGAAATATGGTGAAGACTTAT
>CUFF.5456.0
AGAACTCAATTTCGAATTTTAAAATATATATTAATAAAATGTCGAAATTCTATGCTGGTGTTAGGTTTTTTGAGCCGCTATCGTCAAAATTTGGAATACACGTCGATCAAGTTAATTTTGTATTCTGCATGTTTGCCGCTTGTCTGATGGGTAGACAGTTTCAGACGAAATACAGCATCAAAAATATCAGTGCTGAACAAAGGCATCGGTTTGCATTTTTAGGAGGATTTACATTGGCTCTTTTTTGTTTTGGCCAGCAAATAATGCATCTGTTTATTCCACCAATCATTAGTTATTGCATTATGTATTTTTTACCATATCAACATTCCCGATACATTGTCCTGCTATTCGCTATGTCCTATCTAGCAGTAACTCACCTTGCCCGGCAATATTGGGATTATGGAGGCTATACACTTGACATAACTGGGCCACTTATGGTACTTGTACAGAGATTATCAATTCTGGCTTTCAATCTCTATGATGGAGATCAGATTAAGAAAAAACGGAAGTTAGACTTTGATGACGCAATAAAGCACGCAGTTCTGTGAGCTTGTCATTTATCAGTGATAATGAATTTTGATTTGCAAACTTAGTGAACATCCAACACCACTTCAGTTTTTCAGTTATGTAATTAATTTTCAAACAATAATGATTGGTCCCTTTATTTTCTATTCGGATTATCTTCGATTTATTGAAGGACGGGAAATAGAATATGCAGAAACGTCTAAAGAAAAGGAATATTTTGTAGTCCATAGAACATCTATTCTATCTCCAGAAGATGTTACCAAGAAATATTTCATTATAATGCTGATTTGTGGTGGCCTACATTTATTTGTTTTCCCATTTTTCCAACCAACATTCTATCTCAGTAATTTGTTTGTTTTACTAATTTTCTTGATGATTTATTTCATTTAGCTCCAGAATTCGGTCAATATTCTTTCATTAATAAAGTCATTTTTATGCTTATTGTATCTCCTCTTTTAAGACAGCAATACTATTTTGCGTGGTCATTAAGATCTGCCTGTTGTTTATGCAGTGGTCTAGGTTTCTCAGGGTTCAACAAAATTTCCGGAAAACCAGAATATAAACTTATAGATAATTTTGACATGCGCAATATCGAAGTAAAATGTTCATCGATTGATATTTGAGTGATTATTAATTTTGTCAAGATGGCGAAAAACATGAAAGCCATCATTGATGGATGGAATAAACCCGCCAATCAGTGGTTGCGTGAATGCATATACAATAGGGCCCCTAAAAAATTTGCTACACCAGCAGTTTTTATCTGCAGTGCAATATGGCATGGATTCTATCCAGGTTATTATTTATTTTTCGTTACAGCTGGAATATTTCTTGAGGTAACTAGAGTTTTCAATAATGGCACTTTTTAATTTTGCTTACAGATCAGTCGAATGGCACGGCGATATATTCGCCCGTATTTTCTCGTTAATTTTGGAGATGGTCAGACTTCAAAATTTTACGATGTCCTTACAACTCTGATTTCTATGTTTGCTATCAATTATATGTCGGTTCCATTCGTTCTGTTGGGATTATCCAAATCTATCCAATTTTGGAGGCAATTCTACTTTTGTGGTCATCTAGCAGTGCCGGCGTTGTTAATATTGATTCGTTTTTTGCCTAAAATAAGGACTCGTATTCATCAAAATGGAAAACGTAGTTAAAAAAAATATTTCTGAGCTTGAATCTCCTAGATAATGTTAGCTCAATTTTGTTTTGCAATCAATCAACTTTCGCTAATAATTGATGCGGTGACTGGTATAGGAATATTGGCATTTCTTACTGTGATGATTATTTAAATAATGTTGTTTTTGATGTTTCATAATTCCCATTTATATTTTATTCACCATTTATATTCATTTAAACAATTGTTATATTGCAATTTTCTTTTCAATAATCACACTTTTACGGCCTCTTTAAAATCAATTAACTGCTAAATATCTGTTAGTAATTTACCGTTAATAATTTTAAATCCAGTATTGTTGTGGCAT
>CUFF.5525.0
AATGAGTTCAGAACTTTCAGAAAAATTATCAGATCAAATTTATCCCGACGCAGGAACCCGTGACACCACCAGCCAGTCAATGACTAGTTTAGGCAATGAATTACTTGGCAACCTTTATGCTTCCATACCAGGAATGTTTTCTCAAATGGGAAACATGAACACATCTATGTCATATGATATTCCTCAATATATGTATATGTCAACTATTCCAAATTCAAATTATCAAACTTTCACTTATAACACCAATCAATTGATAAACAGCAGAATTCCAAGTGCCAACAAATCAATAATATCTAATCCAGTACATATATTATCTATTAATTAGTTATAATTGCATAATTCCCCATCCAGGGAGTTGGCAATCAATATCATTACCCAATTCTTCAGTATCCTCGCCCTAATCCCACTGTGGTCCAGTTACCTATCTTGATTCCAAGTACTATGCCAAACGTCGTCAGTCCAGCTAGCCGCAGTCGGCGTAACAGTTGTTTAAAGGACAAAGTGTTTAATACCGGTGACACTCAAATAGATAAACACCTCACAGATCTATATAAACGGATTAATCCACGATCAGACTTTTCTCTTGATGTCAACAAATCTAAATTCTATGTCATCAAATCTTATACAGAGGATCATGTTCATCGATCTATAAAATATGGTCAATGGTGTAGTACACAGAGAGGCAATGATATATTGAACACAGCGTATAATTCTGTGAAAAGTCAAAACGGTCATGTTTATTTGTTTTTTTCTGTGAATGGTTCTGGGTATTTTTGTGGCGTAGCTGAAATGACAAGTCAGTTTGACACTAATAATCGAGTAGCTCATTGGAATGACGATAAATGGCTGGGAGGTTTCTCAGTTGAGTGGCTTTATGTTAAAGACGTTCCGAATAAATATCTAAAGCACATTATTCTTGAATATAACGATAATCGACCGATTACTAACAGCAGGGATGCCACTGAAATCAAGCCACCTACCAAAGGTTATGAAACTCTGCGTATCATTCACGAATATCACCATAACTCGTCTTTATTTGATGATTTTGATTTCTATGAAAGCCGTGAGCGGGAGTCCAATGCAGTGGCATGATTCGAGATCCTTGATATTCGATTTCTATATCAAACCCTCAATGGGGTCATGTGTGCCTGTATTTATTATTGCATATTGAATGAGTTTTGGAGCTTGTTATTGTCGTATTGAGTTTTTTTCTATATACATACAGGGGTATCCCTCCTGTGTCTCATTTGTTTAGATTTCAGTATTGCTTTCATCTTTTATATTTTCAATTATGGTGTTCATATACGTACGATGATAATTTGTATGAGAGTTACCCTTTTACCCATCTA
>CUFF.5543.0
TTTGAAAGGCCATGTTAATAGCTCATCATATTCTCCTTTTCCTACTCTGACGAAGACACTGATATGGGTACCTGTTGCATTTCCATCCCCATTTGGATATAGTCTAATGCCCAATTTATATCCATTCTCCCAACTATATATCGGTGGGCTATCTAGAATTCTCTATGTTCCGTCTTTTGCTCTCTGTAGTTTCTCTGCGAATTCGGTTATTTTCCAGATGAATAGTGTTGTAGGATATTTTCTGGCTAATGAGCTGGTTGTCTCTAGTTCCTTTATGCTGTTGGTCATCTGTTGCATTTTCTTTTCCATTTCGGCCATCTTCTTGAGTGTATTTCCTTGGCTTTTCTCAAAATTCTTTCTGGATTCTAATATTTCTCTCATTAGTGTCTTTTGTGCATCCATTTCTGTTCGTAGGCTTTTTACTTCCCATGCCAACATTCCTATCGTTTTCATCGTTATTAATTTCTTTGTTGGTGGCCTTATTAATAGTTGTAGGGTCTTCATCTCCTTCAATCGTTTCGTCGCATCCAGGGCATTTTACTGATTTTGTTTCTATCACTTTTATTGTACAATCTGTGCATATTCTGCATCCACATTTCGT
>CUFF.5574.0
GTTTGCATATTCAGTTTATTCCAAGGATAACGGGGACTCAAGGTCCATAGAATACAAGCTAGAAGCCGTTATAAATCATTATGGTGACACTTACAGTGGCCATTATACATGCATCGCAAACACTGAGTTTTCATGGATCCTTTTCAATGACATGGGAGTAAAAAGTGTCAATGAAGATTCAATCATTTCTAAAGCAAATAATCTGTTATTTTTCAAACTCTCTAATTGAATTCTGTAACTAGATCGACAACTTTTTATTAATTTTAATGCCAGCTTTTTCAATTTGGTAATATATTAAACTTATTTAATGACTCTGCGAACGGATTGAATTATAAGTATCATATGTTGTCA
>CUFF.5574.1
TATTTGCCGCGCCCAAGTTAATCATTCTGGTAAAATGGTGAAAATTGATACAAAAATATCAGTAGATAATCACAAATTGGTTGTTCAGGATCTTTCTAATGTTTATTCCAAGGATAACGGGGACTCAAGGTCCATAGAATACAAGCTAGAAGCCGTTATAAATCATTATGGTGACACTTACAGTGGCCATTATACATGCATCGCAAACACTGAGTTTTCATGGATCCTTTTCAATGACATGGGAGTAAAAAGTGTCAATGAAGATTCAATCATTTCTAAAGCAAATAATCTGTTATTTTTCAAACTCTCTAATTGAATTCTGTAACTAGATCGACAACTTTTTATTAATTTTAATGCCAGCTTTTTCAATTTGGTAATATATTAAACTTATTTAATGACTCTGCGAACGGATTGAATTATAAGTATCATATGTTGTCA
>CUFF.5598.0
AGTGTTACATAAACTCTGTTTTACAAGCATTTTTTCATATAAAAGAATTTAAAGAATATATAACAGCAACTGATTTTATGGAGAAAGAATCATTTGTGTACTGTAATTGTTGTATTTCTTCCTTGTCGTATTTTCATTTGAAATAGATTTTCGATGTGTATTCGAAAATTTAGATAAAGATATAGCAAACCAATCTGAGAAGATTAAAAATGACGAAAAGGAAAATCTACTTATAATATTTTCAGTGTTTAAATCATTCTGTGAAAAATTTCAAGAAAGTCGGTAAAATTGGATTAAATGCTTTGTGTAACAATTGAATATAAATTTCATCAGCCAAGACGATGCCAATCATTTCTTGACGTTTCTTTTAAATAAACTTGACGTTGAAATCATTTCCAATTTTAAAAAAATCAAGTTGCTCATTATAATTTATTATTAAATTATTTTCTATTTATTCCAGTCAGAGTTCAGAATCCAATCAGTTCAATATGAATATTATTTCAGAATTATTTCGCGGTGAACAGGAAGATCGTATAATCTGTGAAAAATGCAAGAAAACCGAAGACAGAAAAACCAAACAAAATTTTTTTACACTTCCATTAGTGATAGATAAGGGTTCCTCATTAGAACAATTATTGATGTCATTTTTTGGAGATTCATATATAAACGGTTTTGAGTGTACAGATTGTGCTGGAGGAAAATTATATAA
>CUFF.5747.0
ATCAACATTTGTATAATGAAAGAATCAATAATAATCTAGTTGTAATGGGTTCGAGATGTCAAATATATCCAATAGATAATGATACACTTAAAGCCGAGATATTAACTCCATGGATGGATGATAACACGTTATTAATTGATAAGTATGATGCCAGATGCTGGTTGTCTGATTTATCGAATTTTGATGATTTTAAGTCAGAATATTTAGCTGAGGACTCGAAAATTGAAAATCTCTGTGAATATGAGAGGTATTGTGATCTTAAAGAAAGCTCGCCGGATCTAGATGATAATAATGGTTTCTATAATATATTAATACTTTAAAATATTTTAAAATGAATTTATAGATGTAAAAGAGCTAGATAATCAAAATAGATCTGGAATATATTCTTCTGTTGAATATTCTTATGATGATTCAAATGAAGTAAAACCAGATGATTTAACTGAAGAAGTATCAGACGAAGGAAAAGATGATGACATATCTTATCAACTTCCACCAGAATTGAAAGTGCCAGACAATATGGAGCTTGTGAGAATATTTAACATGTAATGGTTCCGTTAACATTATTTTAAAGCCTAAAACCGAAAAGCAAGCAGCTAAAATAGAAAAAACAGCTACTTTTATAGCTTCTCATGGAATCCAAATGGAAATTTTATTAAAAACAAAACAAGGCAATAACAAAAAATTTCATTTTTTGAATTTTGACGATAAATTGAATTCTTTCTATAAATTTCTACTCGATCGAATTAAAAACGCCGAATATATTCCTGCCAAACGACAATTGTTTCATTTGACCAAAACCGATGATTCTACATCTACAACACAGAATATTTCACTGTCATTGCCGAAAGTGGATATTTCGAATACTGCCTATTATAAGTTAATTAAAAAATACAGGTCTGCTGATAAAAATAACGGAACAGATTCTCAACCAAATGAAAAACCAGTAGATAGCAATTACAGCCAAAACATAACTGGTACCAAAGACTCCAATGCCTCCTCTCCGAAAGATGTAGAGGATGCTAAAGAAAAACTATATAAAAATCTCTATGAGCAATACTATTCATATTACTACTCTTATTACTATCAGTTACACAATAATACTCCCATGCTTCAAGAGTCTAATCAGTTACAAATACAAGAAGATTCTAAATCTCTTGCCATTAATGCTGCGGCTTATGCTGCAAAAGCTGGGGTCGAACAACACCTTAAAGACCAAGAGGAAAATGAACGCACTGAAAAGTTAAAACAAGAGAACATTGAAAAGAAAAAGCAGCTCTGTATAACGCTCAAATATATCGATTACGCAATCAAGCATGGCAGTGAATTTGAGTGTGCTGTAATGAGCAAAAGCGACAAATTGAAATTCCTTGATCCCGACAATCAGCATCACAGCTTCTATCAGCATTGTTTATCTCGCGCGAAAAAAGCCAACAGTAAGCTTGCAGATGCACAACAAAATGTGAAAACACCACCAACCGTTGATAACTATCCGAAATGGGAAGATTACATGAGAAAAATTCCTCCCGGTGGCAATATTCAGTCGTCACCTAAACTCATCATTGAAAGTCACAAAAGTCGAATTATTGCCGGTCCGATTGAACAGAAATTGGTGACGATTACGGATTACATTTCCAGTTTGATAAATGCCGAAGAAATCGGGCGCCAAATCTGTAAATCGTTTTTCTATTCTGGAATTTATTGTTTCTAGATTTCTCCCATCAACAACAGCAGCAGCCGGTGATTTACCCAGTCGATAGCAGCAGTTCACATTTACAGGCTAATAGGAAACGGAAAGCTACAGAATTTTTGAAGAGAATCAATAAAAAAAACGTTGAAAATGTG
>CUFF.5747.1
TTTATCAAAAACTTAAGCGAAACTTTGCTAATAACAAATCAGTATCTAGCTCTACAATTCGTTAGCATGGAGTGGACAGTATTCCTGCCGAATAAACACATTTTCTAATTGTTGGGTACCAAAGACTCCAATGCCTCCTCTCCGAAAGATGTAGAGGATGCTAAAGAAAAACTATATAAAAATCTCTATGAGCAATACTATTCATATTACTACTCTTATTACTATCAGTTACACAATAATACTCCCATGCTTCAAGAGTCTAATCAGTTACAAATACAAGAAGATTCTAAATCTCTTGCCATTAATGCTGCGGCTTATGCTGCAAAAGCTGGGGTCGAACAACACCTTAAAGACCAAGAGGAAAATGAACGCACTGAAAAGTAAAATTCGATTAACCCTCCTGCATTACATTGCTTATCGATTTGCAATCAGATTAAAACAAGAGAACATTGAAAAGAAAAAGCAGCTCTGTATAACGCTCAAATATATCGATTACGCAATCAAGCATGGCAGTGAATTTGAGTGTGCTGTAATGAGCAAAAGCGACAAATTGAAATTCCTTGATCCCGACAATCAGCATCACAGCTTCTATCAGCATTGTTTATCTCGCGCGAAAAAAGCCAACAGTTATTATTAAATCTTACCATTATCCCTCATAGTAACCCGAGAGTAAATAATTATAGATAAGCTTGCAGATGCACAACAAAATGTGAAAACACCACCAACCGTTGATAACTATCCGAAATGGGAAGATTACATGAGAAAAATTCCTCCCGGTGGCAATATTCAGTCGTCACCTAAACTCATCATTGAAAGTCACAAAAGTCGAATTATTGCCGGTCCGATTGAACAGAAATTGGTGACGATTACGGATTACATTTCCAGTTTGATAAATGCCGAAGAAATCGGGCGCCAAATCTGTAAATCGTTTTTCTATTCTGGAATTTATTGTTTCTAGATTTCTCCCATCAACAACAGCAGCAGCCGGTGATTTACCCAGTCGATAGCAGCAGTTCACATTTACAGGCTAATAGGAAACGGAAAGCTACAGAATTTTTGAAGAGAATCAATAAAAAAAACGTTGAAAATGTG
>CUFF.5853.0
TGAAACCTAATTATTTATAAGTTAAAGAACTTATAATGAAATATACTTTTTCTCAATTTAGAAGGAATGTGGTATGAAATATTACCAGCAGTCTCTATAATGTGGGTTTCATTTTTAGTTCCTCTTGTTGGCCAAATTGGTTATAATTATGTTAAGAATAACAAAAGGGGATTTATACACTTATAGGAGTGATAGGTATCTTTGCATGAGAGATGTCGATATTGCAGGAGGAAGGTACAACACAAATGTAAATTTTTCATTTTTTTATTTTAGATATACTGTATATTTTCAGGGATTAGAATCATTGGAAAATTGATTTAGTTTGTAGTTTTTAAATAAATTTAGTTAGACTTTC
>CUFF.5876.0
ACGCCTTATAATATGAACTCATTATTAAAGAAGTATTCAATTTTAAAATTCAAGCATTACATGAGCTATGCGTTGTGGACGTTCCTCTAGATGTATTAATGTATTGATAGGTTTGGCATTGGCATTCAGTTTGATATCAATCATTTTGGGCATTCTTACTTATGGTTTGCCATACATTTTTCAGTTTTCACCGTCAATAAATTTCGGTTTCTTTCAAAATTGTTAGTATTTATTCGTTTTTACAGATATTTTGATAGACATTTTCAGGTATTGGCGTCATCAACTGTTCACAGGTGGTGAATTTAAACAGTAAAAACTATTTAAGTGACCCTAAGCACATATCAGCATTTTCGCTATATGCTGCAGGAATATTCTTTAATTTCATATCATTACTAATTATCATAATTTGTGTTGGAAGGGCGAATAAAAAATACATTTTAATATACATGAAGCTAGTCGTTAGAATCATCGTATTCGTTTTGCTATTAATAGCAAGTAATTACTCATTTTCAAGTTTTTTATTGAATTTTAAATTCCAGGTAGCGGATACCTAATTGGTATGGTAATACTCAGTGTGAGAGCCCTCTATCAATATTCACCGGATGCGATGTTTATCATTGGGTGGATAGGTTTTGGATTTTCGGCATTGGCAACGATTATGATTTGTATTACTTTATGCGGCAAAGGAGTAAATTCAAGTTCATCATCTCACACCAAAACTGATGGAAGTCATACTAATTATACATATGAAACAGATGTCAAATTTACTCCTACGGAAGATGTCAATCTTGAAGTTTACAGAATGTATTCAAGGAACTAACTTTTTCGAAATGGTTGACAAGATTGCAAATATTATTAATCAGTCGAGATTTATTTACTAAATTTCACATATGCTTTATATCTATTTACATTAATTACTTTTATATTGTTTTATTTTACACTATATTATTATTTTTTATGGAAGTGTCTA
>CUFF.5991.0
ATTTGGATGCAATGTCTCATGATTCAATTATTCTTCAAAAGGAGAATAGTCAAGAATACAATAATATGTCATTCGAAAGACAGAATTTCTTGAATTCTAAAAATTTTGACATATCAAATGACTATAATGTTAATCAAAGAGGAACATTGATAATGCAAATATCGAATTTTCAATACGAATGCACCATATGTTACGTCACTCTCCAACCGGGTCATCCCATTTGGACTTGTAGTAATTGCTTCCATATTTTTCACATCAGTTGTATTAAAAAATGGCACAGTACCTGTGTCAGTTCAGATAATAACAAATGGCGATGTCCAACTTGCCAAAATGAATATTGTCTGGAAATCGATGAGATAACTTATTATTGCTTTTGCGGTAAAATAAAAAATCCCGAATTCAAGCCTGGAAATTTACTGCACAGTTGTGGAGGGGTTTGCAGTAAAACAAATAGAACAGATCTTCGTTGTCCGCATTTTTGCTCAATTCAGTGTCATCCAGGCCCATGTCCTCCGTGTGAGGCGTCTTTAGCTAGCAAATGCTTCTGTTTGAAAACCTCATTAACTGTAAAATGTAATACCAGTGAAAACAGTTTACGATGTGGTAAAAAATGCGAAAAACTGCTGAATTGCTTGAAGCACAACTGTCAAATGTTATGCCACCCGGGTACGTGTAACGACTGTATTGAATCGATTGTTCAGTGTTGTTATTGCCGAAAAGAAACCCGATCGGTAATTTGCGGTTCTTTAGAAGCCACCGAATCCAGTTTTACGTGCAATACGGTTTGTAATAAACTCAAAGATTGCGGGAATCATAAGTGTGAAGAGAAATGCCATATCGAGCCGTGTGATTCCTGCATCTATCTACCGAGTAACGTTAAATATTGCCCATGCGGTAAAACAAAACTTGCCGATTTATTACCTGACTTACATTCCTGTGCGGGGGGCCGGCAAAGTTGTTTCGATGAAATTCCAACTTGCAACAAAATATGCGCTAAAACCTATTCGACTTGTGAGCACGCGTGTCCCGATTCCTGTCACCAGGGAAACTGTAAACCATGCAGTCTTGTATCGACGAATATTAAATGTTGTTGCCGAAAAACGATCCAAAATTTAAAATGCTCCGAAGTTATTCGGCTGAAAGAACTGGGAAAAGTTGTCCAGTGTAAAAATCGTTGTAAAACCAAAAAGAATTGCGGCATTCACCGCTGTAACGAGTTCTGTTGCGATAAATCGGTTCATTTGTGTGAAAAAGTCTGTGGGAAACCGCTTTCCTGTCAATTGCATTCCTGTGGCAAAACCTGCCATCGAGGGGCCTGTCCAACTTGTAGCAATGTAAGCTTTGAAGAACTGTTTTGCGCCTGTGGATTGGAGGTTATTCTACCGCCTATTGCATGTGGTCAAAGCCCACCGGCATGCAGCGGTGTTTGTTCTCGGGAACATTTGTGTTCTCATGATGTACGGCACAATTGTCACAGTGAATTGGAATGCACGCAATGTACAGTTCTCACCAGTAAATACTGTCCGGGAATGCACATGGTTTTCTATAATGTTCCGTGTTTTCGACCGGTCGTCACGTGTGGTTTCCCGTGCAATAAACCGCTTCCGAATTGTCAGCATTTCTGTATCAAAAATTGCCATTTTGGTAATTGTACAGATGAATTATTCCAGTGCTCACAATTGTGTACAAAGCCAAGATCTCAATGCCAGCATCCGTGTAGTTCTCTATGTCATATCGGTGACTGTCAAACGGTTTTCAAACTTTGTTCGGTAAAAATCGAAATAAAATGTGTTTGCAATCATAAATCGATATCTTTGGTTTGTCACAAGCTAGAAGACACTAGAAAATTACTCGAATCAAATAGTGAACCGTTATCCACTAATGGCACTTTTGTTTTATCTGGTAGCACAATTGTATTGATCTGTGATAATGATTGTAAGAAAGCATCTCGCGTCAAACAAAACATAGAAACTGTTGACAGAGATTTGATTAATACAGAGAATTTAGTTTATTCTAGTTTTTTAAGAGACTTTTCCACAAGCGATCCAAATTTCTTACTGAAAATCGATGAGGAATTCACTTCGTTAATAAGAAAATTAGAAACGAGCAAACTGAAAAAGATTATTCATCGCTTTGAGCCTATGAATAGAAATAAAAGGCGTTTTATACACGAACTTAGTAAATATTTCGGATTAAATTCTATTAGCTGTGATCCAGACCCAAAGCGATTTGTTACTATTGAAGCC
>CUFF.6122.0
GATTAATATGTTAATCAAATATTTTTTAATAGTCTCTTTTGTTTTTTTGTTTATTAATAATATTCGTGCCGTTAATGACCCATATAATCAGCCAAACTGTGAAAAAATCAAGGTACCGGCATGTCAGGGTTTATTATATCAAATGACAATTTTTCCAAACCACATGCTGCATTCAACGCAAGACGAAGCAGCTCTCGAAATCAATGAATATGTTCCATTAATGAGAATAAAATGTCATGGATCCTTACAGCTGTTTCTCTGCTCTCTCTATTTTCCTGTTTGTACTATCATGAAAAAAGCACTTCCACCTTGCCGTTCCCTATGCTTACAAATTAAAAAGGAATGTGAACCAATATTAAAAAAGTTTTACTTTAAAGTAAATAAAAATTTTTGAACTATTAATTTAAAGATTATATTTTAGTGGCCACAGTCAATGTCTTGTGATCTCTATCCTGAAAATAATCTTTGTATTCGAGATAATCAGACTGAGAAAGAAAGTGCACCAAATGTTTCTTTATCATGTCCAAAGTCTTTACAGGTTCCAGTTAGCTATGATTTTAAAATCAGATTATCACAGAATTCCGTTATCCAAGACTGTGGAATTCCATGTAATCGATATTATTTCAATGAGCCAAATTTAAGAAAATTTGCTCGGGTTTGGGTTGCGTTGTGGAGTTTCATGTGTGTTGGATCAACTTTATTTACTGTTCTAACATTTCTAATCGACATGAAACGTTTTCAATATCCAGAACGGCCAATCATTTTTTTATCAGCTTGCTATTTAGTTGTTGGTCTTACTTACGTTGCTGGATTCTTTCTAAACGACAAAGTAGCTTGTGCGGGTCCTTTCACTAATAAAGACTCTACTGGGAAAACTCCGAAAATAGTTGTGCAGGGTACCAAATTCGAAAGCTGTATTATTCTTTTTATGTTACTTTACTTCTTTTCAATGGCCAGCGCTATTTGGTGGGTTGTACTTACTATTACTTGGTATCTTGCTGCCAAGTGCCACTGGGCTCACGAGTCTATCGGGAGAAATTCACAATACTTTCATTTTGCTGCTTGGGCAATTCCTGCCGGTAAAACTATAGGTATTTTAGCTCTAAGTAAAGTTGACGGAGATCCTCTTACTGGGGTTTGTTTTACTGGATTAAGTGATCCATCAACACTTAGAGGATTTCTAATAGCTCCTCTCTGTATATATTTGCTAATTGGTACCGGATTTCTGATAGCTGGATTCGTTTCGATGTTTGAAATTCGAACTATTATCAAAACTGGAGGTTCGAAAACCGATAAATTAGAAAAACTAATTACTCGAATCGGGATCTTTAGTGTACTTTATGTAGTGCCGGCCGTGGTTGTTATCGCATGTTATTTTCATGAATCGATGAATCTTTATAAATGGATGCAACGTTGGTATTTAATTGACATTTGCCGATCAGCAGAATACAAAGATGAATGTAAGAAAATTCACGATCATAAAGCAATCAATCCTGGTGGAAATGCCTTAATTTTTTCTCAGAAGCCTGAATTTGAGCTTTTTATGATTAAATATTTAATGAGTTTAATAGTTGGAATCACGAGTGGAATTTGGATTTGGAGTGGGAAAACTTTGTTGTCATGGAAGTATTTCTTTTCGAGATTATGTGGCCGTTTGAATCCTGGAGATCCATGGACAAGATCGGATTGGTTGGAAAAGAACAATGGTTATTACCAAAGACATTTTGTTGGGCCTACGGCAAATAAAATGATCATCCAAGGCTGTGATGATAAACAGGCTATTCCATTACAGTATCAATTTCCACAACAAACTCAGCAGACAATTGGTACACAAGAACTGCAGAAACCATTACTGTCAAATGTTCCTGAAAGTATCTTAAACGCTCAAGCACAAAATGGAAATTTGTTACCTCCATCACAACAAATAGGAGATTCTAAGACTCAGAAAATAGGTTTTATGATGTAAACTTTGAAAATTATGTGAAACATACTGCTAATGGACCTCAACTGTTTTTACGCCAAATTTCGACAGTGATTTTACCATTTGATTATGATTCTTGCTGCTGTAGAACTTCAGTTTTTTTTTCATTCAGTATTTATGCATTTAATTTAATATTTATTGTAGAAAGTATTTTGGATTAGAAAACATTTAACTATCCAATTGTATTATATTCATGAAAGTTGAACATTGCATGTCTTTTATGTTTATTTATTTTGTACATATTTTTATTCAGATTATTGCAAGTAAAAACTTGTCTTGGTT
>CUFF.6128.1
TACTATGTTCTCTGAAGTATCCTGAATGTCAAAAAAGAAAATCTACATGGATGATTAATAAGCCATTCCGTAAAATTTGTGAAATAACAAAACAGGAATGTTCGATTTTGATTGTTAATAACAATAATAAAGAATCAAACAAATCCGATTCCTTATCAACACCCTTTCAAAATTCATATTCCGTTGTTGAAAAGACTCCTTCATTTTTAGATTGCAATAAATATCCACAGAATTGTCCCGCTGACTCATTTAAGTTGAAAAATGATTTATACCAATGCCAATTACCGACTGTTTATACTGACCAGCGAAGTTTATGGATTAAAGGAATTGATGGATGCTCATTTCCTTGCAGAACCCCATTTTTTAGCAATGACGAATATAACCTAACCAAATCATTATTTGGATACGTTGGAATCATATTCTTTTTGCTTAATCTGATAGTATTAGTTACTTTCGGTTTTCATCAGTATCAACTTTCCGTTTACAAATGGCATCCTATGCTGCTTAATTTGTTTATCATTCATATTTACTTGATCATATCCAGTATCGGATGGATGATGCAATTTATTCCAAATCTTGGTCAATCGATTGTCTGTCGTTCTGACGGAGCAGTTCAAATTAGAGAGCCTCAAGTTCAGATTGGTGAATCCAAATGGTGTGTTCTCGTATTCTCAATGATATACTTTTCTTTATTTGCCTCAAGTTTAACTTCACTTTCGTTTTTCTATTCTACTTTATCTGTTACAAAACAATATTCACGTTTTTGGGCTCATACTCATGCCGTAAGTAATCAAAAAAATCCTAAAAAATCTTTAGGAAGTTCAAAAATACCGTTTTTATCAAAAAAACTTCGATTTTCGTTGAGAAAGCTTGAAAACACTGAAACTTTTAATTTTAATGATAATCAGGTATCAAATTTGAAAAAAGGTAGAACTGATTTAAAAATATCCGGGTTTGGAATAAATTGCGATTTGATTAATGTCAGAAATCACAGCTTGAGCAGTCAGTTATTTGTTGTTCTCATATCTGCTGCTCTTCTTATTATCAGTTTGACCATTGGTGAGGTCAAAGGTGATCCGTTATCTGGAATTTGCTTTATTTCCACTGATTATATGGTAGTTCGAATATGCCTGGCATTGCTTCCTTTGACAATTATTTTGATAATATTATCAATTATTATTAATA
>CUFF.6155.0
ACGCATACATATATTTACAGCCATGAAAAATTGTGGTACAAAGCTTTAAAGAAACAATTATTGTGCAGACTGAAATATTCCCTGATGCCTGCAATGATTGACAATGATAATGATATTACCAGATGCCCTTTAGAATCGAAACCCAGCATCAATGTTTTTATTCTGCACAATTTCAGCTATTTTTCATTAAATTTTATATTTGTCCTTTGCGCTATTTTCAATAAATCTTCGTTTCTTATTTGGAAATCACAATTTCTAAAGTTATTCACAGTTCACAAGAAATCGGAACATGTATTTATTAAAAACGAGGGTGAAAAT
>CUFF.6158.0
CTTACTAGATTCAATATGGAATCCTGGAATATTTGTTTATTTATCATTCAAAAATGCAAAGAAAACAACAAAGGATCGCATTAAATCTACTCTCATTGAAGAGAAAACAGGTACTTTTGGCAGTGCTGAAAACAGTTCAGCTAGTTTTTTCATTTATCAGCAAGACGGTTCATTACGTTCTTGTGTTTCAATGCCTCCAGCAAATGTTCATCAAACTAATGTAAGATATGATCGAGAAACTTGTCCTACCCTTGAAAATTTTTTGAAAGGCACTCAAAATCTTATTGGACAAAATACTGGTCGCAGATCGAATTCATATGCTGGCAAACCTTGTATAGTAACCAGCGGTCCTATGGGGAATATATCTATTCCAAATTCATGCTACCATAGTGGAATTGTTAATCAACAGAACTGTTTTTCTAAAGAATCCATTCAAAATCAAAATATTGGTAAACAATCGAGATTGAGCTGTTTCAGTTGTAGCAATAGCACTTGCTATCAAATCCATAATCGTGTATGTGCCGACAGTTCTCAGTGTTCTGCATTAAATAGTTTTTATTCTGTGAATCACCTCACAAAACGTCGAAATACCTTAGATAATTCATCTTCAAAACATAAAAAGTCATATAGAAGATTCTCAATGTCGTTCGAACAGAAAAATGAGAAAGGAGTGTCATCTAAATGTTAGTTTAAAAATATTATAATTATAATCCTGTTTTGCAGCAACTCTCAACAGAAAAAAACGAATAGCTCGATATTCAGTGTCACCCAAATCTGTCACTAAGTCTTTCAATCATAATAACTTAGAAACTCAAAATTGCCATATTGACCATTCTAGTCGGAATTCTTCGAGTTTTAGTGCGGAATCATACAATTCTTATAATTTAATGTCCCAACAAACTGGTGGAAGATGGAGAGATATATGTAGAACAAGAATGACCTTGCACGATGTTATGATATGGGCAAATAATGCGTCACAGAATCATGTGCAGATGAACAATATGTGTCAGGATTCTTTATGCCCCCACAAAAATATAAATCCAAATTTCATTCAAGGAATTAATGTATTGAATAAACAATCTTTGGAAAAGGGCATTTTTTCAGCGGTCCCTCAAAAATCTACCGGAGTCAATTCAGTTAAAATTGACGATTCTCTTCAAAAGAATCCCAATGAACCCATTACCAAGTTAGAAAAGAAGGATGCTCGAAAATTGATCAATTCGTGCTTATTTGAGATGAAGTCGTTTCAGTTGAAAATTCAGTGGAAGGTATTGATAAAGAAAGTGGAGAATTTTGCAGTGATGATGAAGTGATGTCGCTTATTAATTCAGAAAATCATTAACTTCACTCTGATTTACGATATGCATTTATTTTCAATTCTTCAATGTCCT
>CUFF.6158.1
CTTACTAGATTCAATATGGAATCCTGGAATATTTGTTTATTTATCATTCAAAAATGCAAAGAAAACAACAAAGGATCGCATTAAATCTACTCTCATTGAAGAGAAAACAGGTACTTTTGGCAGTGCTGAAAACAGTTCAGCTAGTTTTTTCATTTATCAGCAAGACGGTTCATTACGTTCTTGTGTTTCAATGCCTCCAGCAAATGTTCATCAAACTAATGTAAGATATGATCGAGAAACTTGTCCTACCCTTGAAAATTTTTTGAAAGGCACTCAAAATCTTATTGGACAAAATACTGGTCGCAGATCGAATTCATATGCTGGCAAACCTTGTATAGTAACCAGCGGTCCTATGGGGAATATATCTATTCCAAATTCATGCTACCATAGTGGAATTGTTAATCAACAGAACTGTTTTTCTAAAGAATCCATTCAAAATCAAAATATTGGTAAACAATCGAGATTGAGCTGTTTCAGTTGTAGCAATAGCACTTGCTATCAAATCCATAATCGTGTATGTGCCGACAGTTCTCAGTGTTCTGCATTAAATAGTTTTTATTCTGTGAATCACCTCACAAAACGTCGAAATACCTTAGATAATTCATCTTCAAAACATAAAAAGTCATATAGAAGATTCTCAATGTCGTTCGAACAGAAAAATGAGAAAGGAGTGTCATCTAAATGTTAGTTTAAAAATATTATAATTATAATCCTGTTTTGCAGCAACTCTCAACAGAAAAAAACGAATAGCTCGATATTCAGTGTCACCCAAATCTGTCACTAAGTCTTTCAATCATAATAACTTAGAAACTCAAAATTGCCATATTGACCATTCTAGTCGGAATTCTTCGAGTTTTAGTGCGGAATCATACAATTCTTATAATTTAATGTCCCAACAAACTGGTGGAAGATGGAGAGATATATGTAGAACAAGAATGACCTTGCACGATGTTATGATATGGGCAAATAATGCGTCACAGAATCATGTGCAGATGAACAATATGTGTCAGGATTCTTTATGCCCCCACAAAAATATAAATCCAAATTTCATTCAAGGAATTAATGTATTGAATAAACAATCTTTGGAAAAGGGCATTTTTTCAGCGGTCCCTCAAAAATCTACCGGAGTCAATTCAGTTAAAATTGACGATTCTCTTCAAAAGAATCCCAATGAACCCATTACCAAGTTAGAAAAGAAGGATGCTCGAAAATTGATCAATTCGTGCTTATTTGATGAATCAAATCATTCGTCTGATAAATTTAATTCAGAAGATGAAGTCGTTTCAGTTGAAAATTCAGTGGAAGGTATTGATAAAGAAAGTGGAGAATTTTGCAGTGATGATGAAGTGATGTCGCTTATTAATTCAGAAAATCATTAACTTCACTCTGATTTACGATATGCATTTATTTTCAATTCTTCAATGTCCT
>CUFF.6180.0
TGTTTAGTTTGATAGGCATCGGCTGCGAAGATCCCGTGTTAAATAATCCTAATCAACCATATTTGAACTCTAAAGTGAGATCGTCAAATTACTCACAGTCTACCACTGATAATAAAATCCCGAAACAAATAAATAATGAAAACTCATCAATTCGTAGACCAACCGCTGGTCTACGACGACGGGACTTATCAACAAGTAGTACTCCATTTAGAAGTGATCAATTAAGAATGATCAGAAGAGTAAGAGAAGAATATAAGCGTAAAGGGGGTTGGATAAGAATATTTCCAACTAGTGAATCATTAGAAACCTATTTCCCATTATTTCAATCGCAAAACTCAGAACAAAACAACTGTAACAATTCCACTCATACTTATATGAACTTAAATCGGCTTTTGCATTCGAAACTATTTCCTAATCACATAATTGACATTGACAATTTTGCTCGTTCCATCTCCCAAAACCAAGCCATCATTAAATCACGAATTTCTCTCCACAGTGTCAATTACAACTCCTCCTATCACAAGGATCCATTCAATCAGACGTTACCCACCAACCAAGGAACCTACAAACGAATATCACAGAATTACAGTGACACCCAAACGAGAATTCCATATTATGAAAGAAAACTTGGCGAAGAACCCCAATTGAGAAATCAGCCTGAAAAATCCTCATTCCAAGATCCAATAGAAACAGCCAAAAACAGTAACCCAATTGAAAACAACTTCCATGATTCAGATAACGAAATGCTCTCGTCCAGTTCTTCGATATCGTTATCAGACAAGGACAACAACAGTGTGGATAATTCCGATTCTGAGATCGATGATTATGACGAGGAGCACACCTCCACAGCCAGTCACAACATCCCCAGTTCTATGTCGCAATCATCGAAAGAAATCCTATCTGTTGACAGAATTGTCCAATCTGGCGGGAAACTCACAAAAATCCAAGCTCGCATGGCCTTCAGCAACTATCTGAGCCGAGTTCAACGTCGACTGTTATTGGAATGTCGTTCAGAAGAATCACACTCATTATCGGACAAGGAGAGCAATTCCCACGAACAAATTGAGCTCGTAATAAGATTCCTCAAAAGAGCTGCTACCAACATGTCAGCAAATGAATTTGAAATCCCCACAATTCCTTCACGATCTCAGCCATTGTATCAACGCCAGGAATGGTTGGCAAAGCTGTTGGGTAACTTCATCCGAATCTATTCCCGGGAAACCTCTCTCGCAGCAACTGCAAAAGAAATCGAAAATCCCGCAATAATCGACAAAAAGTCATTTCTTTGCTTTCTAAGAGTTGCCTCGGAAAACGACTTAGAAATAACTCTCTCGAATTATACACGAGTCAACAAGTCGGCAGGAATCTTTCTCAATCCCAATCTCAACACCAAAAATCCCGAACCGACAACTGATGATTCCATAAGACATCACCATCTTCCTGCTCCCCCTCCTCCTCCTCCGACTGCCGGGTTGCATAAGTCGGTATCGATGAGTAATTTAACACTGAAAGAGAAAACCTCCTATGAAAGCTTTCAAAAACCTCAAAAACCAATTTACAAACCGTTAGCCAATAAAACCCAGTCTAGTCTACAAATCAATCAGAAACAAACCATCCCAGTGGAGAACTATAGCAATGGTACTCGTCGTCAGTCATTTAGTCGCCCGAGTTCCGTAAATCAAACAATTCCATGGCGTCCGGGTTCAACGAAGCTATCGACCAACAACACCAACAACAATGCCAATAATCCAAGACCTTTAACCAGCAATGCAATAACCAACAGAAACAACAAAATCATCAGCAAACAGGAGAAATCCTACGATCCCGATGCCATATCAAAAGCCCTACAACGATTGACAACCGATCAACGAAACCGCCAACTGACGGCTTCGGTTTTCTCCTTTTACGACTCGGATTTCGAACCACTGAACCAAAATCCAAAATCCAGCAATTTGGATCCGCTTGCCCAAACGCTGATTCGACAGTATCAACAGTCTAAAAGATTACTGCAAGAAAGTCGTGCCAAACACAACGCGCTCCTGTCGCAGAATAGTAATTCCGATTTGATGTCGGCCGGAATGATACCGAAAACGGTAAACCTCACAAATAAACCACCGCCCGGAATTCGAACAAGCCAATCAGCGAAATTCTCGTGCCCTCCGAAAAAATAGATGTTGAGA
>CUFF.6183.0
ACCGATCGCACTTTCAAGAGGCCGTGGAATTTTTCTTAGCAACCATCCAGGACAGATTCCACTAGACGAGCAGTTGATAGCGTCCAAATACATAAGTAATCCATATTTGATAAATGAATTGAAATTTGACATAAGAATGTACGTTCTGGTCACTTCCTATGATCCTCTGGTGGCTTATTTGTATGAAGAAGGCCTAACCAGATTTGCTACTGTTAAATATCAAAATACTCCCAAAAATCTAAAGACTCAATGCATGCATTTAACGAATTACAGTGTCAACAAAAAGAACAACGAATTTATTCACAATGACGATGCAGATGTAGAAGATTTCGGTAACAAGTGGTCTCTTGGAGCTTTATTAAGATACCTGAAATCAAAAAATGTTGATACGACTTGTTTGATGATGAAAATTGAAGATATCATTGTCAAATCTTTGATATCAGTTGAAGCACCGATCTCTGCCACCTCTCGTATGTTCCAGACTTATCGTAGCAATTGTTTCGAATTATATGGTTACGATATCATAATCGACGAGAATCTCAGGCCATGGCT
>CUFF.6239.0
TAAAATTATTCATAGCAACGAACAGATGGAATCTTGTGAAAGTCTTTCTAAAACGTTTAAGATTCCAATCAGTTATTTGGATTATGATCATATTGAAAAGTGTACCAATGTTCTGGAACTAGAAAAAATCTATTTAACTCTCAAGTCTGGTGAAGAAGGAAAATATCCTCATTTAGAAGATTTTTGTGAAAAGCGATTGCAAAAGTTGTCGCCTGATAGGTATAATAATGTTTGTAAATTCTTAAAATTATTTATTTTTAGTCGAGTTTTAAGAAAAGCCACTGAAATGTTGTCCATTAATCAATTAGACTCTTCAATTAAAGAAGAAATAATGAGTGATTTTCAA
>CUFF.6242.0
CGTCGATGAATCACTTAAGAAGCCCATGCTATCGGGAAATGGGGATAATGAAGTGAATAATAATTTTCCCATAAGAAAAATGCAAAGCGTGAAACTTGGAAATAGTAATGATCAAGATTTAAAGGTTTTGTTGTTTAACTAATTTCCAAAAAATTGATTCCCACCACAGACCCATAGTGGAAAACCAAGCAAGAAATCATGCAAACCTAAAGATTACAATGAATGGTCCAAGATTGCCGACGAACTTGAGAAGCAAATGATTTTGGAAGAGAAAGAAGAATCGTCGAAGTCCGTTGCCACCGAGAGGAGAGATAAACCGGCGTCACAAAGAAATAGTAAAGGCCTATCGGATAAAGTCGACACGGCAAAAATGACAAATGTAGAAAGAGAAAAAGCTGCCGTGTTAGAAAAAGAAAAGGGAAATGAAGTGAATTTATGATCTATTCCGTTTAAATGTAATTTTGACTGTTTAGGCTTTTAAAGCAGGAGATTTGGATGAAGCGGTGATTTACTACACTCGCAGCCTGTCAATTGAGCCCATTTCAGCAGTTTACAATAATAGGGGATTAGTTTGTATGAAACAAAAGAATTGGGAAGAAGCAATTCGTGACCTGTCTATAACTCTAAAAAAAGATCCATCAAACATTAAAGGCTTACAAAGACGAGCTAGCTGTTATTCAGAAATTCACAATTTACAAGATGCTATCACAGATTGCCGAAAAATTATTAAGCTGAGTCCTAATAATAAGTTTGC
>CUFF.6255.0
ATTTTAATAAATGGATTCTAATCAAGAAAATATTGTAAGCGATAATAATTTTGACAGTTACTATGAAAATATGGACCACCAAGTCCAGCAAGGTGATGGCGAATATACTCAAGAATTTGAGCAACTTTCGCCACTTCGTGAACAAGTAAATTTTGATTAACATCTTTTTATTTATAAAAACTTAGGATAGATTTTTGCCTATTGCAAATGTATCCAAAATAATGAAAAAAGCAGTACCAACAAATGGAAAGATATCGAAAGAAGCAAAAGAAATAGTACAAGAATGTGTTAGCGAATATATTAGCTTCATTACTAGCGAGTTTGTAGTTTTTAGCATATTGAAATAGTTAAATCGATTTTATTAGAGCAGCTGAAAAATGTCAGCAAGAAAAACGGAAGACGATAAATGGGGAAGACCTGTTATGGGCCATGGCAAATTTAGGATTTGAACAGAGTGTAGAACCACTTAGATTGTTTTTAACTAAGTATCGTGAGGTAATATTACTCGTTTATTGAAGTATAATCCTATGCTATAGGCTAATAAATTGGATTCATCGATTATGGACGACAGCATTGAAATGGGAAGACACATGGACAACAATATGGGAAATGTTGAAAATACAATTTATCTGAGGGATAATATTGAGTATGTTCAGAGTGAAGCCGGTCACGACAGTACAACAGCAACAGGAACAATTACTCTTAGTACCGACGGTTCATCATCAGGCAACATTTATGTAACTTATCCCACCAATGTAAGAACATAAATATGGAATTTACCTTAGCAATATTGATTCAGCTAAACACAATCAATGGATGCAATAACAATGTCGACAATTCCAACCTGTGAACGGGGCATTTCCTCATCAACCGACTCATGTCAATATTTAATTATAATTGTCGAAATATTCATAAAAATGTAATGTACAGTTTCAATTGAATAAAG
>CUFF.6257.0
TTGTCGCAAATTCTGAAGAAAAAGAACGGGATGACAAAGAGGTAGTAAAGGAAATTCAAGATCCAAAATCTGATGCCATTGACAGTAAATCCGAATCAGAATTTATAAAGATCAAAGATCACGGCAACCAATTATTTAAAGAGGTAAGATATGAAGATGCTTTGGGAATATATAATAAATTGGTAGACGGCTGGCCATCAAATCCTATTGGCTATAGAAATCGAGCTGCTTGTAATTTGGTTTTGGAAAGACCAATGAAAGTTATTGAAGATTGTACTATTGCAATTGATTTAGATAAAAATTCTCATCTTTCATTTTTCCGTCGGGGTAAAGCATATAAGGTGATCGGGGTATATGATAAAAGTGTTTCTGATCTCGAGATGGCGCTGAAAATTTCACCAAACCATTATCAAATTAAGGATGAACTTAACGAAGTGGAAACATTGATAGAAGAGGTAAACGAATTGTTCTTCAGTTCATTTCATAGATGATATAGGAGAAAAATAAATGTGATATTGAATCGCCATCGAATGAGAACAATTCTCAGAATGAAATGAATGAGGATATTATCGACACATTCAATTCACACGATGACAGCATTTTCGAAGAAATATCTCTTGTTAAACTAGAAGACGGCGATGTACATATTTCCTATTGTCGTAGCGGTAATTATTAGCCTTTCTAGGTTGTTCACCAAGATCTTTCAAGCACTTGGGAATTTCTTGCCCATTCAGAACTTTTTGACAGCGAAGAAAAATCTTCTGATAATACCAGTAGTTACAAATAATTTTTCCCGATAGGATTTGTTTATATTTGTAGGTTGTTTAATAGGACGTTCGAGAACCAAACCAATGACAAAATGCGAATTCGATAAAGAGCTGAATAACATTCGTATAAAGTCTGACTGGAAATCTACAGTTCAACTTCTGGTTGATTCTGAGCCGAAAAATTTACGTTCGTGAATCGGTACGAAACTTGACGGATTCATCCTAGAAAATATAATATCGAGCCTGCTGATTTATTGTACTCATAACGGTGCGCCAGTAGCATCATTTATGCAGTCAGTATTACTTGAACTGTCCAAAGTCGAGAGATTCTGCTTTGTCAAAATGATGATATCAGATCACGCCGTCTCGGGTAAGCCGAAAATAATCAATATATATAATTTAATCAATTGCACATTTACAGAGCTTGAGCAACTGCTCAAAATTTTAAAACAAAGCAGCAGCAATCTGGCAGAAATTGACTGTTTGCAACATCTTTATCAGTGAGGGTGCCAGTGAAAATGTTTTGAATAAATA
>CUFF.6362.0
GAAAATAAAAAAAAAGTATTAGAAAATGAAAAAAATACAATTGATATTAATTCATCAAGTGGAGGAGGCATATTGGAAATAAAACCAATGAGCACTAGGAAATTGCGTCGACGAGGACAGGATTCAAGTTGTGTGAATGAGTCTATAAATAATACATTCAATGGCTTACATGATTCTTTTAATTTATCAGCAAATAGCAGTTACGTAAACAATTCTATTCCAATTGGGTCAGGATTTATTTCTAACTTTAATCCTGACGTTTCTCAAATGTTTGGTGTCGGCCAAGGATTTGGTGCCTCATCAATAGGCAATTTATCCACTCAGGTTTCAGATATGCATCAAGTTGAAAGTATCAGCAATACCTCAGTATCAAATGCAAAAAAGAAGCGCCTTAATGGGTCCAGTTTATCAACTCAATTAAACACAATACTTCCAGAAAGTAGCATCTATAATGATCTATTAAAGATTCAACGGTCATGTGGAAAAGTAAACAGTAATTACCTTAACCAAGGAAATAATACCAGTCTCAGCGGATCCAATAACGGGACACCGACTGGTAAAAGGCATTCTAATAGTGCCTTACATGCGGTAAATATAAATGATAAACAACTCTTTAGATCGTCCGATCGAGCAGAATCATCTCTTCAAATATGGGTTGATGATGGCCGTTTGTTCCTTGGTAATAAATGGATTCACCAAAATATGAATGTGACTGTTGAAAGTCGAGATAACTGCATTCATAAATGCATTTGTACAGTTTTATGCATTGGTGTACAAGATATATCATTAAAAAGATTATCTGATAATGGTATATTTAAAGTTCCATTGCTGCATATAAGAAATGGTAAAACTCTATTAAGCCCATGTGCAAAT
>CUFF.6566.0
AATTTTATCTATGGGTAAGCTGTTTTCTTGGCCAGAGTTGATCAATTCAGCAATTAATAAGGAGAAATACAAAAAACCTCAAGCAAAGAGAACTTTTAAACAAGTAAAAGAATGCTTAATTCTCGATCAATTATTCTGGATTCAAAAAGCAAAAAAACCATTGCCTGAATTTCTTGAGAAAGTAGATAAAAATTGGTACTGTAAAGTAATGAAAGGTGCTAAATATTCTCAAATCGGGAACAGTTTTGTTGATCAAAATGTAAAATGCGTCAGAATTGAACGTCCAAATATGAACAAGCTTGAACCAATTAAACCACGTATTTTAGTAAAAAAACAAACAATTAAACGTGAATATAAATCTAAAACCAAAATTGAATGTAAACCTCAAATTATTGAATCAGAAAAAATACCACCTTTATCATATACTGATGATCACTCTTCGTGTGGATCAAGTGGTGGAGCATCACTGCTTTCCGCTTCTGAAATCGTCCATCAGGCTCAAAAATTTCTACCAAAATTGGAAATTTCTCCATCATGCTTTTCTAATCCGGTAACAATATTTCAAAAACCTTCAGAAAACATAGATGTATTAAATTATGACTTTTCTTTCACATCTCCTACCATCAAATCATAATTAAATTTTCGCAAGTTTTAAAAACTTCAGATTTCTATCAGGCTAGTCTTTCAAGATGTTGATATTCTTGCGTTGAGTTGTACTATAATTAAATTGAGGTCCGCTCATGACCTTGACCTGGTTTGATTTATTAATGTATATTGAAATGAAAAAGCCTCGAGACGGTCATATTTGAAATAAATGAAATTACAAGTTATGGATTTGATGCTCAACTCTTTTTAGCTGTAAATAATTCC
>CUFF.6614.0
CGAAAATCAAAAAACAAGCTATGATGTTACAAGCAGTATTCACTGCCCCAGCTGATCCTAGATTCGCTAGAGACACAAACGTTAGAGTTCCACAACTTGAGCCCCATTCACATAGAATAATATATATAAATAATTCTCCACCACATACTACGAATAAAGATACTTATCAAATTGATAATTTCAACGAATTGGAGTTGATAAATTCTCGAAAGATTTTCAGTATGGATGTGGCCTACCAGAATATTTTGACGAAAAAGCTAATTATTGAAGAAAGAAATATATTTTGTGGAAGTTATAGTGTTATGATAATTTTAGAA
>CUFF.6630.0
ATTTCAATATGCTGTAAATTAATTTCTGTTGATAATTATATAGCCGTATTATAAGAATCTTCGAATAGTAATGAAATTAATGTAATGGGATGGGCTCAGAAAGCGATTCTTCGGATTTATTACAAGCTGGAAATGTCGTGAAAGATAGATGGAGAGTTATCAGGAAAATTGGTGGTGGAGGCTTTGGAGAAATATATGAAGCGTTTGATGAAGCAACGCAAGATCGGGTGGCATTGAAATTAGAATCATCTCGTCAACCTAAACAAGTACTAAAGATGGAAGTTGCCGTGCTGAAAAAGATACAAGGAAGAGAGCATTCTTGTAGATTTGTTGGATGCGGACGAAATGATAGATTCAATTATTTAGTCATGTCACTACAAGTAAAATGTTGACTTGAATATAATAGCTCTCACAACGCAATAGGGTCGAAATTTGGCTGAGTTACGAAGAAATACCCCAAGAGGAATCTTTTCAGTTTCGACAATGCTCAAATTAGGAAGACAAATTCTAGATTCAATTGAAACCATTCATATGGTAGGATTCTTGCATCGAGATGTCAAACCTTCGAATTTCGCCATGGGTCGATTACCTCAAACTGCGAGAATAGTTTACATTCTGGATTTCGGTCTATCCCGGCAATATTTGAATGTCGACGATGAGGTTAGAACTCCTCGGCCAATCGCTGGATTCCGAGGTACGGTCAGATATGCGTCGACTAATGCTCACATGAACCGTGAAATGGGCCGTCATGATGATTTGTGGTCAATGTTTTACATGCTCGTTGAAATGGTCACTGGTCAACTGCCATGGAGGAAGTTGAAAGACAAAGAACAGGTTGGTCAAATTAAGCAGTCGTTCGATCACACGATCTTACTTCGACATCTTCCGTCTGAGTTCCGTTTGTTTTTGGAACATGTTCAAAGCCTCACATACTTTGATTCTCCTGATTACACTATGCTTAGAAACCTTTTCGATGAGTGCATGCTGAGAAAGCGGGTACACGAGAGTGATTTATTTGATTGGGAAACGGCTCCTTCCACAAATCAAGAAGAAGTAGAAATAGGAAATACTCAGCCCTATGTCGATGGAAGACCGACCGGTAGTCAGGTATATGTTGGTACAGGTGGTCATGCAAGTCATCAAGGTCATCCAGTTACAATTGTCCGGTCAATGAAACAACCAAATTTGATCAACAAAAAGGTTCCGATAACGAAAGCAAACGAAGGTTTAATTGAAAATAAGAAAACTCATTTGGAAGTAAGATATTATTTTGAATGATAAAATTAACTGTGGATACTGTGAAGGATGCAGGAATGACAAAGCAAGTAATCTTCTCCAATCCTAAATCGCTGAGTAAAGGAGGTGGCAAGGTAGCTCCTAGCCAGAACACGCCCGCGGTGATCGAAGACAAGAACTGCACATACGGCAGCAATTTGGCTGGAGCAGAAAATGAAAATTTCACTAATCGTTTGACTCTTTGTCGAAATGGTTTCACTCAATTACTAGATGAAAAATCTTATGACGACGGGCAATCGTTCCAAACCGGTTTCCAAACGTCAGCGTGTATCAATTGTGAACCTGCACCACTAGGAAATCGTTCAAATATAATAAAAGCCAATGAAGATTTTGCTAAGGCACCCACAATTATTGAGCGTAAGATTAACCCGTCGGCCTTGAAAGTTTGCAATGAGATTCCTTTTAAAAGCATTGGTCGAGAAATATTGTAAAATTTTAATTATTTTTCTGAAATTTCTATAGCAATTATTTGAGTATTCATTCATTTTAATGTACAAATGTATGATGCAATCGATTTTGTATTACCTACGCAGGGGGTGAATTAGATTCATTTTTATTTATTATTTATGTCC
>CUFF.6819.0
TTAAAGAACAATTCGTTGGAATCAATTGGAATAGAACAATGAAATTTAGTGGCATAGCTCTAATTATGGGACCTACAGTACATTTTTGGTACAGATGGCTAGACAAAATTATTCCTGGAAATTCTCTAAAAATTGTTTGCACCAAGAGTTTAATTGATGGTTTCAGTTTCTCACCAGCTTATATATGTGCTTTTTATTTGATTGAAAAAAGTTTCAATAAAGCGGATAATAAGTCGGGTCTTTTAGGATTGAATATTAACGGATTTAAATATTGGGTTTTTGAGACAGCCCTCGCATCTCCCCTTCAGATTTTCAATTTCAGGTTTCTGCCATTGAAATATCGGGTCGTATTCGATAATTTTGTCAGTTACTGGTTTGATACCGTTTTTGCTTATTTTTTCAACAAAGAAGAATCCTGATGCGTGACC
>CUFF.6866.0
GACAATAGACTTATGACACGTCATTATTTCGCCGTGTAATCCATTAACTTTCAATCAAAATATTCTAAAATGCGATCGCGACGCTTGCCAATACCAATAATGAAGCTTTATCATTCCTTAACCGTATTCTGTACAATTATTTGTCTAACCAAATCCATTGAATACCCCAGAGAATTGGATGGCATATCTAAAAATATATCTAAACCAGAGAGGATTTTTATTACAAACGATGAGACAGGAAATCTTTTATTGAAAAAATTGTGGTTAAACCCAGGTCAAAAGCTCAATACAATTACAGAAAGGAAATTAAAACAAACAGACACAATTTACGAGACTTCAAAGAGAAAAAAGAGAAGCATTCTTCAAAAGATATATCCTGGAACAAAATGGTGTGGTCCAGGTAATAATTGTCACAAATTTGAATAAAAAAATTACGTAATTTAATTTAAGGAAACATTGCTGAAAACGAATCGGATTTTGGGGAAGAAATTGAGACCGACAAATGTTGCCACGAACATGATAAATGCAAAATGTTCATTGGAGCTGGAGAAATTAAATGGACTTTTAAAAACAAATTCTCCCATACTTTGATGTCATGCGGATGTGATGATGAGTACCTATCATTGTTTCGGATCCTATAATTCATATTTCGATTATCTAGATTTTATCTTTGCTTAAAAGAAGTCGACAATCGAGTTTCCGACAAAGTCGGAAATCTATTTTTCAATGTCCTTCAGGTGAAATGTTTCCAGAGAGAAGTGATAAAAACTTGTGTTTCTTGGTATGTAATTGGAATCTGGTGTCGGAAATATCAGCGCCAATTAGGGATAAAACTATACAATTCACAAAATTGGAATTAGTTTGCTAAAGATCTCATGATTTTCTAGGATA
>CUFF.6870.0
TGACCTAAAGGTATTCTATTTAAATGATGAAACGCATCAACATTTATGTCTACTAGAATGTCGAATTTTATAACAATTGTAACTATAATATATACAATAATCTGTGCTACTCATTCAGATCCCATGACAGTTCACAGGTATGTCCATGAGAAAACAAATGAGTTGTTTTATGCCATTTCAAATAACAAAACGACTCAGATTCTATTGGAAATGTCTACCGGAGAATTAAAATGTTTCAAAACCGACAAGGGCTTGATTCGTCATATTAAGGAAAAGGCGATTTATTCGCTCAGTTCATTGGAAAAAAGAAAATTTCTCGTAGAAAACAAAGCAATAATTAGTAAATGTACAATTAACTCAACTTTTAAAAGAACAAAAAGAAGCATCCTACAAAGAATTTTCCCGGGAACAAAATGGTGTGGTCCAGGAAATATTGCTCAAAATGAAAATGATTATGGGGAAGAAATAGAAGCGGATAAATGCTGTCAGGTCCATGACAGATGCCCAAATTCTATTCGATCAGGTGATACAAAATGGAACTTCAAAAATAAACTTTCCTACACCCTTATGGAGTGTGGTTGCGATGATGAGTAAAACAAATCTTTTTGTAGTTTAAACTTATCAGTGAAACTTAGATTCTACCTTTGTCTGAAGGAGGCAAATACTGAAGCATCTGACAAAATTGGGAAACTATTTTTTAACTTCGTTCGCATGGAATGCTTTCAAACCGAAGTAATTAACACTTGCTTATCTTGGTATATTCCTGGTGTTTGGTGCCGGAGAAAAGGTCGTCGTTTAGGCGTCAAATTATATCATGCAAATCCTTGGAATTGAATTGAGAAAATATGAGAAAACAGAAAACAGAAAACTCATTTTTAACTGCCATCAGATTTCATTTGTATATATTTTGCACGTCTAATAAATATTTTCGTCTTGC
>CUFF.6923.0
AATTATTGACTGAAACAAAAGATAATTTCAAATTAAATGAAGATGCTTTGAAAGAAATTTTAGAAAATGAAAAAATTAGGGATAAGTCTGTTGTTGTTATTTCTATTGCAGGTGATATGCGTAGGGGCAAATCGTTTATGCTGAATTTTTTTCTTAAATACTTAGAAGCTGAAGATAAAAATAATTGGTTAAGTGATCCAGATACTCCTTTAACGGGGTTTAGTTGGAAAAATGGTAGAGATTGTGATACAACTGGTATATTAATATGGAGTGAACCATATCTTATGGAACTGGAAGATGGTGAAGAGTGTGCAGTTTTATTAATGGACACTCAAGGTACATTTGATAAAAAATCAACAATGAGAAAGAACGCAATGATATTTGCATTAAGTACTATGATAAGTTCAATGCAAATATTCAACGTAAATTCACAACTCCGAGAAGATAATTTAGAATTTCTAAGTGTATTTATTAATTATGGTAGATTGGCAATGGAAAGAAATGAAACAATTAAACCTTTCCAGCATTTGCAATTTTTAATTCGCGACTGGAATAGTCCGTATTTGAATCCGTATGGATTGGAAGGAGGAAAGAAATATTTAGACGAGTTTTTGATGTACGACGAAAATGACAATCCTCAAATAATCGGAGTACGGAAATTCCTTCATCGGTGCTTTTCAAGAATCGATTGTTGTTTAATGCCTTTCCCCGGATCTAAAGTGAGTTTGATATCGATTAGTAAGTTTGAAAATAAAATCATTTCAGGTGATGTCTAGCGAAGTGTTTAATGGGAAATTGAGTGATATTAAAAAGGGGTTTGTGGAAAATTTACGTTTATATGTGCCAAAAATGCTGTCAGCAGATTACGTAGTGCCGAAAGCCATCAACGGTTGCAATATCACTTGCCAAGAGTTGCTTGAGTATTTCAAAGCATATTTCCGGATTTTCAGCAGTGATGATATTGTGGCTCCTCAGGGAATATTCGATGTGAGTTTATTGGCGCCAGTTTGACATAGCTGGTAATCATATGTTGATAGGGCATCGCCGAGGCGAGCAACATGGCGTCATTGAACATATGCAAGCGTTTCTACAATGAGGAAATGGAAAAGATCTGTGCCTCCAAATTTCTCAAGGAAAGTAAGCTGCAGAAAGAGCACGAACGGATATGTGGTGCCGCTATTGATAAGTTCAACAATAGAAAGAACTTCGGCAATGCTGAGCATTCCGTACAGTTTCGGTTGCAATTAGAACAGGAAATCGAGGAATGCTTCAAAATTTTCGTGGAAAAAAATTCATTCAAGAATAAGCTCGATGGAGAAGCATGGACACTGTTTGTGCTCGTGATGTGGTACATAATCGGGCAAATTCTTCGTTACATCTTGACTTGGATTGGATTCGATACCGCGAGCAGCTGGATTGGTTGGGCGCTGTTTGTCATCGTGCTTACGGCGATATCGTGGGGCGTCGCATATTGCACTGACAGTCAGATCAAGGAATACATTGATGAGGTTATCAATGCCAGCTGGGAATCGTGCCTGCGTCCAGCATATCGGTATGTAGCTCAGCGGTTGGTCAGTCAGCTGGCCCAAAACTCACTGCGCGCAATCCAGTAACCTGATCGATCATTGCCATAATCGAAGCCGCTATGCTCAATCACACAGTTACCAGAACTTGCTGATCAATATCACATATTTGATGCCTTGCTAGAGTAGTGTAGTTATCATTATCCCGTGGCCCGCGTATTAACAGTCAGAGTCGAACACTTTATCGATACGGTTTCCTTGGAATTGTTACCACTGTCTTTGAACTGGTGCTGCTTTAGAGTTTTTCTATAATTATTCCCCTCTTTTCTAATATTAGCAACCGCATTGTGGCGGTTCCACAATTTGAGCTTCAATTATTGTTTGCAATTTGTTATTATTTATTGTTACTATTAATAATATCCAATCAGAATCGAGTGTAAATTATTATTAACAAATTGATGGAAAAAGAGCTTTATTCACTGAGATTTGATTGTGAATAAATACTTTTTGTCTTGGATGTGTGCATGCTTTATTTTTGTTCGGTTGGGATTTTCTGTTACCAGAATCCATCAATATTTTATTTTAGGAAATTCGGGAGGATCTATTA
>CUFF.7149.0
GTGACCTATTCTGGTGGATAAACATTACAGTTTCTATTCTTTCAGGGTCGACCCGCAGCGACCATCGGCTGGCCAGAAAAGAATCAT
>CUFF.7149.1
TGATTACCTCAACCGGGTCGACGTTGCTTCGAGTGGATTTGCTGACTGGGTGGGTGTGTCTGCCGTGTAGCCCTTGATGAGGAACACACTCTTTGCTGATATTATCACTCAATCGTCGATGCGTTGTGTGTGGGTAGATTCGAGAATTATTGATCGTGACATTCTCGTAAAATGTCATGTTCCATATTTATTTCGGAAATTCAGCATTTTCATTTGCAACCGACTATTCTATATTGGGTGGGTGTGTTGTGCAATTATATCATTATATCATGTATGCGACGTATGGATTACATTTATTGCTGTCGGGATCGTAGTAAGGTGTGCGAGGGGGAAAGTGGGCTGTATTGATTTTTGTGGGGTAGGCATTTTTGTATGTCTACAATATTTACTTTATTAGTTCGATTTTAGATTTATGCTCGCTTGGCTTTGATCGGTGACCTATTCTGGTGGATAAACATTACAGGGTCGACCCGCAGCGACCATCGGCTGG
>CUFF.7220.0
AAGCTCATATCATTCTTCTAGAAACCACGTTTTTAGAAATGGCCTCAAAAGCATTTAAGAAATTTTTGCCTTTATTTGATAGAGTTCTAATTCAAAGATTTGATGCTCAAACCACCTCCAAAGGTGGAATAATGCTTCCTGAATCAACGAAAGGTAAAGTTTTAGAGGGTGAAGTTCTTGCTGTTGGTGAAGGAATGCGGGCGAATGTAATTTTCTTTTACTAATCAATTTGGTTATTAATGTTAATGAAGGATGGGAAAATTTTTCCACTAACTGTCAAAATCGGCGATAAAGTATTTTTGCCCGAGTACGGAGGAACCAAAGTTTTATTAGAAGAAAAGGTATTTTAGTTAACTAAATAACAGTAAAGTAACGACATATTTCAGGAGTACTATTTATTTCGCGAGTCAGATCTTTTGGGAAAGTTTGATTGAATGAAATTATGTTAATCGCATTTAGTGTATTTTAATTAGAAATAAATAGTTTTATAGTAATCACTT
>CUFF.7289.0
AAAAAGTCAGCTTATGAAAATATTTTAAAAGGTGTGAATGGTGAAGAAAAAGAAAAACGGTTAGCTTCACAGTTCATAGCTAATTTTTTCAAATTATTTCCGCAACTTTATGAAGAATCGTTTAATAAATTGCTTGATCTATGTGAAGATGATAATGTAATAATTCGTAAACAAGTAATTCAATATTTATCGGTTATTGCAAAATCTGTTCCGGAATATATTCCTAAAATCGCAGACACATTGACACAAATGCTAATAACAGATGATAATACTGTAATTCTGTTTGTTTTAGAATATAATTTACATTTTCAAATAATAGGAAGTTAGTTTAATATACAGTGCATTAAATACTGTCATTAAACTTGATCCTAAAGTAGCTTTTGAAGCTATATTTAATCAATTAATAACTCAACTTGAAGAATCAAGTGAACTTATAAACACGTTTGCTTTTAAATATTTAAATGAAAAATTTTCCACTGAAAATGATTTTAAACCCGAAATAGAAGCTCTAGTTGAAGCGCATGGCTCTAAATTACTGATTAAACTTTCAGGAAAAGATGAATTTCCATTCATTATTGGAATTCTCTCGGCACTCAAATCAAATTCTACACTTACTGGACGACAGAAATTAGTTACTGAAATATTAGAACAAGCAAAATTAATTGGCAAAATTAACACTGACGCCAAATTTTTGACATTGCTTTTAAATTGCAAACAAGCTGCTAAGTTGGTTTCGGAAAATGTGCATGCAGATGATTTGTTGATGCTGTTGTTAGACAATTTAAACGACATCGTCAAGATGGCTAAGTCAGTCGAAGGATCAAAACTTTGTGACATTTTGAAATGCTTGGTGGATTTCTTAAACAGAACGCAAAATCAAGATGCAAGCACTCAAATTTCTAAGCTTAATTTCAAAGGAGAAGACGGATTGAAGTGTATAAATAATGTATTCCAAATCTGCTACGATCAATTGCTCCCGGTTCCAGAAGAAGTCACTCCTGAAGTTCTAAATACTCACAGTGAAGACACTAACAAACTCAAAGAATTGGAATGCATTTTATTGGCTACTTACAATGTAATTATCTAATTCGAAACAGGAAAGCGTTTTATATTGATTTAGCTGTGCAAATTCCGCCCAGAAGCAATGAACATGAATGAGGACACGTTGAAACAATTTAAGCTCCGATTGCAATTCCTAGGCAGATACAATCAAACTGCCAGCAAAAAGGCCTCTGATGCCGTTGCAAAACTTTCCCGGGCTGAGCTGGGATTGGGTGAAAATCGTGATAAATCTGTATTGGTGAAGGTTTGCCAGTTGCGCTATACACCAGATCGATAAATATAATCTCCTTCAGGTTACTGCCAATCTCCAAATCCTGGTGCGAGAGTTCTTTAAAGCAACCCCGAATTTTAAAATCCCCATTAGTCCGTCCTGGAATCTACCGGTGGAAACGACAATAAGTGTGACAAAGCGGCTCTCATCCAACAATGAAAATCCCACTCCACAGAAATCCAAACCGATTAATAAAGGCGCCAATTTCAATAATCGCCGTCGTTGATAGATTTGATGATCTGTATTTGTGCATTAGTTTATAATATATTTGTTGCAGTT
>CUFF.7443.0
GATTTTTATTTCCACAATATCTGTTAACACCCTATTTTTGGAGTGAAGAACAAAAATCAAAATTCTTTCAAATGGATTTAAAAATTCGTCAATGTTATATTGAAAAATTGAAACATGATTTCGAATTACGGTTAAAGAAATTGCGTGAATCAAAACAAATTGATTCTCAAACGTATGATTCCTGTAAAATGCTTATTTCGAGTTCTACTCATGATAAATCATTACACGAATTTATTCCAATTTTCGAAACGCATTTCAATATTGATTCACTATCCAAATCATATATGTGGCACCTAAATAAGTCTTACCCTCTACCCACCAGTTTATTGTTTGTTAATCGGTCAAAACTCAAACTACTTAGCAATTTCATTTTCTACGAAGATCATCATTTGAAAAATGAAAATATCAAAAATTTAGCCGATTCGGATTTGTTTGAAGTAAAAATATAAAACTGTAAATTCTTAATAATTTTAGTTGTGTTTAACAAGAGGCTTAAATGCCTACATTTTCCCAAAGGAAGATCTATTGGAATATCTTAAACTCTGGACAAAAACTAGCTGCATGGGAGAAGTTGGAGACTCCAGTTACCGATTGCACCTCATTCTGTTGCTCTCAAGTAAATTTCAAAATAAATCAAAAGATACAGATCAGCAAAAATTATAAATTTTGTTTATACAA
>CUFF.7500.0
CAGGCAGTTTTGTGTTCGTCTTATATTCCCATTTTCAGTGGGTTTATTCCATTGACATTTCGTGGAGAGTGGATGATTGATGGTGCACTGACTCGAAATATGTTAAAACTCGACGGTAAAACGATTACAGTTTCACCATTTTCTGGTGATGCGGATATATGTCCTCGTGACGATTGGGGTTATGGTCAATTATCAATTGCCGGTACAAGTTTTCTTGTAAATTCCGAAAATATTAAGAGAATCATTAATATATTTTGGCCAAAATCACCAGAAGAATTAGGAAAATTAACTCAACTTGGATATAGTGATGCATTGCAATTTCTTGCTAGAAAAGGCAGGAGTTTTATATATATACATATATATTCTCAATTCGTATTTTTATAGGCTTCATAAAATGCCAGCTTCATCGACATCACACAGTTTTTATGAAAATGAAAGTTAAATCTCAATGTCGAATAATTGATGAAAATTGTAAAAAATGCAGAAAGAGTCTTCATTTAGCTCTGAAGTCGTCTTTGTCACATTCTATTTTGGCAAGTTTCGCTCCACCGGAAAAATTTTCTCTATACAGCAATTGCATAAGTAGAAAAATACTAAAATATTTGAAAATGCTAACGCATGTTACAACGATGCCAATATCTTTAATTATCAAAATAATTCACAGGTGTGTTAGACTTTTGAAATGCATGCCTTCTCATTTCATTGGATCATTGGTCAATGTGATTAGGACTTTGTCGTCATTGGATGATATTTTCAAGAAAGTGTTATCAAGTGCTTTGGAACCTAACTTTCAGCATTCGTATTTGTGCGAGGCACTAAAAAACGTTCCAAGTAACTTTTCCGATTATCAGATTGAATCAGGAGAATCGGAAAACTTTGATTCGTCTGAATCGGAAGATTCAGTTATCGAATTGAAAGAAACCGAGCTTTTGGATATTCATTTGCCTTGTATTCTTAGTGAACAAAAGAAACAATTGCTTCAACAAATAGGAGATCTTGATGAAGTCATCGAAGATATCCATGTTGAATCATTTGATGGTCAAGAGATATATAATATCGATGAAAGACCAGAAATTCCGGGAGCTGAAAATAAAAAGGAACCAATTGACTCTTTAAGAGGTGAGGCTGATGGTTCCGAATCAGAAATCACAGTTAAATCAGAAAATGATTCCAATCGTAATATGCATTTGGATCTGGATCATCAAATGTCATGGTCTTACCAAGACATGAGTAACCCTGGAGAAATTAATTATTACGTTTTGGCTCCTATTTTAGAGAATAATTATTCAAACTCTTCAGAAGATATTTCTCAGATGTCATAATATTTCATTTATTTTTTTCATTTTGATTATTTTGGTTGCAGCTTATTTTTGATTGTACAGGA
>CUFF.7604.0
AAATGAAGAGTATAGTTCCTATTATGATACCAGAGATGACTTTTTTGACTATGGGTTGGTTGTGGTCAAAAATTTGAAATATACAAATCAGTCCAATATTGTCGAAAATCAAATTGAAGATGTGAGTGAGCTTTCCACAACGTTCTCGTTAACAGATAGTTCTGACGAGTCCTCAATTCATGATACTAAATCAGAAATAAATTGGTCAAAAATCTTTGAAGTTTTTCAAAATAAAGGATTTTTAAATCTATGTGTGGCCATGTTCATTGCATCGCTAGGTTATCAAGTACCCAATGTACACATGGTTAAATACTGTAAGGAATCAAATATTGCAGGAAATCCACAAATTTTATTGACATGTTTAGGTGCCGCTTCAGCCGTGGGGCCACTTATTAATCCATTATTCATCGATAAATTTGAGCAACATATTTCTAAATTTCGAATCTTTCAGATATTTGTTTTAGTATATGGCATCTCCGTTACGTTCCTGACTTTGGTCAATCACGTCGTAATTCTTATGATTCTTTGTCTTCTTATAGGATATGCAGATGGATCTTTATCAACTATTATTGCTCCCTTATTAATAGATCTTGTTGGCAAAGAACGGTCAGGTAACTGTATTGGTATATATTATGGTACCATCTCAATTCCTATAACAATAGCAGCTCCCTTAGCGGGT
>CUFF.7724.0
CATTGGCTTAAGAAGAACCATGTTCTTCATTGGTGGCATTTCAAGCTTTATCTTTCTCTCGGTGTGAAGGTGAAAGTATCAAAGCTAAGGGTATAACATTGA
>CUFF.7796.0
CTTTACAAAGAATTTCACACGAATGTCTGAGAAATATTTGCCCTCGTTCAATAATGAAAAGTACAATTGGAGAAAGTTTGCCAAATTTATCAATTTCCGGTTACCCCTCAATTGTCGGAATGTCATCTGAAAATTCGCCTATTTATCAAATACCAAGAGGTAAATCGTCCATCAGATTCTCACTCAATACGCTATCAGAAAGCTCCCTTAGTCATGTCGAGACGGATAGTTTAGATGGCGATGCAACTAACTCCGAAAATAAAAAGGTTCCAAGGCCACCACCTGGTGATTTCAACAAAGGACAATCTGAATCATCTGACAGCATCAAACACCGTATCGATAACCAAGGTAAAAAGCACAAAAGAAAACGGATTAGGCAGAGAAGAAAATCTGATAAATCAAGAAATGAATCTCCCACGAAAAAGAAAATCATTACTACAGATCATATTGTAATCGACACAGATCAGTGTCAACAAATTGAATTATCAACCAGCGATAGCAATGCTTTATCATCTTCTTTTGAATACGTCCAAGAGAATTTTTATCCCACTTTTTATTTTGAATCAAATCCAGAAATATCTTTACCAAAAGATGAATGCATCAATATCAGCAAAGAGAGATCAAAGAAGTCAATTAAAACAAATTTATCAAATTTTATCAGTGATGATTATGAAAAATTTAAAAAATCAGATCAATTACTTACAAATTT
>CUFF.7808.0
GCAGATGATGTTTCTTTATCCTTTCAATCTCAACTTGATCCATCAATTCCTGAATTTGAAAAAAGTTCTGAAATTGGATATTACGCGGATTCTGATGTGTTTTCGCATTTTTCTTCTTCTGATCTTCCCTTATTTCCTCCTTCTAATTATCAGTTTAGTGAAGAGGAACGTAATTTGAATCTGGATTCTTTGAAACCCTCTAACTGGATGCATATCTTCGAAATGGAATTGAAATATTTAGAAGGTCAAACTGACGCTTTCTCATCAGCTACCGATAAAAATCAAGAACATTTTGATATCGGATGTGATCATTTCTTTGATAATGACAAGCTTTTCCGTGTTACTGAAAATGCTAGTTTGAGACTTAAAAATCTCGAGAATAATTGCAGCAATTATGTCTCAAATCGTAGATCTTCAAATGCATCTATTCCAATAAATGCTGCTTCACGTATCTCTTCTCCATTTCCTGATTCTGATAGCCCGTCCCACCTTTTCCATCTTCTTGATTTACTTAAAAGGCAAAATGAAATTATTTTAAGTTCTTCTTCTCTTTCTCGTGATGATATAGAGAAACAGTTGCAAGAACATCGTAATCGCATTTCAGATGTTAGGAGTCGTCTTTCTAGGTATTTTGTTATATCTTTTATATTTAATTATTTGAACTTAGATATTATAAATGCATTTCTTCCATTTCTACGGAGAAAGTTAATTTAGACAAGAAAAACAGTGAAGATAAACAGCCTCCCTCAATTTGGCGAAAATATAAAGAAAAGCATATTATTCCC
>CUFF.7871.0
TTCAGTTGGCGATAAATTATAAATTTTGGTTAGATGGATAACCGATATTGGATAGTTTCCATTTATTTTTTTGTGGTTTTGGATGAAATTATTGCTAGCAAAGAGATTATTAATATTTATGTTGTCACACCGTATGACAGAAGATTTCCATTTTCTAAAAATAATTTGGAACCAGTCACTTTTATGGCAAATGAATACATACATGCAAATAAAACACTTACAAATCATTCACTGCAATTTTCTTTTCTCGATTCCGATTGTGAACCGACTGCTGTTTTAAGTTCTTTTTTGCAAAAAACTCACAGGGAATGTTCAAAAAATGAATCAAAGCAAATTTCAAAACGATTTGCAGCAATTATGGGCCCAGTGTGCTCTTATACAATATCCATCTTTTCAAGATTAAACACAAATTTGTGGAAAGTTCCAATCGTGACAGTGGGAGCTTTTGGCCAGCCGTTTCGTGATAGAAATGTGGAATATGAAAGAGGATTTCATGGATTCAAATTTATTACAGCAGCTGGTTACCACTATCAAGATCCAGCGGAACTTATCATTGAAATGTTTATAAAATACAATTGGCAAAAATTTATTTATTTTTCTACTCTGAATCTTTTCGATTACTACTACGACTTCAGATATTGTCAGCTGTTTTCCACTGCATTACAACAGCTGATTAGAGAACGTAAAGTAAAAATTGAAATGCTAAGGAAAAAACTCAATGAAACTGCAATAAAATCCTCATTTAAAAGTGATTTGTTAAACGAATATAAAAATTACTCGAGTAA
>CUFF.7916.0
GGAATTCTAGTTATGAAACTTGTAATGATTGGCTGTCTGATAGTACTGGCAAATGTAATGAATTTGTAGAGTTAGTTAAGCCATTTGACAATCATCGGGAAAATTTTAGCTATCACAATTCTAACAGGGCCTTAAACATGGAGCGATTCGAAAGCAATTTAATAGAAACATGTATAGAAACAGATAAAACAGAATCAAAAGAAGATGTTAAGGAAAATCAGTTAAATCCTCTTGAGTTAGTCGCAAAAGGAACAAATAAGGATGATATATTTGGTGAATTTTCCCGAACAAAGCCACCTGCACCATCATCTAAAGTGCCATTGGAACCTGTTAAATTACTGACTTCTTCTGGTGTAATGATGAGTACACCTGTTAAATCTGGATTTTCTTTTGGTTTGAATTTTAATGAGTATTCCCAATCGGCAAAATCTGTCGATTCATCTGAGTCTTTCATTTCAAAAATCATCTCGAATCAACAATTCGATGGAATTAATATATCAAGTAATAAATCTTCATCTTCAATTCCACAAGAAACTTGTCAAGATGAATTGTTACAATCCAATTTTCCGGACAAAGAATCTCAGTTATCATCGTCATGTATTCCTCAACCAGATATTAGATTATCAAATGAAAAATCTGCTATTAAATCAAAATCTGAATTAAAATCTACCGAAATGTTTTCTAACACAAACGTTGTAAATCAGAGATCTATGGAAATACCGAGTGAAAAGAAATTATCTGAATCGAATACAGCTTATAAATTATCTGATTGTGTCAGTAACAATCACCAATCATTAAATACTGGAATTCTTTCATCTTCATCTCAGTTATGTCCCCCTCCTGGTATGTCCAATGCTCATCTACTTCAACAATTTCAAAATAATCCTCAGTATTTCTCATTACTTAACATTCCTAATGGGTCTTCAATTTTCAGTGGCTGCAATATGAACCAAGTTAATGATTTTTCTGACGTTGGTCAAATAGATGACAACCAGACTCAACAATCATTTATACATTCGGAAACCAACAAAGAATTCAATCAAAAACCATCGAATTCCAAACATAATATGTGTAATGTTCAAACAATACCAAATTCGAATTCAGTTAACCAAAATCAACAAGTTATGTTATCGAAGATTAGTGATTCCGAAAATCAAGGAACACACTCATCTACTATTTTATCAGCAATGCCAATGTCTAATATATGCTGTTTTCCATCTGTTTATATGAATAATTTTGCAAATTTTATGCCCACAGTGCAGGGCCATAATTCTTCATCTCAGTCTTCAGATGCCAATCAATCGTCTGTTTCGAATAAACAAATTTATAATCTCCAAACTGTTCATCGCAATTATCCCATGACTGACGATTATGATGATATGATCCAAAATAAACAAAAATTTCAGCGTGCTCAAAACTATGTATCAAATTATGTAGCTAAACCTCAAGATGATGCATTAGATGTTGAAAAAGCTACAAAACTTGCCAATAATCCTGCTCAAATTAATAGGCAATCAAATCAACAAAATATGGGTGCATCTAGTCGATCTAATCAGCATCAAACTCAACAGCAATCAGTTCCTAATGATACGCGGTTTCTTGCGTTTCATCATCAACATTCAAGCCATCCTTATCAGAACAATATGTTTAATTGTGTTACAGCCACCGGAGCTCATCCAACTGCTCCTCATCCTTATGCTATGGCTCATCAAGGGGGAGGTTTACAGCAAATACATCCTCAACAGTTGCATTTGATGCAGCAGCAAATGCATAATTTTCCTACTTCATATCAATATCCGGAACATCTTATGCCATCGATGGTTTCAAACCCAAGTAGTAGAAACAATATTTCGCAAGGTTCTGGCTCATCTGGCAATCAGTCAAGGAGCAATCGCGCAAACACCCAAATTTGGCATCCTTCAAATTAAATTCTAAAACTGAGATAGTCATTAATAACTATTTAAATATACTGTTGTTAGTGTGTCTTGATATTTATATTGTGAGATCTGTTTATTGCCTCATTGTCTATAAGATTCAGGTGCGTGATGTGTATTGTATGATATGGAATTTTTATTACAGATAAGTGAAATTATTGTACTATTCATATAAATAATTCTCTCAATAGATAATGTATCCTAAATATTCAAAATGCATTTTAATATAGGTTATGTGGTGTTAATTTATCAATTAGTGAAAATCAAAACATTTTATTTAAGTAATAAAATCAATCACAAAATTAAATATTGTTTAGGATCGAGAACCTTTCCTTCTTTAATAGAATCTAATATCCAAAATTCATTAACACTGAGGGCATTGATTTTATGAGTATTGATAACAATACCAGCTTGCCTGAAAGATTCACTGACTTTGCCACCAGCTGACTCAATAATAATTCTTAATTTATATTTCTGCATTCCATTAGCAGTTGATGATATATACATTGAACTGTAATCGTTGAATAGAGATGTCACAATGTCAACATTTGAAAATGGTACGTCAATCAAATCTATTTCTTTCACCTAATCAAAATTAAAATGACTGGATATGAATTAACATGAATTACTATAAATGCTGAATAGTTTAACCATTTTTTCGATTGACTTGATTGGTGAATC
>CUFF.8066.0
TTAAATTCAGTTTCCTTGTAGTTGCACTTATTATTGTATAAAATAATGGATATATTTGACCCAAATTTTTATAATACAAACTCGCAAGATTTAACATTTCTTGATACTGGTGAATCAGATTTAATTGGTGGTGGTACTCAAGATACTGATATTGATTTTAATGTATTTACTGTTCCCTCACAATCTCAAACTCAAACATCGCAACTTGATAAGTCTTATGAACCAGAAAAAGTATAATATTTAAATTATTCAGAATTTTAAAAATAAAATATTCCAGCACGAAACAAATGTTGATTTGTTAGAATCAGCTATTAGTAATTTAAAATTCGAGGAGGAAGAAGAACAAGAAACCGAACATTCAAAAACTTTGCCGGAGTATGCCTGTGCGTATTGTGGAATACATGACCCTTCTACTGTTGTCATGTGTAATTCAACTAAAAAATGGTTTTGCAATGGACGAGGCAACACTTCAGGAAGGTAAATCAAACAATTTTTTTGTTAATTAACATTAAATTATTTTAGTCACATAATTCATCATTTGGTAAGAGCTAAAACAAAAGAAGTTACTTTGCATAAAGATGGACCTTTAAAAGATACTGTCTTGGAATGCTATGTGTGTGCAAGTAAAAATGTTTTTCAACTGGGCTTTGTACCTGCCAAAGCCGAATCTGTTGTTGTTCTTTTATGCAGACATCCGTGTGCACAACAAAATAAAGATATGACATGGGACCCAAGTTCATGGCAACCATTGATAATAGATCGACAATTTCTATCGTGGTTAGTTAAAGTACCAAGTGATGAAGAGCAATGTCGTGCTCGACAAATGTCAGCTCAACAAATCAATAAACTCGAAGAATTATGGAAAGAAAATCCAAACGCTACTTTGGAAGACTTAGAAAAACCTGGTGTTGACGAAGAACCTCACCATGTTATGTTACGTTATGAAGACGCATATCAATATCAAAATATTCTTGGTCCTTTGGTAAAATTAGAAGCCGATTATGATCGTCGAGTAAAAGAATCTAAAACACAAGAAAACGTTTTTGTTCGATGGGAACTGGGCTTGAACAAGAAACGGGTGGCTTATTTCAACTTTTCCAAGGCTAATGAAGGAATGAAGTTAATGCATGGTGATGAGCTTCGTTTGCGTTACGTTGGTGATACCAACAAATCTTGGACAGGTGTTGGTCATGTGATAAAAATACCCGACAGTTATTCCGATGAAGTTGGAATAGAACTGAAAAATGCCTGCAACAATGTACCAGTGGAGCACAGCTCAAATTTCGTGGTTGATTATGTATGGAAGTCAACTTCATTCGATCGAATGCAGACTGCGTTGAAAACGTTGGCCATCGACGAGAATTCCGTTTCGGCATATATCTATCACAAATTGCTCGGCCATGACGCCGACGAGATGATTATGAAATGCAATATTCCCAAACGATTCTCTGCTCCAGGATTACCGGAACTTAATCACAGCCAGGTCTATGCGGTTCGTACTGTGTTGCAACGCCCACTCAGCCTCATTCAAGGCCCGCCTGGGACCGGTAAAACAGTCACGTCAGCCACAATTGTCTACCATCTCAGCCAAATGAACCATGGCCAGGTGCTCGTGTGCGCTCCCAGCAACATTGCTGTCGACCAACTGACGGAGAAAATCGATAAAATCGGTCTGAAAGTCGTTCGTCTCTGCGCGAAATCCAGAGAAGCAATCCAATCACCAGTGAGCCACTTGGCACTCCATGTCCAGGTTCAAAACATGGATGGTAACAGCGAGTTCAAGAAATTGCAAGAGTTGAAAGACGTCACCGGGGAACTGATTCAGTCCGACGAGAGGCGATATAGGATGTTGAAAAAACAATTGGAACGGGATTTATTGATGAACGCGGACGTGATTTGCTGCACGTGTGTCGGCGCAGGCGATCCAAGATTGTCGAAGATGCGATTTCCATGCGTGCTGATCGATGAGTCGACACAGGCTACCGAGCCAGAATGCTTGATATCTCTTGTCCTCGGGTGCAAGCAGGCGGTTTTGGTGGGTGATCACTGTCAGCTGGGCCCGGTTGTCATGTGTAAAAAGGCCGCTAAAGCCGGTCTCAGTCAGAGTCTATTCGAACGGCTGGTAGTGTTAGGCATCCGTCCGATGCGTCTGCAAGTCCAATATCGAATGCATCCGGTTCTATCGGCGTTTCCTAGCAACATTTTCTATGAGGGAAGCCTGCAAAACGGAGTAACGGCGGAGGAGCGCAATAATAAAATCGATTTCCCGTGGCCGAATCCCGATAAGCCGATGTATTTCTATTGCAGTTCCGGGCAAGAGGAAATGGCAAGTAACGGCACTTCATATCTCAATAGAACCGAAGCTGCTACTGTAGAAAAATTGGTTACCAGGCTGTTAAAGGACGGAGTGAAGCCGTGTAACATTGGGGTTATCACGCCTTATGAAGGCCAGCGCGCGTATTTGGTGCATTATTTCCATTTTTCCGGCCAGCTAAACACGAAATTATATCAGGAGATCGAAGTTGCTTCTGTTGACGCTTTTCAAGGCAGAGAAAAGGATTACATTCTTCTATCCTGTGTGCGAGCCAATGAGCATCAAGGAATCGGATTCCTCAATGATCCTCGTAGGTTGAACGTCGCTCTCACTCGAGCCAAATACGGATTGATAATTGTCGGCAATCCGAAAGTCCTAGCGAAACAGCCTCTGTGGAATAACTTATTGCATTGGTTCAAAGAACAACATTTGCTAGTCGAAGGCCCGCTGAACAATCTGAAGGAAACATTGATCCAGTTCCCGAGAGTGAAAAAAATGGTTAATATGGTGAATCCGGGCGCGAAATATATGCAGAACACGATGTACTCGGCCAAGGAGTATAAAAGCATTCCTCGAATGACCCAGCAAGGCGGCCCGGGTTCCATTTACAATCCGAACTCCCCTCGGTCCAATATGGCATTCAGTAACGGCCCGAATACGTTCTCCCAGATGAACATGACCCAGAATAATCTAGTCAATACGATGCTCCAGAATCAGTTTGGATTCAGTCCTTACGATCCAATGAATTACATAAACTCAAACCGGCAATTGAATGCCGCTGCCAACGCGAGCAATCTCCCGGTTCCGATAAATATGCTGTGTCCGGCACCACCGCCTCACCCGGCATTTGCTGCGCTCATGAATAATGGTCAGAAATATCAGCAAAACAACATGATATCGATCACAAATCATCAACAGAATCAATATCAAACCAACTCCATGCTGAACAAAGCTCCAGGAGGGCCGGTTTCAGGGCACCGGGCTCCCCCTCCGCGGTACAATAACCAGAACAATTACCGTAATATGAACAACACCAATATCAGATCGGTATACAATCATGGAATCAACTCCGGCACGGTTGACATGCTAACGCAACCGATGTCACAGGAAGGGTTCTCAGCGGGATTGAGTGGGTTATCACAGAACTCGATGGGACGAGCAGCAGCCGGCGGTTTCGGTGGCTTGTCCCAGCTGTCACAGGACGGACTGATGGATCCTCACTCGTCGAACAACATGATGAGCGATTATGGATTGCTTTCCCAGGATTCCACCTACCAACCGATGATGACCAATCAAATGCGATCCAGAGACTATTTCACAGGAGAGCTAAACTCACAAGATATATCTCAAAATAGCGGCTATGGGGGGGCTCCAGCTCCGTTATCCCAGTTGTAATTGATCCTTGGGCACAAGTTTTCTCGCATGCATCAACAATGATATCAACATTGATGATAATAAATGGGTATAATCTCTGAGGGTGCTGATGTGTCGGTCGATGCACAGGCGTACAAGAATTTATCTATTCGGATTTGCGAAATATAAAAGTTAATAAATGGGATGTAGCGAGAGATTACTTATTATAAAACATAAAAATATAGATAATTGTGTTAACAGAACTGTTTTAATTCGTCAATTATTAATTTCATTATAATTTTATGTTATAATTGTTTTTCTGTGTGTGTGTTCGTTCCTTTTTGTGTTCATGATCATGTGTGGCTTTCATGTTTCACTTATTTCTACAATTAAAACTTGGGCGCATATTATTCAAATCCAACGGCAAGCATGTGAAATGTAGCAGCACTGTATTTGAGGCGACAGATATATTAAATTAAAAGAATAAAAGATTAATTTCATTGTTGGTTGTAGTTTTGATTATTATGTTGGTGTATTAATTTTATAAACACT
>CUFF.8069.0
TCCGCCGTTCAACGTGTTGTATGACTCCCAAATAATACCAATTGCTTATATAATGTCAGCAACAAAAACAGTTTTGTCATTTCCTCAGAAAATGTTACTATCAATTATTTGCATTCTAGTTCTCAGTAAAATTACTATCACATCCGATATAAAAGTGCTTGAATTGACATCAGAATTCTTCGAAAATTACACCACAAAATCGGATGGAACGACTGTCGTTATGTTCTATGCACCTTGGTGTCCACATTGTCAGGATGCCAAACCGGAATTATTTAAAGCTGCAACAAAAATGGCAATAATTAATTCGAAAAACGTCTTCGCTTTGTTAAATTGCGAAGACCCAAAAAATACCGGTATTTGTCAACAACACAATATCGAGGGATATCCGACGATTAAAGCGTTTAGTCCAGATAAAAAAGTTCACGTTTACAATGGACCAGCGACAGAAGAAAGCCTATTAAAGTTTATTGAAAATCCTGCTATGTTTTCTAAATCCCAAGATTCTGCATCAGAGTCACCTGATTCCAGCGCTGATGATGAAAACGTACCAGATGTTCCATTCAATCATACAAAATATCTGAATGGAGAAAATTTCCACGAAACTTTATCTAAAATGAAACACGCTTTGGTTTTCTTTTACGCTCCATGGTGTCCACACTGCCAAGAATCAAAACCAAGTGTTGATAAAGCTTCCGAAAAATTGAAATCCAATGACCATGAAATTTTTGCAGTTAATTGTGAAGATTCCAAAAGCAAAAGTCTATGTGTTGACAACAAAATTGAAGGTTTTCCAACTTTCAAATACTATCATAAAGGAGAATTATTTGCTGAATATGAAGAGGAATTAACGGCTGAAGCTTATCTTTTATATTTAAGTAAACCACCAAAAGAAAAAGTAAAAGAAATACCAAAAGAAAAAGCTAGTGATGAAATACAGAAACCTGAAGAAAAGTTAGAAACTTATAAAATTATTCAAAATAAAATTCCGTTTATAGAATGGAATTTGTGAAATATTTAACATCTGAAGAAACATTTTTACATGAAATAAAGACTCCGAGTCGGCATACAATGATAATGTATTATGCTCCTTGGTGCTCTCATTGTCAAACGGCAAAACCTATTTTCAATTTAGCTGCTAAAGACATTTCAAAGAGCAATCCGAATCATGTACTTGCAGCGGTGAATTGTGACGATAAAGCCACTCAAAGTAAATAAATTTAATTTCGATAACAATAATATTTTGCTGCTTAAGAATTGTGTGAAAAAGAAGATGTAAATGGATTTCCAACATTTATTCATTATTTTGAAGGAAAAAAACAGAAAATTTACGAGGAAACTCCTTTGGAAACTGCGAAGTTGGTCA
>CUFF.8085.0
TGGGACATCGACAACGCCAAACTTGACGCTATAAATCAAAGGCGCCTCACAGACTTGTATGGGGATCAATCTTTCTGGAGTTCACTTGAAAATTTGCACAATCTCTATTCTCAATATAACATCACAGAACCAATGGGATTAACAAATTCTATCGTGAATGACATTTGTTTTGGTGCGCAACGATTGAAAGGGTGCAATCCATTAGTTTTGAAATTATGCACTGAAATTCCTGACAAGTAATAAAAATTTATCGAACTATTTTTGTGATCTTTTATTTAAGTTTTGAGGTGACGGTGGAATGGTTGAAACCTCATCTTGAGGGTTGGTCAGTTAAACATGTCATTAAAGCTCGTCGATTATACATAGTTGACTTTAAAATTATGGATGGATTAAATTGTAAACCAGATCGAATTATGCCAGCTCCAATGGCATTATTTTTCTTCACTGAAGAAAAACAACTGAAACCGTTAGCGATTCAATTAACTCAATCATCAAATGAAGGAAATTTAGTAAATGATTTATTGTTCACAAGACCTTTATTGCTATATTTACTATAGGTTTTCCTACCAAGCGATCCGCCGGTGTCGTGGCTATTAGCCAAAATGTGGTTCAACATGGCCGACGCGTGCCACCATATGATAGTTGGGCGATTAATAAATCAAATGATCTTAGAAAACATATACGTCTGTATGCGTCGAAATTTTGGCCAGTCTCATCCCATATATCAACTATTAGCTCCTCATTTCACAAATTGTCTTGTTGTATCAAGGAAATTGAAAGAAGCCATATTTTCAAAAGACGGTTGGGTAGCCCAAAATATTCAACTATCTAAAAAAGGAATCAAGCAACTTGTTAAAAGAGCTTATAAAAATTGGTCATTTGACGTCAATGCGAATATTCACAAGGATCTCGAGTCTCGTAAGGTTTACGATTTAAAAGCTTTGAACAATTATCCATACAGAGATGATGCTTTACTTATTCATAACGCATTTACAGCATTTGTGAGAAAAATGGTTAAACTATTTTACCGTAAGAGCTGTTTTTGTTAGTTCGTGAATATTTGTGTTTTTGTTAATAGCAAATGGTCGTAAGGACCTACTTTTGGATGAGGAGCTTCAGAATTGGCGTCGAGAGTTGTCGGATCCAATGCAAGATGGTGGCATGGGTATAAAAGGTATTCCTGGAGGAGAAAATACTAAAGTAATCAAAATGTTTTAAACCATTTAAATTCAAGGTTTCGATTATGATAGAATGGTGTTTTGAAGAGTACGCTTGATAGAGATAAAGCTTATGCTGACTTAAATGGAAGTGTATTTAGTGGAGGGACTCAAACTTCTGTAAACTTTAAAAACACAATAAACAATCCAGAAGATTTAGTATCATTACTTACGGGAATTCTGCACTTATCGATTATCGTTTGTGGATCAGGTTTACGGTTGCCTATGTATGATGAATATGGATATCCTCTCAATTATTCACTACAGCTCTTGGGCAACTTACCTTCGGATCCCACCGAAAGAACCACTGATCCTTTGCAAATAGAACAAGATCAAAATTTGGATCAAGTCGTATTAGCCTTACCTGATAAGCATTCAACGCTTGATGTACTAATTAGTGTACGTATGGCTGCCCGAGTTACCCAATCAGTGCTCGGTAAATTCGATATAGATTATATCTACCAACCAGAAGCGTTAAAACTGTTAGAAGGCTTCCGCAAACAACTGGAAGCCATCCGGCTGGACATAGAAAGAAGCAATAAGAATCGAGATATTTATCATCAATATTATTGTATGGATCCGAGCATCCTTCCGAATTATCCCGGAGTATGATATCATCGTATCGTTTTATTGTCGCACCCGATCCAATGAAATGTGATTTCTGTATAACGGCAAATTCATTCGAGAGTGGTTTGATTATCAACTGTGAGTGCTCATTGCTTTTGTATACCTTTCAATTATCTGTTTCTACATATCCTTTTTTCGTAAATGATATTTTAGACTGTATTTTCAGCGATATGTATTTGTATTCAATGAATCCCTTTGGCTGTGAACTACAACACATATCTTCATTGTTTTTATTCGCGACAGTTTTTTGTAAAAACCGGGCTACCCAATTTCAGATTTAGAATGTTTTAATAATTTGTTTTAAATAAAGTCAATGATTTTTTTTAATCTGTTTAACTCTGACTTTTGTCATTTTCTTTTCGTCGGTGATTTCAAGACATTTTTAATAAA
>CUFF.8088.0
TATTCAATCTTTTTAAAATATACTTTTAGAATAAATTATTTTTAATTTTGTAAACGTTTTAAAAATGGGGAGTAATAAATCAAAAATAGCATTCGAAATATGTATAGTTTCTGGAGACTATAAAGAAATAGAAGATCCCCCGTCCATATTTATGGTTTTATTCGATGAACAACAAAGACAGTCACCAACACTCTCATATACGAATCTTATTCAAGATGATGAAGGTAAAATTCAGGCAAAATTTTCTATAGAAAATAAACCTTGGTGTAAAATTAGGAATTTCAATAAATTGGAACACATAGAATTCTGGCGATCGAATGAAACTATGATGGATTACGATTGGTATTTGGAGAAAGTTATTATCCGCGATCGAAGACATGGATTGCGTGGATATTGGGAATATTTCTTTTTCCCAGTCCACCAATGGATTGGAGGCGGACGGCATTACATTTTTTATGACTGTGAGACCTTTAAGGGTTATGAAGATCCATTTTCAGAAACCCGGTTAGAAGAAATTAGACATAAACAAGAAATTTTTTCTTTATATCAAAGGTCCAGTGGATTTCCTGTAGAGGTAGAAAACGTTCCAGAAGAAGAAAAGTTCAGTAAAAGTGAAAA
>CUFF.8403.0
GGATAAATCGTCCAATGAGGTCACAGGGGCCCAATGTGAAGGATTTTCCAAATTCACAGATAAATCCAACAAATCTCTGAAAAAGAGAATTATGGAGAATTTTTGTGGATTTTGGAAAATTGGTGGGAAAAGTTTCACCAAGCAAAATTGGGTATTCAATCGAGTTTTTTTAGTGATGCATTTTTTACACATAAATATGGATACAAACTTTGCTTGAGGATCTATCCAGTTGGCATCGGGGAGGGAAAGGGTTCCCACTTGTCCGTGTTCTTTCACGTTATGTCCGGCCAATTCGATAACACATTACCGTGGCCTTGTAAACTGGATATCACATTCAAAATGTCCGATCAGGAATCCGGATACGATCATGTGGTTCAATCATGCAGCTATGAAAGTAAACCAAATTCATCCTCATACAGAAAACCGACCAGTGACAAAAATATTGGCATAGGCATTCCCAAATTTATTGAAATTAAAGAATTATTTTCAAACATTAATTTGAGTAGTGATAACAAATTATTTATAAGATGTTCCGTAAACATAAATTCAT
>CUFF.8406.0
AAAAACTTCCGATTTGCCAAACTTTTAATAACATTTATTTTATTATTCTTTGATTATTATTTTTTCATAATTCTTTTAGATACCTATGGAGAGTCTATGGGAAACGATGAAGAAAATGGCTTTTGTAAGTTGTCAACCAGTTAACCACGAATTGACTTGCCTAATTTGTAAAAGTATAGTGATAAATGCCCATAGCGGACCTTGCGGCTGTCTGTATTGTTTTGAATGCATTGTAACTTACTTGTCTAAAGGGATTCGATTTTGTCCTGGAAACACCGAAGAATGCCAAGTGAAAACCTTAAACATTAATGAAGATATTGTTGTAGACCGCTCGTCAAATGTCTCAGTTTCAAAACTGGTGGTGAAATGTCCGAATAAAAATTGCTCCTTCAAAGACGAGTTAAGACAAATCGAGAACCACTTGCGAATCTGCAACATGAAATGTGAAAAATGCCCTTACTTCGAGATCGGATGCAAGGAATCTGAAATCTCAACAGAAGAATTGAGTGGTCATATTCTACAGGAAATTGTGAACCATTCGAAACTATTACTGGAATCTATTGATAATTTGAGAAACGAAGTCGAGTCGTTAAAACGAACGGTTGAAAAATTGCAAGTTGAAAAGAAACAATTGACCGAGGAAGTTGAGTTGGTTATGATTGACAAAATTGTGAAAGAGATGGTGAGAGAACAGTTGAAGCAAGCCATGGATGAGAAGGTCGGAGGATTTAATGAGAATACACAAATTTCCAAAAAAGAGGATTTCGTACTATATAAATGTGAAAAGAAATTGGTGGGGAATAATAATAACTATTAATAATAATGAATTGTAATTGAATATAGATAAACGCCAATGAGACAAGTAATGAAGCA
>CUFF.8414.0
GCTCTAGCATCGGATTTAGCATCTGGCTCCATCACATGCTTCGAATACAACGGAAATTCTTCAGATTGTCTCTCTTGCATTGGAATGTCTCGTTGGAAAGGAAGTCAAGAAACCGTAACACTATTATGTAACCGATTGACCACTTGCATAACATATCAGTGGAATCGCGTGGCCGAAGACGTTAAAGAATATGCCGGATGCTGTGAAACGAGCTTTTGCAACTCATCGAAATCTTTATCAACATCTGTTTATGTTTATATGTTGACTCAAATAATTGCTTTATTTTTATTTTTTGTAATTTAAAGATTTTTATTTTTAAAGATTTTTTATTTTATATTTCTTCTCGT
>CUFF.8457.0
ACAAATTTGAAGTTGCGAATGAGATCAGCAGAGAATTGAAATGCAATATTTGCAATGAATTGATGATAAAAGCTTGCAGTGCGCCTTGCGGGTGTTGCTTTTGTTCCGATTGCATTGAGCAATATCTGGACGGAGATGATAAATTCTGTCCAAGAACAATAAGATACTGTCAAAAGAAAATGATAAATTATGCAAATGATATTGGGATAGAAAATAAGACAAATATCAGAAATTATTGTGAAATGTCCAAGGCAAAATTGTGAGTTTGAAGACGAGTTACAAATGATAGAAAACCACATGAGTGGCTTCCCTACAGAGATGATAGCAAACCATATGGGGATATGCGACAAGCGTCCAATCAACTGCCCATTCAATGCGATTGGATGTGAAGTGATGAATGACGAAATGAAAGCCCATCTCAATGACGACAATTATTGCCATAGAAAATGATTGATTGATCTTATCAATAATTTTCTCAGTGAGATGGAATCAGTGAAGAATGAAATAATCGAAGTGAAAAGAGAAAACAGCCAATTCAAACAAAAAATTGATAATATCGAGTTGCAATCAGCAAATCAACATGTAAATTGATTTGTGAAAATATTTGATTGATATTTGTGATTGCAGCAGAAAATATGCGAGATAGAAAGCAATGAGATGAAAAACCACGGAGAAATTGAGGAGTTGAATGAGGAAGTGGCGGCACTGAAGGATGATAATCGAAGGTTGAGAAGCGAGATGGAGACAAATACTCAATCAATCAATGCGATGAGACAGCAAATCGGAATGACTGAGACTAAATTCCAACTGCAAATTGATGAATTGAAACAAAATCATCAGCAACAGCAGGAGCAACTGAATAATGAAGTGAAATTTGCAATTGAAATATTTGAATTTGTGATTTATTCTCAGGTGAAAATCCATACGAGAGAAATCGATAAAATGAGTGAGAAAAATGCAAATGGCGCATCGAGAATGTATATAAATGACGAAGAAACATTCAAACAGATTATTGATTGGAAAATAAATGATTTGAATTCGGAATGATCGAAATGAAACGAGATTAATAACTGCAGGAATTGACAGGGAATTTGAATGGAAAATAGAGAATTTATCACAGCATGATAGACAATGAGATCTGCAGCAAGCCATTTTATTCCGGGCCAAACGGATATAAAATGTGCCTGAGTGTGATTAATAATGATAAGTGGGGAATATATGTTGGTTTCCATCTGATGCAAGGCGATTCCGATAATAAATTGGAGTGGCCATTCAAATATGCCGTCAAAATTGATGTGATCGATGCAGCACATAGAAATATCTAGTGCAGTCGAACAATAAAATATTCCGATAGACCTGATGCTGCCGGATGGAGGAAGCCAGCAAATGACAGAAATGAAAGAATTCGGGTTTAAAATTGGCCTACTAGTCATATCCAATGGGGTTCAGTGCCAATCAAAAATAATCAGCTGCATATAAAATGCAGAGTGGAGCGCGAGAAATGAAATCAATTTATAACTGTGATAAATATATCTGAATGAAATATTTGATGCGTTGCCATTACTGATTGCTGTAAATGGGCGGCAGTTCTGACTGTGATAATTAATATATAAATATATCACATTTATTAACTGTTCACAGTTTGCATCACATCAATATATATAATAATTAGTATGCTGAGAA
>CUFF.8481.0
ACTCAATTTGACCTTGACATCAAGTTTTCGCGGCAACTTAAATTTTTCCAAGTTTTTCAACAGATATTTGTAAATTGTAGTGAATATTCCTTATATTATATCGATAAATTTTATTTAGATTTTCCAATGAGTTCTAAACATGACAATTTATGGGATTTATTAGTGAAATATAATTTTGAAGTTACGGGTAAAAACTACCGCGATTTAATTTGTGTCATATGTAAAAGATTGTTGATTAATGCCCATCAAAGCTGTTGTGGCTGTCGATATTGTTATAAATGTATTGAAAAATATTTGGAAGACAAGAAAAAGTTATGTCCAGGCAAAGGAGAGGGTTGTAATGAACAATTAATAAGTCTATTTGACATTCAAGTTGATCATGTAGCTAATGTTAAAATATCAAAAGCAACTGTTAAATGTCCAGATACAATTTGCCAATTTAAAGATGAGTTAAGAAAAATGGAAAGTCACATTAAGTCTCATCAAATCAAATGTCCTTATTTTGAAATAGGATGTAGCAAAGTCGATATAAATAATGCTGACATCAACAACCACCTGAATATTGAGCACGGGAATCATGCAAATTTGTTGATTGATTCTATTCAGAACATGAGAAATGATATTGCAACTTTACGAGAGGAATCGCTGAAAAAAGATGAAGTGCTCAGTTTGACTCAGAAATTATTGGAAGACATGAAAATTGCGCATAATAGAAATGAGGAAGTTATTGAAACATTGAAAAGAGAAATTAATGGAAATCAAATTGTTGCTAAGAATTTAAAATCTGAAGTTGCAAATTTGAATAATGAATTGAAAAATTTCAAGAAAACTTATAAAAAAGAGAATCAGATAAAATCAATGAATGAATCACAGAAATCAATGAACGGAAATAAAGGTAGTCCAAAGACAAAGGTCACGATCAATAGCCCAAAACCCATTCTAGAACTTACCAATGTCATAAACGGCGTCAAATATTCTCCGTTTATTTGGAAAATTGAAAATTTTTCCGATAAAAAAAATACCGCTAAAAATGTCTGCGATTCGTTTATTTTAAGCGATACATTTTATTCCCACGTGAATGGATATAAAATTTGTTTGACGATATTTCCCGACGGTTCAAATGTCTCTCAGAATGATTGGCTGAGTGTTGGATTCCATTTGATGAAAAGTGAGCATGACAAGGACTTGTTCTGGCCAATGGCGATGAATATAACGATTGGATTGGTTAATCAGAAAACCAATCAAATTCACGCTAGCGAGACATATAATGTCAATTCCGTTACTGACATTAACAGAGATAGATTTTTCCGTCCAGTGTTCGGTATGAATGGAGCAGTTGTCGCGCATAAATTTGTTAAATTCACTGCCATAACTTCCAACGCAAATCTCTGCAAGAATGACAGCATTGTTATCAAATGCGTTGTGAAAAATATTGAAGCCACTAATAATCCCCCCCACTAATTTCGGATTTGGTATCATTCATCCTTATTGATATTTAGCAAATTGAAATTTATTAGTTTCATAAGGTTTTATTGTGAATGGAAATGTTTTATGTTAATTGGGTTATTTTGGTGGGTGGAAACTAGCCCCATATACCAGTATGAGTTATCGCTCATACCACCCAAAATAGCACCATTGTTTCGATTTCGCGAAATGAGTTTCC
>CUFF.8615.0
TTATAGTGGAGATTAATTAATAGTGTATAAACTAGTCGTCCGCTGGACGTCATTCATATTTATGCGTGGTTCCTTTCTTAACAAGCGTCAGCCGAATTCAGTTCATATTGTCGATTTCCCCAGTCCGGCATTCTCAACCGATTTTGGGGTGACACTCATTTAACTTTTCCTGATGC
>CUFF.8622.0
ACTAAATGGCCAATAATAAATATGATGATATCTGGGAATTATTTGATAAATACAATTTCGAAATCGATTATAAAACATATAAAGATTTAATATGTATCATATGCAACAAAATACTGAATAATTCTACTCAAAGTTCTTGTGGATGTAGGTATTGCTACTCATGTATATCCACGTATTTAAACGGCGAAGAAAAATGTTGTCCTAGAGATTCAGAAGATTGCAAAAATCATTTGATTAATTCTCAAAATGATTTACAAATTGATCATGCGGCTAATAAAATAATATCAAAAATTGAAGTACAATGCCCTGAGCCGCAATGCCAAGTGAAAACTGAATTACAAAAAATGAGTGAGCACATACAAAGACACAAATTTCAATGTCCTTATCACACTATTGGATGTCAAATAAATAACAGTAACAGCCAAGCTTTAAAACAGCATTTGATCGAAGATTCGCATGCCACAATGCTTTCAGAGTTTATAGAAATTATGAAAACAGAAAACAAAAAACTCAATGCAATGGTTTCTATTACAGAAGTCACATTTATATTTTTGTGATTCACTCACAGTAATGATAATAATAGGCGAGAGTGGATGAATTGACTGTCATGAACGTCGATATGAAGCAGCAACTAATTGACGTAAAGAATGGAGAAAATGAAATAATCAGTAAAATGAAAATATTAGAAGAAGATGGACATTATAAACAGAATATAATCAATGAAATAATGGAAGAAATTGTCAAACTACAATCGCATTTAAAGAATTTGGAACAAAAAATATCAACAAAATATCCGGAAGTAAAATTATCGAACAGTTGAATCGTTTTTTTCAATCATTGATTTATAGGAAAATGGAAATACGCTTTCTAGAAGAACATCCAAACTGACTTTGACACCTCCAACTGTTGCTATGCAACAGTTTTCTCCATATTCATGGACTGTTGGGGATTTTCTTGCGAAATGGGACAGCGCCAGGAATGGAATCGAAACGTTTATAAATAGTGATATTTTTCTATCCAAAGAAATGGGCTATGGCATTCGTCTTTCTCTTTATCCCAATGGATACGGATCTGCAGAGAATAATTATGTTTCCGTTCTATTTGGCTTGATGGAAGGCCAATTTGATCATAAACTGGCGTGGCCAATGAAACAGGAAATAACGATTGCATTGATTGATCAACAATCAGGTTCGTTTCATATTCATGAAAAGTTCAGTTACGGTGCGACAGAAAAGCAGAGCAAATATATCTTTCATAAGCCTTCCTCGAGATACACAAATAGCAATTACATGTACGGCGCTGCAAAATTTATCAAGATCGATTCACTGATCAGCAATAATCGGTTATTTAAAAATGGTTCGATTTTGTTGAAATGTTTCGTTCACTAATTTTCATCATTC
>CUFF.8766.0
AGTTCTTTAAATGATAAATTCCGAATCTCTGCCAGTTCAGCAGACTCAAATTATTACAGCATGCAATACGCCATGTTAATTAATGCTCCGATTTTAGTTATTGGAGGTTTCTTTTTCATATTTGCTTCCTTCTATATCACAAATGACAAATTCAAAGTCTCGGAAAACGTTATAGAGTATTCAAAAAGCAATATGTCAAATGAAGATGCACGAATTTTAACAATGTAATGATTATGAATTTATCTAATAAATTTTGAATTTACTTTTAAAAATAAAAAATTTACATCCAACATATTTTATTCAATTTTAAATTATTCAGTTGCTTCGACAACTTCGTGTCTTTTAATGCGTTCAATTCTCTTTTCGGCAATTCGAGCTTCTTTTCGGAGTCTAGCTTCCTTCTTTTTAGCTCTCAAAGCTTCAGCTTGGTCATTCAATTGTTTTGATCTTGCTTGGTCAGATTTCTTACGGTGAATGTATTCAATCAAAACCCGCTTGTTTTTGAATTGATTACCCTTGCACATTTTGTACAATTTTCTGTAAAGATGGCAATCAATTTTCTTTCCCTCTCGGTATTTCTTTAAAAGATTTCTTAAAACACGCATTCGTCTGATCCACATAATTTTAACTGGCATTCTGGCATTTGCAGTACCCTTCCTCTTACCAGTACCCATGTGTCTACCTTCACGTCTGGCTTCAAGTTTAACACGGCATCGAAATCTTGAATGTACTTTAACTGGTTTCCTGATAATCAAACCATCCTTTAAAAGTTTTCGAATGCTTTGACGTGAATTTGCATTTGCAATATCTGCATTTTCATTTGGATCCAACCAGATTTTATTTTGACCACATCCGACAACGCTGGCTGCCAAACGCTTTTGTAATCGTAAATTACTATAAATATTTAAAAAA
>CUFF.8769.0
TTGGGTTTCATAATTGGATTTGCTTTAAAAACTTGGTTTGGGGTGTGGCAAGCAGCGTTGCGTTTTACTCCAATAATTGGAGTTGTATGTTTGTTCATGTTATTCTTTATTGTAAATGAACCAGTGAGGGGTAGTGCAGACGGAATCAAAAAGTCCATACCAACATCATGGATCGAAGATATTAAACAGTTGCTTATCAATCCTAGTTTTATGTTTATTACACTTGGATTTACAGTTGTATGCTTTGTTCTTGGATCTTTATCGTGGTTTGCTGTAATATATATGGGATATGCTGAGAAAGCATATAATCAGTATTTGGATAATTCTAGTTCTATGAAGTACTTATTGGTTTTTATTTCGAATTTTGGTAAATTTTTAGTATAAACTATATTTTCGGAAGTATGACTGTCTTAGCGGGACTGTTTGGAGTAGTTATTGGAGCAGAAGCTGGAAGGCGTTTGCGAAGAATATTCCCGTATGCTGATCCATTAGTTTGTGCATTCGGTCTAATTTTAGGAGCTCCGTGCTTTTTACTTAGCATGGTACTTGCTAAATATCATTTTAATTGGTCTTTGGTTGTTATATTCATTGCTCAAACTCTACTTTGCTTCAACTGGGCATTAGTAACGGATATGACAATGGTAAGGTTATGCAAATTCATTTAATAATTTGATCCTCAATTGTAGAGTGTTGTCAATCCATGGCGACGAGCTTCAGCAGCAGCCTTCCAAATGATAGTAGGTCATGCCCTAGGTGATGCTGGGAGTCC
>CUFF.8772.0
TTTATGCGTGAAAGATCTAGTTTAACGTGGAATAATTCTTTGGTCCTCTCACGGTCATGGAAAGGTTTGTCAGAAAGTGATTTGTCATCCAATGGAAAATCTTTTCGCGCTGCTTTCAAATTACAGAAGAAAGACTTCATCGTTGTGTTTGTCATGTTTATTATTAATCTACTGAATTATATGGACAGATATACAATAACTGGTCTACTTCCTGATATCAAGGGTTATTATAACATAGATGACGAAAAGTCTGGACTGTTGCAAACGTCTTTTATTTTGAGCTATATGGTTTGTTGTGTGCTATTCGGTTATCTTGGGGATAGAATCAATAGGAAGCTGATTATAATGTGTGGGGTAACCTTTTGGTCATTAATTACTTTAGCAAGCTCCTTCATTCCTAAAGAGATGTTTTGGTTGTTTGTTGTTATGCGTTCATTGCTTGGTGTCGGAGAAGCTAGTTACAGCACAGTTGCTCCAGCTATTATTTCAGATCTCTTTACAAAAGAATGGCGGACTAAATTAATGGCGTTTTTTTCATTTGCGATTCCTATTGGA
>CUFF.8775.0
TTTTATGACTTGCAATCCGAATTACATTAACGATGATTGCAATAATATTCAAGAAGTAGATCCCAACATAAAAGAAATCGATCACATATCCACTCACGTTGAGTCAATCCAAGTTTCACAAGAATCACATAAAAGCAGTTATCTTATAGTAGCTGTGTTATTTATTATAAATTTATTGAATTACATCGATAGATTTACTCTCGCAGGTTATATATGTTAAGTTAACGATATTTTTTTATTATTTATATTTAGGTGTTTTGATTGAAGTTAAGCTATTTTACAATATAGAAGATTCCGAAGCTGGTATTTTGCAGACCTCATTTATTATCACTTATATGTTATGCAGTCCAATTTTTGGATATTTGGGCGATAGATGGAACCGAAAAGGGTTGATTGTCTTTGGAATAGGCTTTTGGTCTTTGATAACATTAGCTAGTTCATTTGTTCCGAAAGAGATGTTTTGGTTATTCGTTGTTTTACGTTCGTTAGTTGGTATTGGAGAAGCAAGTTACTCCACCGTTGCGCCAACTATCATTTCAGACTTGTTTACTAGTGACCATAGAACGAAAGTTATGGCATTTTTTTACTTTGCAGTTCCTATCGGATGTGGTTCCGGTTTTGTTGTTGGAAAGGGTTTGTTGAATGGTTTTGGAGTGTGGCAGGCTGCTTTGCGTGGTACACCGATTATTGGTGTCGTGTGTCTCATTCTGCTGATAATACTTGTCAAAGAACCGAAACGAGGTCAAGCGGAAAAAGGTACCCATTTAGCGGCCTCGCCATGGATAGATGACATCCGACAATTGACAAAGAATCGTAGCTTCATGTTGATCACGTTCGGATTCACTGCCGCCTGTTTCATCATCGGTTCCGTGACGTGGTTTGTCGTGATATACATGAATTATGCCATTAACGCCGAAAGCAACGACCCAGAAAAATCAAACTCCAAACAGTATATTCTTGTCCAATTAATGGTTGTCTAAATAATTCCCTAAAGTGTAGAATTCCTATTTGGAGGCATGACGGTCGCCGCTGGAATTCTGGGTGTCGTTTTTGGCACAGAGGCCGGGCGCAGATTGCGTAAAGTCTACCCGTCCGCCGATAGCCTCGTCTGTGGAGTTGGTCTCCTTCTGGCCGCCCCATTCTTTCTCGGTAGCCTCGTTCTTGCTAAATATCATTTCAATTGGGCAATGGTAACAGTTTTTATCACACAAACTATGCTTTGTTTGAATTGGGCTCTCGTTACCGACATGACGATGAGTGTCGTTATTCCGACCCGTCGCGCGACAGCCTCCGCCTATCAGATGATATTATCACATGCATTTGGGGATGCTGGTAGTCCGTATATTATTGGCTTGATCAAAGGTGCTATTTACAGTAAATTAAAAAACCAAGTCAGTGATCTGGATGCCGAATATTACAGTATGCAATATGCCCTTATGATTGATACGATAGCAGCAGTCGTTGCTGGAGCATTTTTCATTGCCGCTTCGTTTTACTTGGTCAAGGACCGGCACAATGTTACAAAAGTTATTGAAGAGTCGCAATTCCATTACGATACTGTCGGTAGTGATTACCAGCCGGAAGATTCACAGATCATTTCAGAAGCACCCAGTCCAACTGTCGAGCGTTTGCCTCGCATTAATTGATTTGTACAAAGTCATTTATCGAATGTGATTTTTCGAACACTTTGAT
>CUFF.8810.0
ATCAAGTTAGATGGCAAGCTGACGAAATTAGAAGACTACGTAGCAATCATCGAGAGAATTAGAGGAAGCGAGAATCCATCAGAAGCTACGAGACGAATAATGAAAAATAAAATTAGAGTGGTGAACGATATAAAAGAAAGATTGAAATGTTGTAAATGTAAAGAATTACTGATTGGAGCAAGACAGACGAAATGTGGATGCAGAATATGTACAGAATGTACGATAGAAGTGATAGAAACAAAAACAGTAAAATGCCCTGGATGTGACGAAACGATGGAAAGAGATGAAGATCCTACAACAATGGATAAAGC
>CUFF.8814.0
GAAAAACCTTCACTGAAAATCTGCAAATGATTTTCTAATAAATAAGAGACAATTTTTAATTATCATTCAACTCAAATCGGATGCAACTTTTCAGGCTTTTATTTCTATTTTTCATAGTTTTCGTCACTGAAAGTCTATTCATTGATGAAAGAAATGACGTAACTTGTTTGAATGGCAAATGCTCCGTTATTCGATACAAGCTTTACTTTCAAAATCAAACGTATTCCTTACGCAGTGCTCGAGAATTTCCTTGCGTATCGTTGTCGTGTTCCGGTTGTGCAGTTAAAGGACATTGGTCGCTTTCTGAAATAAGTGGAAAATATTTTCTCTCGAGATTTACGAAAAATTGCTCTATTGAAAATGAAAAGCACTTGTCGGAAATGTTCCCATTTTATGATTCTAAAGTTTCAGAAATTCAGTGCTACGGTTTCACTTGTAGAAAAACTATTTACCGAATGCAACATAATAAAATAATTTTCTATTCTCTTACTGGAAACTATTCCTGTAACAAAATTGCTTGTCGAAGCTGCAGTTACTTGGGCCGCTGGGTTTTGAATAACACCCTCGGCCGAAATTTAACCATTACAAGATCTACTAATTACTGTGCGGCGCCAAACATGATTGCGATGGAGGATTATTTTTCCCTTGGGGGAACGAAAGCTGTCAAGGCGAAGAAGGAAATTATGTGGAAATCTATTGTAATTGGGATTACTTTGACTTTAGTAGCGGTTTTTGGTTTAACTTTTGTTCAATTTTTCATACGGAAAAATTCCCAAAACGGAAAATACACAAATTTTAACAACGAATCGCAACCGGAATCAATTTAGCCAATCATATCAGTTTATCGACTTCCGTTGATTTCACAGTGATCAATTTGAAAATATGAATATTTATTATTTGACATATTTATGAAATCGTTTGGTTTCTCTCTCTGGAATTTTACTCATGTGTTTCATGTCAAGGTTGCTCTTCTTGAATTTGGTGGCTTGAGAATATTTTATACTTTTA
>CUFF.9006.0
AGTTCAAGCCTCGTTACATACGTTGTTTAGCGAGTTTTATTTTAGGAAATTTAAATAATATTCCAAAGGATTTATTCACCAGTTTAAGTGGAGCATTTTTTAAGGAAAGTGAAAAATATTTATCAGAATTGGATAATAATTTCGATTCTTTGGAAAGTTTAAAATATTGTATTTCGGGCCTGACCAATCTGTGTTACATGTCACCCAGTCAAACTGTTGAAGATTTTCTCGCAAAACGATTTCAAATTTGTGGAAAATTTCTCCAAATCTTTATCGGTTGTTTGGAAAAATGCACAAATTTCGTTGAGTTGAGTCCTATCTCGAAATTCAGAATGCAGCATCAATGCTTACATGGATTAATTTATGTCTCACAACGCCCTCACGGACTGTCTGTTGATAACATTGAAAGATTTCTCGAGGTTTTGCGAATTTATTGTGGATACGGATTGTTCCGAGTACCGAGATTACCAGATGTCGGAGGCGGTACTTGCGGTGGTTCTGTTACGACGGAAAATGAGGATGTTCTTATTACTGGGTTATCAACAGATGACATTGGATTATCGGATGCGGTTGTCAATTCGCCTTATCATTGTCGACCGATGAGGAAATGGGAAATGAAAACGAGAAAGTTATCATTGGAATTGCTGTTGAAAATTCTCGATAAAAGCTGGAAAAAGGTCAGCACGAGTATTTGGATTCAGTTCATGCCACTTGGATCGTATCCGAATCGCGCCAAATTTCATTTAGTAAACATGCTGGCCAAAGAGCACGACCCGACTCTCCGTTCGCTCATCATCCAAGCGATTGAGATGTGTATTACAGGTTGCAAGGATTTCCTCATCACTGCTCAACATCAGCCGGTCTCAGCAACTTTTGTGTCTCGATCGCAGAATCTCGCCTGTGCCCTCGTCGATGTGCATTCGGTGCTATTGGAATTATTATTCATCGATAAATCGTGTCACATTCGTCTCGCCGTGCTGAAATGTCTCGTCGCTCTCATCAAAACCTCTCCGTATCATCGATTGAAATCGGGATTGATTGCGAGCATCGTCACTAATCTTCGGCAGTTGTATCTCGAATCTGATCGGGATCACAGTGCGATCCGGTGCGCAATTCTCGATTGCTTTACCGGACTAGTCAGCCTTGAATCTGTCAGCCAGGAAATGCATCAGTTACTGTTGGAGCCGGGCAAATTCTCCGATAGTTGCTCGTCGAATCCGTTTGCTACCGTAATATTCGGAAATTCCGACACTAGTAGATCCCACCAACCGTCATGGCTTGTTCAGTTGTGTGTTCGATTGGCCCATCCGATACTCGTCGATCGATTATGGACATGCGCCTTGTCGCCTGAGTCCTGGGGGGTTGACATGGACCCGATCGTTGCCAAGGTCGTATGTGAAGGGAATCAACAGACTGATTCCAATCTCCGTTGCCAGGCGCTCCTGACAGTCAGTGCGATGCTAACCCAGCACAGCACCCTGATTAGACCGAGTCTCGACACTCTCAAACGCACACTCCTGGCATGTCTTGACGAATCTCTGCAAAATCGTTCCCAGCCGTCCAGTCCAGTGTTGCGGTCACATGTTCTGCGGGTATTTTCGGGATTTTTAAGCACTTTAGAGAACAAGAAAGTCAAACGTTACCTCGGAATAATGCAAGATTGTCAGGAAGATATTCAACCCGATGAAATTCACTCGACTTTCTTTTCATCAACAACTAACGATGAACTTATTTGTGAATGGTGGTCTTCGTTTCTACAATCAATTGTGCAGTGCCTGCAAGATGAAAATGATAGTGTCCGCCGGAGCGCAGCCCAATGCCTGTGTTTCATGTGCGAGCCAGTATTGGAGTATATGATAGAGGCGGATGAAGTGCGGAACTATTGGTCGATATTGATTGGAATGTTCAATGACCCGTGCACAGCAGTTAGCTGCCAGGCTGTCTGGGCTGTGGGATATTGGATAGCAATGCGACCACTAAATACCGATGCCAACTTCATGGGAACTCTCATTGACTCCTGTGTGAATCTCTGCCAGATGGCAATATCCGACTGCTCGGTATACTTGGTATGTGCCAACGCCGCATGGACTCTGAGTAATGCTGTTGAGGTGCTGGTGGCACACAAGGAAATGTTACTACCTTGTTGTAAATCCACTACCGGAACGATATGCTGTGCTGCTCTTGTGGAACATTACATGCAAGATATCGATTGCATCCGTCGTTTGATGACGTTGTTCTGTGATTTGTGTGGACTTAAGAAGGCTGGCCAAGTAGCTGCCTCAGCAAGGATCCACGAGAATGCCATCCGAGGATTGGGTTACCTGTGCAGATTTATCAATGAGAACGTCATCAATAATCTAAAGGCGAACGACTTTCTATTATTAGCATCAGAAGTACTTTTCTCTCAGGCTCACATTTTCCCATTAACTGTGTTATCATAGACCTTCTGCAAAGCAATTCAGTTGCCCGATAAAGCTGGGCGTGTAAAGGTAAAATGGAACGCCTGTTTGTCAGCGAGTCACATCTATCACAACCCATCACTTATAGTGTCGGATGAAGTGTTTCAACTACATCGTATAACCGATACCTTGGTGAACACAGTTGCCAACGATCGGTATTTTAAGGTCCGTAACAATTCCCTGGTTTCCATTATCACGCTTATCGATCGCGGTGGACGGCTGGCACTAGGGGAGCATCTATTTGAAATTGTCATCACACCGCTTGCTACTGCATGTCTTTCAGTGTTCCAGAAATCTTCAATCCCGTTTTCTGAGGTCCATCGGCATTGCCTTTGTCTTTATTTGCTGCATTTCACAATACTCAGACTGGTAAATCTCTTCACTCTAGCGGATCTCGATAGAATCGCAACAGATTTAGCTCTGTTGTCGCTGTTGTCCACAGTTTTCAATGAACACTTGCCATTGATTTGGAAACACCTGAGTAACCTCAATCGATCCTTTAACAAGCAAGCCCTACTTACTCAAACTCTAATGCTCAAGCCGGTTGTGTCAGCTACTTATCAAGAGGTTGACTCGCTGTTGTCTGATCTGCGGACGAATCTCGATGGGCATTGGATTCGAAAAGCCAGTAACAAATCAGCAATTGATTTGTTTGACGGATTGTATAAATCTGTTAGCCAATCGCGTGTTGTGGATAACGATCTGAGGCTGGATGAAAATGCGGAGCATATCTGTGATTCCATGTCAGATGATGAAGGCCTGATGACGAAGCGGCCTGGCACTTCTTTATTATTCAGTCAAATTTATGATTAGTTTTACAAATGTAATTTTAATAAGGC
>CUFF.9006.1
AGTTCAAGCCTCGTTACATACGTTGTTTAGCGAGTTTTATTTTAGGAAATTTAAATAATATTCCAAAGGATTTATTCACCAGTTTAAGTGGAGCATTTTTTAAGGAAAGTGAAAAATATTTATCAGAATTGGATAATAATTTCGATTCTTTGGAAAGTTTAAAATATTGTATTTCGGGCCTGACCAATCTGTGTTACATGTCACCCAGTCAAACTGTTGAAGATTTTCTCGCAAAACGATTTCAAATTTGTGGAAAATTTCTCCAAATCTTTATCGGTTGTTTGGAAAAATGCACAAATTTCGTTGAGTTGAGTCCTATCTCGAAATTCAGAATGCAGCATCAATGCTTACATGGATTAATTTATGTCTCACAACGCCCTCACGGACTGTCTGTTGATAACATTGAAAGATTTCTCGAGGTTTTGCGAATTTATTGTGGATACGGATTGTTCCGAGTACCGAGATTACCAGATGTCGGAGGCGGTACTTGCGGTGGTTCTGTTACGACGGAAAATGAGGATGTTCTTATTACTGGGTTATCAACAGATGACATTGGATTATCGGATGCGGTTGTCAATTCGCCTTATCATTGTCGACCGATGAGGAAATGGGAAATGAAAACGAGAAAGTTATCATTGGAATTGCTGTTGAAAATTCTCGATAAAAGCTGGAAAAAGGTCAGCACGAGTATTTGGATTCAGTTCATGCCACTTGGATCGTATCCGAATCGCGCCAAATTTCATTTAGTAAACATGCTGGCCAAAGAGCACGACCCGACTCTCCGTTCGCTCATCATCCAAGCGATTGAGATGTGTATTACAGGTTGCAAGGATTTCCTCATCACTGCTCAACATCAGCCGGTCTCAGCAACTTTTGTGTCTCGATCGCAGAATCTCGCCTGTGCCCTCGTCGATGTGCATTCGGTGCTATTGGAATTATTATTCATCGATAAATCGTGTCACATTCGTCTCGCCGTGCTGAAATGTCTCGTCGCTCTCATCAAAACCTCTCCGTATCATCGATTGAAATCGGGATTGATTGCGAGCATCGTCACTAATCTTCGGCAGTTGTATCTCGAATCTGATCGGGATCACAGTGCGATCCGGTGCGCAATTCTCGATTGCTTTACCGGACTAGTCAGCCTTGAATCTGTCAGCCAGGAAATGCATCAGTTACTGTTGGAGCCGGGCAAATTCTCCGATAGTTGCTCGTCGAATCCGTTTGCTACCGTAATATTCGGAAATTCCGACACTAGTAGATCCCACCAACCGTCATGGCTTGTTCAGTTGTGTGTTCGATTGGCCCATCCGATACTCGTCGATCGATTATGGACATGCGCCTTGTCGCCTGAGTCCTGGGGGGTTGACATGGACCCGATCGTTGCCAAGGTCGTATGTGAAGGGAATCAACAGACTGATTCCAATCTCCGTTGCCAGGCGCTCCTGACAGTCAGTGCGATGCTAACCCAGCACAGCACCCTGATTAGACCGAGTCTCGACACTCTCAAACGCACACTCCTGGCATGTCTTGACGAATCTCTGCAAAATCGTTCCCAGCCGTCCAGTCCAGTGTTGCGGTCACATGTTCTGCGGGTATTTTCGGGATTTTTAAGCACTTTAGAGAACAAGAAAGTCAAACGTTACCTCGGAATAATGCAAGATTGTCAGGAAGATATTCAACCCGATGAAATTCACTCGACTTTCTTTTCATCAACAACTAACGATGAACTTATTTGTGAATGGTGGTCTTCGTTTCTACAATCAATTGTGCAGTGCCTGCAAGATGAAAATGATAGTGTCCGCCGGAGCGCAGCCCAATGCCTGTGTTTCATGTGCGAGCCAGTATTGGAGTATATGATAGAGGCGGATGAAGTGCGGAACTATTGGTCGATATTGATTGGAATGTTCAATGACCCGTGCACAGCAGTTAGCTGCCAGGCTGTCTGGGCTGTGGGATATTGGATAGCAATGCGACCACTAAATACCGATGCCAACTTCATGGGAACTCTCATTGACTCCTGTGTGAATCTCTGCCAGATGGCAATATCCGACTGCTCGGTATACTTGGTATGTGCCAACGCCGCATGGACTCTGAGTAATGCTGTTGAGGTGCTGGTGGCACACAAGGAAATGTTACTACCTTGTTGTAAATCCACTACCGGAACGATATGCTGTGCTGCTCTTGTGGAACATTACATGCAAGATATCGATTGCATCCGTCGTTTGATGACGTTGTTCTGGTAATTTATTGATTTATTTTGTTGCTTAGCTACAGAGCTTGATAATGATATTGGTAAAGTCTGCATTGATACTCTAACGGTTAGGGTCTAACCTGA
>CUFF.9036.0
AGTGAGATTGAAATAAAATTGTAATTTATCTCACAATTGATTCTGATAATGCGTCAGAACAATTCATAAAGATAAACAGGACATGGAATTTGGTGATTGTTTAGAAAAATTACAAAATTCTGTTCGGAATTCAGAATTATTTGTTGTTCGATTACTGAATTTCAATTTATCAGTGGATTTACCTTATTTGCATTTGTTGAGAATAGGAGAATCGTTGATGAATTGGATTGATCAACGTTTGGTAAGATATCAGAATAAATACAAAACCATCATAGCAATTGCTTGGGCACTAATTTCCGATTGTTATTTCAGCGATTTCTGTTTGAAATATTCTCCGATACAGATTGCCACTAGTGCTCTTTATTTCGCTTTGAAGATTGAAAATGTTCCAGTACATTTCGAGAAAGACAGAAGTAAACCTTGGTACAAAGTAAATATTCCTCGCGAAAAGGAGAATTTGTGATTTCCCTTTGTAGGTAATCTCGCCCGAAATTACGGATGATATCATCGAGAATATTTCCTCCAAAATGATTATGGGATATATTTTGAAAAATGAAACCGCTTTGTAATTATTTTCAAATAAAATATTGAC
>CUFF.9036.1
CGACGAGTCAGTGAATTAATTGTAGCATATCATAGAACAATTCATAAAGATAAACAGGACATGGAATTTGGTGATTGTTTAGAAAAATTACAAAATTCTGTTCGGAATTCAGAATTATTTGTTGTTCGATTACTGAATTTCAATTTATCAGTGGATTTACCTTATTTGCATTTGTTGAGAATAGGAGAATCGTTGATGAATTGGATTGATCAACGTTTGGTAAGATATCAGAATAAATACAAAACCATCATAGCAATTGCTTGGGCACTAATTTCCGATTGTTATTTCAGCGATTTCTGTTTGAAATATTCTCCGATACAGATTGCCACTAGTGCTCTTTATTTCGCTTTGAAGATTGAAAATGTTCCAGTACATTTCGAGAAAGACAGAAGTAAACCTTGGTACAAAGTAAATATTCCTCGCGAAAAGGAGAATTTGTGATTTCCCTTTGTAGGTAATCTCGCCCGAAATTACGGATGATATCATCGAGAATATTTCCTCCAAAATGATTATGGGATATATTTTGAAAAATGAAACCGCTTTGTAATTATTTTCAAATAAAATATTGAC
>CUFF.9059.0
AATAATGCAAGAAATAAATGTAAAAGAATGGAATGAGTACGATAGATTTTATCGGGAATTCGATGAACGCTGCCAATCTGCTAGGTCAATTTCTCGGAAAGAATTGCAGCAGGAAGCTTCACTCGCTAAATGCAAACGCCAAGAGCAAAAAGCAAATTTGGATCAGCAACTCATATTGTTGCAGGAAAACCTCAATGTCGAAGAAGCGGAAA
>CUFF.9071.0
GATACTGATGGAACACAGTCAGTAAACAAAATTGAATTTCAGAAAGATAATGTTGAGAATAATGATTCAAATTATGAAAATAAAAATTTGGGTAATATTTTATATTTCCAACACAACAATAGCAACAGCCACTTTTTTGAATCCAAATTTTCTTCCATTCCACCAGAGGTTGATAATGTATCCAAAGTAAATCCACCAAAAATGGTTGAAAAGGATATTGATACAGACAACTCAGCCGTTTCTACATTATCAGACAATGTTAATGATAATTACTTTCACAGAGGAAGTGTTAACGAAACATTCTCGTCTGAATCCAATGAATCAGTAAATGAAGTGAATATGAACATTGCAATTGTCGGTGAACATGTAAATACCCCTCCGATTTCCGATAGGATAAATATTTTATACCACCATGGAACTTCCAGCATAAAAATTGAAACAAACCCACGTGATGTTGACAATGTCGAAAGCTCGCCTTCTTATAATTCAATTAATAGCTTTCAATCTACAATTCCCCAGAATGATACTAGCAAAGAAACGTTTGATTTATCTGTTGAGAATCTTGATTTACAATTAAATGAAGAATCTATACTTGAAAATGTCACTCTTACTTCAAAAGAAATATATCCAAATACAGATATTGAATTTAAGAGGCAAACAATAAATGATATTGTCCTTGTTAAACAAGATTTATTTTTAGAATTATCAGAAAATTCCAAACAAATCAATTGTATAAATGAAATCAAAAGTTTACCAAAAACCAATGAAAACACAGAGATTATAATAATAAACGATGGCAGACAATGGATTGGAAGTTCTGACGTTATCGAAAGAACCAATGAAAACACAGAGATTCAAATCAACAATGAAAACAGAACATCAAATGAAAGTCGCTATATTATTGAAGGAACCAATGAAAATACGGAGATTCGAATCAGCAACGAAAACACAAAATCAAATGAAAGTCGCGATATTATTGAAGGAACCAATGAAAACATAGAGATTCAAATCAACAACGAAAACATAAAATCAAATGGAAGTCGCTATATTAATGAAGGAACCAATGAAAATACAGAGATTCACATCAACAATGAAAACAGAACATCAGTTAAAAACCATGATATTACTGAAGCGACCAATGAAAATACAGAGATTCATATCAACAACGAAAACACAAAATCAAATGAAAGTCGCGATATTATTGAAAAGCATTCAGGTAGTTTATCAGAAATTCCAAAACCAAATAGTCTTGTCACTCGTATTCAGAGTTTAAATCAAAACGAAAAATCACCCCGATTTATAATCAACGAAGATAAAATTAAAAATATTTTTCAATCTAATGTAAAATCAGTTCTAATATGTCTCGAATGGATGCATCAAATAATAGATGACAAGAATAATTCTACTGATTCTCTATTGGTAAGTGACGTGGAAAGTGAATTATCAATTCCAATGATTCCCAGACATTTCCTGAAAAATTCAAATAGTCATTTAAGTTTGGATAATAATTGTTCTCCAAATTCCGTAACCATGACACCGAATGAAAATTCACCAAATACGGGTAAATCGTTGTTCATATCTAAATCGCAAATGGATTCCGTAACGAAACTGAAAACTTCATTCTCCATATTGGAACATTTAGTTTTAAATGAAACTTCAACAAACTATTTTCA
>CUFF.9092.0
ATATACTAATGAAATCGTTATATCTGGGAATGGTTCCACACATAGATCCAATTCGACATCGACGCTAAACAGAAAGGAACTAGAAATAATGAAAGAATGGGGTTTTGAAGATCCAAATAGTGCATTGTGGATGTTAGAAAGGGCTAAGAAATTTCACAAAAAACCCATCAAAAGTTCAAAGCGACAAATATTAAGTCAGATACAAAAACCAACTTTACAAACTGTCAAAATTAGTAATATCAATCTTCCTAAAGCAGAAATGAATCTACAGAAAAATTCTTTCCATAGGGTCCCACTGAATACAGTAACAATCCACCCCCCTGAAAGTGTGCATAATTCCAATTTCAAATCAAAAATCGACCAGTGGTTGAATGACAGTGATTTCATGCCCAATATTTCCTCATCGGTAAATCCCGACAAAAGATCATTTTTACCAGCGATAGAATTGGAAAACCAGTTCAAAATCATTTCAAAGGTCCCTTTGAATTGTTCTCACCCGAAGACCTCAACGACAAAGCTGCCTGCGATTAATTA
>CUFF.9167.0
GAAAATCCTTTAATTCTGAACACAGATGAATCAGATAATTTTTCGAGAATCCTAAATGAAGTAGAAATAGCAATAGACATTGGTATTAAACCAGTAATGATTCCTCAAGGATCAAGCGGGAGTTATTTCGTGAAAAATGGAATGGGTGAAATATGTGGTGTTTTTAAACCAAAAGATGAAGAACCTTATGGTGTCCTCAATCCAAAATGGACGAAATGGATACACAGAACAGTGTGCCCGTGTTGCTTTGGAAGATCTTGTTTACTTCCGAATCAAGGATATTTATCAGAAGCAGCAGCAAGTATAGTTGATCAGATGCTTGGTTTAGATATCGTTCCTCAGACTAAAGTTGTGCGTTTGGTATCGGAAAGTTTCAATTATGACGCAATAGATAAAGCCAAGTGTAATGCGAAAAAGAAAGTGGCTAATAGATTTCCAAAAATCGGTCGACGATTTCACAGAATAGGATTACCTCCGAAAGTATTATGATTCTAATGATACATTATAAATTAGACATTAATCAGATCGGATCTTTGCAGCTGTTTGTGAAAAATTATAAAGATGCCGAGTATTGGTTAAGCAATATCAAATTTGACTTGTTGTCCGATCAAACGAAAGCTGAATTCCAATTGGAATTTGAGAAATTAGTTGTTTTAGACTATATCATAAGGAATACCGGTCGTGGCAATGACAATTGGCTCATTAGCTACGAATGTCCTAGAGTAACTGATTCTCAGGAAGAGGATGGAAATTGGAATTTGGTTATCCAACCCAAAATTAAAGTAGCTGCGATAGATAATGGATTGGCATTTCCCTATAAACATCCTGACGAATGGCGAGCATGTATTTATCAATTTTCTTTTTACTTTATTATTTCTGTTTCAGATCCTTTTTATTGGGTTTGGCTTCCAATGGCGAAGATACCCTTTTCTGATTCTATAAAAGATCTCGTTTTAAGTAAACTTTTAGATCAAGATTTTGTTGAATCTATTTGCAAAAAATTATTTAACTTATTCAGAGTAGATAAAGATTTTAAAAAAACTACTTTTCGTGATCAAATGGCAGTAATGAGAGGACAGGTACTGTATAATGCTTATCAAATCAGATTTATGCGTGGTTTCTATAGATATTTAATCTTTCTACAGCCTTACAGAAAAGATTAACTCCGTATGACCTGGTTAATATGCCGGTAATAATTATTAGAAGAAACAAGAAAAAACGGGAAGACGTTCCTCAACAAGATGATTTAGAAGATTCCGATTTTAATACATATTATCCGAAAAGACCTTTCTTTTCCTGGTGTTAACTTTTTTATCTAATCATATTTTTGACTATAATTTCGGTTTTTAATAAATTTATAGTTTTTTAATTTTTAAAATATAATAAAGC
>CUFF.9266.0
ACTGAATCAACATCGCTGAAAAGATTATATTCTCAGCAGTCACTTTTAAAACTTTCAGAGTCCAAATTGTTGACTTTTGAGTATTAAATTTAGAAATGGAAAAAGCAGATATTGGGTTAATTGGTTTAGCTGTCATGGGTCAGAATTTAGTGCTTAATATGAATGAACATGGATACAAAGTAATTTATTTGTATTGATTATATAATTATATATACAAATTTTCTAGGTGTGTGTTTTCAACAGAACTTTGTCTACTGTACAAAAATTCTTAGACAACGAAGCTAAGAACACAAAAGTCATAGGGGCAACGTCTTTGGAGGATCTTGTGGATAAATTGGTATCCCCCAGAAAAATTATTCTTTTAGTAAAAGCTGGTCAACCGGTTGATGATTTTATTCAAAAATTGGTTCCACTCTTACATCCTGGAGATATAATTATCGATGGGGGGAATTCAGAATATCACGATTCCACCCGAAGGTGTCAAGATCTTGCAGCAAAAAAAATTTTATTCGTTGGCAGTGGTGTAAGCGGAGGTGAAGAAGGAGCTAGAAATGGACCAAGTTTGATGCCGGGAGGAAATGCTGAAGCTTGGTTTGTTAAATTACTACGGTTGCTATTAATGATCGATAATCTTTGAAGGAAACATATTCAATTAATATTTCAAGACATTGCCGCTAAAGCGAATAATGGGGAACCATGTTGTGATTGGGTTGGTAGTGATGGTGCAGGTCATTTTGTAAAGATGGTCCATAACGGCATAGAGTATGGAGATATGCAATTGATTTGTGAAGCATATCACTTAATGAGGGATCTTTTAGACATGGGAAACGAAGAGATTTCCAATGTTTGTTTTTTCTATATTGCTGTTAGATTAATATTCCCCATCAGGCCTTTGCTAATTGGAATAATAGTGAATTAGAATCGTTTTTAATTGAAATAACCAGCCAGATTACAAAATTCAAAGCTAACGATGGAGCCTATTTGGTCGAAGATATTTATGATTCTGCCGGACAGGAAGGTACAGGAAAATGGACAGCCATTACCGCCCTTGATTTTGGAGTACCGGTAACGCTTATTGGCGAGAGCGTATTTGCTCGCAGCTTATCTGCTTTAAAGACACTTAGAGTTGAGGCCAGCAAACGATTTCCATCGGATGATATACAAACTTTCACGGGAAATAAAACAGAATTTCTGAATCAAATAAAATATGCATTGTATGCTAGTAAAATTATATCATACACTCAAGGATTCATGATGATGCGAAGTGCTGCTCAAGAATTTAAATGGGATTTAGATTTGGGTAAGATTGCATTGATGTGGAGAGGAGGCTGCATTATTCGAAGGTGATATCGAATAATAGAATTTCATATTATACCTTAATTTTAGTCGGTTTTTGCAAAATATCAAAGAAGCTTATGACAAGAATAAGAATTTACCAATTTTACTTTTTGATGAATTTTTCCAGAAAGAAGTTTTGAAATGTCAAGAAAGCTGGCGTCAAGTGGTTTCAGTCGCTGCATTGCATGGAATTCCAACTCCAGCTTTTTCATGTGCTCTTTCCTTTTATGATGGGTTACGAACAGAAAAATTGCCTGCTAATTTGATACAAGTAAATCCGATTGTTTGTGTTGTATATGTTTGATGGAATTCTTTAGGCTCAGAGAGATCTTTTTGGCGCTCATCAATATCAATTGTTAGAGCATCCTGGAACTTATGAACACACAGATTGGACGGGTCACGGAGGAAATGCAGCAGCATCTACATATCAGGCCTAATAGTTATCCACTATAGATAAAAAATTAATATATTTTATAGAATTGATATATCTTCAAATTGTTATTATCTTATATAATCCTAATATTATTTTTATATCAATCTTTATTGATAATTAGAAACCATATTTTTTTTATTTAACAATTTAGATAGTTTTCATCAGATTATAGTTACGAGATTTTTCACACTAATTCCAATTATGTTTGAAATGTTATTTAATGGTGAAATGCATGGTTAATAAATGGCATCATTTATATGAGAATTATTGTGTGTATTCTTGTATCGATATTGGCAAGCATTTGCAGAGCTTGTCTATTAGTTCCTCGGCATATTCCATCAATAAAATATTGTTATGGAAATTAATTGCAGATTAGTTCTATTTTTACTGATTTCTGAAATATGCCACATAGTTTTTCTGTTGTCAGATTATATTTAATAATAA
>CUFF.9282.0
TACAGCTGAAAGTGTTTTTGCGCGTTGTTTGTCTGGATTGAAACCGGTCCGCATGGAAGCAAGTAAAAGATTCCCATCTAATAGCAGTCATAAATTCACGGGAAGCAAAGATGAATTCTTAAATGATCTGAAACTGGCCCTATATGCTAGCAAGATCATTTCATACACCCAAGGATTCATGATGATGAAAACGGCGTCAGATCAAAACAAATGGAGTTTGAATTTAGGAAAAATCGCATTGATGTGGAGAGGAGGATGCATTATAAGGAG
>CUFF.9288.0
GTTCTGGTGACATAATAATAGATGGAGGAAATTCTGAATTTAATGACTCTACGAGAAGATGTCGACAATTAGCTGAAAAGAATATTTTGTTTGTTGGATCTGGTGTAAGTGGAGGCGAAGAAGGAGCAAGATATGGACCGAGTCTCATGCCCGGTGGAAACATCGAAGCTTGGAAGCATATTCAACCGATTTTCCAAGCAATTGCTGCTAAAGTAGAGAACATCGAGCCTTGCTGTGATTGGGTAGGGTTGGAAGGTTCAGGACATTTTGTGAAAATGGTCCACAATGGAATCGAATATGGAGATATGCAGTTAATTTGTGAAGCGTATCATTTGATGAGAGATTTCTTGCATATGGGAAATGACGAGATATCGGAGG
>CUFF.9299.0
ACCTCTTCTAAATTCTGGTGACATAATAATAGATGGAGGAAATTCTGAATTTAATGACTCTACGAGAAGATGTCGACAATTAGCTGAAAAGAATATTTTATTTGTTGGATCTGGTGTAAGTGGAGGCGAAGAAGGAGCAAGATATGGACCGAGTCTCATGCCCGGTGGAAACATCGAAGCTTGGTAAAGAAGTCTAAATTTGATATCTACGTATTAAATTCAAAATTTAGGAAGCATATTCAACCGATTTTCCAAGCAATTGCTGCTAAAGTAGAGAACAACGAGCCTTGCTGTGATTGGGTAGGGTTGGAAGGTTCAGGACATTTTGTGAAAATGGTCCACAATGGAATCGAATATGGAGATATGCAGTTAATTTGTGAAGCGTATCATTTGATGAGAGATTTCTTGCATATGGGAAATGACGAGATATCGGAGGCATTCGACGCCTGGAACAAAAGTGAGCTCGAATCGTTCCTCATTGAGATCACAACCATTATAACAAAGTTTCAAAATGAAAATGGAGAATATTTGCTAAATCAAATTTATGATTCTGCCGGTCAGGTA
>CUFF.9330.0
GTGAGTTTCCAAATGTTATCTGTTTATCGGATATTTATCATCCTAATATTGAACATGGCGAAGGATATCACAATGTATGTTTGAATTTGTTTGATAATTGGAATAGGTAAGTTTCATTTTCAACTGAAATTGTTTTTTATTTTAAAACAAGATCTTTCGGCTTGATTGACGTAATCCAAGGTCTTATTTTTCTTTTGTACCAACCAAATCTCTCAGATCCGATTTCATCGTTTTTCAATTCGAAAAATACTAACGATGAAATATTTCGTAAAAATGTTTACACGTCTTTGCATGGTGGAACAGTTGATGGAATTGATTTCTTGCCCAATCCTGGAATTTGCGAGTATATTGAAAATATTCAAAAGCGACCAAATGAAGAAACGAATGGATATGATGACTGTAGGAGTTATTCCACTGACATTAAATTAGAAACCGAAACCGGCCCGGTTGACAAACTTGAAATACCGAAATACATTGATAAAACTGACGATTCCAGGAAAGAAAATGAAACACAATCGGATTTGGATTTCAATAATGGAATTATGACGAATAAGAATGCTGCCCAAATATGTTCGACAGCCAACATTAACACTAATAACGAAAATGAAATCATTGAGCCGGGGCCTGTTGTTGAGGATAATAGTGAGTACAATTCAGACGAGGAAGCAAATCTTCCAGTTCGAGAAGTCATATCTCCAAATGCTTTCTATTCCGATTTGATATGCTCACGATATGTTAATCCAGAAGCCTTTAGTGATTCCGAGTATGATTCAAGTGAAATATGGGATGCATCAATAATTTGCGATAATTTCGGTTTTCCGTCTTCTTCTTATATCAGTGCTGGCAGCGATTTTGATGAGAACAATGATTACTTTTACAATGACGGTGATGAGGACGATGACGATGAAATTATAGAATTCAACAGAGAACATCCCTACATATCGGTGCCTTCGAACCACGACGATCCAGCCTATGTTTTCTTGCGCAAATGGGTGGACTGGCGTAGACAAATGAATATATCACAGGAATCTCCTAAACCAATAACATCTATCATATTGACAAAGGTTTTGAATCCTTTTCGACACATATTTAGTACATTTGTCCTGTGTAGTGAAGATCAGGGTGACAATAACTGGAGGAGGTATTATGACAATTCGGTGTACAGAGTGAATAGGCACGATGTATTGCTCCATTGGATGGCGTGGGGTCAAAATGTTTCCAGGTGGGCCATAAATATAACTTATAAATTGCCGATGTTGGACTGGGGATTTGATAATGCTATTTGGTATTCATTATTTGTCGGATTGAGTTATAAAATTAATCAGAAATTGTGTGAGATTTATAATTGTAAAGTTTCTGGTGATTTCGTTTGTCTTTTTATCAAGTGATTCATATATGTGAATAATCGGGGAATTTTTGTTCTGTTGATAGCTCTATTATAAATAA
>CUFF.9330.1
GTGAGTTTCCAAATGTTATCTGTTTATCGGATATTTATCATCCTAATATTGAACATGGCGAAGGATATCACAATGTATGTTTGAATTTGTTTGATAATTGGAATAGGTAAGTTTCATTTTCAACTGAAATTGTTTTTTATTTTAAAACAAGATCTTTCGGCTTGATTGACGTAATCCAAGGTCTTATTTTTCTTTTGTACCAACCAAATCTCTCAGATCCGATTTCATCGTTTTTCAATTCGAAAAATACTAACGATGAAATATTTCGTAAAAATGTTTACACGTCTTTGCATGGTGGAACAGTTGATGGAATTGATTTCTTGCCCAATCCTGGAATTTGCGAGTATATTGAAAATATTCAAAAGCGACCAAATGAAGAAACGAATGGATATGATGACTGTAGGAGTTATTCCACTGACATTAAATTAGAAACCGAAACCGGCCCGGTTGACAAACTTGAAATACCGAAATACATTGATAAAACTGACGATTCCAGGAAAGAAAATGAAACACAATCGGATTTGGATTTCAATAATGGAATTATGACGAATAAGAATGCTGCCCAAATATGTTCGACAGCCAACATTAACACTAATAACGAAAATGAAATCATTGAGCCGGGGCCTGTTGTTGAGGATAATAGTGAGTACAATTCAGACGAGGAAGCAAATCTTCCAGTTCGAGAAGTCATATCTCCAAATGCTTTCTATTCCGATTTGATATGCTCACGATATGTTAATCCAGAAGCCTTTAGTGATTCCGGTGCTGGCAGCGATTTTGATGAGAACAATGATTACTTTTACAATGACGGTGATGAGGACGATGACGATGAAATTATAGAATTCAACAGAGAACATCCCTACATATCGGTGCCTTCGAACCACGACGATCCAGCCTATGTTTTCTTGCGCAAATGGGTGGACTGGCGTAGACAAATGAATATATCACAGGAATCTCCTAAACCAATAACATCTATCATATTGACAAAGGTTTTGAATCCTTTTCGACACATATTTAGTACATTTGTCCTGTGTAGTGAAGATCAGGGTGACAATAACTGGAGGAGGTATTATGACAATTCGGTGTACAGAGTGAATAGGCACGATGTATTGCTCCATTGGATGGCGTGGGGTCAAAATGTTTCCAGGTGGGCCATAAATATAACTTATAAATTGCCGATGTTGGACTGGGGATTTGATAATGCTATTTGGTATTCATTATTTGTCGGATTGAGTTATAAAATTAATCAGAAATTGTGTGAGATTTATAATTGTAAAGTTTCTGGTGATTTCGTTTGTCTTTTTATCAAGTGATTCATATATGTGAATAATCGGGGAATTTTTGTTCTGTTGATAGCTCTATTATAAATAA
>CUFF.9362.0
AAGAGAACATAAGTAAACAAATGAAATCGACAAACATTGACCTCGATTTATAGTGTCACTTTTAATGATGTTACATTATTTCAAATAAACGATTTCATGAATAAAACTTTATTCATTTTCATTGTGATTTATACATCTGTTGCTTATGGTTTGTTCTGCTTTATTCATCATTTGTGTTTTATTTTATTATCAAGGATTTTCCAAGGGTTCACCCCAATACGTCTGTCTTGTCCCTTATCCCCACCACGATACAAGCTATTCTACGATGGTTCCTCAGTCTAATGATAATTTGCCTATTAAATTAACAATAAATCCAGAAACGTACCGAGAAAATTCTACAATAGAAAGTGTTATTGAAATGAATTCAGATGTTTTATATAAAGGGATTTTGCTATCCATAAAACCAAATACCGAAGACATCATAAATCCGGTGGGAAAATTCACGCGGTGTAATTGGCATGACATTCGATTCTATAACTTCAGTGGAGAAGTCAACTCATGCTTGACTCACAGGAGTAATGCTTTTAAGCCAAACAAAATGATATGCACTTATGAAGCCCCTTCAAGAAATTATGGGGTACTAGCACTGTCGGCAGTATTCGCTAAAACTATTGACATGTTTTGGATAAATGTGAAAAGAGAAATAACATACAATGGATTCAATGCTCAAACCCCTTTACCAAATCCAGCTGGTCCATTAGACCCAAACGACAGTATAACAATTGATGGATGCGGAACAACAAAGAACTGCCTGCTTTATCCTCTGTCTTGTTACGATAGACGAAACTGTAAGTACATGGTATCATCAAAGGTTGACGGAAATAATGTGGATTTTGAGCTGGTTGGTCTTAACAAAGGTTATATTGCAATGGCTTTGTCAAATGATACAATAATGGGAGACGATTTAGTCATAGTTTGCGCAAACAATCCTAATTCCCCAACTCCATCCTTGCAAACTGGATACACTCCGAGTGGCAAACGGAAATATCTCGTCACAACTGTTGATGTAATTTTACAATTATTTAGTAAAAGTTCCTAAAATTAATAATTTAGCCAAATATTTTCAATAAAAAAGCAGGAAAAATGAACTTTTTAAACTTTGAGAATGCGTTGGTTTGCAAATTCCGAATTCCGAGGATTTTAGTTAGTCCAGTCAAGGAACTGATTCCAAAGAATTTATCCGAGTCCTTGTATATATTTATTGCTAACGGAAATACATATCATAGCACTGCCTATGTTAAGAAGCACAGTGATCCTCCTCTGATATCGTTAACATCAATTATTCTATATTCAACTAAAAATGGCATTTTCTATTTACAAAATCTTGAATATTATAAAAAAGTTCATGGAACTATTATGATATTAAGCTTCATGATACTGCAACCAATTGCTATCATTATTGTCTTGCATTTTAGACATAATTTTTCATACAGGTTGAAAGGGCGGCAACTCTGGTTTAATGTTCACGTTCTTTTGAATTTACTTTATTTTTTGATGTCATTAGCTGGTTATATTTATATATTGTGCAATAAAGAAATCCTTTTTCAGGTGATTTGGGTATTTTATTATTTATTTCAAGTTGATTTTAGGACGCAAAATTCCATGGAATTTTCGGAACGCTGGCTATAGGACTTTCTTTGATTAATATCTTAATGGGCTTTCTCAGACCAGATTTGACTAGTGACAGAAGAGTGTATTTCAAATGGATCCATTTCACAAATGCCATGGCAATAAAAATATCTGGATGTATTACATTTTGGCTAGTTTTCATAACAATTAACCTAAGAAATAATTTGAAATTGTTGACGGAAATTGTAATAATCTTATGGACCGTCGGCGAATTCATTATTGGAGGAATCTTTTGGTTTTTACGTCAAAGTATTAAAAATGCCGGAAATTCTAATAATTATTTTATTTAGGAAAAGTAAAATTCACTAGCGAAAATCCCCGAAATTTAGCCTTTATCCACCATGTCAACAATTGTGGCCTCGTAGCTTATATTTCTTTTCTTTCCATAATGTCTTCATTATTAATTGTGGGGCTCTGGATTTTGTGAATTATATTGATATTGTGGCGTCATTTTCATGGATAAGTTATATTATTTAAAATTAAACTTTTTTCGTCTTTTCG
>CUFF.9398.0
TTTATTCTCAAATTTACAAGCAGTCAATTGACAAACGCGGATTGTTTACCTTCAGTAATTACAAATATCAGACTCTGTCAATCTTGTGAATACTTGTCTTTGTGTACAATGTTCTCTCGGCTTTCTCAAAACGATTCTGACTGTAGTCAAGCAATGAAAGATTTAATTAAGGATAATACTGGACATTTATGTGAAAAAGATTATGAGTTTTTTGTTCATTGGATAAATTTAATAGTTTTGGAATTTCTGTCCGAAAGTAGCAATGAAAACCCCATTAAAAACATCATAGTGCAAAACTCAAAGAAATCAATAAGAAATGTGACATTTGAATCATCGAGT
>CUFF.9398.1
CAGACTCTGTCAATCTTGTGAATACTTGTCTTTGTGTACAATGTTCTCTCGGAAAGACTTCATGTATTGTTGCGATGATCAGAATATTCGTGTTGATGGGAATGAAGGTTTTAGTTAGTAGTTATACT
>CUFF.9398.2
AAGAGTTATAATGTCTGCAATATTTTCTAAAGATTATTTATTGATTAAGGGATATCCTGGGTCAGGAAAGACTTCATGTATTGTTGCGATGATCAGAATATTCGTGTTGATGGGAATGAAGGTTTTAGTTAGTAGTTATACT
>CUFF.9425.0
CCAATTATAAACTGACATTATGAGCATTCTCTATATGAAAATGGATTAGACATTTTTTCTCAGCAACGCTATTTATCATTCTTATTTAGGATGTTGTTGGAGTAACATGTTTGTCTGCAAATCATGCTGCTTTATCACGATTGAAATTTGATGTTGTGATTATTGATGAAGCTGGTCAAATTACACTTCCGGTTTCGATAATGCCATTGTTGAAAATGGACCAAAATAAAGGAAAATTTATCCTAACTGGTGATTTGTTACAATTGCCTCCTCTTGTAAGGAATTCTACAGCAAGGTTTTAAAAACTTCATTGTCACTGAATGATATTTAATAAGTGATTGCTAGAATAAACGGCCTAGATCAGAGTTTGTTCTCGAAATTGTGCGAATTTAATCATCCGGATTCTATTTGTGAATTAAAATTGCAGTATCGGATGAATATTGAAATTCTGAAACTGTGCAATACTATCTCCTATAATAACCAAATAACTTGCGCCACTGATCAAGTGGCGTTTGCAACTATTATGGAGCATGAATCTATTAATGGTTTGAAATTTTGGAAGCGTCAATGTTGTAGTAGTGAATTAGATCGTTCTGTAATTTTCC
>CUFF.9431.0
TATATTTCAACAAATTTGAAGCTAAAATTACAATGGAACTCGTAGAACAATTTCTGAAAGTAGGTGCTCTTGAATCTGATATCGGTGTAATCATTCCATATAATCAACAAAAGGAAATGATTAGAAACATGTCCACCATGGAAGTAGAGATTAATACAATTGATCAATACCAAGGCAGGGATAAATCAATCGTCATAATATCATTTGTTAGCAAATCTGATAAACTTGGAAAAGCTCCTGAAAATGTATTCTATTGATTAATTCAATATTTTTTCAAATTTATATTTTTAGAATTCCTTTAATATTCTCAATGACCAGAGACGATTGAACGTAGCGATATCTCGCGCAAAACATAAATTAATAATGATAGGAAATTTGGATTACCTTTCTCAGAATTATCAACCAATTAAAGTTATTCATGATGTTTTGCGGGCTA
>CUFF.9474.0
TATGAATTTTCAGCTGCAAGTTATATTAATTGGCACAATTTTCTACGATTCAATTTTAATTACATTGACTTCAAAATCTAACACAAATGACTCAGGCGCTATCCAGGTTCATAACATACAACTAAACACATCTTTATTGCCATCTACAAAATCTATGAGTCCAACTACCATTCACCAGTACCTGTATTGACAACTTCAATATCAAAAATATCGTCCACTCAAACAACAACATCATTGTCGCTATCTTCAAAAAAAAATAGTCCAGTAACTACCATTTCACAAGTACCTGGATTGACAACTTCAATATCGAAAATATCGTCCACTCAAACAACATCTTTGTCGCTATCTACAAAAAATAATAGTCCAGTAACTACCTTTTCAATAGTACCTACAATATCAAAAATATCGTCCACATATACATCTTCAAAGGTTACAACTGTAAATCCCGAAATAAAAAGTACCTCTGGATCGACCGTGCAGACCTCTGGCAATATGAGTAGCAAGAATTCAATCAAGTCCTCACAAATATCAACTACTGCCGAATTTAAAACAACATCAAAAATATTCACCAACTCTCCTTTATTTATAATAACAACTGAGCGAACAGTATTTGAATTAATAAAATCACGAGATTTCATTTAC
>CUFF.9474.1
TCACCAGTACCTGTATTGACAACTTCAATATCAAAAATATCGTCCACTCAAACAACAACATCTTTGTCGCTATCTACAAAAAATAATAGTCCAGTAACTACCTTTTCAATAGTACCTACAATATCAAAAATATCGTCCACATATACATCTTCAAAGGTTACAACTGTAAATCCCGAAATAAAAAGTACCTCTGGATCGACCGTGCAGACCTCTGGCAATATGAGTAGCAAGAATTCAATCAAGTCCTCACAAATATCAACTACTGCCGAATTTAAAACAACATCAAAAATATTCACCAACTCTCCTTTATTTATAATAACAACTGAGCGAACAGTATTTGAATTAATAAAATCACGAGATTTCATTTAC
>CUFF.9492.0
ACAGAAGCTTCATTAACCACAGATTTGAAAACTACAAATGGACCCCAAAATACCGAAATAACAATTCATTCCAACTCAACATCAACTTTTTACAATTTTTCTTCTACGGCTAAACCAAAATACGTGTTAAACAAAGAGCAAATATTGATGATTTGTGGTGTGATAATTTTCGGTTTGGTGGTCCTTCCTGTTGTTTTACTGAGTATAGAAAAATGTAAATGTAAACGCTCCAAGACTATTGCGATTTATAATCATAACTTTACAGAGAAGTCCCAACAATTTTTCAGTAGTACACATTTAAATGAAAGTTACTGTGAGTGAAAAGTATTTGACTTAAAAGTGTTGGTTTAATAAAAAT
>CUFF.9495.0
TTTTAAACGTTTTAGCTGTTGAAAATTTCCCATTTCAAATGCTCAAAGGTATACATTTTTTTTATCTTTTAACTATTTCAATCAAAATTCACGCCGAAAGCAGTTTACCAACAACTCCAAGAATCACTTCCAATATTCTAAAACCTAATTCCTCTGAATTTATTCCAAATGTTATCAGCAGAATTGGCAGTGTAATAAATTTTACATTGGACAAAACAACAACTTCTAAGTTTAGAGATAAAAGAGAATCAGAGCAAATGAAAGAGGGGAGTATTTTCCCCACTTCAACAAGTGAGCATAAA
>CUFF.9564.0
AGCATAAATTCTATCAAATTTTTGATAAATCTCGAAAATTTGGTTAGTCTTAGGCTTTTAAATGAGGTTAAAAACCTAACAAATCCTATTTGTATGGGATTGAATTACCGCGCAGATATAATAAAGATTTTACCGAAATTGGAAAAACTTGATGGTTAGTTGAAATTTCGATGGAAATAATTATATGATGATTATCAGGTGAATATTTGACGGGCGCAGAAGGTATGGTTTTCGAAAAAATTAACGAATTGGAGTCTTTTCTCAGTGATGAATGCAAATACAATATTAACGATTCGGTGGTCCCTAAGGTTGTGAATGTCGAAATAGTAAATTATTCCCCAGATTCCGAGGTTTTCGACAAAATAA
>CUFF.9597.0
GTTACGTGTTTTACTGGAAAAAATATTTCCCAAATCAAGAATTACTCTTTCCTCCTTCATTTGATGGGCGTATCGTTATATATCCCAAAGCTGGTCATGTTAAAGATTATTTAAGCTGGCGTCAAGCTGATGTCATGAACAAATATTGGAAACGAAACCTACAAAATGTTCAGCGATACGATTGTTCCATGGAGATGTAATCAGTGATAAATT
>CUFF.9642.0
AATTTATCATACTCGGAATCTCAAGTAAAACCACAAAGTGATGAAATCAAAATTGATGAGGATATAACTAAATCAAAGCAAGGTTCAAAAACAGATGACGAGGTTGTTAAAAGAGAAGAAGAAGCTATTAATTTAGATGGCTTGAATGTAGCTCAGATGAAGGAACTGAGGGATAAAGCTGAGAAGTTTGCATTTCAAGCTGAAGTTGATAAAATGATGAAATTAATTATCAATTCATTGTATAAAAACAAAGAAGTATTTTTTATTGATTCATTATTTTTAATTGCTTAAAAATATAGATCTTTTTGAGAGAATTAATATCAAATGCCTCAGACGCTCTTGACAAAATTCGATTCATTTCCTTGACAGACAGCACCGCGCTTGATGCATTTAAAGACTTGCATATTAAAATTAAAGCAGATAAAGATGGAAAATCACTTCATATTGTCGATACAGGTGTGGGCATGACTAAACAAGACCTAATCACCAATTTAGGAACGATTGCTAAATCCGGCACTTCAGATTTCCTTAAAAAGTTGTCTGACAGTAAATCCACAAACGAAATGAGTGATTTAATTGGCCAATTTGGCGTTGGCTTTTATTCTTCATTTTTGGTTGCTGACAAAGTTACAGTAATATCCAAACATAATGATGACAAACAACACATTTGGGAATCTGATGCCAATTCTTTCTCAGTAGTTGAAGACCCAAGAGGCAATACTCTTTTACGTGGTACAGAAATCATATTGCACTTGAAAGAAGAAGCTCATGAATATTTGGAAGCGGACTCTCTGAAAAATTTAGTGACCAAATACAGTCAATTCATCAATTTCCCAATCTATTTGTGGTCAAGTAAAACTGAAACCGTTGAAGAGAAACCTATTGAAACAAAAAATGAAGATACTGAAAAGAAAGACGAAGATGTAACTGTTGAGGAAGAGAAGGAGAAAGAAAAACCCAAGAAAGTTGATAAAACAGTCTGGGATTGGGAATTGGTAAATAAAAATAAACCAATTTGGACGAGAAAGGCATCAGATATCAAAGATGAAGAATACAATGAATTTTATAAATCGTTTGGTAAAACCAGCGAGAATCCATTGGCTAAAATCCATTTTACGGCCGAAGGAGAAGTGACATTCAAATCAATTTTATTTGTTCCAGCCAAGCCTCCATATAACTATTATCAAAACCCAGAAACTCATAGAGATAATATTAAGATGTATGTCAGAAGGGTATTTATCACAGATGATTTTAACGATATGATGCCAAAATATCTGTCATTCATTGTCGGTATTGTTGACAGTGATGATTTGCCCCTAAACGTATCGAGAGAAACACTTCAACAAAACAAATTACTGAAAGTTATCAAGAAGAAATTAGTTCGCAAAACATTAGATATGCTTAAGAAAATGTCTGAAGAAGATTTTGACAAATTCTGGAAAGAATTTTCTACCAGCTTGAAACTAGGAGTTGTTGAGGATGTTTCGAACCGAACTAGACTCGCTAAATTGTTACGATTCTGGACTTCGCACAATGACAAGAAACAATCTACTTTAACCGATTACGTTTCAAGAATGAAAGAGAAACAAGAAGTTATTTACTATATTGCCGGACATTCCAAGGACGACTTAATTAAATCACCTTTAGTTGAAAAGGTATTAAAGAAAGGATTCGAAGTGGTTTACATGATTGATCCAGTTGATGAATATGTTGTGCAATCGTTGACAGAATTCGAAGGCAAGAAAATGCAAAATCTCGGCAAAGAAGGTGTTAAATTTGATGACAGTGATAAAGCCAAAGAGCAGCGGGAAATAACCGCTAAAGAATTCGAGCCTTTATTGAAATGGTTGAAAGACAGCGTTTTAAACGAACAAATCGAAAAGGCTGAAATTTCCGAAAGACTTTCTACGAGTCCATGCGCTGTTGTTGCAAGCACATACGGTTGGACTGGAAATATGGAGAGGATTATGAAAGCTCAGGCTTATCAATCTGCTTCTAACAGTTACAATGAATATCAATCTAGTCAGAAAAAGATCTTGGAAATTAATCCCAAACATCCATTAATTAAGGAATTGAAAAGACAAGTTGAAAAAAATCCAACGGATGAGAAAGCTAAAGATATCGCTTTGACTTTGTATGAAACCGCAATTTTGAGATCTGGATACAGTCTGCCTGCTTCAGGAGGATTTGCAGATAGAATTGAAAAGATATTGAGATCAAGTTTGAACATTCCACACGATGAACCTGTTGAGGACGACGAACCAGTCGAAGAGAAGCCAGCTGAGGATGAGGGTGAAGTTACTGAACCTCCAAAGGCGGCAGAAGACACGGCAGAAAATAAAGAAGTATAATAATTATAATTATAAAATTATTTAATTTAATTATTTTAGTCTGCCAAGAAAGAAGAACTTTAATAACTTAATTTAAAAATGCATTTGTACATAATTTGTGTGAAATAAATATTT
>CUFF.9690.0
TAAATTATCCAATAGAATTTTAACACTTTTAATCTGTAAACGCAAGTATTTCCTCTGGAAACTGAATTGGTTGAAAATGAATATTTTAATAAGTCTATTTTTCCTGCTTCCTCTAGCTATGGCTTCTGATGTATTAGAATTTAAAGATTCTAGTTTTGAACAAAGTGTGAAAGAACATTCTGTTATTCTTGTTGAATTTTATGCTCCATGGTAAAATTTTTGGGTAATTTCCAATATAATTTTCAATATTATAACAGGTGTGGACACTGTAAGAAATTAGCTCCTGAATATGAAATCGCAGCCACGGCTTTAAAGAAACAAGATCCACCCATCGCAATTGCTAAAGTAGATTGTACTGCTGAAACTAAAACCTGTGAAAAGCATGGTGTTAGTGGATATCCAACCCTTAAAGTTTTTAAAAATGGGCAATTCGCATTTGATTATAGCGGAGAACGATCAGCCGGTAAGCTTTTTTTAGATAAAAATTCCTTGAACAATTTATAGATGGAATAATTAAATATATGGTATCGAAAAGTGGCCCTTCATCTAAAGAACTTAAAACTGAAGAAAATTTTAATAAATTTACTGCTTCAGCAGACCCGGTTGTTGTTGGGTTTTTCACATCAGAATCTTCAGATCTGTATAAGGCATTTTTAAGTGTGGCCGAAAAATTAAATGAAGACTTTCGATTTGCCCACACTTTTGATGAGACTTTAAGTACAAAGTTGAATTATAAAAAGTAGACTTTAATATTTTGTCTATTTGTTATTATTAATTATTAGTAATATTGTTATTTTCCATTCCAAAAAAATGGCAAATAAATTTGAAGATACCCAAGTGAAGTACAAAGGAGACGCATCAGAACATCAAATGAGAACCTGGGTTGAAGAAAATAGCATGGGATTGGCTGGCCATAGAACTCATTCTAATGTCAAATATTTTGCCAAAAGACCTTTGATCGTCGCTCTTTACAATGTTGACTACGAAAAGAATCCTAAAGGAACAAACTACTGGAGAAATAGAATATTGAAAGTTGCCAAAAAATTTATCGATTCTGGAAAATCTATACATTTTGCTATTTCAAATGTTCAAGAAATGAACCAAGAACTGTCAGAATATGGCATCGAATCTCCAGATTTCAGTAAAGTATACATCACAGCCAGAGATGAAAGAAATCAGAAATTTAAAATGATGGCAGATTTTTGGATGGAAAATTTGGAAAAATTCATTAATGATTTCCTAGAAGAGAAAGTCCCAGTCTATTTGAAATCTGAATCTATTCCAGAGAAAAACGATGAACCGGTTAAAGTTGTTGTGGCTAAGAATTTCGACGAGATCGTTAACGATCCTACAAAAGATGTATTGATTGAGTTCTATGCCCCGTGGTGCGGACATTGCAAGAGTTTGGCGCCGAAATATGAGGAATTAGCCAAGAAACTGTCCGCTGAATCAGATATTGTTATTGCAAAAATGGATGCTACTGCAAACGATGTTCCGAGTCCTTATGAGGTGTCAGGATTCCCGACAATTTATTTTGCGCCGAAGAATTCTAAACACTCTCCTAAATCATACAGTAGCGGTCGAGAGGTCGACGATATGTTAAAGTATATTGCATCTGAAGCATCTTCTCCATTGAAAAATTTCGATCGACAAGGCAGAGATCGTAAATCAGATCTTTAGAAATTCTAGTTTATTGAAATTAAATCATCATTGACAGGCGTTGTATTTTGCTATTCAATTTATCTGGTTTATTAACGTGTATGTAATTGTGTACTTGAAAATAAATTTCTTTATCGGACT
>CUFF.9747.0
TTTTTAGCATTCATTTTTTGTGTTACATGTACTCATTCATCGATGGAGAAAAGGATAATAGGAGGTGAAGAAGCCCCTCCAGACAAATACAGATGGGCTGTTTCAATCAAAGGTAATGTCGATAAATTGAAAATGTCTGGAGCGTGTGGGGCGTCAATTTTACAAACCCCTGGTCAAGTGCTTTGGTTAGTCACTGCTGCACATTGTTTTTATCCATCAGACGGAGTTACTGTTTACAAGTGAAAACTTATAATAATTATAATGATATTATTAATATTATTTAGTTTGACAAAAGGGAAATATTGGCATGCTCGAGTAGGTCTGACAAAAGTCGAGTTCCTTTATCAAAAGCATGGCATGAAAGATAAATTCAAAGAAAAAGTTAAATCCCTTTTTAACAAAGCTTACAGAAAGTTATTTGGAAAAGACAAGTTCAAGGTCACAACTGATGATCTCCATATTAGTAAAATCATAATTCATCCGGGATATCAGCCAGGTTTTTATTGTTTTTAATATATTTATCAAAGCTAAATTTTTTTAAGCTGTAAAATCAAATGACGATGGAATGTTTCGAATGGATAACGACATAGCTTTGATGAAACTGAAAGAACCTCTCCCAATTCACCAGTTATCTGGGGTCAGTACAATCGGCTTACCAAATTGGTCTGTTAATACCAGTTGGCCCGCGATTGGGTCGGATTGTATTGTTGTTGGATGGGGATGCACTAAAGTTAAAAATGCTCCAAATCCGATAGCAAAACTGGCTATATTAAAAATATGGAGCAATTCTGAATGTGAAAACTCGGTACCATCGAAATTATACATAAATCCAGCGAGTGATTTCTGTGCAGGATACCTAAAGAAAAAATACGGTCTGTGCCAGGGAGACAGTGGCAGCGGGTTGATATGTGATTACCAAGGAACCCCGACTATTGCGGGAGTCGTTTCAAGGGGACACGGATCAGATCCTGGAGGATATCCAGCAGTATTCTCAAGAGTTTCAGCTTTCAAGGAGTGGATTTTCAGAGTCATCAGTGACAATAAATAACCACTAAATTATAAATCGGTTTAGGGAATATAATTCAGCAA
>CUFF.9750.0
ATATAAGTATTTTATAAACACGAGAAAATATGATTTTTATTTTCAAGGATATTACATTTAAATTTTTGTTGGTTTTATTGTCATCGCTCTATTGTTTTTCGTCGACAATTTGGATCAATGATCCGTCTGACGAATCAGAAATCTGTCCAAATGGGTGCCAATGTGAAAACTATTCAGTCGAATGCAAACATCGTTTGTTTCCAAACGTTCCGGTTATTTTACAAGAAAAAACTACAAGACGAAATCTTCTTGGAAATCGAATCAATGTCATCAGAAAGTCAGATTTTTTAAAATTAAATAACCTAAAAGTTTGGCAATTGTCAAACAACAGAATCACTTCAATTGAGCCAGGAGCGTTTGA
>CUFF.9795.0
AGGAATTTACATATCAAACTATCAGCTCAAATTAGTTGTATATCAAGTGATTTAGAAATACTTGGTCTAGCCAATTTTATTTAAAATACAGATTAGATATAGATTCATTATAAAAATGCAGAAATCATTGAATTTTGAATATGATAATTTTGTATTGCAATATAAGTATGCCCTACAAAAGTCTAATGAAGCATTAACAATCGAATCAAAAGGAAATAAAAACGAGGCATATTCTGTTTACAGGAGTATTATTGTAGATATTGACAATATTTTAGTATTAAATGTAACTAATGAAAAATTTTCGTCTAATAGCGATGTAATTAAGAAGTTAAATAATCTTAAAGCATTAAGAAATAATATATGCGATTGTATCAACCGTATTCAAAATCAAAATGAACCGAGAGAACTAGTCACAGCCGAAATATTATTTTCAATTACCTCAGAGTGTCAATACACTAAAATCAGTCCAGATGGAGTATTCGATATTCCAAGTTATCCTGGCTCTTTAGAAATTTACAAATACCCATCGGACACAGATAATAAAAAGGGATTTATTGTAGTTTCAGACTGGGCTGGTACATTGATTGAAAATGTCACCCCAATCCTTATTACTCCCCAAGGAGTTTTGATGTTTCTTGATAACGAAAAGGATGACACCTCTAAAGTGGCTGTAACTCTGCCATTTAATGTGTCAAAAGAAGATTTTCAGCGTTGTATTTGTATTTTATCGACTCTTGCAGTAATAGTTGTTGATCAAAAACAGATCCCGGATGATCAGATTTCCGAAATAGGCGAAGAGTTACCTAAAACCAAAGGGGAAATAATTGCAGATGGATTAAATACGGTTTCTCGTCAGTTATCCAAAGGTGTTGTTGTTGGAGCTAGTAAATTAGGTGAATTAGTTAGCAGAGGTTCTGATGAATTGTGTCTACGTTTGAAACCCGGCGAAGCAAAACTAAATCCAAATGTTAAAACTGGACTAGAGTACGCTCGAACTGGAACTCATGCCTTGTTTGAAGTTAGTGGAAAAGCGTTTGGAGCTCTAGCAAAAGCTACTAAGTACGCAGCTACAAAGGCGGCTCCACATATAATTTCCTCTGCCAATAATTTAATACCTTCTGAATGGAAGGAAAAAGGTGAATGTGGAGAACTATCAAAAGTCGATCAAATTGCTCTTGTGGCTGGATCAGGCTTGCAAGGATTAATAATGGTATTTGACAGTCTCCACGATGGTGCAGTAACTTTTGGCCGACATACTGCTCGTAGTGGTGGTAAAATAATGCGACATCGATATGGAGAAGAAATTGGACAGACAACGGAAAACGCGTTGTATGCTGCTGGTAATTTGGGGTTGGTGGCTATGGTGGCGCTTCAGTTTACAAAGAAAGGTATTTTGAAAACAGCTGCAAAAATAACAGCTTTAGAAGTCACAACTAAATATAAAGAACATAATAAAATGATTGAAACTGTCGATAGCGCTGAGAAGCAAAAAGGTTTCCATAATGACAAGCATATTTGATTGCCAATAATTGTGATTTATTTATGTTTTAATTCAAATGTTAATCAAATAAATTATTT
>CUFF.9813.0
TAAAATATGTAATAAATTTAAAGTTCATATACTCGGTGGAAAGAATAAAGAATCGAGTCCAACTGTAATGAGCTCAAATGGAAATGTTCAATGGCTTTTTTCTTGCATGAGAAAACTTCATAAAACTCAGAATGATCCATTAGTTCTTTTAGTTGAAGATTCTGATGGTAATCACAAAGGACAAGTTATAATTCCAATTGTCAAAATTCCTAATAAACCATACACGTATAATGCAAGTCAAGAACCTTCAAATTCAACTAACATTCTCTGTTCTGAATTAGAACCTACTAATAAATGTAATAACCCATCCGGATTTTTACTTTATTGGGTATGGGTCGAAGAATATTTTACTGAAGAACAATTAGGCAAAAGATCATTCAACAAGAGCATGGGGTCGTTATTTGGATCGAAAAGCAAACTTGGTTCATCCAAAACAAATCTTGAAATAAAAAATCGCGAGTCACTAGGCACTTTCGGTTCTCATAGTAATCTCAACAAACCAGAAAAACATAAAAAGAGCTCCAGTTTTTTGAATTTAAAAATCGGTGGGAAGAAAAAATCTAAGCCTAGCTCATCAGACTGCAAAATTACTCCTGATTCGAGTGATGTCGAATCCTCGTCGAATTTCAGCTTTAATCCAGCTCATCCATCTAATCCGTTTGAAAATGATCCTGATTTGGTGAAAACTGATAGAGTATCTATCAAAAATGGTTCTTTGGCAGAAGATGACAGTTTATCAAGGAAATTCAATAAGCATTCTAACGATTCTTATAATTTTAACAAGTCAGACATAACTTATAATGGAAACCGTGATAACCTTTCAGAAGCTCAATTCAGTATAAAATCCGGTGATGCTACGAATCCTTTTGGTGATGGCATGGCACCAACGGTGGTACCGCCATACACTAATCAGAATCTTGTTTCGAGCAGCAAAAATAGTAGCAAACAGAATAATGGAAATTTAAGTTCTTCGACCTTACCGAACAAATATAACACAATGAAAGATTTACAGACCTACAAAGAGCCACCATTTAATATTGATTCATCTATCGTATTTTCCAATGAAACAGAATCAACTTATCGGCCTGGCCATAATAAATCGGGTGTAGGAAGTGATTATTCAATATTCAGTCAATATAGTAATCCATTTCCAGTACAGAGTATTACAAAAGTCAACAATGATGAATCTGAGAGTATTAAGAGGGAAAACTCAG
>CUFF.9842.0
TTTGATGCAACTGGATACAAATTTGAAATGTTGGAAAAAAAACACAAAGCAATGCAAGAGGCATTGAAAAATATCGAATCAGTTGCTACTGATATGAAAACTCTCGTGAAATATCGGGCAATGTTACAGAAGTTGCAAACAGGATTAACAGAGGCTGATGCTGTAATATTAGAAATGCAAGAGATGGCCTATAAACTTTTGCCTACAAGTGTATCAAAACATTGCAGAGAAGTAGAAGAAACAAGA
>CUFF.9851.0
AAATTTTCAAAGAAGTCGACAGGTTGATTGAAGTGACCTTTAATGGTTTCAATGTTTGCATATTTGCTTATGGACAAACTGGAAGTGGAAAAACGTATACATTAATTGGTGATATGGATTCCAAAGAGGAAATGGGGATAGTACCTCGAGCATTTTCCCGATTTTATGAATTAATTGAAGCGAACAAGAACACCGTATCAACCGAAACCCATTTCTACATGGTGGAACTGTATAATGATAAAGTGTTAGACTTAATGAAGTCCGATGCTGTATATGAGGAAACATTAAGAATAGTGAAAAATGAACATGGCATGGTAATTGTTCAGGGAGTTACAACGTTTAATCCAAAAAATACAGCAGAAATGGTAAAATATTTCCAAACAGCAAATAATAATAGGCACATCGCTTCTACAAGAATGAATTCACAAAGCTCGAGATCACACTTGATCTTAACTGTAATGTTTACATTCACAAATGTTATAAACAAAAAAAAGTTTTTTGGTAAAATCTCAATGGTTGATTTGGCAGGCAGTGAAAGACTTTCTAAAAGCGGAGTGACCGGTATAAATCTAGTTGAAGCAACTTCTATTAACAAGGCACTGAATGCTCTCGGAGATGTAATATCCGCATTAACAACTATGAGCAAAGGATTTATTCCATATAGAAACAACAAATTAACTTTATTAATGCAAGATTCATTGGGTGGCACTGCGAAAACGTTACTATTGGTCAATTTATCTCCAGTTGACTACAACGTTTCGGAATCTTTGAGTTCGTTAAA
>CUFF.9905.0
TTTAACATATTATTAGCAATAAAAAATCATTTCAAAATATTTTCGTTATATTCCATTCAATATAATTTTGATATAAGTAATTTCAATTTTTCAATTTTTAAATAATCGGTATTTTAGATTAATATGAATCAAATTCCTAATCCCATATTTCATAAAAGAAATAGAACATTATCTCAAAGTGAAAGGGCACTTTTGTTACCAACAATGTATGGAATCATTAAGGAATTTTGTCGAAATAAAGGGCATGGTTTTGTAATTCCTGACGATGGTAGTGACGAATTATTCTTTCATATTTACGAGATTGATGGTGAATATGTTCCCCATCAAAATGACCGAGTTGAATATAGACGGGTTGGTGTTCCACCGAAAAATACTAAATTTCAAGCAGTACATGTTAAGCTAATTGGCATTGATAAAGCCACGCGTGAAACATGGGATGATCCAAAAGATATGTCAGTATAATGTCGCATGTATTTACATGCTTGTAGAAATTTTTGATTTAATTTGTTGTCATTTATTAAATAATTGACTTCATGTAAAATATTTTTATTAGTGCCTTGATTTGAAAGTTAAGCTTTGAAATTATTGAGTTTGGTTATGTAAATGATATAAGC
>CUFF.9936.0
TCTTTCTCGAGTGATTCCAGATGAAGAATTAGCGGTGAGTACAGGGTTTGGGATTAAAACCCTTATTGAAACACTTTCACTGACAAAAAACTCGGATGTACAAGAATTAGGTTGTGATTGTGTTACTAGATTATGTCATACCAAAGCAGGCATAGCAAATGTAAGATTTTCTTAATTTCAATTCTTTTCAATGAATTAATTTCCTGTACAGGCCATGATCAGTTTTGGAATTGTAGATATTCTTTGTACTCTCTTGGTAAGTTATGTAGATTCCGTGAAAGGAACTGCAGCGCTAGCAGTAAAGTATTTGTCATTTTTCCCCGAGTCCAGGCGTCAGATTTTACGGAAGTAAATTTTTTAATTAATACTTTTTATAAAAAATCTAAAAGGTGTCGACGTGATCCATATTTGATGAAAGTAATTATGTTTTATAATAAAGAAAATAAAATTGATCCGGAGTTCATGGAAGGTTGGCAGCACTACAAACGAGTTGGTCTTCCAAAAATTGGCTTAAATCGCCCATTTTTAACAACAAGAAAAGAAATCGATTTATTCAAGGATTTGAATGAGAAGCAAATTACCTTATTTAGTAATTCTGAAGATTATCAAAAAATCGGATCATTAACCGAGCGGCACATTGTTACGAAATTCCCCGACTTTAGAAACCAGTCACCACAATTGCAGAAAATTAAAATAGAAATTGGAGAAATCGAGTCGCTTGATGAAGATTTAGAAAATTCAGAAAGGAAGGAGCTCGAAAAACTCCAAAACAAAATGAAACAGGTATCATTTTACGATGACGGAAGTGAAACCTTGAATACTTGAAATTATTTTATAATCTAGATAACTATGTTAAAGGATTATGACTACATATTTT
>CUFF.9939.0
ACTGAAAATTTGAATTTTAATCTTGGTATTAAATTTGAGTAGGACGTGTGAAAAGTAAGCCAAAATACGCGAGTTTTGGTGATATTGCTTGGAAAGTTAGAACAATGCATCAATTTGATTCAAATGGCTGGGATAATATACATTCAGCAGCTTTCAAAGGATTCATTCCGTCGTTAGAGAAATTAATTGAAAAACATCCTGAAAAACTAGAACTGACAACCAATGATGAATTGCGTTCTACACCGCTGCTTCTGGCAGTAATGTCTGGAAATTTAGAAACAGTTCAGGAACTAATTAAACTTGGAGCTCAGATCCACACAAGGAATTCTCAAGGTCATGGAATTATTGAACTCACTTGCCTTCGAAAAGATATTGATATGTTAAATTATTTCCTACAAAATGTTGATGAGAATGTTTTCCCAGTATGGGTTCATTTGGTGGATTTCGTGGATTCAATTGATGATGAAGAGAGCATTCACGCAAGCTCCTGCATCAATCAAATTCTTATTAATAATAAATTGAATGGTGACAGGTTTCCATATATACAGAACTGTATTACCGCTGATATTGTTTCGACTATTATAAAGGTAATTAAAGGAACACAAGGATATGAATGCAAAAAAGAAAGCCTCAAAGTATTAACTCATTTTATCGTGTATCAAGTTGTTCGAGAAAGCTTCATTGAAAAGGGCGGCTTAGAAGTTATATTGCCTTTATTAAGGCCACCAAGCAATCCAGATATTGCAAGAATTGTTGTCCGGATTTTAGATATCTTGATAGTTGAGCCTAATGGATTTTCTGAAAGAATATTTCATTCAGGGGTTATTGTAGATTTGAACAAAATTTTAGAATGGTCATCTGTGGTTGTTGAGGAAAAATATCAAAATTTCGAAACTAAATCTTCGGATGAAACCGTTGACGAGGACTATGATTCGCAACCTATTGGTTCGCAGCATTCAGATTGGTTCACACATGATTTACTCAAAGAAATTTTTCAATTTTTTGGAAATCTAGCAGAGATACATCCGACATATCAGAATAGTATTGGCAAAGAACCAGGCTGTTTATCAAGGTTGAGTACTCTGTTCATGGAAAATGAGAACCGATCTCTATTAATTGAATTAACAAAATGTGTTGCCAAATTGGCTAATGAGAACATAAAGAACCAACAAGAATTTATGAAAGATGGCATTGAAAATTCAATCATTAATTTAACTCGAGCCAAAGTATAAATATATATTTTGTTTAAATAAATATAAATATGCATTTTTAGGATAAAGAGATGCGATTGGTCGCTGTAGATGCGATTATAAATTTAGCCAAGGGAAATATTGAATATCAAAATCAGTTGATGCAAAAAAATGCTCATAAACCACTTTTACTAATGTTGAGAAAATCTGGTAGAAATATCACTGTAAATGAAAAAGCTTCGACGGCTCTTTGGTCATTGGCTGGCCACACCAGTGACAGCAAATCAGAAATGGCCAGTTTGATTGGAGTCGATTTGTTGATAGATTTCTTGCAGACCCCGTCAGATATTCTTCAATTAATTGGTTCTGAAGCTATCTTTGTAATAAGTGGCGGTCCGACTAGTCAGAGAGACGTGATTGGAAAGAAAAATGGAATCCAACCACTCGTAAATTTACTGAAGTCTGATAACATAGATATCGTTTTGAGCTGTATTCGATCTTTAAGACAGTTATGCGTGAAACTCGGATATCTGGCGCATGTGTGGAATCAGCATTTGGTTATTTTAACAAAGGGTCTTCATTTTCTTGTTGGGTTAATGAGGTCTTATGCCGATGAACTTGTGCAAGTTGAGGCTGCTTATACGATCGCTTCGGTTACAATGGGTAACGAAGAAGCATTGGATGAACTCCATACCAATTCAAATTTCAATTATGTATATATTTTAGAAAAAATGTACAGTTCAAATCCAAAAATCAGATTACTTGCTGGTGCATCTTTAGCTGCGTTTGCGTACAATAATTTAATAGAACAAAAGAAAATCGCTAAGTTTGGCGGAATTCGTTTTAAATGCTTACAGCCGTTTTTATTTTCCGAAGATGAATATGAAAAATG
>CUFF.9969.0
ATTCAATTTAAGTGATTTTTGATTGATTTGAAATTTTAATTTCTCCTAGTGAAGGACAGATCAGTATCTTACAAGAAAACCTAAAAAAACATTCAATAATTAACGAAGAATTTTTAAAAATATCACTCACGTTTAAATTGAATCGCTGGTTTCATCAAGAGATTTCATCTAAGACATGTTCATTGTCTCAAATTGATATTGAGTTTTACCAACATTGCTATAACAATCTAAAAGAAAAATATGGAAAAAAATTAGTTAAAGTACTTTTATAAGACTTGGGAACTATTAAGGCTTCAATACATCTTAAGAATTGGGAGGAAAAAACTGACCCGGAAAAATTCGTCTATGAAGATATCGCTATCGCGTCTTATTTAATGAGTTTATGGAAAGATGAATCAAAGAATGACATCAAATTCATTGATGTAGGATGTGGAAATGGGCTTTTAGTTTATTTGTTAATCATGGAAGGAGTAATTGATTTATTGGAAATGTTGCTGTTATAAAATCCAAATAATAGTTTTCTGGAATCGGGGTTGATTTGCGATCGAGGCATATTTGGAATAAATATCCCGAAAATGTACAGCAGTGTTTGCAAGTGGGAACTGTGGATCCTAATTCAAGGTATCCTGGATACAACTGGTGGATCGGTAATCATAGTGATGAATTAACTCCGTGGATTCCGATTATTGCTGCCAAAAGTACGCTTTCGCGATCGAATGTCTTTCTCTTGCCTTGTTGTCCATTTGATCTTTTTGGAAAATTCAGTAAGTCCTCAAATTGTAGCGGTGAACCAACCAATAGAAGTCGTTACAATGCCTACCAGAATTTCATTGAGAAATTAATGAAAAAATGCGGTTTAAACGTTAAAACCGACTATTTAAGAATTCCATCGACAAA
>CUFF.10043.0
ACAGATTAAAATTCTTACATAAATTGTAATTTTTTTTACCATGCCTCTTGCAATTGAAAGACCAAAAAGAAATAATGCTGGTAATAAAATGGCCCGTCTTCTTAACGAAGAAGAGGAAGACGAATTTTATACAAATACTTATGGTGGGTTTAACGAAGAACAAGATGATGCTAGTTATCACTCTGAATCGAGTGTTTCTGATGTTGTGGATTCGGATTTTGATGTTGATGAAGCTCATTTTAAAGATGAATCAGACAAGGAAGATGAAGAACCAAAACAAAAAAAATCAAGGCGAATTATTACCAAAGCGTATAGAGAACCGAAAAAAGAAACTTCGACAAATGAAGTAAAGATTAGAAAAGTTAAAACCGATTCTACTTTAAATGATCCTTCAACGCCAATAGGAAAAAAGTCATTGCGCCAATCCACTCAAACAAAAACCGCCGAAACAATTAAACAAAGAGAGCAAGAATTCAAAGAAAAAATGTTGAAAGAAATTGCTCAAAGGAAAAATGTGCCAGAAGTTCGCAGATTGACTCAAGAGGAATTACTGGAAGAAGCAAAAATAACCGAAGAAATCAATATCAGATCTTTAGGT
>CUFF.10046.0
CAATATCAACGATTGGAATTAGAAAAGAAAAAATCAAGAGCTCAAAAAGCTAAAGTAAAAGTTCCAATGATCAGATATCATTCGGTTACTGTTCCGTTAATCGATGAAAATGGGGTGGATTTTGAGGATTCCTTAACCAATGAAATAAAATCCCTGGGAATTCCCGGAGAAACAAAATGTTCACGAACATTTATCACATTTGAGGATGACGCGTCATTTCACCAGACGTTTCTAACGTCCGCCAAACCGAAACCAAAGGACAAGTTTTGTCCTATCACTGGAGAGAAAGCTCGATATTTCGACCCATTAACCAAAACTCCCTATGCAAATTTGGCAGCGTTTCGAGTATTAAGAAAATTGTACAGCATTCACAAGCAAACAGGAGCAAAACCGATCGAATTAGTCAGAAGATTCCGCCGAGGAGAGATTCCAATTGGTGGAACTGATTGAAATAAATAATATTTGTACATA
>CUFF.10131.0
TTAAAATGTCAGCTATTTCAACAATTAACAGTAGTGAATTAAATTATCACAATATTGGATTCCAGAATAATAATGATGAGTCTTTAATTAGATCAATGGATTTTAAAAACGATTCAATGGATGATTCAATGTCGACAAATATGGATGGGAAACGAATGCGAAAAGCAGTATTCAGAAGAACAATAGATTATAATTCATCCGTTGCCCTTTTTATTGAACAAAGGACTTGGAAACGTAAATATTCTAGTAGATGTGCTATTCAACCTGACATTATGTATCAACACCTGTTAACACCTCCCACAGACTACCGGGATAACCCAATGAATTGTGTCTGTGCAAAACATGTCAGAACGTCTACCAACAAAAATAAATGTCCTATTTATGCAGTGTGTGTAAGTGAAAATAAATTTCAAATATTTCTATGTTAATGATTCTACAAGTGGACACCCGATGGAAGGAGATTAATAACTGGGGCATCGAGTGGGGAATTCACTCTTTGGAATGGGTTGACATTCAACTTTGAAACTATTCTTCAGGCACATGATACTCACATCCGAGCCATGAAATGGTCAAATAATGAGGAATGGCTCGTTTCAGCAGACGATTCGGGTTTTGTGAAATATTGGCAAGCCAATATGAATGATGTCAATGTCTTTCAAGCTCATAAAGACTCTGTCCGTGGTGTAAGTTTTTGTCCGTCGGATAAGAAATTTGTTACATGTAGTAATGACAATACCGTCAGAATATGGGACTTTCAGACCTACAAAGAAGAACGGGTTTTAAGAGGCCACGGAGGTGAAGTTCGCTGTGTGGCTTGGCATCCTATAAAGTCGCTGTTATTATCTGGCAGCAAAGATAGTCAGCAACCATTGAAACTCTGGGATCCAAAAGCTGGAGAATGTATTTCGACTAGGTACGTTCATAAAAGTACATGCACCGATATTGGAATCAATAAAAACGGAAATTGGTTCCTAACTGCTTCAAAAGATCACTATATAAAACTTTTTGATATTCGAAATCTCAAAACAGAAATGCAAGTATTTCGTGGTCATAAAAAAGACGTTATTCGTGTTGCATGGCATCCATATCATGAAACGTTATTTGCTAGTGGAAGTGGAGACGGAGCTCTGTTGTATTGGTTGGTTGGAACAGACATGGAAGTAGGAGCTGTCGAAGATGCTCACGATAACATTATTTGGAGTTTGGATTGGCATCCTATGGGACATATATTAGCAAGCGGTTCTAATGATTTTGCTACTAAATTCTGGACTCGCAACCGTCCTGGAGATGTGTTGAAAGATAATCTTCAGGAAGAAAAACTTGCAGCTGTTAAATCTGAAGTCACCAATAATCCAGACGCCGAATTGGAGAACATAATGAAAATGTCGGAAAATGAAAAAGTTTTCGATTTCGATATCCACAAATTGAGTTCGACAATTAAAGCGGAAATCGAAAAAAGTGAAAAATCTGATATTCCCGGTCTTTCAGGTTTGAATGGAGAAATGGAAAATGCTCCCACAGAAGAAGATTTAGAAGATAAGGAATCGAAATTGAAAGGAGCAGTTAGTCGAACTATTCCGAAATTATTTCAAAGTAATTGGGCCAATAAGAAATCGACTCCTGCAGTTTATGCTAATGAACCTCCTATTGTATTTCCTCCCAATCCCGTTGCTACAATCATGCCTACAATGCCTCCGATTATCGCAATACCTCCTCCGGTTCGACCTCCGATATTCACTAATCCAATGCAGGCTCCTATTAACCACAGATTGCCGCCACATGAAATTCCTTTCAATCCTCCACATTTCAAGGAGGAACCAAAACCACCATCAATCGATGAAAACTCGTTCCGAATGATGAGGGCTCCAATGAATGTCGGACCGAGAGCATCGTTTAGGCCACCACGCATACCAAATATGCCGACCAATATCCGGGATTCCTTTCAGAATTACTCCAATCAGCCGCCAATATATCGCAATCTGTTTCCCGATTTCCGATCAGATGGACCTCAAATCGGAAATTTCGATTTCCATGAACCGAAATTCCACCAGAACAATCATCAAAACTTCATGCCGTTTCCGTCTCACGGGGATTTCAATCACCCGCAGAATAATCGTCAGATGCGCCCGTTTCGTCCGGAATTCAATAGTCAAGACGATCAGAACAGAAACGAGTTCATGCGTCACAGATCAGTTTTAAATGCTAGCAGAAGAGGTCGATATTCTTCACATCAGCACCAACAACAATCACACAGACAACAGCAGCAGCAATCGTTTCATGAGGAGGCCTCTGAAAATCCCTTTGAACCATCCAAATCAACTGGATCATCAAAATCTTTTATACCGCTACCGCAGAAACATGATGACCAACAGAACAACAGAAACAAAAATCGTGTCGGCAACCGGCCGAATCAGAATTGGTAGAGCTGTTATTTCCCAATGTATTTTTGTGTTATTTAATTAAGTACATTTTTCAAATGAC
>CUFF.10155.0
CAATGACTTACGCAATTAAATCAAATTTATCATATTTTTGGATTGATGGAACCGATAGCGCCAACGAAGGAAACTGGGTAGATTATCAAGATCAAAAATTGAGTTACAGAAATTGGTACTCAACGGAACCAGATGGGGGTAAAACTGAAAACTGTGCAGTAAGTCTTACCGATGCAAATGGACTGTGGGACGATGCTCATTGCCAGTCCATGAATTCTGTGATTTGTGAGCCCATAAATGACACGAAAAGT
>CUFF.10155.1
TAATATGGCGATCAAGTATAAGATCGGATACTATTGGATCGATGGAAATGATAATGGGATGGAGGGATACTGGGTGGATTCTAAGTCGAACCCAATGCAATACCGAAATTGGTACTCAACGGAACCAGATGGGG
>CUFF.10158.0
TTTAATCTGGGTCGGTATTGGATAAATGGAAATGATAATCGAAAAGAAGGACAATGGGAAGATTCGAAACAGAACCTTTTGTCGTTCAGGAAATGGCATAAATCGGAGCCAAAAGGAGGTCGAAATGAAAATTGTATAACTGGAAATAATTATCAAGATGCATTATGGAATGATGAAAAATGTGGATCTTTGAATTCTGTGATTTGCCAGCCAATTAAATACGGGCCGGCAAAATATCACATATCCAAATCCAAGCGCAATTACAAAGATGGAGTAAAGTATTGTAAAAGCAAAAAGATGAGCCTGGTCAAGATTACA
>CUFF.10161.0
ATGAAGTTCGATACAGCGGTGAAATATTGCCGCGATAAAAAAATGGAATTAGTAAAAATAGATGGAGATCAAATGAAGAATCAAGTTTATAACTTATCTGTGACTTTTAATCTGGGTCGGTATTGGATAAATGGAAATGATAATCGAAAAGAAGGACAATGGGAAGATTCGAAACAGAACCTTTTGTCGTTCAAGTAA
>CUFF.10164.0
GGTAAACTTGAAAACTGTGTAGTCAGTTTTACCGATGCAAATGGGCTGTGGGACGATGATTATTGTCAGTCCATGAATTCTGTGATTTGTGAGCCAATAAATGACATGAAAGATGGTTTCCATATCACATCCGTCAAGATGAAGTTCGATACAGCAGTGAAATATTGCCGCAATAAAAAAATGGAATTAGTAAAAATAGATGGAG
>CUFF.10167.0
ATGACAACAAAAAAAATTTCAGTTACCACTTCAAAATCCTTAGATAATATTTCTGATAAGGAGTTTTATGATAAATACTGTTCAGTGCGTTTCCTGGCGAATCTGTACCAAAAGATTTGCGGATGGATGGAAAAAGAAATGACAACTGTCGCACCAGTTGTACAAAAATTGGAAAACACAGTGGAGTTCGGTTATCATTATACACGAGAAAAAATGACATACAAATCTGCCGTAAAATATTGTCTTGCTCAATCCATGAATTTGGTAACA
>CUFF.10170.0
TTTTCAATATTGCAGTTTATTATAACTTGGGAACTTACTGGATTGCCGGAAATGATTATTCGAAAGAAGGAAGCTGGGTCGATTCCAGAAATGTTTCTCTTCAATTCAGGAAATGGTATCAAGGTGAGCCAAATGGAGGCCGTAATGAAAATTGTATTCACGGATTACGGTATGATAATGAATTCTGGAATGATGTCAACTGTTATGAGAGAAATATAGTAATCTGCGAACCGATGGAAAAGAGTCCTGCTGATCCAGAAATTTGCAAATCTTTCTTAGAGTTGTGTTATAATTCAAAAATCAGAAAAATATGCCAAATTACTTGCGAATTCTGGCAATCAACGACAACGAGAAAAATTCCAGTTTCCACTTCAAAATCCTTAGATAATATTTCTGATAAGGAGTTTTATGATAAATACTGTTCTGTGCGTTACCTGGCGAATC
>CUFF.10173.0
TCAGAAATTGGAAATCTGGTGAGCCAAATGGTAAACGTCAGGAAAACTGTGTTCACGGTTTATATTATCCAGCTGGTCTGTGGAATGATATTTCTTGCAATACTCCCAACACAGTCATCTGTCAGAAGTCAAAAAAGAAAGGTCAATTTGTCGAATACGGATACCTGATCACTGATGAAAATATTCATTATGACGCAGCTGTTAAATTTTGCATGGAAAAGAATTTGCGTTTACTTACGATCAAGAATGAAAAAATTAAGAAAAGAGTTTTCAATATTGCAGTTTATTATAACTTGGGAACTTACTGGATTACCGGAAATGATTATTCGAAAGAAGGAAGCTGGGTCGATTCCAGAAATGTTTCTCTTCAATTCAGGAAATGGTATCAAGGTGAGCCAAATGGAGGCCGTAAAGAAAATTGTATTCACGGATTACGGTATGATAATGAATTTTGGAATGATGTCAACTGTTTTCATAAAAACATGGTAATCTGCGAACCGATGGAAAAGAGTCCTGCTGATCCAGAAATTTGTAAATCTTTCCTAGAGTTGTGTTATAATTCAAAAATCAGAA
>CUFF.10176.0
ATATAGCAGTGAAATACAACCTTGGGCAGTATTGGATCAATGGTAATGACATTGCAAAGGAAGGAAACTGGTTGGATTCTAGAAATAATCCGTTACAATACAGGAACTGGAAATCAGGAGAACCGAGTGGCCAAAGACAAGAGAATTGTATTCAAGGTTTATTCTATTCGAATGGGTTGTGGAATGATATTCCTTGCAATCATTCGAATGCTGTGATCTGTTTGAAATTTCCAGTAATTAAAACTGATTATGGATATGTCGTAAATCTTCAAAAAATGACCTACAATAGAGCTGTAAGTTTTTGTAAAGAACAGAATATGGAATTGTTAACAATAGGAAATGGCGTTGTTAACGTAAGCTTTAGTTTGATTTAGGTAGATGAATTGTACTATAGAAACGAGTATTTAATATGGCGATCAAGTATAAGATCGGATACTATTGGATCGATGGAAATGATAATGGGATGGAGGGATACTGGGTGGATTCTAAGTGGAACCCAGTGCGATACAGAAATTGGAAATCTGGTGAGCCCAATGGCAAACGTCAGGAAAACTGTGTTCACGGTTTATATTATCCAGCTGGCCTGTGGAATGATATTTCTTGCAATACTCCCAACTCAGTCATCTGTCAGAAAAAAAAACAAAAAGGTCAATTTGTCGAATACGGATACCTTATCAACGAGGAAATCATGACTTATGATGAAGCTGTTAAATTTTGCGGGGAAAAGAATTTGCGTTTACTTACGATCAAG
>CUFF.10176.1
CCAGTACAAAATGTCGAATTCGGTTACCATTTAAACAAGGAAAGAATGAATTATAATTCGGCAATTAACTATTGTAAAATGCAAAAAATGGATATGGTGACAATCAATGATGCTACTATCAAGAAACAAGTTTTCGATATAGCAGTGAAATACAACCTTGGACAGTATTGGATCAATGGTAATGACATGGCAAAGGAAGGGAACTGGTTGGATTCTAGAACAAATCCGCTACAATACAGGAACTGGAAATCAGGAGAACCGAGTGGCCAAA
>CUFF.10176.2
TCGGCAATTAACTATTGTAAAATGCAAAAAATGGAAATGGTGACAATCAATGATGCTACTATCAAGAAACAAGTTTTCGATATAGCAGTGAAATACAACCTTGGACAGTATTGGATCAATGGTAATGACATGGCAAAGGAAGGGAACTGGTTGGATTCTAGAACAAATCCGCTACAATACAGGAACTGGAAATCAGGAGAACCGAGTGGCCAAA
>CUFF.10176.3
TGTCGAATTCGGTTACCATTTAAACAAGGAAAGAATGAATTATAATTCGGCAGTTAACTATTGTAAAAGGCAAAAAATGGAAATGGTGACAATCAGGGATGCTACTATCAAGAAACAAGTTTTCGATATAGCAGTGAAATACAACCTTGGACAGTATTGGATCAATGGTAATGACATGGCAAAGGAAGGGAACTGGTTGGATTCTAGAACAAATCCGCTACAATACAGGAACTGGAAATCAGGAGAACCGAGTGGCCAAA
>CUFF.10176.4
TCGAATTCGGTTACCATTTAAACAAGGAAAAAATGAATTATAATTCGGCAATTAACTATTGTAAAATGCAAAAAATGGAAATGGTGACAATCAGTGATGCTACTATCAAGAAAAGAGTTTTTGATATAGCAATCAAATTCAATCTTGGGCAGTATTGGATCAATGGGAATGACAACGCGAAAGAAGGAAAGTGGTTGGATTCTAGAAATAATCCTCTACAATACA
>CUFF.10179.0
AATGGATATGATAACAATCAGTGATGCTACTATCAAGAAACAAGTTTTCGATATCACAGTGAAATACAACCTTGGGCAGTATTGGATCAATGGGAATGACATTGCAAAAGAAGGAATCTGGTTGGACTCTAGAA
>CUFF.10179.1
GGAAAATTGGAGAACCAAATGGCCAAAGACGAGAGAATTGTATTCATGGTTTATTCTATCCATATGGATGGTGGAATGATATTCCTTGCAACCTGTCATACGCTGTTATTTGTGAAAAGACAGTACAAAATGTCGAATTTGGTTACCATTTAAACAAGGAAAAAATGAATTATAATTCGGCAGTCAATTACTGTAAAAGGCAAAACATGGAAATGGTGATAATCAGGAATGCTACTATCAAGAAACAAGTTTTCGATATCACAGTGAAATACAACCTTGGGCAGTATTGGATCAATGGGAATGACATTGCAAAAGAAGGAATCTGGTTGGACTCTAGAA
>CUFF.10179.2
TGTGATTTACACATTGCTGTTGATATTTAGCAAAGCACAAAATGTTGAATTCGGTTACCATTTAAACAAGGAAAAAATGAATTATAATTCCGCAGTCAATTACTGTAAAAGGCAAAACATGGAAATGATAACAATCAGTGATGCTACTATCAAGAAACGAATATACAATATAGCAGTAAAATACAATCTTGGACAGTATTGGATTAATGGGAACGACAACGCGAAAGAAGGAATCTGGTTGGATTCTAGAAATAATCCTCTAAAATACAGGAACTGGAAATTTGGAGAACCGAATGGTCAAAGACGAGAGAATTGTATTCATGGCTTATTCTATCCAGATGGGTGGTGGAATGATATTCCTTGCAATCTGGCATACGCTGTTATTTGTGAAAAGACAGTACAAAATGTCGAATTTGGTTACCATTTAAACAAGGAAAAAATGAATTATAATTCGGCAGTCAATTACTGTAAAAGGCAAAACATGGAAATGGTGATAATCAGGAATGCTACTATCAAGAAACAAGTTTTCGATATCACAGTGAAATACAACCTTGGGCAGTATTGGATCAATGGGAATGACATTGCAAAAGAAGGAATCTGGTTGGACTCTAGAA
>CUFF.10179.3
TGTGATTTACACATTGCTGTTGATATTTAGCAAAGCACAAAATGTTGAATTCGGTTACCATTTAAACAAGGAAAAAATGAATTATAATTCCGCAGTCAATTACTGTAAAAGGCAAAACATGGAAATGATAACAATCAGTGATGCTACTATCAAGAAACGAATATACAATATAGCAGTAAAATACAATCTTGGACAGTATTGGATTAATGGGAACGACAACGCGAAAGAAGGAATCTGGTTGGATTCTAGAAATAATCCTCTAAAATACAGGAACTGGAAAATTGGAGAACCAAATGGCCAAAGACGAGAGAATTGTATTCATGGCTTATTCTATCCAGATGGGTGGTGGAATGATATTCCTTGTAATCTGG
>CUFF.10214.0
AATTCGATTCTTAATTGCTTTCATTTTTATCGGGATTTATACCTATTTTTCTCGCGTGTGAAATTTGATGCAGTAAAACAAAATTCGACCTTTTTATTTTCTAGTAAATTCTATTC
>CUFF.10272.0
TGGCGTTACTAAAATTCAAAAAAAAAAAATATGAAAAAGAAAAATAAAATATAAAATGCTTACTTCAAGATTGGCAAGACAAAACTAACGAAAGGTGGTACATTATTGAGTTATTTCGATACAAATGCTCGTGACTTTTTCTATCCATGCTCAAACCTTTGTCCAAGATCTGTATCCAATCGAGAACTTCTAATGATACGCACTGTTGATTTTCCGGTGGGTGATCGTGTTTAGTTTCCTTGAATTCATCGATGAAAATATAGGGAATTTCTCCGAAAGTCGAATTCTCAAGCTACTGTGTTATGGATAAAATGCCAAAATGTACTGTCAATCAAGGCGACGTCGTGAAATGCAGTAAATCCTGCCGATCTAGGAGGTGATAATGAATTATCTTGATAATTCACTTCATATTGATTTGTTACAAAGACCGGCAGACAAAGTCTATCCTTCTATATTCCATGAGCCAAGTTATAGCAAACACACAGTTAATAGCGCTCTCAGATCACGATCACCTTCTCCAATGGACCGAGAAATGGCTAAAGGTCACGTAATTACCGACATAATACAGCATAGGGTGAAGGACAAGCAATTGAAGTACCAAACTGGAATTGATGATCGGGAGCCATTTGTTGTCAGAAAGGTGCAAGACGACATGTTTGTGCGGAAGCCAAAGTTTCATAAGCATTGCCAATTTAATGACAACAAACCATTTCGCTCATCCGTAATGTGTCATCCAGAATGCCATTCTCCATTTCGAGTCCATTCGCCAACACTGGAAGAAAGATTGGACAATCCAAAATCTAGGAGAAATATCAATCGAACTGTAAGAAGTCTCAGTAGACCTGTTG
>CUFF.10275.0
TTTTGGAGTTGTGCTGATCCTAAAGATGTTGTTTCAGCAATGGAAGATATCCCGGTGACAGTCGAATTGAGACAAGTTGCCGATATTTATC
>CUFF.10293.0
GCGATCATGTTGTCTGCTTATATTCTTCAGGACAAATTCTGGACGGTTTCCTATTGTGCTATCACGTTTGATACGATGTATACGCATCCACCTCTTCAGAGTACGATCTTCCAGTTTCAGGTTATGGCATGGTGGATGGGTAAATCCCTGAATGGAGTTCAACAACTGTATTATATTGAGCATGCTGTCTAGCTGATAATGTTTCCAATCCCAGTGCTCTTCTTTCAGGAACGATCCTTTAGTTTAATGATTTCGTGTGGAGTAGATTATCATTATTATAGTTGCAATTGTACATACTATATTGTTTTGTTATGCTTGAGTTATTTCAGTGGGGGTTGGTTTTCAGATTTTGGTGAC
>CUFF.10370.0
CTATCGCTACAAGATTCGATGGAACACGTAGCAATTTTGTTCTTGGGAACGCTCAATCTAAAGACTATCCTATTGTTTATTGTAGTGATGGATTTGTTGAACTGACTGGATTTTCAAGAGCGCAAATAATGTCAAAAAGCTGTTCATGCAGTTTTCTATGGGGAGACGATATTTCAGTTATTGAAAAGTCTGATATAATGGATGCCTTAAATGCAAAATCAGAACTGAAAATGGAAGTTGCATTTCACAAAAAA
>CUFF.10373.0
TTTTTTATGCCTATTAGATATTGTCCCGATCAAAAACGAAAAAGATCAAGTCGTACTATTTCTAGTATCACACAAAAACCTTTCGGAATGTCCAAATTTACTCAGTTCAATGGGTCAGGAGGATATGGATGGCTATGAAGAAAGTAATGTAGATGAAGTGAAAAATGCCGAAATATCCACATCGCATAAATATCAACGTCGACGAAGTCGGGCTGTCCTTTACCAACTTTCAGGGCAATATAGCGGAAAACAGAAATCAAAATTTGATTTGGAAAATGTCAGACACAAAAGAGCCATACCAGAATATAAGGTTCAAGAAAAATCCGACAAATTAATTATTCTTCATTACAGTTTATTCAAAATTATCTGGGACTGGCTTATCCTACTATGTACTTTCTATATCGCTATCTATGTGCCATATAACGTTGTCTTTCTTGGTGGTGATCGTAACTTTTTTGTGTTTGACATTTTCGTTGAAGTTTTATTCAGTATTGGTAAAATAGAAATCCAATTTATAGAAATTAATACAATTTAGATATTGCGCTCAATTTCCGAACTACCTATGTCAACAAAGCTGGACAGGTTGTCTATAAACCGAGTGATATTGCTCGAAATTACATGACTGGTTGGTTCGTACTCGATTTATTTGCAGCTCTTCCCTTTGAAGCTATGTCGAACATAGAAACAAAATTAGGAGCTGTGGGTTCACAAATACAAATGATGAAATTAGCACGATTGCTACGGTTGATTAGACTAATACAAAAGATAGACAGGTATGCTCAATATAGTTTCGTTCTGTTAGCCTTGCTTATGTGCGCGTTTGCGCTGTGTGCTCATTGGATGGCTTGCATCTGGTATTTGATTGGTAACAAGGAATTGCAAAACAATCGGACAAGAGAAATTAGTTGGTTACACGATCTTTCTTTGAAGATCAGTCAACCATATGTCAATGAAACTTCTGGTGGGCCTGGACTTCGATCTATATACATAACCAGTTTATATTTTACATGTACAAGTATTACAAGTGTGGGTTTTGGTAACGTCGCTCCAAATACGGATGCAGAGAAAATTTTCTCTATTTGTTCAATGCTTGTTGGAGGTTTGATGCATGCAGCTATATTCGGTAATGTCACAGCAATTATTCAGAGAATGTACGCTAGAAAAACCACATATCAAACTAAAAACCAAGACCTTAAAGATTTTACAAAAGTGCATCACATTCCGAAATCTTTGAAACAAAGAATGCTCGAGTTTTTCCAAACAAATTGGGCAATTAATCGAGGAATTGAGC
>CUFF.10379.0
GAAGAAATGAGAGGTGAAATATCGTTGCATTTGAATAAGGAAATGATGTCGTTGGCTATTTTTGATAAGGCAAGTAATGCTTGCAGGAAAAGTTTAGCTCAGCAAATAAAAACGATTTTCGCTACACCTGGAGAATATCTTCTACGTCGGGGGGATGCAATAAAATATGTGTTTTTTGTTTGCAGTGGATCAATGGAAATATTAGATCAAGACGAATCAGTTGTAGCCTTACTAGGTATTCTATACTAAAATGATTCCTTTAGAACTCGTTAAATTTCACAGGAAAATTTGATCTATTCGGACCAGATGTGAGCCATTATCCCTCTAGATCAGGCTACGAGGTTCGAGCCTTAACATACTGTGAACTGCAATGCCTTATATTAGATTGTATGGAGCCGTTATATGAGCAATATCCAGAATTCAAAGATCATTTTACAACGTCAATAATAAATGAATTATCCTTTAATGTATGTGATCAAGCTCATGAAATTCATGGTTCAAAAGAAGGTCTAGTTTATCTGGAAAACAGTTCAGACTCAATAAATGCTCTTCCTGTCATCTCGGAAAAAGAAGAAGACTCGAGCAGTGATCAAAGTTTACCAATTTTTCCCGATGACCAAATCTTTGAAAAAGACAATAAAAGTTTCAATCACATCAATCTATCAATTTCATCAAGAAGGTTCTCTCAACCTGAATGCCACAAAAACGGAGCTTCTTCATTCATTCATCATAATGAACGCCGATATTCTTTACCTTCTGAATCTCATACAGTAGTTCATCTACAGAAACAACTGGATCAAATTACTTTGACCAACAATAATCTGATCATTCAAATCTCCCATATTCAAAAATCTGTCGATAAATTGTCAGGAGACATTAAATATATGAATCATATAATTCAAAATCGTTTTCTTCCAGCAAAAAACATAACGAGCTCTGACTCGACAATCAACAGGATTTCCGGGGTGAACATCAACAAATATGGGTCAGAACATCAGATGCATTCATCACCAGAAAACAGAGTCACGTTTGATCTTCATCCTCAGGAAATAAACTCAAGTGAACCACCCGATTTGAAAGTTTTATATAAAAACTTTAAGCCTCGCAGTCAAAAGTCATTTTTCAACAAAAAATTAGCGTCATCCTAGCTCCCATCGGCGGGATATTCCTTATTATTGCAATAGTGTAATCATTTGTCTCTGAGTCTTCACAAAGATCTCCAAACATTATTTTCGCATTGTATTTACTATCAAATATATATAACGACCTTCTCATGATATTTTATTAGAAATTTTATTGTTTATTTGAAGACGAA
>CUFF.10424.0
TGCCGAGCAAACAGTCGATTCGGTAAATCAGTAACAACCAATCGACTGTGGTTTAGGTATAAATCGAACTCACCTGAGTCGTGCTAATTCGTTTACAATTGTATTACTCGATGAAGGCACACCTCGCTCCGACTCAACCGTAATACATACAGTGAGCTATTACCACTCGAATAACAGAGAACTGACACTCTTCTTCTTTTTTCTTATTGAAAAAAAAAATATCACTCGCACCAGTTGAAATCTCGGAAAGTTGACACGAGAGACTCGTAAATGGACCAGCAAATTATGGAAAAACCAAAGCAAAATTCACTCTGCGAATCTTCATTGATTAAGTCTATATCGATCAATAGCGACCATCCGATTATTGTTGTTGCAGCGTCCATTAATTCTAACAGCAAAATCCAGGAACCCTTAAATGCTGCAACAAATATTGCTATAGCTCCAAAGAAAGATCCAAAAAAACTGAAAGAAAAACTCATTCCCCAACCGAATGTCGATGGGGAAGTATTGGATTTATCGACTAGTTCTATCAATAGAGATGAGGCATTTGGATCTTTGAGCGATGTCAAGATGAATTGTCGATCGAAATATTCATCGAAACGCAGCAAAACTGGAACATCGTGCAGAAAACAATCTGAAAGAGCAGGTGCCGGTCAAAATGTCAATCAATACGGTCGAGTATTCACAAATGGCAGACCATTGCCAGAAGATTTGAGGTTAAAAATTTTGAAAATGGCAATGGAAAATGTGAGACCTTGTGAAATCTCAAGACAATTACAAGTATCCCATGGATGCGTTAGCAAAATTTTGAATAGGTTTAATTGGTTTCAGTGCAATTCGAATGACCAGAAATTGTAGATATTCACGAACCGGATCTATCAATCCTGGTCAAATTGGGGGTTCGAAACCTAAAGTTACAACTCCGGAAATTGTGTCACTCGTTAAATCATATCGAGAAAAGAATCCTCAGATTTTCGCATGGGAAATTAGACAAAGGCTAGTTGATGAAGGAGCTTGCACAGAAAGATCGGCACCGAGTATATCGTCCATCAATAGAATTATACGGGATAAAGGAATTAAGACTTCTTCAGTCGGTCGTATAGATGAAGGAGATATAAAGCAACTTGAATCTTTGGGTGCGCATTCTGATGGATCCGTTATGTCTAACAACAATAGTAGTGATCGGATGTTGAATGAATCTGATTCAACCAAACAACATTCAGAGATTGTAGATACAAATTTAGTCAAGCAAGAAAGAAATTCAGAGATCGTTAGCAACGACGAAATTCCGGACGTTGAATGCGGAACACTAAATTCATCTCCCTCTATAAAAGAAGAACTATCCAAAATGGATGGCATGGGAATAACTGGAGTAAATCAAACTATAATGTCACTTTGGCAGCAGCAAATGATGACCCAACATCCGACAGGATCAATAAATTGGGGACAGGCTGTTATAGCTGCACAACTAGCACTTCTTCAGTACCATTCATTATCTTGTCTCGGGCAAACTTTGTGGCCAGGACAAGTTCATACTCTCATAGAAACTGATACTTTATGTTCAGATTCATCAGAACCACATAATATTAGACCTGATAAAGTCTCATGTCGTCCTATGGTTTACATTGGAAATAATCAGTGGCAATTAAAATCATCAACTCCGTTCAAACAAAGTATCACCGGAAGTGAAAAGGCTTCTCAAATCTCTCAAATCTTAACACAAACATTTCCTGCAAATCCTGTTTCAGATTCTTGAGTTCTACACATATCTCTAATATCTGTGTATATTGTAAAAACGTTTTATTAATTCGATAAATATTTAATGGTATTTCGTAAAAAGTGAAAAGAAAGTATAATTAATGTATTTAAAGTGCCAATAAATGTCTATTAGAAATCAATTACAGAAAATTACCAGGCATATCATTCGATAAGTTTGTTATGCATACTCCTAATTCCATTGCAAAATTTGACAGGTTGATATCAGTAAAATTTTGCTGGAGTCGATTTTGATTGGTTGGAATTTCTATCATGATTTCGCATGATTATACAATTCATTTTTCTTTTAATTAATGTTGGT
>CUFF.10463.0
CACAAGAAAACTTTAAACTTATTTCCAATAATCAGACTTTCAGAGAGAATTACGTTGCGTGAATTGTGGAATGGCGATGAAATCCCATATGCTTTGAAGGGCAGTTTAGCATTTATATATTGTCACCATCTCAAAACTGTGAATGTTTTCAGAAGAAACGGAAACGAGATTGCCCATGGAAGCCTTTTAAATTGTTTTAAAAAGAACATGAACA
>CUFF.10466.0
AAATGGGTTAATGGTGAAAAAGCTGAAAAACGAATGGCTAAAAATAGCACGTTTGCCGGACGAGGAACAAATGTTGTTGCGATTGAAAAGGTAAGGAAAATGATTCTGCACTCATAATGATGTCATTTGTAGTATTATACAGAAATTACCACAAGCCAACAGGAATTTATTGTTTCATTTTCTTGTACTTACCGGGGGCATTATAGAAAATCAGAAAGAAAACTCCATGTCCAGTAAATCTCTGAGCATTGTGTTTTTGCCATGTTTTTTTGAGAAAGTTTTTGATATGAAAAATGTGAAAGTTCTCTCGATTTTTGTGGACTTGTTGGACGTCATGATTAATCACGCAAAGATTTTAATGGAACACCATCAATATGCAAGTATTCAGAAAGGATTCATTGAAATCGGTAACTCCCTAGTGATTCAATATCTTCATGACGATGAAAAATCATTGGGAGATAACAAACGAAATCAATTTGCATCTCAGGATTCTGGATTGAATTCAACAAGGTAGAAATTTAACGTTTTCGAAAATATTATAATTTTGCTATTTTAGTTATATTGATGATAAAATCAGTCAAAGTCTTAGTAACAGTAGTCAGGCTCAAGCAAACTATAAAGAACATGGAAACAGTATTGAAGATTTGCTAAATGATTCAGATCTATCAAATGTAACATCTTCTGATCTATTAGATGACAACCTTTTAAATCGATCAGATTCTATTACTTCTACAACCTCAAAATTCTCCAGCGGTGATCAAGATGACGATCACCCTAGATGTATACAATCACATCATAACGGAAATAAGAGTTGCATTGGTACCCATGTGCATAGCTTGAAAGAATGTCATCCAGCTTACGATACTCAACATTCATGCAATCACAAATGGGATGTTGCAACAAGCAATAAACAAACCTACATATCAGTTTATGGAAATTTGAAATTCGACATGGAATTTTGCAATAAACGAACTTGTTCACATGAAATAGTCAATGAAAATGAAGCCGTCACGAAACCAGCTGATAATCTCAAACGAAGAAAGCCATTATTAAAACGATCTACAGTCGTAATCTTGCCCCTGGAACGGAAAGACACGACATTATATTCGAGCAGCTCAACCATGACGATCGTGCCGAATAATAAACTGATAGACCAACTATCGCCAGGTCATTCTCCAGTTGGATCGATTCCGTCCTCGCGCTCATCAATTAATTCTGATGTATCTAATCCAAATCTTTCCGCTCTCAAATACCGACTCAAACGGCATCCTCCTGTCAATCGCACGAGATTCACGGCCCCAATACGACTGATTGACCAGGAGAATTGGAATGTACAATCCGCATTGACAAAGTTTGATTTGCCAAACCGATCTGATCAGGAGGAAATATTATCTCACCAGTTAGACTCATTCTCTCCACATTTTGAGAAATAAACTTTTCTTTAATAAATAAATGC
>CUFF.10529.0
GGATCCACTGGCCATCGGTTTCCTATTCTAAGCGTCAATATGTCGTATTACTTTTACTTTTATGGTTAAATTTTCT
>CUFF.10538.0
TACTGCTGAGATATTTGCTCCAGTGTCTATCATCGCTTCGATTTCTTTCCCATTTATTTCAATAATTAGTGTTAACGCTGGTCCCGTTGACGTGTATAGTGCCGCGATTGTTCTAACTTCTCCGTCCTGATCTACACTTCTTGATCGTCTTGTGTTTATTGGATTCGTTGCTTCCCAGTCCGGATTGTAAAGTGATGGGTAGATGTTCGCGGTTGGTATCATTTTTGTTCCAATTTACCTTCTTTTCCCATTTGTAGATGTCGAAGCATGCCAACGTTTGTGTTAGTATTACTCTTACTATTTGGATTATTAGTATTATGCCCAATATTCCGGCCATCATTTGACCGAACACTAG
>CUFF.10694.0
TAGTTTCTGTTCCGAAATGTGAAAAATTACACAATAATCAAGGGTGTTTCAGATTTAATGAATTACCAGCTGTACCGGTTAAAACAAAACCACCATTAAAAGAATATGGCTGTTACAACGGTACTGGTCGGGAGTATGTGGGAACCGTTTCTCAGACAATTCATGGAACACCTTGTGTGACATGGAAAAACGTTCCGGGATTCGAGGATATGGTTGCAGATAATAATTACTGTCGTAATCCAAGACTCGAGCCTACCCAACAACAGGATGCTCCTTGGTGTTTTACGAGTGTCACTGGCAATAGGGAGGTGTGCTCAGTTCGGCAGTGTATAAGAGATCATTCTCCAAGTTTCTCCGACAACAAATCTTTTCGAAATTTTCTTCCAGTTTATATTTCAATCGGCTGCGTAATTGGGTTCGTTATTATGACGATTTCAATCTGCTGGATTTGTAAGAAATCAAAATTCGGTACAAACGGCTCCTGCCATTCGAATGGACTTACAAGAAAAAGCTACCTCGGAATTTATAAACCTTGCCAAAATGATTGCAAAAAATCAGAAAGCTCTTTAGTTCAGTTAAACAAAATAAAAATCACTTCCACAGATTATCCGCTAAGTCAAATTCGGTTTCAAGAGCAAATTGGGGAAGGAATTTTCGGTGCCGTGTACAAAGCAGAATTAGTCGGCTCGAATAATAATTCTCCGATTACCGGAAATAGTAGTATTGTTATTGTAAAAACCCTTTCGGCTGGAAGCAGCGTAAAATTGCAGGGAGAATTCAAACAAGAAGCTCAAATGATGAGTGAACTAAAGCACGTTAATGTTCTTTCATTAGTCGGAGTATCAATAAGACAAATTCCTTGGTGTTTGATTTTCGACTTTATGGAAAAGGGCGACCTTCATGAACTGTTGATATCAAATACAACAATGGAAGTCAGGTCCATTTCGACAGTTCCAGCCGACTCCATGGACGCTTACGGGGACGTTACATTGAGTTATACTGATCAAATTTTTATTGCCGCTCAAATTGCGAGTGGCATGGAGTATTTATCTAGTCGCAGTTTCGTTCATCGAGATTTAGCCGCAAGAAATATATTAATCGGGGAAAATTTGATGTGCAAAATAAGTGATATAGGATTGATAAAAGACTGTTACAGTTCGGATTACTATCGCACGACAGGCAGTACACTAATGCTTCCCATCAGATGGATGTCTCCAGAAGCAATCGCATTTGGCAGGTTCACTGTCGAGTCTGATGTTTGGGCATATGGAGTGTTATTGTGGGAAATCTGGTCCAATGGATTGCAACCTTTCTATGGTCACTCAAACGCTGAAGTTATGGAATTGGTTCGATCTCGACAAATTCTTTCTTGTCCCGATAATTGTCCAACGAAAGTCTACGATTTGATGTTAGAATGTTGGAATGAAATGCCAAGATATCGGCCACAATTCAAGAATATCCATTCCAGAATTCGTGTTTGGCAGCAGGAAGACGTGGAAATCAATCCAAACTGCATCGGGGCCGGCAGTGCAAGATCTGTCAGTCATTCTGGTGGTTCAAAACACACAACATCCAGCACGGAAATGTGTTCTGATCATAGTCACTTATTGACGGGCTATTCCCCAGCCACTTGTCAGACGAATCAAGATCCATCGACAAACGGAATCGTAAATAATATAACATTTAATCAACAATTCGACCCCCCTTCATTGCTTTCTCAGTCCGGTCCAATGCACTTCTCCAGGTTACCTAATACGAACACAATTTATTTGCCCGAACTCAGTCACATTGTCTAACTTGAAATTAATCCATTTATACATATAAATTTTGTAAACCTATTATTTTGTCTATATTATATATATAAATATAATTTGATGAATTATTTTCCGGATATCCTTTGTAAATGTCTGTTGTTTTAATGCTCGT
>CUFF.10727.0
CAGTTTAAGCGATCTTTCGAATCTCTATATGTAACAAATAAAAAGTCAAAGTTTTCAAATGCGGAAAGTAAAAGTTCTAGTTATCCGTCAATACCGGAAATGATTTATCTGCCTCCTAGAGAGCAAGCACTCTCTCCATCGGCAGCAGTGCCAAAGAATGTGTCCTTAAATACGAAAAACCCAATTTTTAATAGTTCTTTTAAAATTTCTGTATCAAAAAGTGTATCTAATGGAAATTTATCAAACTATTATAGTCATAATAAAACTCCAGAGAAATATTTTTCACCTTTAAATTCTAATTGGAAAGCTGTGGAAACTGTTGCCAAGGTCAAGCGAGGAAGATCAGCAGTTAATTTACAAATAAAAGACAGTCCATCCACCGAAAGACCTTGTAAATTTGATGAAAATTTGGATTATGATGAAAATTTCAAAGTCAAAGAAAAAAGAAAATTCAGCAAGAAATTCTTAAAAAGCAAATTAGCTAAACTTTTTAAATCTTCAAGTAAACCGGATCAAGAACAATTTACTACAAATAATAGGCATGATCGGAAATTATTTGATGGGGATAAGGACGCCAATTTGCCAACTGAGCCACCAAGTGATGCGTTAAGAAATTTATCGTTCACCGCCGCAATGATGGCTAAGGAAACCAAGCAAATCAAAATTGAGCATCCTAAAATTGCAGAATGTCAAGCGGAAGGTATTTTCAGGGTCAAGGAAAAGAAAGAAAATAAATTGAATCCCCCAGGAAATGTCCACAAAAACGAAGACCCAGTCAAACAAATTCCATCGAGCACATTGCGATTCTGGAGAAAACCATCGGAAGAAAAACTCAAAGCTAGCCATAGACGAACCAAGGATAATATTTTCGGTTCTAGTGAAGTCTTATTGAAGATTAATCCACCGACAGATGCCGCAAAAATTTCATCGGAGCTGAGTTTATTTTCCGATGAGACTAATATTGAAGCGAGTTGCGATTTCAAAAGACTTTGTAATATAGAAGCAAAAAATTCTGTCGCAGTTGCCGGTTACGATAAAGCCTTTCAAAGATATCAAAATATCGTTCGTCAATCTCAACATTTGTCAAGGAAGGACAGAACACTTTCTATGGCATGTGATTCCGAAAATTTAAATCAGCATACCAATTTGAAAATGAGAAATTGTCAATCTTCCGGAAGTGTAAATACTCTGACAAGAAGTACATCCGTTGTAAATTCCAATAACGACGGTATTTTCCGTAAATGTCGCCAATCAGACTCGTCCAGGAATCATTATTCTCAAAAGATGTTAGGTATACTTAAAAATAGCGAATGTTGATTAACTGGTAGTTTTAGGTGTACAAATAAACGTTACTTAGTCCCAAACCCACATGGAAAGTTTTACGTTCCTTCTAAATCTCCTCCAGCCTATGACAAAAGTCTGGGAAGTAGCAGGAGAAGTCGACAGAAAGTTATTCCTTCATCTACACAATCATTTTACCAAAAATATTCTCATGGGAAACTTTCAGCCACAAATCCCACCACCAGGCACATCCCAAAGCCACCGCCAAGAAGTGATTCACTGATTCGTAGTTTTGAATTAATCTGTCAGAATCTTAAAACATCTATTTCCGAACCCCGTGGTGACAGTTTTAAAATATTTAAAAGTCAAAATGATTATCAAGCCTGGTTGAGGAACCTTCCGTATCATAATCCTGATAAAATTTCTACTTTGTTACGATTACGTTCAAAGGTTTCTAGGAGGCAATGCGTAAGTGAACTTCTTGATATCGAAATTGCAGATTTCGGCCTTAACAAAAAGAGATGTCACTCGTGGCCTTTGTTGAAACGCACAGCTTTTTCTGTGGAGAAAGACTATAATAAAAGATCGAATTCTCTATCAAGAGTAAAAAATAAAAATCCTACCATAGACAAAATGAAAGTTAATCTAGACAGTCCATCGTTATGCAATTACAGCCGGCTTTATTGTTTGAAAAACTCAATAGGTAAACAAAATGAAAAATTGTGTCAAAATACAACTTACCACAGGGATCCCATTGGGAAACCGAGGCCAGCAATGTTGAACATAAAATCTACAGGTTTTAACATTCAAAATAGACGGTCAGCTAAAAATCGTCAAAGACAAGAAAACCCTATGACATCAAGGATGACAGAATCTTGTCATGAAACGGTAAGCAATTGCATCATTTAAGAATTATTCGGAATCCGCGTCAGTTTGGAGCTACAGTATCGAAATAATTTTTACTAACGGATAGTAAATTGAAATTTTACTTTTTTTTATAATTTTTTTATTGAACA
>CUFF.10757.0
TACCTCTTACTTCAATTCAACAGAAATGTTATCGAAATCGTTTTCTGATAACATGAAACCGGATTTTGGGCAAGGATTAATTTACAATTTCAACTACGACCATTTGACGGCCATTGCGTTGAGATTGGCAAACATTTTCCCATGGCAAAATATGTCGGCTCCTTCTCCGCAATATTTGGTGCCACCTTTCAGCAATTTGAACAATCTTTCTCTTTGGCAAAATTTCCAGAAACCCGATGAAAAATATGCCGATTTCGAAATCAGCGAGACGAAACATTTGGCTACATTGAAAGGCGCTGAAATATCAAAACTTCAATCAGTAGACCCAACAAATGAAGCAATCAACCTAAAAATCCTCACTCTACCAGTAGCGAATTCCAGCAGTAATTATCAATCTCCTGTTTACAGTGATCAAGACGAGAAAATGAGCAAATCCTCCAAGCCTGAAAAACTCATTCAATCGGGCCGAAAACGTCGAAAGTCGGGTTTCCAAACCGGTGTCACTGTCGGTTATACATATGAAGCGTTTTTTATCAGCGATGGAAGATCGAAAAAACGGAAATTCTCCAATTCGATTTCCGGTATTTCAAAATATTCTTTTAAAAAAGGCAAAAAAGATCCCGAATCGGTGCCAGCTCTGACGGTCATTGAAGAAGCTGCAGAAAGCACTACGAAAATCCAAAGATTTGTCTGTTGTGAATGCGGAAAAAATTATGCGACTTCGTCGAATTTAAGCCGACACAAACAAACCCACAGAACTCTCGACAGTCAGCAAGCTCGAAAATGTCCACATTGCGATAAAATCTATGTCAGTATGCCAGCTTTGTCGATGCATATTTTGACCCATGACCTGAGACACCAATGCGATATTTGCGGTAAAGCGTTTTCTCGGCCCTGGCTGTTGCAAGGCCATCGGCGAGCGCACACTGGTGAAAAACCTTATGGATGCGCTCATTGTGGTCGAGCTTTTGCTGACAGGTCTAACTTACGAGCGCACATGCAAACTCATTCGTCAATGAAAACCTATGAATGCAATGCTTGCAAAAGAAATTTCGCTCTTAAATCCTATCTTAACAAACATCTTGAATCGTCTTGTTGTTTGAATCCATAAATTATTGTGCAAG
>CUFF.10787.0
AGAATCATCAAATTTTAGCCCGATCAATAATTTCAAGCCTTCAACCTGTGACCAATGTTAAGAAGCAAACGACAGCAGAATTGATCATATCTTATTGTTCAGCTTTTCCCGATAAAGTCGCATTGGTTGATGATGCAAGGAATATCAAATATAAATTTTCTGACGTGAAGAATTCAATTCACGCAATAGCAAGTGCCTTGACAAAAAATGGAGTTGGAAAAGGAACTATCGCTGGGATAATTGCGTCAAATAGTCCTGAATACCTATTGCTGATCTATGCGTTGTCGAGTATCGGATGTGTGGTAACCGCTTGTAATCACAACTATACTCAAGGAGAAATGAAGTACCAGTTAATGCATTCAAATCCATCTATTCTATTTGCTAGTGAGGAATGTCTTGGAAAGGTTTCTGAAACAGCTTCTAAACTATCCAATGTTAAAGTTACAAATCGGTCGAGGATTTAATGGTAGACTCTGGGAATATGAGTCCCATCGGTCAGTTAGAATTGAATTTAGATAAAGATCTGGCCATTTTGCCTTATTCGAGTGGAACCTCTGGACTTCCTAAAGGAGTGATGCTAACACATTCAAATTTTGTTTCATCTAATAAACAATTAGAGTAAGAAATTGATAAATATTTATGGTAATGAAAATATTAAGGATGACTCATGAATCAAAAGAAAGTGATTCATATATGTTAATACTTCCAATGTATCATGTATATGGAATGATATGCATTCCCAACTTTTTATTTGGCCTTGGATTACCGGCTGTGGTTCAGCCTAAATTTGATCCGGTAAAAATGTTGACGGCAATTGAAAAGTACAAGGTAGCTGTACTTCACCTAATTCCTCCATTAGTTTTATTTCTGCTAAACCATCCAAAGGTTGACCAATTTGACCTTTCGTCAGTGAGGAAGACAGTTTGTGGAGCAGCCTCTCTAGATCAACAATTAGAAAACCGATTAATCGAAAAATTTAAAGTTAAAAATCCAGATTTTTTTACAACTCAAGGATATGGTTTAACCGAGACATGCGGTGTCTCTCATTTAACTCCAATTGGCAATGATCATAACAAAAAGTTAGGTTCAATTGGTCAATTGGTATCAGGTGTTGATTGCAAAGTTGTAGATATAGAAAGACGACAGGAATTACCATCGGGCGAAATTGGTGAAATTCTACTAAGAGGGCCGAATATAATGAAAGGATACTATCAAAATACTTCAGAAACCTTAAATTCTTTTGAGGATGGATGGTTCAAAACTGGAGACCTTGGATATTACGACAGTGACCATTATTTTTATATCTCTGGACGATTGAAAGAATTGATAAAAGTTAAAGGATTCCAGGTCGCTCCGGCTGAGTTAGAAGCGACATTATTAATGTTTCCAGGAATTACGGATTGTGCTGTAATAGGAATTCCCGATGAGAGATTTGGAGAGGTTCCAAAAGCTTTTATAGTTACTACTAAGGAAATTGATTCATCG
>CUFF.10808.0
TTAGAGTGTGATTTTTCATGCTAGAACAATAATTACAAGTAAATACGAGAATATTTCATATAAGAAAGAAACCATTGCTGAACACGTGTTTACGTTCTGTGATAAATACTCGAATAATATAGCTTTCGTAGACGATGTCAGGAAAACCTCGTACACGTATAGTGATGTCAAGGGTCTAGTTTCAAGTATTGCAAGTGCATTAACTAAACGAGGTGTGAAGCAGGGAACTATGGCTGGAATAATTTCAACAAATAGTCCGGAATACGTCATGCTCATTTATGCGTTGTCTAGTATGGGATGCTCGGTGACTATTTGTAACCAAAATTTCACTTCAAGAGAAATTATAAATCAACTGTCAGATTCCCAACCATCTATAATATTTACAAACAAGGAATGTCTTAGCAAAGTTACAAATGTGATTTCGGAACTCTCTACAGTTAAGGATATTTATCTCATTGGGGACCCGCTACCTGGTTATGAAACAGTTGATAAATTGATGGCTGATAGTGGGAATATGAATCCGATCGGTCAAATAAATTTGGATTTGGATTCTCATATTGCATTAATGCCCTATTCAAGTGGAACCACTGGGCTGCCCAAAGGAGTGATGCTTACACACAATAATCTGGTTGCAAATTTTCGACAA
>CUFF.10811.0
GAAATTTCAGATGTAAAGAAAATGCTGATAGCGTTACCGCTTTATCATATATACTCTCAAGTTATCATAATTAGTATGGGATTCTTTTCGGGGTCCCAAATGGTATTCCAATCAAAATTTGAACCGACCAACTATCTAAGAGCAATTGAACAATACAAAGTCAGTGTACTTCACCTAGTACCCCCGCAAATACTATTTCTGCTCAATAATCATGAAACTAAGAATTTCAACCTGACATCTATTGAAAAATGTTTTAGTGCGGCTGCGCCACTCGACGCGGTTGTCGAAAATCGTTTTATAGAAACGTTTCGTGAACATCAACCAAATTTTGATACCTTCCAAGGGATCCAGCTTGTTAACCAAAATGGTAAATC
>CUFF.10811.1
GAAATTTCAGATGTAAAGAAAATGCTGATAGCGTTACCGCTTTATCATATATACTCTCAAGTTATCATAATTAGTATGGGATTCTTTTCGGGGTCCCAAATGGTATTCCAATCAAAATTTGAACCGACCAACTATCTAAGAGCAATTGAACAATACAAAGTCAGTGTACTTCACCTAGTACCCCCGCAAATACTATTTCTGCTCAATAATCATGAAACTAAGAATTTCAACCTGACATCTATTGAAAAATGTTTTAGTGCGGCTGCGCCACTCGACGCGGTTGTCGAAAATCGTTTTATAGAAACGTTTCGTGAACATCAACCAAATTTTGATACCTTCCAAGGATATGGATTATCTGAAACATCTCCATTAACACATATTATGCCCAATATCAAGATTCCAGGTAAACAAGGCAGTGTTGGGGTTTTAGTTTTTGATATGGAGGGCAAGGTTAAAAATCTTCGATTTTTAATTTAATTTGTTTTATAATTAAGATAATAGATAACTTTTCACGAAAGGAAGTCTTTGCAAATGAATCTGGGGAAATATTGTTGAAAGGCCCAAATATAATGAAAGGATATTTTGGAAAATCGGCAGAAACAGAAAAAGCTTTCGAAGATGGTTGGTTCAAAACAGGTGACATAGGACACTATGATGATGATCATTATTTCTACATTTCTGATAGAATCAAGGAATTAATAAAAGTAAAAGGTTTTCAAGTGGCTCCAGCTGAACTGGAAGGAGTTTTACTCTCCATTCCTGGAGTAGTCGATTGCGCGGTGATTGGTGTCCCTGATGAAAGATGTGGGGAAGTTCCTAAGGCATTTGTTGTTCAAAACCAAAATTTGAGTGAAAACCAAATTCACGA
>CUFF.10850.0
TGAAACTAAGGTTGATAATGAAGTCAATATTACTGAAGAAATTCTAGATGAAAAGTTCTCAAAATTAACATTTATTGAAAGCTATAAACTATTACTCGAACGAAAGTTGTGTAAATGATAATTAACCATTTGACTTTAATTCAATTATAGTTCCAATAATGAATTAACTCAGGAAGGTATGATTTTCCAATTTTACCCAATTTATGGTGGGATGGCTTTGACATTGATTTGGGCACTAGCCTACACTCCAGAAGTCTCTAGAGAATTTAAACTGCGTCATTTATCCACAGCATGGCCAACTCCATATCTTGCAAAAGTAATCCGAATTCTAAATGAAATAAATTCAAACATGATTTCAATTAGCGGAAATATCTCGATAACTTAATCTCCCGGTCAGTTGTACGGGGCGCAAAGAAAAGTATCCCTGTAATTATAATGAGTACTGGATTAATGTATTGCTATAATTTGTGAATGTTTATGTTTGATTGTTAACGTCTTCAGGTATATTCCACTCATAACTGAGATATATTTAAAAAGGACAGTTTTTTGGGACTTTGGATTAGCTGGCAGGCTCATTGGATCATTATACTGTTTCTTCCGTGGTCCTGCCGCAATGTTAACTGGTGGCTTGCTGATGGGAATACCGACCTTTTTTCTAGGTATTCTCCACAGCAGTCTCAGGCATTGGACTAATTCTACAATTGACATCCGTATTAAAGAGAGACTAAAGGAAGAGATGTTAATCGAAAGGTAACAACACATTTTATTGATTTGTTAGCATGATTATTTCTTAGGCAAATCTTTGAGCAAAGTAAGAAAATGTTTGAATCAGTTTGAGC
>CUFF.10898.0
AACAATTCAAACAGTCCTCAATAAAAATAGTAGTGGAAGCTATGATTTTTACGATTTAAAACAACAGTTAGCAGTAATCGGTAATGCTTTAAGTTTAAGAATGGCTATGATTAACTTTAAATTTGCAGGATCAAGTAAAGAATTAAATATTTTAAAAGAAGCAATTGGTACAAACGTTTTTGATATCAAAAAGCAACTTTTAATAACTTCCTCTGAGAAAGTAATTGCTCGAGAATTGAATGCTTTGAACACACAGTCATTTGCACAACTGACAAGTAAATGTGACAGCTATATGATAGATAGAATCGACTGGCTGGGAATTTCTACTCAAGACGTGAAAGGCAGAATTTCAGCTGAAAATTGTCGTAAAATCTGTTCGCAATTATTTAATCCTGATTTTGCGGTGCCGAAATGGACAGATTATGAGTGCCAGGAACTACTTCGTTTAGTGTCAGAAATAGGTTCCCAAGGGCATTGGGTAGAAATTGCATCAAGAATGCCTATGAAAATTCTACCGTTTCGGTGCTTCAAAAAGTGGCTTGACTTAACCAGTAAAATGGAATCTGTATTTTTCATATTTATCCTTCAACCAGATTAATCACTAATTAGTGCCAAGAATGGGATGCTGAGGAAGACTCATATTTGTGTGAAGTGGTTAGTAGAATCAAGGAAAAGGATGATTATAATAGGACTGTAAACTGGAATAAAGTTGCACTTAGTATTTCCAACAGATCAGCTAGAGATTGTGAAAAGCGTTGGAATTCAGTGCAAGTTAAAAATCGACATTTTACTGACGCCGAAGATCATAAATTATTGTTACTCATCAAACGAATAGGAACGGAAAATTGGGTTAACATATCTAAGGAAATGGAATTAAGAACAATTGAGCAATGTCAACAGCGTTACTGTGAAATAGTTGAAGATTATTATCCTTGGACATATAGCGAAGATAGAAAGTTATGGCTCCATCTTAGATCGAATTTTCGTGAATTATGGCGTGGCAATGAAAAAATCGAAGAATTCACCAGCGATCTGAATTTATACAAAAGTACGATAAAGTATTTCAAGAATCGCTGTCCGTTGATTATTCGACGAAGATATTACACCTTGTGTAAATGGTTTTGCTTGTGGAATAAGTTTTATTTATGCCTCAATTCTAAATATCAAAAGGTTCTTTGATATTTCGTTCTTTCTCACATTTAAATTATGCTTAGAACTCGACATCAGATTGTCAAACCATTTCACTGTTGTCCGATATCTCTCAGGAACAAACTGCCATTTTTACCAAAATAAAAAATATTATATTTAAGACGTCATTTTTTGTTGCTCTTTGTAGAAGGTTAAAATTGAACGGTTCGCTTGATCCAGAGGCCGATGCAACAGAATTGGTAGAAGGCCGAGATTCCAAAATAATAACTAAATTCATAAATGATTCAAACGATCCAAATCTCTTGGAATCTCTTTGGTTTTTTATTGATTTCCAAAACGGCATATTTATTCCTCGACAGTTTGATAAGTATATTCATCGCCCGGAAAATGTCCTGAAAAAACCCGAAACAGCAAACTCAGATTTAAGGTGTCTCAGTGCAAATGTTAAAAATTTTGAGGTACGGAATGCAGTTGGGATCTCATTAAAAAAACGACTTGCTAATTTATCAAACCATCCAAAAATTTCCTCCTACGATAAAAGCTGCATTGAAAGGTTATTGACCGTTGAAGGCAAATTTGTCTCGTCTTTCGATTATGCTATTAGTTTCCTTGAGCGAACACATGATTTTAAGTTCATGTCTAAAGCCTGCATAATAGAGAAAGTGCTACCACAATTTCTAAAATTGATGGTGCAATATATTTACCACATGGATGATATGGAGCTGAGCAAAAAAAGTCTCACAGTACATTTCACTAATAATTTAGCCAGTAAGCGAGAACAAATTGCAGAACTCTTAATATACAGAAATACAATTCCAGCTATTTATAGAACTTATCC
>CUFF.10904.0
GAGAATCTCACTAACGATTTATATAGGAATTTATCCAATCACAAATATATTACATTAAATTCCAAAAAAATTATTAAAATTTTGGAATCACAACAAAATTTTCCATTATCCGACGAGTCGTGCTACTTATCAGACAGAGAATCAATGAAATCATTGGAACCCAACAATAAAGTAATGATGCCGAATAGAGCTACTTTACATTTACTGAGAGCTCTTCTCTTACAAAAACAAAATCTCTTAGAACAAGGAGAAGAGGCATTTTGTCGTATGGTTCGATTAAAGTATGACGATCCTGTAAATTATTTAAAAAGAGGGCAAAATTCTTCTAACAAAGGTAAAATTAAACTCCTTAATTTTTCAAAACGTAAATCATTTCTAGATTTTATGCAATTGGATAATTCCACGTCAGATCTATGTGATCCGAGATATGAGTGTTTAAGGAGTAGATTAATGTCACTTTTAGCAGTACCGTCTGTCGTAGCGAAAATTTCACCTTACGCCACAGCACTTATTGCAGATAAGCTTCACGAGTTATACCAGTAGTTTTTGATAATATTTTGTTATTTTCTCCATTAAGGATTCAAAATGGGGTCAAAAATTCATCTCAAATTTCCGAATCATTCAACACAATTTCTGAAATCCCTGAAAGCGTTTATCGTGTTGCAGGATCGACATTATTCTATGGACAACAGGCTCCTTGCAAAATGAAATTGCCCTGTAAAAGGAAAGCCCTTGAGTTCCTTGATGATTATCTAGATTCGGATGAAGAAATGGAATACCCAGAACACCTATCAAATCACGATAAACCAATAACCAGGCATTCAAATCAAAGATGGATCAGTATATTTTTACCGGATTCCCAAAGAACTGTTTTTATCCCAAAAGGCATTTTCCACCCAGTGTTTGCAAATAATTTCAAACTTGACTCCATTAATGGAATAAATGTCGATG
>CUFF.10950.0
TCTCAGCTGTACTGATTGTCGTGTAATGAATTAGTTTTGACCAATTTTGACTCATTACAAATACAGAAATTATGGTTTCAGAATCTACGTTATGCTGCGTGAAACGAAAGAAAAAAGCAGAGACAAAAGCTGGCATGTGTGATACAGTTAATAAATCTGAAGAAAAAGTCACAACAAATCAAATCAACGAAGATGCAGAAATTGATCATAATAAAAAATGTGATAACATTGAAGAAATGATTTCCGATACTAAAGTTCCATTAACAAATTGTGAATTCAAAGAACCAGATTCAAATAAGAAAAATGATGAAAATGGCCTAATGCAACGCAAGTCTTGGTATGATTCTTCGGTTATTGCCTTTGCTGATGTCTCAATGGACAATTTGGACAACATTTGAATTTATACGCTATAAAACGTGTCTAATAATCTAATTCTACTAAAACATCGAGTAGTTGCTAAATTTAAA
>CUFF.11001.0
AGATCCAACCCTACAAAAAATGACAGTTCCAGTATTAATGAAACCCATGACAATTATGAATTCAATCAAACCATGCAGATGCTTGGTCTCGATGACTCTAATGAAACGAAAGATGATCCCAGCAGTGTCCAGGGAGCATATTTGAGTTATCTACATCTAAGACATCTGAAAATTCGAGATTTACAACGAACGTGCTTATCGATCCTGAATTATTTCCGGTCAGTAGAGAGGACAATTGTCATCAATGATCAAGGTTTATCATTGAACAATGGCGTTGGAGATCGAA
>CUFF.11004.0
AGAAGGATTAAAAATTCTTGAAGATAGTTTAAGAAGTGAAATAATTGAATTAAAAAGCCAGATCGAAGAAAACCAACTCGTCTATGGAATCCCAAGTAAAGGAATGAGGTATTTAAATTTTATTTTGTATGGCTGAATCTAAGACATGAAGCTCAATTTACGTGCCAAAAGATCCAGATCATTTCCGACGTCAACGCAAATTAATTTTACAACGAACTCTACAAGTTACAGACGAAAGACCAATTAAAGTACAAGCAGAAGTGATGCGATTAGAGCTAATCAGTTGTGATTCGAGAGAATATACGGAGAAATCGGTTCCGTTATTAATTCATCAGGTTCAAAACAATCAATTAACAATCCATTTTAATTCCATATAGTATTTTCTCGATAGAATCCAGGAAATGTTGGCATCAAAATATGCACATTTGCTTCGTTGGAAACGGTATTGTATCAATACTGCAATCATCGAGTCGATTTATCCAGAATACAAAGAGAGACTGCGACACATTATGGATGAATATCTCGACTCAAGCTCAAGATGTCACCGCCTGGCAACCTGCCGAGAAGGTTTTCTCAGTAATACCGAGCAAGGCGTTGATGAACTAAACACTGACGATATGATAATATATTTGCGATGGCTAATCTGCCATTTGCAGTCATTGAAGTTGCTCATTCAAACTAATCGGATTATCCAGTGGTTTCCAATTGCTCACAGAAAGGAATTTTCTGCTACTATTGTTGATTGTGTCGAGGTTAGTTGCTAATGAGCTGATATATCACATTATCGTGTTGGTAGATCAAATTATCGGATGACCAAAGCAAATCTGAGAGATCATTTACAAAAATTCCAGCAACATTTAACGATGAGGCACCGTTGCCGCCTCCTTTGGTGGCAGCTACGTTTGTATCTACAAAACCTCTGAAACCAACTGAATTCAATTTGAGTTTAGCCGCCGCTGGTGGAGGAATGGTAACAGACGAGAAAAATTTAAATCTTCCATTGCATACGAATGATTTGAACCACTTGAGGTCCCATTTGATAGTATACTGCAATATGTATGGAATAGAGATGGTAGGATTGACTTTAATGACATACCATCTATTCAATCATCTCACAGGACGTCGTCGGTATCCAATCATCTGCTGATGAAATGGAGCTCTACGCATCAGTGAACAGAAAGTTCAAGACTCATTTCAATCTGCAGGAGCAAATGAATATATTCAAGACCTACGATTTTATTGTGAGTGGATCAGAGAAATGGGGGCTAGATACATACACAAAATGTGTATTAAAACCCGCAAACTGGCTACCATATATCAAACTGAAACCAAAAACGCATCTGACAGTTGTAAAATATATCACTAGGCTTAGAGCCGATAATAAAATTGATGAACTGCTGAGGGCTGCTGCAAGATTTATCAGTTTGACTAATTGTGAGCGAGTCCAGGATGCACTACGCCATCACGCGCTACTCGTGCAGCATCCACCTGTTATCCACAGTGCAGCAGTCATATCTCATCGGCAAGGAATCAACATATCTGAAATATTTAAGAAGAT
>CUFF.11019.0
GCGCTATGTTAACTTCCACCGGATAGTTGGATTATCATTTTATTGCAATGAAGACATAATACATGATAAAAAAAATTCCATGAAAACTGATGTGATTTATAAATATCTAACAATATCTGTGCCACATTTAGATATTGTAATAGATATTGGTAGATTAAGTGCTCAAGAGTTCAGACAGAGCTGTGAAGAAATTCCATTGATATTAACTAACGAAAAGTTAGTTAAATTGGTAAATATAGGACAAGTAGTTACGAATGCAATCGCATCAATGCTACAAATTGAGGTTAAAAATTTTATCGATATACAAGTAAATGAATATAATGAACCGAGGAATGAATTCATGAGAATATATTGTAGATTATGCATTATGGATTACACAATATACGCCTTGCCACTGAATTTAAAACGGGTTTGAGTTATTGTAAATTGGTGAAGCTGCTTTACAATGCCGAATTCAAGCGTGACAATAAGACATATTTCCGTTCGGATGAAGTCATTCGTAAAATGGCTTTTAATGGACATTTCCTTGTACCGCTATATGAGCTGATGACCTGTCGGTTGATGGAACCGGTAAGGTTGATTTCTGAGCGTATGTCTCGTCTTTATATCGACAATTGTAATGCCAGTGACATTTTATCGGATCTGAATATCAATGATATTCCCAATAGTATTGATTATGAGGTATTGCCGCGAATGTCTCAGTTCTGGATCTACCAGGACAATTCAATGACGTTACAAGCCAAAAAGGTCATAGACAATGAAATGCAGCACGAGAAACTGGCAGTGAGAGCCGGTGGTGTGTCTGATGTAATTGAGATAAAGAAGAATATGGTCCACGCGGACGAGGTGGTCAATAGGACGAATGTAAATCATTATCACGAACAAATCAGTGACAGCGATGATAACGATGGTGAGAAGCAAAGAAGTCATGAACAGAAAAGTCCATGGAAAATCGAAAGCAATCGGAATAAACGCGAGAACGATAACTGTGAATGGTCGCCCCCAGTAGGAGTAAAACTCGAGGCATTAAATGAGATCGTCAATCAAAATGAGAAACCTCGAGTTATGAAGTACGTAATCAGCCCAAAAATAGGTATCGGCAGAGGTAGAGGCCGCATGACAATGAAATCCAATCAGAGTGCAGAAAATGAGATTTACAATCGATCAATGGAGTCAAGCGCGTCTTCTAGTGCCCGGTCAATAGAAGTGACACGAAGTGAAGGATTATTTGAAACACATAACTTCTCGACGAGTACAAAATACGAGGAGGAACCAATCCAACTGTATGATGAGGGTCCTCGGCCAATGGAATTAAAGAAGAGCCCGAGATTAGTGACATCAGAGGAACCCCCGGTTGATGTGTTTGCCAAAGGAAGAGGCGTTACCGGTCGACGGAAGAATCAATTATCGATATCGTCAAGTGCCGCCGATAAAGGCCGGGCAGGAGTGTCGGCGATGTTGAATGCAAATGAGCAGCCCGACGAGGAGTCGGCGGAATATTGCGAATTGTCTGTGCGCCACTGGAACAAAAACAGCGGCCAAACAGGTAAATTGCGATTCGATGAGTTAGCTGATGAAAACGTATCTAGTATTCCTGTGTGCAGCCAAGCCATGGGAATCATGTGGAACGCGTTTGGCATGAAAACAGCCAAAGAGACGGACGAATTATATGCGGAATACGGATTGTCAGATGATTGAAATGTTTATAGTGTCTCGATTGCATTTCTCGTACAAATTATTGGCTTTGTAAATATTAAATATACATTGTTCATCCGAGCTTTGTTTCTCGTGATTTCATTGGCTCTTTTATAGTATGTGTTTATTGTATAATATTTTC
>CUFF.11075.0
TAGGATTTAAAATTTATCAATTGGCTAAGTGTGGAGATTATGATGGCTTAAAAACAGCCTTTTCTCTCAGTAAAATCAACTATTGCAATAATGATGAGGGAGGCAACAATTTGCTCTTTGCAGCGATTGATTCGAGAAAGAATGACGTGATATATTTTTTACTTAACAATATTATTGATCTTGATTATAAAAATAAAGTTGGGTGGACAGCACTTCACAAAGTTTCCTGCGATGGATTATGGGAAATTGCATCGAAATTGTTAGCAAAAGGGGCCAATCCAAATGTTAGAGATAATGTCGGTGAATATCCAATTCATCTTTCAGTATGGAATGGCCATAGCAAAGTTGTGAAGCTTTTATTGGAATATTCTGCTAAGCCTAATGCAACACAGAATGATGGATGGACTCCAATAGCTTATGCGGCATCAAAAGGTCATGTAACTATCGTGAAAATATTGAAATCCAAAGGAGCAGATATCAATTTTCAGGGAAAAGTGTGATAAATCTTATAAGATGGCGTCAATCTATATATTTTACAGGATGGACTCACTCCTCTACATTTTCTAACATTTTCAAAATCAGCGATGGGTGTAAAGATTCTCTTAGATAATGGTGCTGATCCACTCATTAGGAATGAAGGAGGTCTAACAGCACTCGAGTGTGCTGAAGAAAGGGGAGCAATCGACATAATCAAAGCCTTTTCGGATTTCGGTATTTCATGGGAGAAACCTATCAATGTGAATTTGTGATTTATTAATGAATTTATTTATCTTAATGAGATACAACAGGAATGCAACCATTGCAGAATAGGAAATGCCTCCATCAGATTGCCATGCTACCATAATTTATGCATGGCCTGCTACCACAATCGCTCATCCTGTAATATTTGTTCAACCCTACTCTACAACACCTCTCTTTAATTATTAAATTTACATTTTATCAAAATAAAATATTTCT
>CUFF.11084.0
TTTAAAAACGCTGTAAATTTTTGTAGTGTTAATCCATGCGAGGTGAAAGTTTTGTTTATGAAATCGCTTATGAATTGGAAAATGACTTAAAAAATCTAAGTGAATCCTTAGATAAGATTGCAATTACACCGCTTATTCACAAAATTGTCAACGTTCTTGAAGAGTTGGAACGCCATTCACAGTTATACGAAATGAAAAGAAAAGAAATCGATAATTTAAAAGTAGCAATTAAACGAATAGAGGATGAAGCTGTGAATAAAGAACAAGAACGTTTGTTCTATGAAAAGGTGCAACAGCAATGTCTCAATCTCAGCAATATCAATGCGGAAA
>CUFF.11084.1
CCTTGAAAAACTAGAGGAATCCTGGCATGCTGAATCCTTGGAATTAATGAAAACAATGGAAAAATTGCAAGAAGAAAACAATGATATGAAAACGTTATTGGAACAAGCAAATAAGAAACCTAAATTCAATTCCAAGAGATTTAGCCAACAACTTGAAATTCAAAATGTCCAACTAAAGCTCAAAGAAACAATAGATAAGCAGGTTGAGGAAATCAAACTATTGAAAAAGGAAATTGCTCAAAGATGTATAGATTTTGATGCGGTGCAACAGCAATGTCTCAATCTCAGCAATATCAATGCGGAAATTTGTGAGAATCACTGCAACAATAAAATCATGTCGAAAAGATTAATTGAGGAAAAAGTTAACATTGAGGCTCAGATTCTTATTAACAAGAAATCTAT
>CUFF.11132.0
GATGAGGTTCAAGGTCCAATCAATAAAGAACCGGTAGATAAAATGAGTCCATCTTATTGTCAACAAAGTGGCATTAGAAAATAGTTTCAAAAATTGTTTCTCGGGATCAAAATCTAATGGCTAAGATTGGGTAAACTTCGTTTGTCTTATTTTTGTTAAAGTATCCCCATTTTGCTTATTGAGTTTTAGATTATGTCGTTCAGTAATTTAATTATTTGATACTGTTATCTTATTGTGTTCTATTATTCTTAATGTTTTGTTGCTTGTATTGTTATGTGATTTTAGATAGATCTTTATTTTTAAAAGATATTGGTTTATATGACATGATAAAAAGTTGCTAACAATTTTGTGAAATGTGATTTGCTTCCTGGATTATAGGATTATTTGCCTAATTGTTACTGTTT
>CUFF.11211.0
TTAAAAATCAATTTCTTTTTAAAGAGGCCGACAAATGATTCCATGATAACCATTTTGTGACCCCCGGAAATAAATGATATAGCCATTGCAGAATCAGATCCAATATTTCAAATATGGTAAAGATTGTGATTCCTATATAGAGTCCCGATATTCCTCCAATTTGACTGATGAGACTGAGTTTATCAAATGCTTGAGTCTCAACAACTTCGTTGACATATTCAGATATCGTGTTGATATCTAGGGCAATGATGTCCCCACTGTCGACGACGCTCGACACCTTTAAAAACGGGTTGATCAACCCTTTCAGAGCTAAAAATTCAAAATAATTTTGAAAATTTCCCAACGCAATTGAATGCTCTATGGAATCCTTGAATATCGAATGTATCAGATGAATGAACCTGTCACACCTCAATGGACATAAACTAAAGGTAATGGTTGAGTCTATATTGATGATTTTATTCGTTTTCCCTATTACGTCAAAGCACCAAATAGTGCCATAATGCTTCATGTGGTAAGGGATGTTGTATTCTTCACTGAAACATTCACAAGTCTTATAGATCAACTCTTGCCGTTTCATTGCAATGCAAGACTGACGGATGTAAGCAAACTTCAGCATTTCCGAATTAGAATCGTCAATACTTGTTGAAATAGGATCAGATTTAATCAACTGGACACGTGGGACATTCGTTGTCATATCACAAGGTCTGATTTTTAAATTAGCAGCCTTTAAACTTGTTAAATCTAGCGATATCCGGACCTGGTCACCAAATCTCACGTCTGTCACTGCCGGAAGCGCAAGCAATTGAAAATTTGGGAAGGAACCCTTTTCGTGGAATCCTATTATAAATCCGGTAAAGTTTTTAATTTTATCTTCCCTAATGCTAGCTTGTTCTTCATAGGAAAGCTGTTCATTGACTTGCAATAGCGGTTTTGATGGATCTCCTCGGTGTAACAAAATCGTAATGCCGTGAGTTGGCCCCGCCAGAATTGATTGCGTATTAATGCGCAATGTAAAACAACGATAATATGTTGGATGCTCTGTGATAAATATTTGATCCAGGCAGCTTTGGTCACGTATTTGGCACCATATTATATGTTGGTGGGGTAGCCGGCCAATGATATTGGAATATCGGTAAAAATATTTCAAATAATTTCTCTTTATCAACTTCTCCAGAGACTGGCGATAAATCTGTTTAGCTTCCCAAAATGCTTTGCTAGAATTGTGACTGTTTTGCGCTTCCTTAGATTTATTAAGTAAGTACTCAGAGGTTCCAGAATTTGGGCATATTGTCACATCGGGATATGAATACAAAATGTTCTGAAATTTGACGTCGGTGTTTATGGGAAATTGCTTATACTGATAAATGAGAAATCCACTGTGACAGATGAAAAGACATATCATAATGATAAATATAACAATGTAATATGTTCGCCAACGCTCGGATGTGGACGTAATATGATTTGGTCCATGCAATGTTGTGTACGATGCGTACTCTTTCCAAATCGTAAACCACTTACCATTTTTCTTATCTTCGTTACTCTGAAGGGCCGAATAGGAGAGCTGAGAAGGAGGCGGAAGAGATAATTTCCTTGAATCCGTTCCT
>CUFF.11222.0
GCGATTTTATCAATATTGGTCTAAATAGCTTAGCAAAAGCAACAAAACTAGAAAATGAATCAAAATATAATGAAAGTCTTGATTGGTATGAAGAAGGATTGAGTGTTTTAATATCCGCAATGAAACTACCAGATTGTAATTAAATCACGACCTTAAATAGTTAATCTAACTCTAATGAATTAAGGTGAAAATAAAATTCCTGAAATTAAAAAACACACTCTCGATTTCTTACGAAAAGCGGAACAATTGAAAGAAACAATTGATAAAGGAAATAAACTTGACCAATTGAAGTTGAGTCCCGGTCAGCATCAACAAATCAAGATTGAGAAGA
>CUFF.11228.0
AGATTTCGAATTTCGTTCGTTTTTGTGAGATGATTCTCAAATCTAGATCCAAAGTCTTGAAAATAAATCTCCTGACCAGTTCTGAACGATCGGATTGCCAGGAACAACTGAATGCATTAGAATCATTGCGGTGTAATCTCCGGAATCACAGTGTCACTCTAGACGTGAAATATTCCGGCAATTTGCATGACAGAGAGATTAGGTTCAGTAACGGCTGGATTGTGAAGATTGGACGAGGACTCGATTATTTCAAGCGATTACCGCACAATCACGTCCTGGGGTTCCACGACTTCGATTTCCGGCCCTGTCTGGAGACCACAATCGATATATTCCACAAGCATGCGTTGTCTGACGCTACTTGATATTGACCATTTGTTCTGAAATCGATTTCCTGAAATAATCAATTGTTTTTATAGACGTATTTTTTTTCTGTGATTTTCTCTATTTGTTAACGGAATA
>CUFF.11252.0
CAGAAAATTTTTAGTTGATAATCGTATTTCTCAATTGATTTCTAGAAACTATGCAGGTTATCCATCTCACAAAGTTATTACTCTTCCAAATTTGTCTCCAACAATGGAAACTGGTTCTGTGTTGAGTTGGGGTAGGAAAGAAGGTGAAGCAGTCGCAGAAGGAGATTTATTAGCAGAAATTGAAACTGATAAAGCGACAATGTCCATGGACGCAAGTGACAATGGTATCATGGCTAAAATACTTGTCGCAGCTGGAACGAAAGATATTCCAATTGGAACTGTAATATTTTTCGTTTAAACCCTTTTCTCAGAAGTTTATCCTAGCCTCTTTGTGTAATCGTCGAAAATGAAAGTGATGTAGCTGCTTTCAAGGATTTCAAAGTTTCATCTTCACCTGCATCATCAGGAATTGTGAGTCCAGCTAAAACCGAACCAACAGCTGCACCTCTGCCTCCTCCGCCTATGGAATCTACAAAAACTCCTCTTTCCACGCTACCTGTAGCAGCCAGTGTACCCGTAATTTGTTTGTCACAAGTAAGGAAATTATGCTGATTTCAGGCTCCTGGCAATCGCATTTTTGTGTCACCGTATGCTAAAACGCTGGCTGCAGAACGTAATATTGACCTGGCAACGGCCGGTATTGCTGGCAGTGGGCCGGATGGTCGAATTCGTGCAAGTGATCTCGACCAAGCCTCATCACCACTTAGAACTGTAGGACAACAATTATCCAGTAGTACTGCTTCATATACGGACATAGAATTGTCAAACATGAGGAAGGTGATTGCTCAGCGATTGTGCATATCAAAACAAACGATTCCTCACTACTATCTCACCATGGATGTTCGAATGAACCGAGTGTTGGAAATGCGTTCGAAACTCAACAAGAAACACGAGAAATCCGGCATCAAGATATCAGTCAATGATTTCGTTATAAAGGCGTCCGCACTTGCGTGTATGCGCGTCCTACCATGCAATTCCTCCTGGCAAGACACTTTCATTAGACAGTACAATCAAGTGGATGTCAGCGTGGCAGTGGCTACTCCGAATGGCTTAATAACGCCGATCGTGTTCAGTGCACACAGCAAAGTAATATATCAAGTATTGAGATGATTCTATAAAATTTTGTTGATCCAGGGACTGAAAGAGATCAACAATGATGTCATAACACTAGCTGCCAAGGCGAGAGACAACAAGCTGCAACCTAAGGAATTCCAGGGAGGCACATTTACAGTGAGCAACCTAGGCATGTATGGGATCAGCAATTTCAGTGCCATCATCAATCCTCCGCAGGCTTGTATATTAGCAGTCGGTGGGAGTCAGAATAGATTGGTTGCAAATGACAAATGTGACAGTGGGTTCTCAAAAGCAACTTACATGTCTGTGACTTTGTGCTGTGACCACAGAGTTGTCGATGGTGCAGTAGGGGCACAATGGCTTCAGGAATTCAGAGATAACCTAGAGGATCCAGAGAATATGTTGTTATAGTTTCTAACTAATTTATGACTGATTTTCGCTTTATGTATAAAATAAAAATGATAATAATAATAAGATAAGAATATCTGTTCACATTTATATCAATAGTGATTGTTAGTGCTTTTCAATATAATTAGATTTTTGTCTTTATTTGATTTATAGGATTGATTTTTGCA
>CUFF.11370.0
CATAAATTGAAATCGGAAAATATTGAAAAGAGGAGCATAGACTCGATCGTATTACAGAGATAATCTCATTTCGCATTAACGGAGCATAGACTCGATCGTATTACTAAGCATAGTCTCAATTTGTATTAACGAAACCTAAAGCACAATCGTATCACGGAGA
>CUFF.11405.0
AGACAACATTTGTTGTTGATGAAGTTACAAATATTGTGAAAGAAGTTTGATAAATTTTAAACAACTTAATAAAGTTATTGTAATATTTAGTCAATCGAATCTGCTATTGGCACCAGCACTTATGTTCATAATAAAGTCAATCAGTGGACATCTACGATTATAGAACAGTCGTTAAATCAGTTGACCAAATTGAATAAACCATTTAAGTATATAGGGTCATGCGTAATAATGCAGAAAAACGGAGCCGGATTACACACAGCGAGCTCTTGCTATTGGGATAATTCCACTGATGGTTTGAATTGATTATTATGCTATTTTTTATAATTAATACGATTTCAGGTAGCTGTACAGTGAAATGGGAAAACAAGTCCATGTATTGTATTGTTAGTGTATTCGGACTGGCCATTTAACGATTATACCAATGACTAAAATTGATAAGACTGCTTGATAAGCATTACTACTTTGAATAATTTGTCGTTTTCAATTAAGAATATTAAATAAAAATTTAGAATCTTTGTT
>CUFF.11442.0
TTGCAAATTTCCCATTCAGTTGATTTCTTTTCACCATAAATGAGCTCTCGGTATTTGAAGGATCTCGATATTAGGCGATCTAAAATTATCCGTATCTATCGGAACGGTGATCCGTATGGTCGGGCGATTTTTGTCATTCTCAGACTTCCTGAACAGGCGGCTTTAGAGAGGATTGTTAAAGCTATCGAAGAGAAAGTCAGATTACCGCTCAATAGGCCAATACGAAGATTATTTGAATTAACCGGGACACTTGTTCAGAGTCATACTCAAATTGTGGATGGCAATTATTATGTTGCTGCTTCTTCAGAAAATTTTCTCGATATTAAATATGGCCATCCTGCCAATTGGGTCTTGGTAGGCCCTGTTAGAACCAGGTAGGGCTAGTGATTTTTATAATAAAAATAATAATAATAAATTTCAGCAAGTACGAGAATGTCCACTACGTCACCAGAGCAGAAGAAGAGGGTAAGCTCAATCAGTTATCGGCGTCCAATAATGTTTTATCCACATCAAGAACAAACAAACCAGTGACTCCATCAAAAAGATCCGGAAGAAAGAGTATTCAATCTCTTAAGAAAGAAGATAATAAAAAAAAACAAAATAATAAAAGTAATAATAAAAAAAAATAAATATAATGATAGACATTGTTTTAGAGATGTTTGCATCTGAACATGTCGACAATATCCTTGATGATCGTGTGGACATTAACATTGACACTGAGGTCAACGAAGTGAAGGATGATGAAAGAAAGGATAAATTAGAAATCACTGAACCTCAAAATGAAAACAAAGATCCGTATGAAATAATGTCTGATGTAGACGTATCAGTTTCCAACGGAATGCCACAGAAAAGCGAGATCGAGGATTTGGTAATGAATAAAACTGACGATAAGATCTCTTTAGCCAATGAAGCGACTCTAGAATTGCAAGCGGCAGAATCAAATCCGATTGAAAATTTATCAGAATTTCAAGACTCCACAACTGTCAACGTATCAAATCAGGTTTTCGATAACACTGATGCGTATGAGAATGAAAATGTGTTTGAAGAAACTGAAAGGAAATTCAATGGGCATGTCGAATCTAAAGATTTAGAAGATCTTGAAAAATTGAATCAAGTTGAAGTCAAGGAGATGGGAGATGAAACCGACCGAGATGTCAATGAAATACTCCCACAAGACTCGGCTGATGACAATCAGAATAATCCGGATACAGTTTCAGATGAACTTTATTCCGATGCTGCAACCAAAATTCAAGCGACATATCGAGGATTTCGTGTAAGAAACGAATTGGATAAAGCAAAAAAGAGCGATTTTCCTGAAGATAGTATCGACGAAAATCCCGACCTAAGTGAAGCCACCAATTATGAAGAAAATATTTAGATTTTTTCGTATAAATGTTTGATCCCTTGAATTATTGCTGCTATTCATTCTTAGATATTTT
>CUFF.11445.0
TTTTCAAGTGCTTTAAAAATACTTCTCTCTTTAATAAAACTTTATCCTATGCAATACAAAATGTTCGTCATAGATTTAATGAAGACCCTGGTAGTTTAGAGCAAAGATTGTTTCGTGCTGTAACAGAAGCTGTCGTTCCTTTTAAACCCAGAGACATGCTAATCAACAGTTCTGATTATAAAAAAAATGACGGAAAAGGTTACGGAAATTATGGTGATTTTTTAGTAGAAAAATGTCGAGAGGATGTAATTGAGTCAGCTAAAGGAAGAATGTTATTGGTGTTCCATATGAATTATCATAAAAGTTACCACTTATTTAACTTGAAGAGCAGTTTGTTTGATAATGGGATGACATTTCATTTTTATCCCAGTGAGATTATGAGGGCGGCTGCAAAGGGTACAAATCTATCGGATGTGGTCAACACGCTATTCCTGGACAAGGTACTGAACATGGTGGTTATTGGTGATTGCTCATCTGAGTTGGCTCGAGTAGCAGTTGAATCCGGTAGGAAAGTAAAGCAACTGCTTTTAATTGGCGGAATTCTTGACTATCGGATCGCAACTGTCGATCAGATCGATCAGTTCATCGCGCTCAACAGCCTGCAGGAGGCACATGCAAATCTCGTCAGGAATTTATCCTCCTGCCAAGCCGACATGGCTACCAATCTGCAATTCCACCAGATCAGTTTGATTTCCGGTCTCGACGAGCTGGCCAGTCGGAATAAATAAATATTTTGTTGACTTTCTTTTG
>CUFF.11448.0
TTCTCAAGATGATTATGATGATGTTGTTAACACTACACATTTTCATGATGGTTATTATTATGTTCAATTACTAAGCGAAAAGGACACTAATACGTTAATGTCATCCAATTTAAGAGATTTACATAATGATTTTAAATGTGGTAAAGTATTACCCATGAAATACGCAGATATTGAAGTTGGAACTCTTTATGCGACGTATTATAGTGATGATAATCATCTTTATCGCGTTCGAATAACTGGAAAGTTAAATAATACAGAGGTTAAAGCTGAATTTGTTGATTTTGGCAATGAAGAAGTGATATCCAACCAATATATCTTTCCAATTAGTAATAAATTAGCAGGATTTGTTCCAATGGTGCACAAATGCGTCATAACGGATGTTAAAATCAAAAGTAGCACTAAACAGGAATACCTTGCCAGAGAGATTCTCCATCGGAATTATCGCGCTAAATTAGTCAAGCGAAGGGATGAAACCTTGAATTGTGACCGAGTGGTTTCGTTGGACTATGTGGATTTCACTACCGTTTCTTACCGCAGTTATTTGATTATCGAAGATATCGCCGACGAGATTCAATATAACGGGTAAATATAATCGGATAGCTCCCATCCTCACTCACCACTCACATTCAGTTGCAAGCCAGAATGTCGCAATGGATTGAAAGAAGAAGCATCGGTCGTTATCACTCATTTCGAGTCTCTCGATGAGTTCTATGTGCAACCGGCAAACACAATTATAAATGAGAATCTGAGTTTTTTGTCGAACGCAATTGCCGATTTCGTAGAAACTATTCGCCCCGAGGACACATATATCGGACAAGATGTTCTCTATGTCAGTCAATTCACTCAAGATAACAATTGGTATCGGTGTCGAATTGTCGAAGATCGATTTAATGGGGTAGAAGGGAATTGCCTGGTACAGTTTATCGATTTTGGTAATTTCGAACTGAAATGGAACCGGGAAGATTTGAAACCATTGGTA
>CUFF.11460.0
TGAAAATGTTGGTCTTATACATGCAATTATTGAAAAACAACAACAAAATCAAGAAGCGGAAGAATTATTAAAAAGTTTACATAAAAATTTAATTTACTTGGCAACAATTGCTGATCAAACAACTTCTGCTGGAAATTCAAATAATCCTGCTCATTCAACTCAGCAGAATCAATACAACTATCCTCAAGCTACAGTTTCACACTCAACAATTCAAAACGTTCCAAATAATAATTATCCTCCAAATGTTTCTACTCAACCTATTCCTAGTCAATATGTAACCCAATCTTCAATGGTAATGGCCCCGATCGCCACAATAGACATCGTGGAAAAGAAACCGCAACCGGTGGTTGAGGACCCGTATAATAAAGAAAGCCATGGGAAATCGGACTCGGGTGGGCCGGGAGCATATGAAATGGAAAGGGAATCGGAGAAATCGTCTCGTTCTGGTCGGGAGCCAAATCACCATATAGCGGTCCATAAAAATGTCGATATTGACAAGGAATGTTGCCCAGTGTCCCAGAATTCAGATCTGCCGAAGGATGGAGCCAATGCCAACAATAGCGAATATGGACAAAAATTCGAGGAACCAGTTTCGACAGTGGCGCCTCATATCGGGAATTCCAATATCAAAACAGACATGCCTCCGCCGTCGCAGCCGATCGGGATGCATCAGGACAAAGGACCAATGCAGTATCCTGGCAACCAAAGGATCATGTATCCCGCTGGGGTGCCGGCACCGAGTTACAATCAGTACAACCCTCATTTTGAGCAGCAGAATAGCAAATTTTACCCCCAGAATATTTATCCCCAACAATCTCCGTACAATTACCAAGGAATCTACAACCCGTACCAGCCGGTCGCGCCTCCATCGGCGGCACCGACGCATTATAACCAGCATATGATGAACTCACCTCTCTATCCTCAATATCCTGGATATTATCCTCAGCCGGGCATCGACCAGTTGCCCCAAGCACCGAAGGATGCCAGCTTGCCTCCTCAAATGCACCCACCAAATCCGCTATATCCTCCAAACACTGTTTCTCAATCCATGTATCCTCCACATCAGCCGCCACCGCAGTCACAGCCAAATCCAGTTCCGATGAAGTCGCAAATCTCCGAATCGATGCCGGCAACCGGCCAGAATCCGAACATGTCTGAGTAATATCGGCGGAAGTGATAATTCAGCAGACGGCATCAGAATTGCTCCTTTTGACACGAGTTTTGGTTGCTATGCCATTTCAGATTCGTTTCATGATTGAATTGGGTGACATTGTTGTGGTGTTTTGATTGAATATATTATTCGCGTTGTGTT
>CUFF.11520.0
TATTCATAAAAAGTTGAATTTTTTATTATTTTTAGAAAAATGGCATTATTTCGTCGTAGTAAATTCAAGCATATTTTTGGAAAAGCATTAAAGAGAGATGAATGCTATGATTGTATCAGAATTACCAAGAGTTCATGGGATTCTACATTTTGTTCAGTAAATCCGAAATATCTCGCTATAATCACAGAAGCCGCTGGTGGTGGAGCTTTTCTCGTTATTCCAATTGAGAAAGTATATTTTTATTTTATGTAATTGAAATATTATTATTATTTTAGGTCGGCCGACAAGAAGCGGATATACCTTTTGTTGCCGGTCACAAGGCAGCAGTTTTAGATATTCAATTTTGTCCTCACAACGATGATGTTATTGCAAGTGCTTCTGAAGATTGCACGGTGAAAGTTTGGAGTATTCCGGAGGATTGGTTGCAAGAAAAAATCAATTTAACTGAACCAATCGCCAATCTTGTTGGGCATCAACGTCGAGTGGGATTAGTATTATGGCATCCAACTGCTGAAAATATACTTTTATCATCTGGCGCTGACAACCTTGTCATGTTGTGGAATATCAACACAGAGGAAGTTTTGGTTGAAATCAGCTTTCCTGATATGATAATTTCTGCTGCTTTCAATTATGACGGTTCGAAATTGGTAACTTCGTGTAAAGATAAATTCACTCGTATCGTTGATCCGAGAACTGGGGAGATTAAAACGGTTTAATTTATATGCGGAGTAACAGTTGAATGCTTAATAAATTATAGGAAGGTAAGTGCCACGAAGGTGCCAAACCGCAGCAATGCGTTTATCTGAAAGATGATCGAGTGTTTACGACTGGTTTCTCGCGAATGTCTGAACGACAGTTCGCCTTATGGGATGACACTAACTTCAGCTCATATCTAATGAGTGAGGATATTGACACATCTAATGGGGTTATGTTCCCCTGGTATGATGCCGATTGCAATCTGATCTATCTCACTGGCAAAGTAAAGCCATTTGAGTGATGAATTGATTGTAATCATTAACTATTGTAGGGGGATAGTGTGATCAGATATTTTGAATACAGTCCAGAAGACAAAGCCGTCCATTACATTAATCGGTTAGACAGCAGCGACCCCCAAAGAGGCATCGGTTGGATGCCAAAAAGAGGTGTAAATGTTAATCAAAATGAAATAGCCCGATGCTATAAGCTGCATAACAAAAACCTTTGTGAAGTGATTCCATTTACAGTGCCAAGGAAATCAGAGTTATATCAGGATGATCTTTATCCTGATACTGCTGGTGATGTGCCAGCTATTTCAGCAGAGGAATGGTTTGAAGGTACCAATTGTAAACCCATTCTGGTCTCGATGAAAGACGGGTTTAAAACCAAAGAGCGCACCAGGAAACCTGTCAAGGCAGCAATCAAATCAAAACTCGCCGATCAGAAAACCCCAGCCAAAGTCGAGGTGAAATCGAAGGAACCAGAACCACCAAAGGTTGAAGAGCGCGCAAAGCCTCAGCCAAGGGCTTCATTTAAACGGGCATCCGAGGAGAGCAATGGCGAAGTCGACAGGCGATCAAATTCACCGAATACCAACAACAACAATAACACTGACAATGTGCTAGATAGGAGAATGCTTGAAGAAATGCGGCAAGAGATTCACCATCTCAATAAGATGGTGCTAGATTTGCAAGATCGAGTAGAGCAGTTGGAGGATGAGCGTAGTGAGCACTGCAATGGTGCTGATTCAAAGATCGACTCTACTGAACCGGATTTGGATGCCTGATCGACTTTGTTGTGATGCATAATTTATTACGTGCGTCTTTTGACAAACGCAACTCTGCCAGTTGGATGATGATGATAATTTTATAATGACCGCCACTAATTATATATTATTATTATTATTATTATTGCTGTTATTGTTGACGTAGTCGTCTTTTATTGATTTTTATTGAAGCCGACAGGCGGGCGGGTACTCTACTCATTATTACTGCTTACTTCGTGTTGTTTTGCGTCCAGTTGTGACTCGCTAGGTCTAATTATTGATTTTGTTTTCTATTATTACTGTTATTTGTTTATCATTACGTGGCAGGGTGCGGAGCCAGCAGCGGCCAGTTCAGTCGTCAAGCCAGCACAATTCACGAGTGTATCATAGCATATACTACCTATTTTGTATTAGGATGACTTGTTTTTATAATAAATGATGGCTTTATGTTCCTCTGTTTTGGGAACGCCTCT
>CUFF.11520.1
TATTCATAAAAAGTTGAATTTTTTATTATTTTTAGAAAAATGGCATTATTTCGTCGTAGTAAATTCAAGCATATTTTTGGAAAAGCATTAAAGAGAGATGAATGCTATGATTGTATCAGAATTACCAAGAGTTCATGGGATTCTACATTTTGTTCAGTAAATCCGAAATATCTCGCTATAATCACAGAAGCCGCTGGTGGTGGAGCTTTTCTCGTTATTCCAATTGAGAAAGTATATTTTTATTTTATGTAATTGAAATATTATTATTATTTTAGGTCGGCCGACAAGAAGCGGATATACCTTTTGTTGCCGGTCACAAGGCAGCAGTTTTAGATATTCAATTTTGTCCTCACAACGATGATGTTATTGCAAGTGCTTCTGAAGATTGCACGGTGAAAGTTTGGAGTATTCCGGAGGATTGGTTGCAAGAAAAAATCAATTTAACTGAACCAATCGCCAATCTTGTTGGGCATCAACGTCGAGTGGGATTAGTATTATGGCATCCAACTGCTGAAAATATACTTTTATCATCTGGCGCTGACAACCTTGTCATGTTGTGGAATATCAACACAGAGGAAGTTTTGGTTGAAATCAGCTTTCCTGATATGATAATTTCTGCTGCTTTCAATTATGACGGTTCGAAATTGGTAACTTCGTGTAAAGATAAATTCACTCGTATCGTTGATCCGAGAACTGGGGAGATTAAAACGGTTTAATTTATATGCGGAGTAACAGTTGAATGCTTAATAAATTATAGGAAGGTAAGTGCCACGAAGGTGCCAAACCGCAGCAATGCGTTTATCTGAAAGATGATCGAGTGTTTACGACTGGTTTCTCGCGAATGTCTGAACGACAGTTCGCCTTATGGGATGACACTAACTTCAGCTCATATCTAATGAGTGAGGATATTGACACATCTAATGGGGTTATGTTCCCCTGGTATGATGCCGATTGCAATCTGATCTATCTCACTGGCAAAGTAAAGCCATTTGAGTGATGAATTGATTGTAATCATTAACTATTGTAGGGGGATAGTGTGATCAGATATTTTGAATACAGTCCAGAAGACAAAGCCGTCCATTACATTAATCGGTTAGACAGCAGCGACCCCCAAAGAGGCATCGGTTGGATGCCAAAAAGAGGTGTAAATGTTAATCAAAATGAAATAGCCCGATGCTATAAGCTGCATAACAAAAACCTTTGTGAAGTGATTCCATTTACAGTGCCAAGGAAATCAGAGTTATATCAGGATGATCTTTATCCTGATACTGCTGGTGATGTGCCAGCTATTTCAGCAGAGGAATGGTTTGAAGGTACCAATTGTAAACCCATTCTGGTCTCGATGAAAGACGGGTTTAAAACCAAAGAGCGCACCAGGAAACCTGTCAAGGCAGCAATCAAATCAAAACTCGCCGATCAGAAAACCCCAGCCAAAGTCGAGGTGAAATCGAAGGAACCAGAACCACCAAAGGTTGAAGAGCGCGCAAAGCCTCAGCCAAGGGCTTCATTTAAACGGGCATCCGAGGAGTCGCCAGTGATCGCTGCGGTGCCAAACAGCACGCCGAAACCAGAACTAAATTCAAAGCAGTCAGCGTCCCACACCTTGACTAACGCATCAGAATCCTCTAGTCATGCTCCTCAGTTCTCGATTTCATCGGAGGAATGGTCGAAACTGATGGACGACATGCGTAAAATAAAAATAATCCTGAAAGGACACGATAAACGTATCCAGCAATTGGAAGAAGCGTTAAAAGCATCCTCTCACGGTGGCTCCGGTGCTAATTCCACGGCACCCAAGTCATCCCAATAACCGAGCAATGGCGAAGTCGACAGGCGATCAAATTCACCGAATACCAACAACAACAATAACACTGACAATGTGCTAGATAGGAGAATGCTTGAAGAAATGCGGCAAGAGATTCACCATCTCAATAAGATGGTGCTAGATTTGCAAGATCGAGTAGAGCAGTTGGAGGATGAGCGTAGTGAGCACTGCAATGGTGCTGATTCAAAGATCGACTCTACTGAACCGGATTTGGATGCCTGATCGACTTTGTTGTGATGCATAATTTATTACGTGCGTCTTTTGACAAACGCAACTCTGCCAGTTGGATGATGATGATAATTTTATAATGACCGCCACTAATTATATATTATTATTATTATTATTATTGCTGTTATTGTTGACGTAGTCGTCTTTTATTGATTTTTATTGAAGCCGACAGGCGGGCGGGTACTCTACTCATTATTACTGCTTACTTCGTGTTGTTTTGCGTCCAGTTGTGACTCGCTAGGTCTAATTATTGATTTTGTTTTCTATTATTACTGTTATTTGTTTATCATTACGTGGCAGGGTGCGGAGCCAGCAGCGGCCAGTTCAGTCGTCAAGCCAGCACAATTCACGAGTGTATCATAGCATATACTACCTATTTTGTATTAGGATGACTTGTTTTTATAATAAATGATGGCTTTATGTTCCTCTGTTTTGGGAACGCCTCT
>CUFF.11525.0
CTTGACTCCCCTGAAGGTGCTGGAAATCAACAAGGACGGTAAATATGTGCGTATCTGGAATTCCAGTGATAAATATGACGCAGAGATCGGCGGCTATATGATCAAGCAGAATCGATTTGGTCATCCAGTTTCCGTGTTTCGGTTCCCGGACCGAGTCAAATTCCCAGCTACTTGTACAATAACAATTTGGTCTGGCTCAAATGATCCTCTGTTGCATCAGCCACCAACTGATTTCTTCAGTCCGCAACCATTGATTTGGGGTTCCAGCGCCGAGTTCACCACGATTCTCTGTAATTCCTCGGGCCAGGTAACGGATTCAGACACTCAATCGATAACCGTTTATGTTTACCAGGCATTATCATGGATATCGACTGCCCACAGAATAAACCCTGATCCGTATCGAGCAAAAACTGCTCCATTGTTGGGAAAGGAAAAGAAACGAGAAAATCCCCACAAACTTCCTGAGCTGATTCCGAATAATCTGGCAACAAACATTGATCCGATTTATCTGATCAAGTAATTTTAATCATTTCTGTGATGAATTTAACTGATTCGCTAGGGACACAACGGATACGCTGACGCATCCGATTCACCATCCGTTTACATCGACACCGAAATCAGCGATCCATCCATGCAGGGAAAGTTATCGTGGGAAAATAAACGGCAACGACAACAGTTCATTCAATCGTCAAACGCGCCAACAGAATGATAACATACCGGATCCTATGATTGGCCAGCCTTACGCTGGCACCAATATGCAACGGTTGCTCGGCAGTGCAAAGGTGATGCATTTCTATCCCCATACTATACAGCCGAGTCACAGCTTGAACAATCGAACAGCAGAAGTGATATTCCGATCTTATGTAGAGCCACCAAATGCCTTTCAAAAGCCTCAGTCACGGTTCATAACCGGCCTGGATCAAGTGCAAAGTATGCACAACAATCTCTACCATTCGCGAATGTTCAACACTGAAACCAACCCATCCGTCAATTGAAATATGTTCCAATGCGGCTCTTGCGTTGACGCACGCATTCGTGAATGTGTACGTGTGTGTTTGTGTAATTATCTTTTTTTTCTATGCGACATATTGAGATCGATAGATCGATAGTGACATTATTATACACTGTGATCTTTTTACTTCTATTTCTTT
>CUFF.11529.0
AAGTTCCAGAATGACCAACCGAAAACAGAAAAGATATCATCAATTGATCCAAACGATGAGGTACTTTCCGATTATTATCCTTTCATTTACATTTGCCTTTCTTGTCTAGGACGAAGACATATTTGAAGCACTTTTAAGGCTTTCATCAATCGTTGATAATCTTTATAAGCCACCAGGAAGCAAGTTGTATCCCGCCAGAAGCTGTGCTGATATCCAGAGAGATTATCAAAACAAATCGAATGGAATGTTTTACATTGATCCGAATGGAGGCCATTGGAAGGACGCCATTTATGTCCATTGCAACTTCGACAGGTTGGAGACTTGCATTGAGCCAGAGGTGGTTAATTACAAAAAGACATCATATACCAAGACCATTTCATCTTGGTTCAGCGTTTTAGCTAGTCTCAACAAACAAGTATTTTAATTGAACTTTGTTAAAGTTTAATCCAAAATTGTTGGATAGATTTCTTACAAAATTCCAAAAGAGCAATTAGTATTCTTGCAGCTTTCCAGTGAAAGTTCATCCCAAACTTTGACTTTGTCATGTGATCAAATAGCTCTCGTTTCCGATGATTCTATCACTCAAGATATTCGTTATAACAATTCCGTGCAGCTGTTTGGAGATGACAATCAAATTTTGACCGTCAATAATGAGGATGATTTGTTCCAATATAAGGTGGTAGAGGACACATGCAAGGACAAATCTAATAACGGACGAGCTGTAATAAAGGTGGAATTAGACCGTCCAAGACGTCTCCCAATAAGAGATTTAAATTTCAAGTCCATCGAAAATTCTCGTCCAGCAATGATCGGTATAGAAATTGGCCCAGTCTGCTTCAGTGGACTGAGTGAGGAATCTAAAAGCCAGGTAAAGGTTCAACGTCAAAAGAGAGAAGCTCCATCTGATCTTAGCTTGAAATCATTATTCTCAGTATTATCGCAGTGGTAAGACCGAATCGTCGAGACTTTGCTTGTGTAATTATGTGATTTTAAAAGACTTTGTTCTCGTGCCCGTTGCGTTGTTACTTTGGTTGAATCTGACGCAATAAGCAGATTGTCTAGTGGATATGTAAAATTTATTTGTGAAACAGTTTTGTAATATATAATTTATTTACAA
>CUFF.11535.0
ATATTTCTCAAGTTAAGAGATTATCCAGCTGCAGTAACGAGAGAGTATACCAAAGAAATGACAACAGTAACCACGACTACAGAAGCCCCGAAAATAATTGCACCTCAAAACGTTCGATCGAGTAAAAAAGGATTACCAGGACCACCAGGCCCACCAGGCCCACCTGGTCCTCCAGGTGATCCTGGAATTGATGGACTCAATGGTGATCCCGGAGATCCTGGAAGACCTGGAAAGCCTCCACAAGATGTTAAAAAAATTGCAGCAAGATCTAGATCTGTTAAAGGTCCTGGAGGTCGAAGCGTATCAACTTATCAAGAAGTTCAGTTGACTATGGCATATTTTACTGTTGTGTATTAGAAGTAATTAATTTTGAAACAGGGAAGATCAGGTGAACCTGGTCAACCTGGTTTAACTGGTCAAATTGGAATTAAGGGTCCTGTTGGATCAGTTGGTGCTCCAGGCAATCAAGGTCCCCCAGGATTACCCGGATCGAGAGGACCTCCGGGTATTCTCGGTGAAGATGGTCGACCTGGTCCTCCAGGACCAGATGGCTTCAAAGGAGCACTTGGGAGGCAAGGACCCCTTGGACCAGATGGTGAACCAGGATACAAAGGTCCTATTGGCGCTCCTGGAATTCCAGTAAATAATAAACTTTTTTTATAATTTCTTATGATTTTATCCAACTTTAGGGTAAACCTGGCGATATTGGATTAAAAGGAGTTAGTGGAAATCCAGGACCCAAAGGTCCGATTGGAAAACCAGGTGCAAAAGGACCAATTGGTTTAAGAGGATTAAGAGGAGAATCTGGACCAAGAGGTCCTCCTGGATCTATTGGAAAAACTGTAACTTTCTTTTATTTACACTTAGTTTACATATTTCTTAAGGGAATCCCTGGAAATGATGGAAATGGAGGGACTCCTGGAGATCCTGGACCTCAAGGCCTCCCAGGTCCACAAGGTTTCCAAGGAATTGTTGGACCAAAAGGGAATGTTGGGCCACTTGGACCAAAAGGTGAGCCGGGATTTCAAGGTAATAGAGGAGGTAGAGGCTCCCCAGGAGCTACTGGTGCCTCAGGGAAAAGAGGATCAATTGGTCCACAGGGCGAAAATGGTTTTAAAGGTGAACCAGGAAATATTGGACCACCCGGTCGACCAGGTCAAGGGGGAATGAGAGGACCACCAGGAGTAGAAGGTGAACCCGGTACAAATGGGCCTAATGGACCTGAAGGAGATACTGGATTGCAAGGATCTCAAGGTATGCCTGGCTTAGAAGGAGCTAAGGGTAAAAGAGGAGAAAGAGGATCGATTGGAATGCCTGGAGAACTTGGGAAACGAGGTGTAAGAGGATCTCCTGGAATTGATGGATCCATTGGTTATGCTGGTGGAAGAGGTTTGTCTGGAATGCGAGGAGCCCCGGGACCTGAAGGACCTCCTGGCCCTGCGGGTTTACAAGGAGATTCAGGACCTCCAGGTGCAATAGGAAATAAAGGATCTCAGGGTGATTTTGGACCTGCTGGAGTTCGAGGTAACCCTGGACCAAGGGGTCCACGAGGTAAAAGAGGACAAGAAGGACCAGCTGGTGATCAAGGTTCAAAAGGACCTAACGGAGCTATTGGAAATCCTGGAAATATGGGGCCAGTTGGTTTAGTAGGACCAATGGGACCGCAGGGTCCTCAAGGATTAAGAGGTCCGACTGGAGCTCCAGGAAAGACTGGAGAGCCAGGACAAATTGGGCCTAGAGGTCAAAGAGGAGATAGAGGTCCTAGAGGTAATCCCGGATCACCAGGTGCACCTGGTATACCCGGACAAAAAGGTCAACGTGGTCAACCAGGAAAGAGAGGTTCAATAGGTCCTGAAGGAAGGGTTGGTTCTGAAGGTCCAATGGGATCTCAAGGTAAGGAGGGTGATCCAGGGCCTCCTGGACCTTCAGGGGATATTGGTCAAAAAGGTCCAATAGGTGAAAGAGGTCCGCCAGGTGACATGGGAAAAGTTGGAAGTCCTGGTAAAAAAGGTCAAAAAGGTGCCACAGGTCCAGTAGGATTTGATGGTCCAAAAGGATTAATAGGTCAAAAAGGAAATATTGGAATTGTTGGAGGCCCTGGACCAATGGGACCCATTGGGAATCAAGGAATAACTGGTCCCAGGGGACAAAAAGGTGAAAGAGGCGATGATGGTCCAAGAGGTGTACCAGGTCCAAGAGGAAGACTAGGACCTCGTGGTGAAGATGGTCCATTAGGCCCTCCTGGAGATCCTGGAATTCCTGGTAACAAAGGATTACCTGGAGATACTGGTCCAATGGGTGACAAAGGAGCTATTGGAGACACTGGAGATCAAGGATTGACTGGAGATATTGGAGTTCCAGGTCAGTCAGGACCGCAAGGTGAAATTGGTCTTAAAGGAATGAAAGGAGAGATAGGAATGAGAGGTGGAAGAGGAGATCCAGGGGATCCAGGAATTAAAGGAGTTCCGGGTTTAGTTGGTTCTAAAGGTAAACAAGGTCATCCAGGCCGTGCTGGAGATAGAGGTCAACCAGGTGAACAAGGAAATCAAGGACCTCCAGGTCTTCTTGGTGAACCTGGAATTATTGGATCACCTGGACAACAAGGAAGGCGTGGACCACCGGGACCGCAAGGGTTATCTGGAAGTAAAGGAGAGCCAGGTGATGCAGGAACTCAAGGTCCTCCAGGTGCAGAAGGAAAAAATGGTGATAATGGCCCTGCTGGAGAAAAGGGTGAACGTGGAGATAGAGGTGTTATAGGCATTCAAGGTCCCCCTGGTCCTATAGGAATTCCTGGCCCCAGAGGATCATCTGGAAAACTTGGACCTCAAGGCCCAATCGGTGACATTGGTAATCCAGGAACGATAGTAA
>CUFF.11538.0
TTCGGGATTGAATTTGCAACAATTTCCTATGGATCGACATGATAAGTTTTCATTGGCACACACACAACAAATCTAATTTGCACACATTCACCATTTTTTATTTACAATTTCATACATTATTCCAGTATCCATTCTAACCTTTCCAGAATCTTTTTTTGCAATACCAAACAAATTCTATTCGGATATTTACTCAAAACATTCAATTTTGATTTTAATCCAGTTGAATAATAAATTCAACGGTGATTGATTATTAAAAATGATTTCCAATTCATTCAATCGACGAGGTTTCATTATTTCAATAACCATACTAGCAATCGCAATAACATCAATAGATGCTCAAGGTTGTATCACATCAGAGGGAGATAAAGTTGAACCAAATCAAGAAGTCAAATTACGGAATCGACCATGCATGACATGTAAGTGTGATCCGAACACTTTACAGATTTCATGCATGCTTGATGGGTGTCCACCAAAGTCTTGTGGGGAAGATGAAGTGCAGTTGACAGAGCCAGGGTCCTGTTGTCCAACGTGTATAGAGAAGCAGCGTAAAGTGAGTTTTGGCACTTGATTGAAACATGAAACTCTTTATTTTTTGTCAACTTGT
>CUFF.11540.0
TTTCATTCAATCGTTAACAAATATTTCCAATATTATATTATAAAATAAATTTTTGGATTTAATTAATTGTCTTGAAGTTATTGACTAATAACTTCCTATTTGGAGATATTCTTACTGAAATCAACATCGAAGGTGTTTTGCTATTTGGAATATTTTCAAATTGAAATTTATGCTTTTGAAATATGATTGAGAAATTTATGATCAATTTATCACTCGTTTTTGTTTTATTGATAGTGTTAATTTCCGGTGAGTGTTTGTTTGGTAAGGTTGAAGTTATTTGGTGATTTGTTTTAGCCGATTCCCTTAATCGAATCCGACGACAATCAGACGATGAATTTACATTTGGTGGTGCTGGAGAAGAAACTACAGAAGGTCCGACTTTGCCGCCGGGAGTGAAAGGACCGGCACCGTTTGCAGGCAGTCAATACATTCCTGGCCCTCAAGGTGACCCGGGAGTAAGAGGACCACCAGGACCTCCTGGACCAAAAGGCCCACCTGGCCCAACTGGTACTCCCGGTAGAACTGGAACTTCTGGATCTGATGGTCCACCTGGGCCTCCGGGTCCACCGGGCGACAACGGGCAAGATGGTAAACCGGGAAAAAATGGAGACCCCGGACCTCAAGGACCAACTGGAGAACCAGGAATCAATGGGCCAACTGGTCCAACGGGAGTTCCTGGAATGAAAGGCCCACTAGGTGTAAAAGGTGACAAAGGACAGAGAGGAAGAATGGGTAAAGATGGAATCCTGGGTCCCCGTGGAAATTTAGGACCGCAAGGTCCAACGGGAGCTCCTGGGAGACGTGGAACAGTTGGTTCCCCGGGTCCTGTAGGTAACGCAGGTCATCCAGGAGTTCAAGGTATTAGTGGTCGACCTGGAAATCAAGGAGAACCTGGTATGCAAGGTCCACCGGGGTTGCCAGGTCTACGTGGTCCTGAGGGAGAAAAGGGTTCTCAAGGAGGGTTGGGTATTAAAGGTTCGATTGGCCAAGATGGTTATCCTGGATCTGATGGTAAAAGAGGTGCTCCTGGCGAGCATGGCGATCCTGGAAAAGCAGGTATCGATGGTCCCTCTGGTGTCAAGGGTGATCCAGGGAAAACCGGAAATCCTGGACGTAGTGGCCGTAGGGGTCCAAGGGGACCACGTGGAAACAGAGGTATAATAGGTGAGCTGGGGTCAAAAGGGGACATTGGGCCTATGGGACCATCCGGTTCTCCGGGCTTGCGTGGTAACCCTGGAGTTATTGGATCTTTGGGATCTCAAGGATTTCCTGGTAAATTTAATTTGTTATCAATAATTATTGTTCACTAACTCCACAGGTGCAAGAGGTCCTCAGGGAATATTGGGATCTCCAGGTCCTCGAGGCAGAACCGGTAGCAAGGGTTCTCAAGGTACAATTGGCATTGCCGGAGTCCCTGGTACTCCTGGAAAAGATGGAAAGGCTGGGCAAGTTGGAATACCTGGTAAAAATGGCCCTCCCGGCAGGCCAGGTCCCGTTGGACCGATCGGTTTACCGGGTCACCCTGGAAAAGATGGGAAACCGGGACCAGCAGGATTTCCAGGAACTCCTGGCAAAAATATGCAGCCCGGTCCACAAGGCCCACTTGGAGAACGGGGTCCACCTGGTAAATCCGGTGACGACGGTGTCCCTGGTAACGTTGGGCCACCTGGACAGTCTGGCTTGCAAGGCCCAATTGGACCACCGGTAGCATTTGTACAATTAATGATTCATTTGGTTAACAGCAATACAGGGAAATTCCGGCCAAAGGGGGCTGCCTGGTTCAAATGGGCCGTCTGGAACGAAAGGTAATAAAGGATCGAAAGGTCCTTATGGCAAACCGGGAATTGCTGGGGATAATGGCGCATCAGGTCCACAAGGCCCCCGAGGGGAAAATGGGGATTTGGGAAACACTGGAGAGCAAGGGCCAGTTGGTGAAGTTGGTAACGCTGGCATTAGGGGTGTCAATGGAGCTCCGGGTATTCCTGGGAAGGACGGAGAAAACGGAAAGGATGCAGTGGATGGGGCCAAAGGAAATATCGGGCCTATCGGTTCCAGCGGAAGGAGAGGCCCACAGGGAATGACTGGCATTCAAGGCCCACCTGGTTCAATCGGATTGAAGGGAGATATTGGGTCGACTGGTCCGATGGGGAGGATCGGTGTTCCTGTTAGTTTACTAATTGTAATGCGGTGCACTGAATGGACGGGTTAGGGGATTCCTGGGAAACCGGGCATCGTAGGGCCACCGGGACCAGAGGGTTTCAAGGGTGACAAAGGGTTACCGGGCAATCCGGGCACTCCCGGAGTAATTGGACCACAAGGCCTCAGAGGTAAAAGGGGAAAAGCAGGCGGTCTAGGAAAAGTGTCGTTTACTGGTCGGTCAGGTGGTCAGTCTGGGCCGAGAGGCAAACCAGGCCCATCAGGGAAGCCCGGCACCAGTGGACCGAAAGGGGTTGCTGGTCCTCCTGGTCCGATGGGGGAACCTGGGCCGACAGGGCCGACCGGACCAATCGGATCAATTGGATTGAAGGGGGAACGAGGCCCTAACGGAATAGATGGTAGTATTGGTCCCCCAGGAAGAAATGGTGCTCCTGGTGCTGTGGGACCTCAAGGCCTGATAGGTTTACCTGGAACCCCAGGAACTACCGGTTCTGTGGGTGAGATTGGCCCTCCCGGCCAAATTGGACCAAATGGAAATTCTGGAAAGCCTGGAGATGATGGAAAAGTAGGACCAATAGGTCCAAGAGGCTCGATTGGACTGCCGGGACCGAGTGGAGTTCCTGGAATTCGTGGACAACAAGGTAGAGATGGTCCAAGAGGCGAAATAGGTCTAAACGGGGATCCGGGGTTACCTGGAGATATTGGAATGCCCGGAGCTTCTGGGTCGGATGGTAAAGCCGGTGAACCAGGTATTAGAGGTGATCCTGGAACTTCTGGACCAATGGGACCACCAGGGCCTGCAGGAACTGTTGGCCCACAAGGAAATCCCGGCTTTCCTGGTAAGAAAGGACCTCGTGGTCCACCAGGGAAAATGGGGCCTGTTGGACCTGTAGGGAATCAAGGTCCAACTGGTGGAGCTGGACCCGAGGGATCTCCAGGACATTTAGGAGTTCAAGGTCCAGAAGGAACTGAAGGACCTCCTGGTCCTCAAGGCCCAACTGGCC
>CUFF.11543.0
GAATGGGAACAATGGCCCTCCTGGGGAACCAGGGGTACAAGGCTCAGTTGGACCAACCGGTACTAAAGGTTTCCCAGGAGAAAATGGATCCCCTGGTCCTGTTGGTATGCCCGGAAGAGACGGACCAGCTGGGTTACCGGGGCCAGTGGGAAATACAGGCCCTCCTGGTCCTCCTGGACCTCCAGCGGTCTTCTTTCCCGTCCGAACAGTTCGACGAGATCTCCTCAATGACGATGCATTGGCAGTCAAATATCTGGGCAGTGATGTCGTGAAGAAACCGTTAGGAACCAAAGATATTCCAGCTAGAACCTGCAAGCAGTTGCTTGATGCTAATCCCAATTTACAAGATGGATTCTACTACATCGATCCCAATGGCGGCAAGGCTGATGACGCCTTCAGGGTCTTGTGTCGCTCGCAGCGCAAGGAGAGCTGCATTGAGCCTAAATCACCGAGCTACAAACTGAAACATTGGGACGCCTCCGATGTTACTGAATATCGATCCTGGTTCGGTGAGATCACCGGCACGTTTAAGGTTGATTACCAGATCGAGGCCAGCCAACTAATGTTCCTCAAATTATTCAGCACCAATGCTAGGCAACGGATCACAATCAACTGCAGTAGGTTGTCGGTGGTTGGAAACTCCGAGCACCCGGTTATCCTTTATTCCGACCACGATGAGGAAGTGCTTAGAAACGGAGACCTATTCAAATATTCAGTTATTCGGGATGGGTGCAAAGACTCCGCAGAAATCATAGACAGTACAGAACTTGAGATGGATACTGAAGCTATTCGTTTACCAATCAGAGACATTGCTCTTAACACGGGTAGCTCAAAAGAGCAGCAGCAGTTCGGGCTTGATATTGGTCAAGTTTGCTTCTCATAAGGATTTGTGATTTGGGCAGTTGTTGTGTTTTTGGGACAGTTTTCTGTGTGTGATAATGTTATTTTGTATAAATTCAAGGACTGTTTGTTGTTGTCTTCATTTAATGGATATTTCTGATAAATTCTATTGCCTTTAAATTTGCTTCATTTATTAGTGTTTTTCTTTTATATTTTATGCTCATTTAGGCTCAGCAGACTGTTACGGAATCCGCCA
>CUFF.11549.0
TATATTTCTGTGCCTGATGGAAATTATCCTATTTTCTTTTTCGGTACTCACGAAGTGGAATTTTTGCCCTCAAAATCTCTCGTTCCGTATGCGGAAAACAAACAGAAATACATCCGAAACAGTCGATATCAGCATTTCACCGAAGCTATATGGGAGATTGAGAACAATTTCGATATTTTGGCACTGGATAAGGTTTAATATATCCCGGTAATCGGCTTGTTGAATATAAAGTTTTGTTGTAGGATCCGGCGGCCGAAAATTTCCTGTGTGAAATGCATGATACCGAGAAACCAACGGCTAAGATTTCCGATCCAAGTGCCGATTCGAATGCCGAAAAAGTGATAGATGTGGAAAATCCAGAAATCAACGATGTCGAGGGGATTATGAATCTCGGTGAGAATGAGTGGAATGAGATATTCACGATCGAGGAGCAAGAAATTCATAACAACCTGTCGCAATTGGCCGATCCAGTATTTGGTAACAGTGTTAGTGACGCAGCCAATAACACAGCCACCCCAAATGGCCCCGTCAAAACAGCGATCATTCGGGAAGCAATTTCGATTACCCCAACAAAGATCAAGATCTGTCAAACATCAGTTCCTGTATCCAATGAGAATCATGAAGCTCAGTCGAGCTTGCATCGATCCGCACTGCACAACAATTGTAAAGTCATTGTGGAGAAACTGTCCATCATTCAAATCAATCGAGTCATTCAGAGCAATTTCTCTGTCGGATTAATGGAAGATTTGAGTAAGAAGAACCAAAAGAAACCGCCGAGTTTCGTGAGTTCCAAACCGGCACTGACACCGACACCAGCAAATATTGATCCGAAACCGAAGAAGGCGGCCATCTCAGTGAATGACAGCAATCCAATATCAACAAAGCCACAAATACAACCAGCAACAACTATAGCAGCGACAGCAATAGCACCGGATCCCAGGAAACCCGCAACGTCCAACAAAATCCTGTCTACAATCAATAAAAACTCCGTTTCTAGAATTATCGACGCCATCTCCATAGATTCCGATGATAATCAGAGCTGTGTCATTGTTTCTCCACCAAAAATAAAATCCTCCTCTGAGTTGAAACGAAAGCAGGAGAAAATTGAGAATGAATTGAAAATTCTGCCAACGATCAAATTGAAGTTGGTGAGGCCGAATCCCGATACAGCTGATAAGAATGACAAGCTGCCGATAACAGGAGTATCAGGGGGGACTGGCGCAACAGCTGCGGGCAATTCCGATTCCAGGAGAAGCGGGAAAATCAAAACAAAGGAAAGAAAAATCTGTAAGACTGATTATATGGCGACGAGCAGAAACACGAATGATAAGCCGTTGACGTTTGACAACCTGTTCAACAAGAAGTTCAGCATCCTTGGTAGCGGTTTGAAGATAGCCAAGAAAGCGATTGCAGATGTTGTCAAGGAGGATCCGGAATCGAGTGGAGTCGGTGCAGTGACAGCAAATCAGCAGCAGCGGCAGCAGGACACAGAGGAAAACAAACCCATAAAGCAGAATCCGTTTGAGACCGAGGAGGACGAGGGAAATTTTTGGCCGAAAATGAAAGAATGTGAGGATGAATTCAACACGCAGCCGAAACATAATGGTGGATACGAGGAAACCGGGGGTGACTTTGTCGATGATGACGATGACGATGCTCCGTGGCCCGTTGCCAGGACCGAGGAGGACATGGAGCCCAATCGGAACTGTATCAAGCATGAAATGAAGGAAGGCTCAAACGATAAAGATGTGGGAACTGAGGAAGAGGAAATGTCTAGTAAATGGTACACTAATGGGACCGGCGCAGAGGAGCCGCGGGGTGAATCGGAAATCGATCCTGAGAACGCTGATAAGAAAGATCCATGGAGTAATTATATGGCAAAGAAACAAAAGGAGGACAATTTAGTTGGAGAGAATGTTGTTGAGCTTCCAGATAGTGACAGCGAGATGTTTGACGTGATATTAAAGGAGGAGCCGGGAAATCCAGTGAAAAGATCAGCTGGGAATGTGTGGAGCCATATCCAGGAATATCAGAGCCAATTCGATAACGGTAAACAGGACGTTATGGACACTATGGACGGTGTTGAAATCGGTCCAGATGACGCCATCAGGAACATGGAATACATACAGGACGCCAAATGGCTCAATTCGACCAATGAAGACTTCCTTGATTCACCGCCGCTGCCCCAAGCGATGCCCGATGAAGAGAATGTTTCCTTGTGCCAAAATGTGGACCTTGCTAGTACGATTGTTCACAAGAAATGGTACGATCGAAACCGGCTGCCTTCTCCACCGAATAATGTTCCCAGTCTGATGGATATTGACACCAGCCGGGCAATGAAAGAGTTCAGGGGCCCTGAATCGTGGGTCGATAGTGGAACTGCTTTCGGCCGTGCGTTCCGGGAATCATCGCACAACAACCGCGCTAGGAACCGCCATATGTCAACCAATGCAAAATCGAGGAATAATTTCGTTTCTCCCAATTCGAAAACGGCCGCCTTTCAGAATATCCCTTTCGAGCAACTTTTTCCACCGTTCAAAGCCGAATACTTCACAAACAATGGCACAAAGGGGAACAATAATCACCAATTGTCAACGCCGCAACCGTCGGAGCAGCAACCGGGCAAGGCACAAAATCGGGCCGGGAAAACCCAGAACCTCAGGCCAACGGATTGCCGAATGCCGGGCAATAAACTGCCGGGAATGATGCCTTCTGGTGACCCATATCAATATTACGGCGACCCCTATCATCACTATGCCCACGGAATGGCCATGGTCGAGGATCCGTATTATTACTATTATTATAACAACTATTACTATGGCAACAATAACCATCTACTGCAACAACCGTCACCGATGACGTCACGTGTCGCACGTCCCCACTCATCCGCACCCGTACCAATTACTCCCGAATCACCTGATCCTTACACAGACGATGCCGCTGATCCCTTGACTGTCGGCAGCAAACCGTCCACTATTGAACCCCACAAATTAATCGATCCGGTTGCTGCTGCCTCTAATAAAAAACCGCCACCAATGAGCCAAATGTATTACCCACAACAATTCTCCTACATGACAGAGAATGGCTATTACCTGCCCAGTGAAGAGGAAATGTTCGCATATTTCTACTCGTGCTACGACGGACACCCTCCTACAGCGGCCGCATTTGGGCCTATGAATCCATATCACCAACCGAATGTCCCTGCCAGACCCTATCAGCCATATTCAACAGCCAATGATCCGATCACCTACACTCCCGCATCACCGGATCCTGAAGAGATGTGCCCAGCAAATTCAAATAATCCTTGACATTATTAATGTATCTATCAGCCCAAATTATAGAATCTATTAATATTTGAACCTGAGGCACTTTTTGTCTTGTTCACATATTCTCTCTAGTCTTTTCTAAGGTTTTGATATGGCATTCCCAATTGTATAATATTTGT
>CUFF.11573.0
TTTAATTCATTTTCCCCTTCAAAACAAAAATGCTTCGATGCCTTGGAAAAAACTCTCGAAAAAACAAACAGAAAAATGTCTTGCGCAGAATGAGCGTTGACATGACGGATGATAATAAATCTGTACAAGGATCTGTAGCGAGTTTCTCGGTTCAACACGGTTATGAAAGTGCTCCCGAGTCTCAAGACACGAGATCGATCAATCTCGAATGTGACGGAACTCCAATGAATTTCACGAAATTCAATAGCATCAAACCGACCTCGAAATCTCCAAAACCAAAACGACAAAAGAAATCTGCTGAAAAAGCTCATGCATTCCTTCGAGCTGCCAGATCGGGAAATGTTGAAAAAGTCAAAGAATTCCTTCAAGCGGACATCAAACCAGATATGAGCAATGCAGATGGCCTAAATGCAATGCACTTGGCGGCGAAAGAAGGTAACAGAGAAGTCGTGCAATTGCTGATTGAAAATGGACTTTCAGTGGATATCGCTACGAGAAAAGGAAATACTTCGCTACACATTGCAAGTCTGGCTGGTAAACTGGAAGTAGTAAGCTTACTTTTGGAAAGCAAGGCAAATATTAACGTGAAAAGTCAAGATGGACTAACTGCGTTACATTTGGCGGCCGAGAAAAACCGAACAGATATCGTTGAACAATTGTTGAAGACTGAAGCAGATATATCAACGAAAACCCAGATGGGATATACGGCCTTGCATACTGCGGTACATTTTGGGCAAATTCAAACCGTGAAAATGTTACTGGAAAAGAATTTCGATGTTAATGCTCAAACAAATCTCGGATGTACGTCTTTACATCTCGCAGCCCAACAAGGCCACATCGCAATTGTCAGATTGTTGTTGGATAATGAAATTGATGTCAACCATCAAAACAAGGATCTGAACCGGCTGAAGAAGAAAAAGTTATTGAAGAACAGGCTGATGTTTCTGTCGAAGCGCCAATTGAAACAGTCATTGATACTGAAGAAAAGATTGAACCTGAATCTGCTAAAGTAGAAGAAGAAGAAG
>CUFF.11573.1
TCAGAAGCACTGTTGAAGATATTTTCAGGATCTTTCAAATGGTCGAGGAGACAAAAGACAGCCTGGCTGAAAAAGCTCATGCATTCCTTCGAGCTGCCAGATCGGGAAATGTTGAAAAAGTCAAAGAATTCCTTCAAGCGGACATCAAACCAGATATGAGCAATGCAGATGGCCTAAATGCAATGCACTTGGCGGCGAAAGAAGGTAACAGAGAAGTCGTGCAATTGCTGATTGAAAATGGACTTTCAGTGGATATCGCTACGAGAAAAGGAAATACTTCGCTACACATTGCAAGTCTGGCTGGTAAACTGGAAGTAGTAAGCTTACTTTTGGAAAGCAAGGCAAATATTAACGTGAAAAGTCAAGATGGACTAACTGCGTTACATTTGGCGGCCGAGAAAAACCGAACAGATATCGTTGAACAATTGTTGAAGACTGAAGCAGATATATCAACGAAAACCCAGATGGGATATACGGCCTTGCATACTGCGGTACATTTTGGGCAAATTCAAACCGTGAAAATGTTACTGGAAAAGAATTTCGATGTTAATGCTCAAACAAATCTCGGATGTACGTCTTTACATCTCGCAGCCCAACAAGGCCACATCGCAATTGTCAGATTGTTGTTGGATAATGAAATTGATGTCAACCATCAAAACAAGGATCTGAACCGGCTGAAGAAGAAAAAGTTATTGAAGAAAAGGCTGATGTTTCTGTCGAAGCGCCAATTGAACCAGTCATTGATACTGAAGAAAAGATTGAACCTGAATCTGCTAAAGTAGAAGAAGAAGAAGTT
>CUFF.11573.2
AAGGATTCACGCCTCTCCACATAGCATCGAAATACGGAAGAGTTCAAGTCGCAAGACAATTGCTGTTGTCAGCCAAGGTCAATCCAAACTCTCTCGGACATCATGGGCTAACCCCTCTTCATGTGGCGACTTATTATAACCATTACGAGATGATCGAACTGCTACTTGATACAGAAGCCAATGTCAATTGCCTCTATAAAAATGGGTACACCCCACTGCATTTGGTGGCAAAAAAGAACATGATAGAAGTGACGAAATTATTAATCGACAGAGGCGCTAACGTAAATGCGCAATCTCAAAAAGGATTTACTCCTCTACATTTGAATTCAATGGCCGGTAACAAGGAAATCATGGAATTACTTCTGGACGCAAACGCCGATGTCAATCACCAAGCAGAGGATGGACTAACTGCGTTACATTTGGCGGCCGAGAAAAACCGAACAGATATCGTTGAACAATTGTTGAAGACTGAAGCAGATATATCAACGAAAACCCAGATGGGATATACGGCCTTGCATACTGCGGTACATTTTGGGCAAATTCAAACCGTGAAAATGTTACTGGAAAAGAATTTCGATGTTAATGCTCAAACAAATCTCGGATGTACGTCTTTACATCTCGCAGCCCAACAAGGCCACATCGCAATTGTCAGATTGTTGTTGGATAATGAAATTGATGTCAACCATCAAAACAAGGAAGGACTAACCGCTCTAGAAGTCGCACAGAAACAGCACTATCTAAACATAGCGGAAACTCTCAGCAAGGTGACAACAGTACCGGAAATGATGTCAGGATCCGAGGAGAAAAAACTGATATTAGATCAACCGGAAAAAATGATTGACCATTCAATGTCAGACAGTGAGGAAGAAGGATCCTCTCTCAATTTGAACTCGGGTTCTTCAAGAAGCAGCCTGAATTTAAGCATCAGAGACATTTCGAGAAACAATTCCTTGAGGAAACCGAATCGACCAGTCTCAATTGGGGCGTTCAATGTAAAATCAAATTGATTTGTACGATATCATTGAGAAATCTTTTCTTTCAGGGAGATCTTGGGTATCGACATTCGGCTAATCTCTACGCAATCACTCCAACTCCGAACAATGACTGGGAGATGGAACTCGACAGTGTTCAGTTGATCCAAAGACCAGTTCGAGCCGGGTTTCTCATATCTTTCATCGTCGATGCAAAAGGTGGAGTCATGCAAGCTCACCGACATCCAGATATAAGAATTTATGTTCCGCAAAATTCAGTCGATGGGCCTACGAGGATCATTTGCCATTTACAACGCAAGGAACTCTATCCAACATTACCTCTTTTGGAAGACAGCGAAGCATTGGCTTG
>CUFF.11573.3
TGGAGATGAAATCCAAGAAGAAAGCATTCAAATTGAAAATATTAGCGAGAATCAAGCAGGTAAAACTGCTAAATCTAAATACCATTCCACCGTACCCGGGAATTTCGACCTGGAAGAACTAGAAGAAGAAATCAAACCTCAAAAAAGACAAGTATCTGAACCGGCTGAAGAAGAAAAAGTTGTTGAAGAACAGGCTGATGTTTCTGTCGAAGCGCCAATTGAACCAGTCATTGATACTGAAGAAAAGATTGAACCTGAATCTGCTAAATTAGAAGAAGAAGAAGTTGAAAAGGTCGAAG
>CUFF.11576.0
ATGGGTTTACGCCTTTGGCAGTAGCGCTACAACAAGGCAATGACAAGGTCGTACAGATCCTTTTAGACAACGATTCTCGGAGTAAAGTGAGACTACCCGCCCTTCATATTGCTGCTAAAAAGGATGATGTTAATGCAGCGAGCCTGTTAATCGGTTCATCAGATGATAATGTAGACCACCAATCTGCAGGTGGCTTCACACCTCTGCACATCGCTGCTCACTACAACAATGTCAATGTGGCAAAACTACTCATAGAGAAAAATGCTGACGTGAATTTTCCA
>CUFF.11579.0
TAACATCACTCCGTTGCATGTGGCCGCTAAATGGGGAAAAGAGGAAATGCTGAAATTACTGATATCCCAAAAGGCAAACGTAAACAGCGTCACTCGGGATGGGCTCTCTCCAATTCATTGCGCCGCCAGATCTGGATTTGAAAATATAATTTTGATTCTCTTGGAAAACGGAGCAGATATCCAACACAAGTCGAAGGGCCAATTGAACCAGTCATTGATACTGAAGAAAAGATTGAACCTGAATCTGCTAAAGTAGAAGAAGAAGAAGTT
>CUFF.11579.1
TAACATCACTCCGTTGCATGTGGCCGCTAAATGGGGAAAAGAGGAAATGCTGAAATTACTGATATCCCAAAAGGCAAACGTAAACAGCGTCACTCGGGATGGGCTCTCTCCAATTCATTGCGCCGCCAGATCTGGATTTGAAAATATAATTTTGATTCTCTTGGAAAACGGAGCAGATATCCAACACAAGTCGAAGGACGGTCTTACGGCTTTGCAAATGGCAACTCAAGGAGATCAAGCTGAGGTTTGTCAGACATTAATAAATAAAGGAATAGATGTTGATGCGGTGACAATGGTAGTAATAAGTTATATTCATATATTAATTAATTTATATCATTAAGGACTACCTAACGGCATTACACGTAGCCGCTCACTGTGGAAATATAAATGCGGCAGAAGTTTTATTAAAGAATAATTGCAATGTCAATGCTCGAGCATTGGACGGATTTACTCCCCTTCATATTGCTTGTAAAAAGATCCAAAGTAAAATGGTAGAGCTACTCATCAAATATAAGGCGCATATCAACAGTACGACTGAGGTATCTGAAGTCTCATTAATTAATTATTTTAATATTTTTGATCAAGACCGGACTGACTCCGTTGCACATCGCCGCATTTATGGGCAGCAAAGAAATCGTGAATATCTTGTTGAAGAACGGAGCGTCTATCAGTCAAACAACGATGAAATGTGAAAATGCTCTCCATTTAGCTGCAAGGAATAATCAAGAAGAAACTTTCAAGATTTTATTACTTCACCCTGAAGCCAATTTCAATGCTAGAGCAAGGGAAAACCAAACGCCGTTGCATATTGCTGTTAGAATGGGCAACTATTCAATTGTAGAACAATTATTAAATGCTGGGGCTGACCCAAACATGGTTACCAAGGACAACTATACGGCTTTACATATCGCGGCAAAAGAAGGAAGACACGAAATTAGTCGTCTACTTCTTGAACATCAATGCAAACCAGATGCTAAAACAAAGG
>CUFF.11579.2
TAACATCACTCCGTTGCATGTGGCCGCTAAATGGGGAAAAGAGGAAATGCTGAAATTACTGATATCCCAAAAGGCAAACGTAAACAGCGTCACTCGGGATGGGCTCTCTCCAATTCATTGCGCCGCCAGATCTGGATTTGAAAATATAATTTTGATTCTCTTGGAAAACGGAGCAGATATCCAACACAAGTCGAAGGGCCAATTGAACCAGTCATTGATACTGAAGAAAAGATTGAACCTGAATCTGCTAAAGTAGAAGAAGAAGAAGTT
>CUFF.11582.0
AAACATTCAAACAACAGAATATCAAACCCGAAACCGGATACAGAGAATTATTACAACGTCATTACCGCAGTATTTTTCATTAATAAGCCGATTAAAACAAGATATGGCTTTCATTGGAGCGGAAGGAGGAACTGTGAATTCCTCGGTTTGTACTCAAGTCCAAGCAGTCTTTCCAGAAGGAGCCCTAAAAAAGAAAATTAAAATTTCATTGCAGGTTCACAATATCCAACGGAATCTCATTCAAAAATATTTTGGAAATGGAGTGGCAATTTCACCGATCGTTACTTTGGAACCTCGGCGCAGAAAATTTCATGAAGCTATAACTCTGACTTTACCATTACCGAATTGGTCAGATGCTAACAGATCTATTCCATATACGGTCCAGACGTCTTCTCTGAGGCTACTGTGCAGCATTTCCGGACAAAATACACCTACGGTTTGGGAGGACATTACCGGAACCTCCCCACTCACAATCAAAGATGGATGTGTATCTTTCACTACCACAATATCGGCGA
>CUFF.11585.0
AAATCAGTTAGAATTATCTTTGAGAGACATCGGCAGAGAGGATATTGTAAAAACATGCATACATGACATCAGCATTGTCGACGAAAGTGAAAGGAAATTTGCTGAAACAATCATTAATGGGGGTGACCCAAGCCAAAAATCCTCATCACTGAGTTCTCATGAGCTTACCAATTCAATAGAGAGTGGCGCTATGGAAGAGGAAATTGCTGAATCGAAAATAAAACATGAAGAATTCAAATCTATTACAGAAGAAGAAGAAAGACAATTGAAGCAAGAAAAGTTACTAGATTTGATTGACTACTTAGATTCAATATTGCCGGATCCAGAAGCAGAACTTGAAAAAATGAATCCTAACCAAGA
>CUFF.11592.0
TAAAACTTTCAAAGCCGATTTAAATAATGGAAATACTTCTGGAGTGGTGAAATACTTTGACAAAAGCTTTCTTAATAAAATCTTTGATGAAAAGGTTACATTTAAGTTCTAGTTGATCATTTCTTATCAGCTTGACAGAAAAACAATCGGCCTATTCACGTTGCATGCGACAAAGGTTTCTATGAAATAGTCCAATTTCTCGTGCACAACCAATGTGATATGGAACAGCAAACAGATGATGTAGAAATTATGGATTTAATAGTGAATTTGGTTATTGATATTTTAATTAGGGATGGACTGCACTTCATTTCGCAGCGTCTAAAGGCCATTTGGATGTCGTGAGGATATTGGTTGATCATAACTGCAATTTAGAGTGCGAAGACAAAAGGGTATCACATGTGATTGGATAGGCGATTATAATGTCATTGGTTATATTAAGGGGTGGCGGCCGATTCATTTAGCTGGTTTTAGTAATCATTTAAACGTTTTGACACTACTGATTAATCGTGGCTGTGATATACTAAGCAAAACTAAGAGTGGGAAAACAGCTCTAGATTATGCTCGGTTTAAACAAAACGAAATTTGTGTTAAATTCTTGGAAATGTCTTCATTGGACAAGCAGGTATCCGACACCGGCAGCAAGTTATCACTCAAAGTAATTTCGATTATTTGGAAAGATTCTAATGTTTCTTGTCAAAAAAGGAAACACAAAATCCAAATATGAAAACTGAAATCGACAACGCGATAAAAAATATTGGAAATCCCATCGATAATAAGTTGCTGGAAACATCTTTACATGAGGCAATAGCCAGTGGAATGCACATGAAATGTCAATATTTGATAGATAATTCTGTGGACATCGATAGAGTCAACATCGTAAGGTTTTATGAGGTCGATTGTGAAATGATCATTGAATGTTAGATGGGAGTGACGGCTTTGCATTTTGCGGTCATTAAAGGGTTTGAAGGCTTATGTGAGAAATTATTGAGAAAAGGTGCTGATTGCACACGATATATAGAGACGACTGATCGATCACTTATGTTGAGCACGGTAATTGAGGATCCACTAGATCAACCTCTGACCAAGGCTGAAAATGCCTTGACACTTTGTATTAAAATTCACCGGACGATTTATTCATGTTTTCTTGAAAATCTTGATGAGAGAATAGCAAATTCTTCAGATGGTGAACTAAATACATTGTTGCATTTAGCAGTGAAGTCATTACTCCCGAGTATTTGTACCTCACTCATCAAGGCAGGCGCTGAAATTGACAAGATGAATGAAAGGTCAAACTCCCCATTAATGGAGCTACTTTGCAATATAGATGAGACGATTCTACAAGAGGATTTTGAAGAAGTTATGAAGATTTTGAAAATCTTAGTCGATGCTGGGGCCAATGTTATGAAGACTACATCCAGTGGTAGGACCATTTTCTATATAGCTAGAAAACTACAAAAAGAGAAGTTGGTTATATATAATGGTCGTGTTACTTTTTATTTCTTAGATTAATGTGCATTCTTATTTCGTCAAATTTTCCTCCGAAGTACTTCGACGAAGATGATTTTGTAGAGGCCTTCTTAGAAAAATGGTTTGATTATGCAGAAAACCTTGTGAAAAATTTGTCCGATCAATTTTTATTGAGAAACATTTCAAAAGAAATAATCAGACTGTGCTTGGAACATAATCAAACCAGTTTGGTCAAATCTCTGTTCGATAAAGCGGATAAGAATGTACAACAATCGGTCTTGGAAGATATTATTTATCGCTTTGCGGAAATCGACGAGGAGGAACCTTTTCTTTATATGGTTGACAAAGAATTGATATGTCCAAGATTATTTGAAAACGGAGAGACATTACTTACAAATTTATTGCTAAACAAGAAATTTGAATTTTGCCGAAAGGTTTTTCGATCAGTAAATTGCATAAAACATTTAAAAGCAAAAAATATCAAGAATCAGTGCCCCCTGCAAGTGGCAATTGATGTGGGCGATATCAATATGATATATGATTTGGTGAATGAATCAGATATGTTTAATCATGAAGACGACGATGGTCAGACTCCATTGACAAAGCTATTCGAAAAATTATCACTTTGTGATGATGTATTTTTTGTTTTAATCCATCACATTATTGATTTAAGATTTTAGAATTTAATTGAAAAGGAATTATATTCTATTATTGAATCAATAATTAGGAAGGGGGGTAAGTTGTACATCACCACAAAAACAGGAAAACGTGTCATTGATGCTTGTTCAAATTCTTCAATCAAAACAGAAATTGAAAATTACTTTTTAAATATGAAACGTACCCAATCTTACCTTAATTAAGAAATTGATTCAGAAATTTTGGAAACATCATTTTTTGGTTATA
>CUFF.11705.0
AGGGATTTCCGGATTATCAATCAAATAGTCACATTACCCAGTCATTAGCAGATGTTGCTTTTGCAGGTAATAGTTTTCATCAATATGCCAAAGCTGGGGTAACTTTAATGATTAGATTTTCAAATATATTAAAATATATATTTAGGGACATCCTAGACTCGTTAATGTTCTGGCTAAATTGTATTCTCCGTCACTAAATAGGCAGATAAATCCAGACGAAGAAATTATTGTGTCAGTCGGTGCTTATGGCTCATTATATTATTCCATTAATGCACTTGTCGGACCAAACGATGAAGCCATAATTATCGAACCTTTCTTCGACTGTTATCAGCCAATGGTTGAGACAAATGGCGGGGTGGCTAAATTTGTCCCATATCGATTGGCTAAAGAGAATTCTGAAAAATTACTCACAAGTTCAGATCTCATATTGGATGAAAATGAATTGCGAGAATCTATAACAAGCAAAACGAAAGTCATTATTATTAACACACCAAATAACCCAAATGGAAGAGTGATGGGTCCAAAAGAATTGCAAATGATAGCTAATATTTGCAATGAATTTGACTTGATTTGCATTGCGGACGAAGTTTATGAATGGCTTGTTTATCCTCAGAATAAACATATAAAAATAGGATCTTATTCGGGAATGTGGGAGAGAACCATTACAATTGGTAGTATTGGGAAAACACTGAGTGTTACCGGATGGAAATTAGGATGGAGTATTGGCCCCGCTCATTTAATCCGAGGTTTGCAGATGGTATCACAAAATTGTATATACAATTGTGCAACACCTCTTCAGGAAGCCGCTGCTCGCAGTTTGGAAATTGAGCTAGATCTATTAGGGACTCCAAAATCGTATTTCTCCAATTTTAGTATAGAGTTGGTTGGGAAACGCGATCGAATGGTCAAAGAACTTATAAAAATTGGATTTAAACCGATAATTCCTGATGGTGGTTATTTTATTTTGGCTGATTTCTCCGATTTAAGTTCGGACAAATTTAGAGAAGACGCCAAAGCTCAAAAGATTGCTTTAGATTTCTACTTCAATGATTGGATGATAAAAAATATGGAAGTTTCTGGAATTCCCAACTCTTGTTTTTATTCGAAGCCCCATGAGAGTATTGCGGAAAATTTTATTAGATTTTGTTTTTTCAAGGTAGGTTTTATAACTAGATATTCTTATCTAATTATATTTTGTCAAGGCCGATGAAACTTTAGAGTCGGCTTTCAATGCGTTTAGAAATTGGAAATTATCCAATGGAGATCATAAAATTTGAGT
>CUFF.11709.0
GGCTAAACTACTCTATTAAATCAAATCACATGATAAATATCTACGGTTTGGCATTTTGGAGTTGGGTTGCTCGACGTCGGGCACGCTCCTTACGTCCCGGTCGACGATTGTTAGTGGCGATGGGTTGCTCTGCTGTCTTGACTGCTGGTTGCGGCATTTGAGTTGGGGCGAAGATGAGCGGGTAGGTGACCGCTTCACCCTCTCGGCATACAGCTAGTGCGACTTCTA
>CUFF.11778.0
CCTGATTTTTCCAATAGAACAACTGTAAATTTTGCTTTTACAATTTTATGATATTTCTCCCACTATTAGCATTAAAATAATCAAATATTTTCGAATGCTTTGATTAAATTCTTTCTCCAGTCGAATGAAATAAATTTCGTTTCATTATTAGTCCCGGGAAATGCTGAAACGAGTTTCACGAAACCGAAAAGACTTTACCCGAGTTTTCGTGTCGTTTTTTTGTTCGACTGAATAAAAACATTTTATCTAGTTTTTATTTACTATGAGACTCGAATAATCTGAGGAATTTTCTAAATGTTTGTAGCTGAGATAGCCATCGTTCTTGTGTGTGGCATCATCGGAAGAACTTCAGCAGAGGATAAATTACTCATAAACGCGACTTATTCATCAGCACATATCAAACTTACTTGTTCAACTAAAATAGGGACCGGGGAACGCTTCCAGATTCATCTCAAGTGTCCTTTCACGGATTCCGAGATTTGTTTCACAGACTGCTCTGGGAATCTCACTACAGATGGAAACTCATTAAAACAAATGATTACCAAATGTGACATAATCTCAACCTATGATACATATTCAGTAACCTACCAAATCAACATAGCCCAGGTTACTGTGACCGGAGATTGGTATTGTATCTACAGAGGGAATAAATCTATAAGAATTCCAATCTCGAAATATGAAATCCCAACAGTGGAAACTAAAACGACAACCACAGTTGCAACAAAGAAATATGCTGTGAAAACCAAAGAAATATTTATAGGGAAACAAAGCAAAAGAATCCCAGCCATTGAACCTTCAACAACTCATCAACTGAACTCCACTTTTGAATCACCGGTTGTTACAGATCATACAAATCTGAACTCACCTAACTGGATCGTTCAAAATTTGACTCGGCCAGAATTGGTTCTAGCTCTAGTAGTATTGCTTGGGTTTTCTTTGCTACTTAATCTCTCATTTTTGATCCGTTGTGTTCTATTAAAATCAGTTATC
>CUFF.11778.1
CCTGATTTTTCCAATAGAACAACTGTAAATTTTGCTTTTACAATTTTATGATATTTCTCCCACTATTAGCATTAAAATAATCAAATATTTTCGAATGCTTTGATTAAATTCTTTCTCCAGTCGAATGAAATAAATTTCGTTTCATTATTAGTCCCGGGAAATGCTGAAACGAGTTTCACGAAACCGAAAAGACTTTACCCGAGTTTTCGTGTCGTTTTTTTGTTCGACTGAATAAAAACATTTTATCTAGTTTTTATTTACTATGAGACTCGAATAATCTGAGGAATTTTCTAAATGTTTGTAGCTGAGATAGCCATCGTTCTTGTGTGTGGCATCATCGGAAGAACTTCAGCAGAGGATAAATTACTCATAAACGCGACTTATTCATCAGCACATATCAAACTTACTTGTTCAACTAAAATAGGGACCGGGGAACGCTTCCAGATTCATCTCAAGTGTCCTTTCACGGATTCCGAGATTTGTTTCACAGACTGCTCTGGGAATCTCACTACAGATGGAAACTCATTAAAACAAATGATTACCAAATGTGACATAATCTCAACCTATGATACATATTCAGTAACCTACCAAATCAACATAGCCCAGGTTACTGTGACCGGAGATTGGTATTGTATCTACAGAGGGAATAAATCTATAAGAATTCCAATCTCGAAATATGAAATCCCAACAGTGGAAACTAAAACGACAACCACAGTTGCAACAAAGAAATATGCTGTGAAAACCAAAGAAATATTTATAGGGAAACAAAGCAAAAGAATCCCAGGGAGAACTTCAGCAGAAAATAAGTTACTCATAACATCAACTTATTCATCAGCACATATCAAACTTACTTGTTCAACTAAAATAGAGACCGGGGAACGCTTCCAGATTCATCTTAAGTGTCCTTTCACGGATTCTGAGATGTGTTTCACAGACTGCGACGCTACAGATGGAAACTCATTAAAACAAATTATTACCAAATGTGAAAAATCCTCAACCTATGATACATTTTCAATAACCTACCAAATCAACATAGCCCAGGTTACTGTGACCGGAGATTGGTATTGTATCTACAGAGGGAATAAATCTATAAGAATTCCAATCTCGAAATATGAAATCCCAACAGTGGAAACTAAAACGACAACCACAGTTGCAACAAAGAAATATGCTGTGAAAACCAAAGAAATATTTATAGGGAAACAAAGCAAAAGAATCCCAGCCATTGAACCTTCAACAACTCATCAACTGAACTCCACTTTTGAATCACCGGTTGTTACAGATCATACAAATCTGAACTCACCTAACTGGATCGTTCAAAATTTGACTCGGCCAGAATTGGTTCTAGCTCTAGTAGTATTGCTTGGGTTTTCTTTGCTACTTAATCTCTCATTTTTGATCCGTTGTGTTCTATTAAAATCAGTTATC
>CUFF.11798.0
GATTATGTGCGCAATAGCGTCATTGTTTGTTTTCAATTGCACATGGGTAAAATTCAAGCAGAAATTTCCAAAGACTTCGTGTCAAATACAAATTGGAGTATTCTTATATTTCTTACCGGTGAAGATGAAATCCGTAGATGTTGTGATATTTTGATAGAAGAATCTAAAAAGTTGGTAAGAGATAAACATAAAGGATTATCTGTTTATCCTCTTTATTCTGCATTGCCATCTGAATTGCAAAGATTAGCAGTTACTGAGTCAAAGGATAATTTGACTAGAAATGTGATAGTTTCAACTAATATTGCAGAAACATCTATAACAATTCCGGGTGTAAGAGTTGTTATTGACTGTGGATTCAGTAAACAAAAGTTTGTCCATCCGGTTTCCGGTCTGGAGTCGCTTCAGATTAGACCTATTTCTCAAGCTCAAGCTGAACAAAGAGCCGGTAGAGCGTCTCGGTTAGGTCCAGGAATTTGCTTTCGTCTTTACACAGATCATCATTTTGAATCCGTTATGCCAAAGGAAACCTTATCTGAATTATATCGAGCGAATCTTGCTACTGCTTCTTTGACCATTTTCAATCTCGGATTTCATGACGTTCTCAAGTTTCCTTGGCTTGAAAAACCGGATGTCAATCAAGTGAAACGATCGATAAACATTTTGAAAGATCTCGCTGCTATTGATGAAACGGATTTAGCCGGTGAATATCAAGTAAATAAGGAAATTGACTAATATCGACGTTAATTCCCTCCCGTAGATCACTGAGCTAGGCAAAACGCTTTTAAGATTTCCACTTGATCCTCGCTTTGCATTTGCGTTATTGGAATCATCGAAATTCCAGAATAGTTGTCTAGTCGACGTGACAGCCGTAGTTGCCATGTTGACAGTATTCGAAAAGCTGTTTCACACTGAAAATTCCGATCGTGATTCTGTCAATGTGTCGAGAGAATTCTATTCTCCCTTCGGAGATTTGGTTTCCATGTTGCGAATCTATCGTGCATTCACGAAATTAAATTCCGTCGATGAAAAGCAGCATTGGTGTCGGAAGCACTGCATCAAGTATGCGGAAATGAATCGAGCCGTGTTGGTCAATAAACAACTGAAAGAAATCTGCAAAAGCCTTGATTTGCCGATGAAAACCTGTCGAGAAGAAACTGTGAGTGTTGTCAAATGCTTTGTAAAACCATTTAGAACTCAAATCGCCAGATCGATTGAGGAGAAACGAAAACAAAAATTTTCTCATTCGTTTTCATCTTACTCGATGGTATACTCGAATCTTGCTGTTGGTAATGCCAGAATGTGTCTCCACCCAAGCTCCGTACTTTGTCTCAATAAAGTTGCCCCAGAAATTGTGCTCTATATGGAATGTGTTGAGACCAAAAAGATTCATATGAGATACGCGTCGATGATTTCTCCTGAATGGTTGGACTGATTTTAAT
>CUFF.11828.0
AAATTAACACGCAAGGTTAGGGTCACAGAATAGGTATATATACCGATTCATTTTCACATAATTTTAATCAGTTTTTAATCAGTTTTACAAACTTGAAAGTAGTTTT
>CUFF.11975.0
CACAACTGTCAACACACAAGCAAAGAATGTGTGTAATCGAACGTGTATGTTCTCTACTAATCAGACAACAAGTCAGTTCGAGTTGAGGAAATCTCTGAGATTTCTGGAAACGTCAATTTCTCATCATCAATCATTTCATGAAGCGACAAAATGTACGAACTCTAGCCCTAATTGTGGTAACATTCACTTATCTACTTGTCGGCGCTGCAATTTTCGATGCTTTGGAATCATCGCATGAAGAGAATCAAAAAAACGAGTTTGAAGGTATTCAAGATAAGCTTGTCAGAGATTACAATATAACTCAAAAAGATTTGGATGAACTTGTCAAATTGGTTTTCAAAATGAAACCATTCAAAGCTGGAACTCAATGGAAATTCGCTGGAGCTTTTTACTTCGCAACAACAGTTATTACGACAATTGGATATGGACACAGTACTCCCAAAACTGACGGTGGGAAGATATTTTGCATGATTTATGCATTACCGGGGATACCATTGACAATTGTCATGTTCCAGAGTATTGGAGAAAGAATGAATATTTGTATAACATGCTTCTTACAATTTCTCAAAAGAAAACTCACAAAAAGTACTGCGAAAATTTCCCAAACAAAATTAATATTAATCTCTTCAAATTTCGTCAGTTTAGTCATTATTTTTGGAGCACTGATTTTTACTTATTATGAACACTGGACGTTTTTTAATTCGGTCTATTATTGCTTTATAACTTTAACGACAATTGGATTCGGAGATCTTGTTGCGTTACAGAAAAATGATTTCATTGCTAAAAGACCAGATTATGTGGCATTTAGTCTAATATTTATCTTATTTGGATTAACAGTTGTTTCGTCGGTCATGAATTTGCTAGTTCTGAGATTCCTGACCATGAACACTGAGGACGAGTGCCGAGACGAATTTGTAGCAGCTGTTCATGCGATTGATCAGAACCGAGAATACTCCAATAAGCACTCATATGCGGGTAATGAAATAATGAGTATATCCAAGCTCCATAACAGTAGCAACAACAATAATAATAATACTAATAATAATAACCGTAATTCCTACATCAACCCACAAATGTCCGATACAACAAATTCCAGTTCCGACTGTTCTTGCTTGTGTTTACAGACTCACCATTCCAGGCTGTGGATAGCCAATTTCACTTGTGTCAATAACAAACAGAGATGTATTTTGAATAGATCTTGCTTGAGAGAAAGAAGGAATCAGAATTTCGGATCAGTAAAATCAGGCTTGATAAATCCTGTTCAGTGGACAGTAAGTAGTTATCATAGCAAATTCGGTAATAGCAGAAAGCATTACACCGTTACAAGAGGTCCGGCGGTTGTAAGACATTTAGCTGAAAGTGGATTCATGAGACATTACCAGTGTTCTCCTCCAGCTATTAAAATTGACCAAGTTCCTCCCGATATCTTCATGTACAACTCCAACCACAACAAATCAGAGATAGACTCATCCTCATCAAACATGTGCGACATTGATATTATCTCAACCCTTGATAGTAATTACCTAAATTCAATTTCTGAAAGCCGAAGAAGAAGGCATAACACTTTATAATATGTAATTATTTGTGCATTATATATTTTGAATTTTTATTATTTCTGTGA
>CUFF.11979.0
GGAAATCCTTGGAATGCTTTTTCAGTCAGGAAGAATTGAAATGGCTAGATCGAATTCTACCTCAAAATAAATCTAAAAAGAAAAAGTCAAAACCGTGTTCCAGCTGTTGTTTTAAAAGTAAATCGCAACCCGAATTAACGTTGGAGATTATGAGTCCGGAAGACAAGGAAAAAGAAGATCGTCCATAAATTCTTATCTTTCATGCAACTCCTTTCTCTTTGATGATTTTAAATTTAAAAAACATATTCTATTTGATTATTTTTATTCGTGAATATTTGTAATAAATATTCGACTGATCAGGCCTATTTTA
>CUFF.11982.0
CATTTGCCAACAAGATTTATAATAATAATACTTGGTACAAAGGGAACTTTATCAAATATTCACGAGTGCGGTAGGGTAGCTGGATCCTTGCTTGTTGACAGTGTATTGATGATTAAACTCTTTTTAAATGAAAAATATCTTTTTTTAGGTATTCCGTAAGTCTGCATATAAAGCTAATGAAACAAAAGATTTAATTCAAGCAATTGATGAATTTTTGGACTCTGCTTTAGTAATTCCTCCAGATGAATGGAATCCAAACATAAAAATAGACCCACCAAAGGAAATGATTCCGGACCGCTTGGTAAGTTTAACAAATCTTGCTTTATTAAAAAATAACTTTTCCAGGTCAACAATAAAGATGAACCATTACATCATGAGGATGACAGCATATCGGAAAAGTATAAGCCAACGCAAGAGGAATTAGAAATGGAGCTGAAAATTACAGGAAGATTTTTCGGTGGATTTGTCGATGATGTTAAAAGAAAGAAAAAATTTTATCTAAGTGATTTTAGAGATTCACTTAATCTGCAATGTTTAGCTAGTTTCATTTTCCTTTATTTTGCATGCTTAGCTCCGACCATAACATTTGGTGGGTTGTTGGTCAAGGCAACGGATGGATACCTCGTAGGCATCATTGAAAATTTTTCCATTAAAATTTTAATTTCCAGGGTGCAATGGAATCGATTTTGGCCGCTGCAATTGTTGGAGTTCTCTATTCCTTATTTTCTGGGCAACCCCTTACGATTTTGGGTACTACAGGGCCGTTATTGGTTTTCGAGTCCGTCGTGTTCAAAATCTGTGGATATTATAAATGGGATTTTCTTCCATTTCGGATGTGGATTGGATTTTGGATCATGATATTTTTGTTGATTATCGTTGCATCTGATTTGAGTATGCTGGTGAAATATCTCACGACATTCACAGAGGAATGTTTTGCTATGCTCATTTCCCTCATTTATATTGTGAAGGCCTTCCAGAATCTTTTCGAATTGCTCGAAGATTATCCAATAAACAGGAACTGGAACCCTAACTACATTCTGAATCGATCCTGTTCTTGCATTCCTCCGAATAAAACGATCCTCTCAAAATCTTTGGATGAACATACGCAGAGACTGTTGAAGTTTGAAAAGCCTCCAATGTTGCCGGGTTTTGAAAACTCCAATTTTTCACAATTGCTTTACATCGACTGGAATAACATAACTGACGGCTATTTTTCATGGAATACTCACAATTTCAAGCAAATGTGCGTTGATTATGGTGGGACATGGGCCGGAAATACTTGTGGAAAATTGTATGTACCAGATATATTTTTCTTTTCTTCAATGTTAATGATTGGAACTTTCACCATGGCCTATGGTTTGAAAATATTTCGAAATTCCGACTTGCTTCCTTGCAAGGTCAGGGAAACGATAGGAACATTTGCTGTGGTCATTGCGATATTCATGTTTACTTTGATTGATTTCGTTATCGGAATGAATACACCCAAGTTGATAGTTCCTTCCAAGTTTGAGCCAACATTGGGTTACAGTTCCAGAACGTGGATAGTTCCTATTCTCGGCAAGAATCCATGGTGGTCAACTTTACTCGCTTTTATACCGGCCATACTTGCAGTGATTCTGATATTCATGGATCAACAGATAACGGTCATCATTGTCAATCGCAAGAGTAATAAATTAAAGAAAGGATATGGCTATCATCTTGATATGTTTATTATCGCGATTTTGATTGGAGTCAATTCCTTGATTGGAGTGCCTTGGTTTGTCGGATCAACCGTTCTAGCTATGAATCATGTAATGAGTTTGAAAATAGAATCATCCAATAATGTTCCTGGGGTTGCACCGGTTTTCCTAGGATGCAGAGAGCAAAGAATGACCCATTTGATGATTTCACTGGCAATTGGATTTTCGGTATTTTTTACGCCGATGCTTCAGAGAATACCAATGCCGGTGCTTTTTGGAGTATTTTTCTATATGGGGGTGAGTCCTTTATCCGAAATAGACATGATTCAAAGAATAGGCCTGTTTTTTATAAACGCCAAAAAGAGGCCAGATTTCAAATATCTTCAGTAATGAAAATTAATTTTTTATTCTTCAAATGATTCCAATTTTCACCAGATACATTCCAATCAAGAGGGTCCATTTGTTCACTGCTATTCAAGTTTTGTGTTTGCTGTTGTTGTTTACAATAAAATCCATTAAC
>CUFF.11985.0
TATAGATTTGATTTTACGGAAAGCAATAGATGAAAAGAAATTAGATTTTTCACAGGAAGAGGAATTAAAACAATTATTATCAATGTGTCACTTAAATCCTCACCATAATAAATGTGGAATTGGATCTCAACTTTCATTGTTTCGAAGCATTGTAGATAATCCGAATAAAAAAATGAAACAAGATCCAAGTCGTAAAACCTTATGCGAAAATGGAAATGAAGAAGA
>CUFF.11990.0
GACCGTGTATGTTCTTACTCTGGGATATCATATGATTCTGTAACCAAACAACAAGTTGTCACTACAACTACTAGCAAAAATGGATTCTGTGTTTACACTAATAATTGTAATAATTGCTATTGGAATGTTTCATAAAACGGGATTTAATTAATTCAGACAATGACGCAGCGTTTTACACGACTGTTCCGACAATAACGGATTCGGCTGTGCTGAATAGCACCATTTCATCTCGCCTCTATAATCTGACAAGTGATACAGCAACAGTTCAAACACCGGACTCCACTTCCACGATTATATCTCCATATCCGACTGGATTTGTTCTCAGTGGCAACAGAGGCTATGAAATCGGGAAGCCAATTATGAGAGCGATTCAGAATAACCAAATGTTGAACATAGCGACTGACTCCTTCCAATGGTGGCAAGTGAAAAGCGGCGACAATTGTGAATCCTCCAGTACAGTGGAACAGATTCTATTTGGACAAAATCTCATGGCTGGCTGCTCGATCTCCTCACAGTACACGTGTGATAGATTGAAAGGTCTGTCTAATCTATACCTGACAGCAGAGAGCTCCCTCGGCATCTATCGGATTGCATCATTTGCTAATGTCAGTCTGACGAATCTCAATGATTGGGTGAATATCACCACTACCAATGCACAACTTCCCAGTGGCGATTGTCAGATTGTCACAACCCGGACATATGAGATCATGTATTCTCGAACGGGAACCACTCAGTATCTGCACAACAAAATCATCGGCGTGAGAGCCCAGTCCACCTACAGTTCCGTTTTACCGGTATCGATTATTGATAAAGTGCTTCAATGTTGATCCGCTCTTTATTTCAGGTCACGAATTCCCAGATCAATCTCTACACCGTTGTCAACTTCATTGATGTCACTCCACAGAGCGTCATTTCAACCAAGTTGTCACCATTCCTTACAATCAAGTTACCCTATGATTTTTTCTTTCCCATTTATACTCCTTGATTTATCCTCGTGTTTCCTTTGTATTGATTCACACAGTGTTTATGTCAATAAATTTTCTGTTATTTA
>CUFF.12006.0
ACACAGCTCAAAACACCTGCAAAAAAGTTTGCAAATTTTTTTTCGAGATAAATATGACGTCAAGCTGGTGGATGCAAATACCATTCTGAGTAGGCAATGGCAGTCGAGATGCAAAATTATTTGCTTTGGCGGTGGTTATGATAAAGGATATTTAAATAAACTTAAGAGAGAAGGCTGTGAAATGATACGGAACTTTATTGAGAATGGTGGAATATATATAGGAATATGCGCTGGAGCTTATTTCGCCTGTGATTACATTGAATTCGACAAAAATGGACCCCTCGAAGTCGTCGGGGAAAGATATCTAAAATTTTTTAAAGGTTAAAAGTTGAAGATTATCAATTGAATTATTGCAATGTCTGTTGAAGGTATTGGATACGGCCCAATTTTCCCGGGATTTGAATACAATACGAGTAAAGGAGTTCACGCATCTTGCGTTTATAATGCGAATCACATGAAACTTGACAAGCTGGATGTCTTTTATAAAGGAGGATGTGCATTTAGAAACTGCTACAATGACGACAAAACAACTATTTTATATAAATGTGCACTCAATGATGAAGCAGCCATTATTCATACAAAAATAGGCGACGGCCAAGCTCTGCTGAGCGGGGTCCATTATGAATATATTCCCGATGATTGCAATTTTGAAATCGAGATCAAAGTACGACAAAAACTGAACGAGTCCAATTCTTCCCGCTTGATCCTACTAGCTGAATTGTTCGAAAATTTATGAGTATTTTAATGAATATGCAATAAGAGCTGTAATAACTTATAACTTTAATCGGAAATGGGA
>CUFF.12027.0
TTGTCAGTGTATTTAATTCAATATTTAATGCCACAACTCGTTGGCATCAAACATAATCAAATCGACATTTATCTAGCATTAGGTTACTGATTGGATTGATCGATATCATTTTATGAGAATATCTCTAAATGTTCAATTACCGCATCAAATGCCATTCGCTGGCGCATAACAATATCGATTACGGGAATATTAATCACGCTCTCTCGGCTAATCCTAATTTCAATTGTATTGATTTATTGCGCGATAAAATTATGCCTGTTTTTCATCACCAGGAAGACGATCGCAACAAAGCAAAACAGATCATTAATCGTCTGGAGTTGGGATCGAAATCGAATTCGGGATTGTCAAGGCATATTCAAGGGAACAATTCTCGCACTTCCAACAGTAGCCAGCAATCGAATCATATACAGAGATTTCACAGCTTGAAGGAAAGACAAAAAGGATCTTTAAATAATTCTCAAAGAATCTTTGAAGGTTGGAATCAAAATGGAAGAAATATTTCTCCACGGTTGTCTATAAAATGCTTCAGTAGTTCATCTAATTCTCTGTATGGTACCGACTTACAGAATAGTGTAAATTCACTCAATGATAATGACACTGATTCAACCGCAAAGTCTATCAGAGCAAATAAATCAATGCAAGATTTCAATAGTAATATGCCTAAAGAATTCATGGCCATCGAAGAAACTATCTCAAAACCTTCTAATAACCATTCATATCTCCTAAGCCAACAGCAGAATTCACACAATAAACCAGATATAGAATTGTCCCAGTCTTCAAAGCATCCATCAAGTTCCTCGCCGTTTTCATCCAATGTAGAAGTTTCTAATTCGTCAGTTTCATCTCAGAAAGGTACCGTTGATAGCAATGAAACCGGGTCAGTGATCAGCAATACTATTTCTAGTGAAAGCAAAGTACTGACAAGGAATCCTATTGAAATTGTAAATGAAAACGAGCTCATGCAATTCTATTCTTTATCCGCATTAGGTATATTTGAAGATAAAGAGTTCTGGGCAGCGAAACCTGCCCTATCAACCAGTGTAACAATTCTCGTGTTTCAGGAAATTGAATTCATTGAAATCGAGAAAATTTTCCATCAGATTAAAGCACGATTTCCCAATATAAAGAAAATCGCGTTTCAAGGATGTGATATCAAATGCTATTCTCAAATTAATTCTTTGGCCAATTTGAAGCGACTGGAAGAATTGGTTATAGAGAAATTGAACAATCCGATTTCGTCTTTCACCTTGATTCGCTATTATGTAGTCTTCAGACTCGCCCATTTGGGACTGAGGAAGTTCAATGATGAGGAGATAACCGATCACGAATATTTGACAGCCCGTCGATATTTCCTCAATCTAGCAACAATGAGTCCGAACCAGATTTTGCAGCTTCATCTGATTGGAACCATAAATGACATTCGGAAGCGAGAATTGTTGCACTCAACTGAAAATGAACAAGTGATTCCTATGACAGTCCATAATGCCAATTTTGCTCAAGTGCCATCAGTGAATCTGGATCTCGTTGGCAGATCGGGTATTTTGACAAATTTTACTCCAGATGCAGATGCTATATCAGAGAAAAAATTGAAAAAACTGAGCTTAGCAATGATGAGAGAAGTGCTGGACAATGTGAGAAAGCGGCGGGATTGGGAAGAACGATTTCACAGCCAATGGGAGCTGGCTATTTGGCAATTTATCCATTCACGCGTTACTCCAATCACATTACACCGGCACAATTTTATGAAGCAGCAATTCGATAAAATTCTGTTCAA
>CUFF.12066.0
TCAAAATCTGACCAGTTGTCCAATATTAGAAAATGAAGAAAATTTGAGATTACTGAATTACCAATACAACTATATCAATCAGATCCAGCATTTAGATAAACTGAGGAAATTAATTCTCCTAGATCTCTATGACAACAGAATTGAAAGAATATCAGGACTAGAAACTCTAAAATCTTTGCGAGTTCTGATGCTCGGACGGAATCGAATATCAAAAATCGAGGGTCTCGAATCACTTACTCGTCTCGATGTATTAGATTTGCACGCGAATTCCATACAAGTGATTGAAAATATCAATCATCTCAGTGATTTGCGAGTGCTTAATCTTGCCGGCAATGTAATTACATGCTTGACCAACCTCAGGGGGTTATATTCGTTATCAGAAGTAAACATCCGCCGCAATTGTGTGGAGTCCGTTATTGATATCAATTCGACAAATTGTCCTAATTTGCAAAGAATTTTTCTCAGTTTTAACCATCTTGGAAGAATATCCGATTTTTCTTGCTTAATTGATTTGGGTTCACTGAATGAGCTGTCCATTGATAATAATCCGATCAGTAGTAACGGCAGCTCTAGATCGGCAGTGATTTTCAATTTTCCTCAACTGAACTTATTGGATACCAAACAAATAA
>CUFF.12330.0
CAAACGATTGAGTTAGAAACCAAATTGAAACCTTTCATTCCGGAATATATTCCAGCTGTCGGGGATATTGATGCATTCATTAAGGTTCCTCGCCCTGATTTGAAACCCGATGATTTAGGATTGCGAGTACTTGATGAACCATGCGCAAAGCAATCTGATCCAACAGTTCTCGATTTGCAATTAAGAGCTCTTTCAAAGCAAACAACAGCCAAGCAGGTTGTTGTTCGCAGCATTGAAAATGCTGAAAAGCAACCAAAGCAAATTGATAATTGGATTAAGAATATTTCTGATTTACATCGTGCAAAGCCCCCGCCATCAGTTCATTACAGCAGAAACATGCCTGACGTCGAAACCCTTATGCAAGCTTGGCCTCGAGAAGTGGAACAGTTACTGAAAACCCTTACTCTACCGACTACAGACTTGGACTGTAATTTAAATATGTTTATCGATTTTATATGTGGCATCCTGGATATTCCCATTTATGACAACCGTATTTATTCTCTTCATCTCCTGTTCACAGTTTATAACGAATTCAA
>CUFF.12333.0
TATTCTAGGCACAATTTAAAAGCGTATGATGAAACTGTGGATATAGTTGATCCTGAAGATATAGCAACTCCTAGACCACCAAGTCAATTAAATTCTTTAACTCCAAATAATTTTTATTCCGGTAATAATTAATTTTATGAATATTATCAATTACATTATGTTAGGGGCAAAAATGTCAGATGATGAATCGACTACTGAAATCGAATCTAACAAAGCACGCAAGACTATTTTCGGTGCTAAGCGTGATTTTCTATCAATGAAAGACAAAATCGACAGTAAACAAAACGAGGAAACCGAATCTAGTGAAGGAGACGAAGATGACGATGAAGAAGATGACGAAGATGAATCTCCACCAATTATTGCTGGGTGATTAATAATAATTTTAATAAAATTTTCATTATGTCATTCTAGAGCTTACAACCCAGCTGATTTTGAAAATTTAGTTGTATCTTCTGAAATCAAAGAGCTCTTTCAATTTATACAAAAG
>CUFF.12338.0
AAAATGGTATTTTCCGCGAGATATTTAATTCATCGGAAAATAGAAATTTCAACGTCCCGAAAAATAGAATCAACAAACCATCAGAGAAATCCTGTAAAAGAATAATTGCTCGAAAACCCGATTATCCGGGATCCAGAATAACTCATGTCAATTATCAGCAAACTATGTGTGAAGATAGAGGTTTGAAGCCTAAAAAATCCTCTAACCCCGTTCACAAAAACGGCATTTATAAAAATAAAGGAAATCCAATGGAAAACGAAAAAGCTTCTATTAATGAAAAATCGAGCAGTGAAAAACAAATTCCAAGAACAATTGCAAAGAAAAGTCAAAACATCAGTGAAAATTCCATCAAAGATATCAGGACAAAAGCTGTGTCAGAGCAATCCGATGTTCCATATTCAGTCTGTAATTTTACGTCGGTTTCTGAAGAGCAGCAAATCAATCAGTCGAATAAATCCGACAAACAGAGCATTGATGAAAATAATTTCTCATCGATTGATGATGTGAATTCGATATCTATTGACGAGCGCTCATCGGTTTCCAATACGGACTCCGTCACCGATAAGCAGCTGCCGGTGCCGGTGCCGCCTCAGAGAATGCTCAATCCGTGGGACGATTGGTTTCTGAGGAAAGAGAAGGAAGAGCGAAAGTTATCTGAGGAGCTGCGTAAAAAAATGGTGAGAGAAGAGGCTAAGAAAACAGAAGAAGCAGCTGCTAAGGAAAAGCGTCGAGAACTGTGTCAGAAGAAAATTGCTGATTGGTTGGCCAAAAAGGAGGAAGAGCGCATAAAATGTCTATGCAAACTGAAAGATGAGAAAAAGAAAAAAGAGCTTAAAGAGTTAGAAAAAGACGATTTAGTGAAAAAGTCCAGTAAAAAATATGTTTCTTGGAAATTGAAAAAAATAGAACAAATGAAAGAAAAAGAAAAGCAAGAAAAAGAAAAACAAAATAAACTGGAAGCTGAAAAAATGATAAAGATTGCAAAATCACAAACTGCTTTCAAACATTGGTTAGAAGAACACAAAGACCACCATTTACCGGTTCCATACAGTTATGGAATATCGGATGGGAAACTTACAAGCAATTTTTATTTTATATAAATTCATGTAACATTACCTCAATTTTTTCCAGGCTATTACGATAAAACAAGCAATCCGCCGCCCGCATTTTTCAATCCGAAACCTTGGATCCCAGTGATTGAGACGAAAAATTGATCATTATCAATAGCGATTTATATTTATTAATTTATTGTAATTTATTGCACCAATGATTTACGGTTTCATTTGAGGTTTGAGAGCGTTTATCGGTGGGCATGACAAACTGTATTTAGACGATAAAGTTTGCACTTGGTACGTTCCTTTATAAGGTCGATTAAATAACTGACATCAGTAAGTGAATAATCAATAACGCGATTATTATTGATTATCAGAGCAGTTGATTTAAATCAGTCTGTGCATTTGACAG
>CUFF.12422.0
TGGCAAAGTCCAGATTTATCTAGAAGATTGAAACATTTAGAATTAAATCCGAAAGGATTTAAAAAGCTCGAATTTAGGATGATTGTATTGGCTCATTGTTTACGAACTGGACCTTGGTGTAGACTAGGATTGATTATTAGATGGCTGTGTCCTCAGTATGAACAGCCATTTCCATTAAATTTAAATCCACCAAATCATATGCCGATTATTTATGGTTCAATCGATTTTAAAAAATTGTCTTCTAAAACAATAAAATCTGACATTCCTGTTAAAAGTGATTTTCATTCCTGTGGAATTTGTCAGGATTTAATTGTAGAAGGTTTAGTTAGTTGTTTAAATGATGCTTGTAATGCCAAATGGCATTTGGTTTGCATTGCAGGATGTTTTCTTGCTCAATCATTGCAACAAACGTATTTGTTGCCCATTGAAGGCCGTTGTCCATGTTGTGACGCAACTCTCGTTTGGACTCGTCTCGTGGAGAACCTCGCCTTTCAATCATCCAGAATTAAAAATAAATTGATTAATTGATTTTTATAAATATAATTGTCCT
>CUFF.12464.0
TTATTTTAGAATATTTGGAATAATGTTAAAGCCTAAAACTACTTCTATTGTTAAAGAATATAGATTAACAAATGATGCATTAGGAGTCGGTATCAGCGGTAAAGTAGTTACATGCTTCAGGATTGTTGATGGAAAAAAATGTGCCTTGAAGGTTCTTGGTAATCACGAAAAAGCACGACGAGAAGTGGATCTTCATTGGAGAGCTAATAATTGTCCACACATAGTCAATATATATGATATATACGAGAACAACAATTTAGTAACTAAGAAAAACCACTTGCTCGTTGTAATGGAGTGTATGGAAGGAGGAGAATTATTTAATCGAATCCAGCAACGGGCTGACAAAGCATTCACAGAACGAGGAGCTGCCCAAATTGTGTATGAAATATCATCAGCTATCAAATATCTTCATGATATGAACATTGCTCATCGAGATTTGAAGGTTACAAAATTAAAAAATTTAACTTTAAACTTTATTTCGTCATTAAAGCCAGAAAATCTTCTGTATACAGAAGCGGGATCAAATGGAAAATTAAAATTGACTGATTTCGGATTTGCTAAAGAAGTGCATTCAGTGAAAATACTCCAAACTCCTTGTTATACACCTTATTATGTCGGTCCGGAAGTGTTGGGCCCAGAGAAATATGATAAATCGTGTGATTTATGGTCATTAGGAGTTATTACTTACATTTTGTTGTGTGGCTATCCTCCATTTTTCAGTCAAAATGGCCAACCGATATCTCCTGGAATGAAAAAGCGCATTAGAAATGGCGAATACACTTTTCCAAAATCCGAATGGGCTAATGTATCTTCAAATGGAAAAGACCTTATTACTAATCTACTTCTGACTGATCCAGAAAAACGACTAACAATTAATCAGGTAATGGAACATCCATGGATTAACCAATACCAACAAGTGCCTCAAACACCACTAGCCACTACTGAAAACCTAAGGGCAGATCCTGAATCTCTATTAATGCTAAGAGATGATTTTGGAAAGGCCTTAGAAACTATGAGAGTCGATGTTGGAGTGACATTGAAAACATTATCCAAATCTAATAATCCAATATTGAAAAAGCGTCAACTCAAGACTACAGAGCCGATTGCTGAATAAATATTTGAGAGTTTCAAAATTTTTTTTAATTAAGCTTCAAATAGTTCTATTTGTTTTACTCATTTTGTGATTTTAATTTATCAAATTGTGAACGAATTTTTGAATATGAAGTGAAGTAGCTTTGTGAATCAGCATTTTATCAAGGCTTTTATTTCCTATAAACAGTTTTAATATATTTTTATTTTGA
>CUFF.12465.1
ATTTGAAGATACATTAGCCCATTCGGATTTTGGAAAAGTGTATTCGCCATTTCTAATGCGCTTTTTCATTCCAGGAGATATCGGTTGGCCATTTTGACTGAAAAATGGAGGATAGCCACACAATCTGGAATCGGGAAACGAAATCATTTCAATACAAGTTAACCGGATGAATAAATACTAACAAAATGTAAGTAATAACTCCTAATGACCATAAATCACACGATTTATCATATTTCTCTGGGCCCAACACTTCCGGAGCTACATAATAAGGTGTATAACAAGGAGTTTGGAGTATTTTCACTGAATGCACTTCTTTAGCAAATCCGAAATCAGTCAATTTTAATTTTCCATTTGATCCCGCTTCTGTATACAGAAGATTTTCTGGCTTTAATGACGAAATAAAGTTTAAAGTTAAATTTTTTAATTTTGTAACCTTCAAATCTCGATGAGCAATGTTCATATCATGAAGATATTTGATAGCTGATGATATTTCATACACAATTTGGGCAGCTTCTG
>CUFF.12549.0
GTAAATACAAAATTTTCAAAATAATTTGAATTATTTTTGTAAAAGTCCATATTTTCTGATAAACGTCTATAAATTAAAGTCTAGAAGTATGGAAAATATCCAAAGTAAAAGTAGCTTGTTGCAAGATGTTAGATTTATTGATAATTTTATTTAAAATTTTTTGAATGTAATATAGATAGCATTTTATGCGTATTTAGAAGGAAATGAAACTGGTAAAAACTTGACGAAAGCTTTCCTCGGTTTGAATATATTATTCAAAGGAATTAATTTAATTACCCATGAAGAGGAAAAGAAAGTGTTAAGAGCGCAATGCATTGCAAATATTTGTGATTTTCTGAGAAAGAATCCAAAAGCAACTGTTAATCAACAAAAAGAATTTATTCAAGCTGAAATTGTAAAGTTTACGGTTGCTTTGAATCTATTATAATTCAATTTCTTCATTTTGATCTTGATTTGTATTATTTATGAATGTTTCATAGTTGTATTTCTTCCGATTA
>CUFF.12592.0
TTGTCAATATTGATTGAAATAATGAGTTTACCGATGTTAAAAAATTATATTGGGATAAAATTAAGCGATGAAGAAATTCAGAAAATTGACAATCCGGAATTGGAATTAAATATTCATGTCACTTTTAAAACAGTTCAAGCATTGACATTTGTAGGATCATTAATTGTTTCTCCTATTATCAATACAATAAAAGGTGGCTACAAATTGTGTGATAATATTCATTTGTTGGAATATAGGTCCTCGAACTCTACCTGGCTACACTAGAAGGTTTTTAAAATATGGGAGCAGAGGATTTCTTATTGGTATACCATTAGGACCTATTTTGACTTATATAGTTACTAGAAATGATTCCAAAGAAAGAAACTATGATAGATGCTTTCGACTTAGACATAATAAAAATCAGCTAAATGTGGATCGATTTACTACGATTGGTGGAATTGCAGGCGCTTGCGCATATCGATTCATAGGAGTATCCGTACTCCAAGGACTTTCATTAGGTATAATTGCAGGAATATTTAGTTCTGGAATTATAAATATATTTTAGACTTATCATGTGTACAGAAATTAGGTTTTTTAAATGTATTTATAA
>CUFF.12723.0
ATTTAATGGATGAAAATTTATTAATAAAAATATCTGAAGAAAAATCTGCTTTACTTAAGCAATATTTTGAAAATTTAGCAACTAATTTTAATGATTACTTAATGAAGTTTTTGTCAAATTTATGCGAAAGATCTCTTAGTTCATTCGTTATAAGCACTCATGATTTGGCCTTGTTGTACGGCATTCACCATTCTAGTCAGTCTAAATCTCCGAACAGTCCCGTTCACAGTTCTGTGCAAGTGAAACGTCCTATTGTGTATGTTATCAAATATAAATGCGCGATTGATTTCGTTCTCATTCCTTTACTATTCAAAGAAGCTGGGATTGATCCACCAATTTATTTTGTCGGTGAATCAAAACAAGTCTTAAATA
>CUFF.12726.0
GGCTACATCATTATTAAAAAAGAATCCGAAATGAAAAATCCAAAACTCCAATCATTTATTGTTGAAAAAGAAGCTTCTATGATTTTGGAAGCCAAAAGATCAATTTGCTTAGTACTAAATGATTCTGTAAATACATATTGCTCTGCAAGTGAATCATTTACAGAAATTAGGGTTTTGCACAGTGCTGTTAAAACATTTATTGATGGAAAGCTTGAAGAACCAATTATTGTTCCACTGATTTTAAGTCATGAATTTATTCCGAAACAATTTTTATTGGAGTCAAACTCGATATGGTCTTGCAATGGTCTGCGATTGTTAAGTATGTGCACTGCTAAATTTGGCGTAGTTAAACTGACGATCTGTAAACCAATATACTACAGTCAATTTTCATCGAGTTGCGATACAGAAAACTCTTCAACATTAGTTGATACAGGATATCAAATAAAGAAACTAGTGAAACATCTGGCTATTTTTAACAATAAATGCCAACTAATAATGCCTACAAATCTTGTTGCATTCTTACTGCTCTATCATTTCAAGGATCAAAAATCGATATCAATTATCGAAATAAGTCGAGCTTGTTTTGATTTAAACAAATATATTCTTTCTCCCGAATCTCTGGGTTTCGAATTCTCTTCCGTTATTGCTACAATTAGGAGAGGTTGTAATATGTTGTCACACTGTATCAGTGTTTCTACCAATCAATTGAATGACGACTGCTTTTTGGATGTTGATTGGGATGATTTTTCTACAATTTCCGAATTAGGATTTTATTCTGACATAATCGTTCAGAAATTGTTAATGAAATCAGGTGTTGCAACAGCTTTTGTAACGGAAACTCGATTCTCCACCATTACTAATTACACTGATCAATTGAGTGTCACATGTGACTCAATGAATTATACAATCTCAAATTTAGTGAAGATTTTGTTGTCTAGATATTTTCGATTTCTCTTGCCCTGTGAAATGTTAGACAATGAAACAGAAAAGTTAAACAGTTGGTGGAATGAGGTAATGGTGAGTTCTTTTAAAGAATCAGATGTACTTTATATTGATTGTGAATTTCGATCTGAATTACCTAATTGGAGAACTGATGTATATGATAAGCGTGTAAGAGATCAGATGTTAATGCTATCACGGTGCTTAGCTCCGCGATTAGAATCCTTGAATCTCATTGTTATGGAATTAATGCAAAACAAACGAACTGGATTTGACTCAATGACAATATGTTCTGAGTTGTATCAGAAATTTCTCGAAACTGCTAAAATAGCATCGAAATCGAAATATTTACGATATAGAAATTGTATCAATCCCGACTATTTTACAAGTGGAATCATTACTCTCGCAGCTCATGAAATGATTAGAATTTTTGATATTTCTCGCAGAGAATGGGTTTCGAAACCGGACAATGTAGATTTATTATCTTCTCGGTATGCAATTTTAGATTCTGAATACTACAATTTACAACGGTGGAAAACTTTCATAGATTTATCGTTGACCGCAGCTTAAATT
>CUFF.12762.0
TCGTTTTCATCATAATTTCGGTATGCTCGATGCTATTCTCTATCATGTGCTTTTGCATTTCCGCAAATGGTAATTGTGTTTGGCAATTGAATAATTCTAACGGGCATTTGACTGGTTTGCCGCTGCATTCGTTCCAATATTCCTTTAATTTGACTTTATCTTTCTTGTCGCAGTTGTTTGCGCATATCCCTTCATATAGATCACATATTTGTTCCTCTTTTGGATTCCGATGTTCCATTTCTATTTTTGTCATTTTTATCATATAGTTCTTTTCGTTAGGCTGCATGGTTGTAATTTCTCTTGCCTTGGTTGTTTCCATTATTCCTTCTTTTGGTTGTACATTTTTAAGTG
>CUFF.12765.0
TTATTATATCGTTGTTGGCACATATTATGTATTCTGCATTGCCCTCTAGACTATCCCATTCGCATTTCTTTCCTGCTTTCATGTTCATTTTCCAACAGTCGAATACTTTAAGTGATGATCCTTCGAAGGTCCATTTCATCAGATTGGCTGTTGCTTCGTCTTGTTTGGCGTCGATGGCTTCCCATAATGTTTGGATTGTTTTACCC
>CUFF.12832.0
CTAAGGATTTATCTGCCATTGCCGTAACTGTAAAGCCTGGTCTATCATTATCCTTAGGTATCGGTAGAGATTTCGCAGTTAAAAAAGCTAAGGATTATGGTCTTCCAATCATCCCAATACATCACATGGAAGCACACGCTTTGACAGCAAGAATGCTTGATAAAAGGTTTAATTTTTATTAGCACGAGGAATTAACGGGAGTTTAGTGTGGGATTTCCATTTATGGTTTTGCTAATAAGTGGCGGAAACTGTCTCCTGGGAATAGCTCATGATATCGAGACTTATTCGTTGTTCGGGGATAAGCGTGACATTTCACCAGGCGATTGCCTTGATAAAGTTAGTGTCGAATATAAACCAAGAGAATTACTTTCTGTTAAGATTGCCAGGCTATTAAACTTCATTGGCATCAACGGAACTCACACTGAAGTCGCAGGAGGCAGGTCGATAGAAATATTTGCTGAGGAAAATACAGATGATCTCATTGCATTTCCGAATTTTCGCTCACAGGAAAAAGACTGTGATTTTTCTTTTTCTGGCCTTGAGGGATCAGTTTTTGCGCACTTAGAAAGCTGCCGGGAAAATGGATCAGTGTTAAATGTTCCTAAATTGTGTGCATCTGTACTCTATTCCATGGCCTTTCAGATGTGCAGAAGGCTCCAGAGAGCTATGATGTATTGTCATAGGTATATGCAGCCACCTCCAAATATATTGGTCGTGTCAGGCGGTGTTGCATCCAACAATTTCCTTCGGGCTTCCTTTCAAAGGGTTTGCGATCAGTTTGACTATCAACTCGTTTGTCCGGATATCAAATATTGTACTGATAATGGAGCTATGGTAGCCTGGTTAGGTTGATTCATTTCTAGCAGAGGCTCAATTTTCCGTTTTAGGAACGGTTTCGAATTGTACCGAGAGAAGAAACGGATAGTTTATGATGTTGATTCTATAGATTATTGTCCAAGG
>CUFF.12846.0
AGAAAGCTGGTTTGATTGCTCTTTCTGGTAATGATGATGAAAATTTTCATTTGGTTGACTTTTCCAAATTTATCGCTTTAAATTTCAATGAATGTATGGGAATTAAGTTAGAAATTGGTGTAGTATGTGATGAAGCAACTATGGAAACTTCTGAGTCGATAGAGCAGGTTACAACTGCTGTAAAAATTAAAACAGAAAATGTTGAATATGTGGAAAACGAATCCGCTGATAACTGTAATAAAATGATTTGTAATAACAGTTTAAAAGAAGATTTAATTACTACAAGGGAATTGAATAGTAGCTGTTTGCGAAACGAACCTGGTATTCCTGAACAAAATGAACGAAACGGGGATATTTCACAAGTTCCATCCAACTCTTTCGATCTCATCGACAGATTCTTTGATCATTTGCCAATCGTTTCTAAAGTCACCAATGATTTACGAAATATCAATAAATATTCTTTGCTTCCTTTAAATTTAGAAATTTTAAAAGACATAATTGAGAAAGGTGACCTCGATTTGTTGCAGAATTACATGTACAGTGATCAAAGGGAGTCATTGGAAAATCTCATTTCCAATTACCCGTGCCTGTTCATATTGGCAGCAAAAAATGATGATCTACCAATCGTTTCATCACTGCTATCTCTCGGTGTCAATATAAATTCCAAGGATACAGATTCCAAAACTGCATTAATGTTTGCATGCGAAAATGAAAGTGAAAGCTTAATTGATTTGCTGGTTACCAACGGGGCTTCTCTGAATAATATAAATTCCAATAATGACAGTATATTGTTTTTCG
>CUFF.12849.0
AAAAATAAACCGAAAGCAATTCAAATCCTTCTAAATCTTGGTGCCGATTTTTCAAGAATAAAATCTGATTCGCTATTATCTTTGAATGAATATGCGAAAAATATGAAACTGACAGATATTCAAAGAATAGCGGAAAAACATTTGTCGAAGCTTTCAATTAGCATCAAAAATGTCATATTATTACAACTGGGAGGAAAATTACGACTCGATGTCCGGATAATGCCAATTTATGTGATTTCTCCTTTCGAAATCAAAGACGAGATACATCTCAATTTTGACATCAACAGTAAACTATTGAAGAAAAATACTCCAAGCTTTCTCTTCAT
>CUFF.13005.0
AAAGATTTCCAAGAAAAAAGGAAATATACAAAGTCTCTGGCAATTTTTATGATGAGTTCGTTAATTTTACAAGAAATTATTTTTCAGTTAATAAACATGATGATATAATGTTAATTGAATTGAATGATCCTCTTCAAAAGTTTAGGGATCTCTCACAATGTCAAATGAAATTCAATAAAGCCATAACCAACAGTTATTTGGCCGACTTGCGTACTGTTAAAGATGTAAAGGATTATTTGGAAACTGAAGTGATTTCCCGTGACACTCTTCACAATTTAAAAGCAATAAGTGACAAACTGCCGAAGAACCTACACATACAGGAAGATCCCGTCATATTCGATCACAACACTGATACAATGTATGGTGGTATCACTGCATTTCCACACCGAGACAGAATCGAAGTGGATTTAGAAGCCCGGGAAAAATATCCTTGCATTAAAGCTCCAAGAACAAGAAAAATCCAGATTGATTACAATGATTTGTATTAAAAAATAAATGTCGGTATTATTTCATGAGTTAACAACTAAGACAATTAGTTTACAAATATATTTATTTAATTATAAAATGCACATTCCTTTGGGATCTCAATTTATTACTAACATTGCCAAAGGCATTTTTACACAGCTGCAAAAACAAAACAAGGAAACATTCCACAGTTATGCCAATTTAATAAATCCACTGCCAGGATAAAATCGATTTGAGCAGTTACTGCATTGATGTTAGTAATTCATCCGCTTGTCTATTATCTGGGCGTCCGTTTCCTCTTCCACGTCCTCTCCCTCGACTAGGTCTCGAATACCTTTAAATAAAAAACAATAATTCATATAAATATAATTGTTTTACCGAGAATTGGAATTAAAAGTGCCTCTATTAGTCTTTGTCCAATAGTTTTCAGAAGGTGCATCTCTACTTGGAAAAGCCGCTTGAGGAGCACCACGTCCTCTGAATCTTCCATTTGTTGGTTGACGTTGACCACGAGTTTTCAAATTCCTAGAATTTTCTGAATGCATAAATTCCGATTGCGTTGCACTACTAAATACGTCATCCACAGCATTTTCAGTTTCGGTATTCCAAGTATTATTTGGATTGGAATTACCAGTACTTTTTCCAGACAATTGTGAATTGGATCTTGGCACATGTTCGTCATTGTAACCAGTACTATCATAACCATTTTCAGTGTTTTTCGAAAATCCATCTTCTTGGACTAACGATTCGTGTAAAAATACAAAACTTAATTTTGGATTTTCAGGTTGCGCTGAATGTTTTTCTACTGGAGCTTCCATTTCTTTAGGACTAAGTTGTTGTGGTTCTACAATTTCAATAATATCTTCACATGCATTTTCTTCTTCATTATCTTCATCACCAGCTGCCTGGACCTCATGTTCTACTTCTTTATTTAGATTGTCTTTCCAGTCATTTGAAGCCAACCAATCAACTATAGAAATTTTTTCTATGCACCTCATTAACTCATCCTTAGAAATTGATTTTAAAGCATGCTCTTTAGAAGTACCTAAATCTAAAGGTTTATTGCCTCCCTCAAAAAGTGATTGAAGCTGCTCAGAACATTTTTTCCAATTCCCCTTTTCACTTATATGAATTTCACAAAATAGCTCTTTTAAAATATCCAATTCGCCAACATCAATGTAATTTTCTGAAAGTAATTTGGATTGAACTTTTTGATGATCGAAAATACGTTCTAACAAATAATATGTTTTCATTACAAATTCAATCAACGAGGCTTCATGTCTCTTATTTTCTAATCTTTCTTGTTTCTTAACCTTCTTTAAAGTTTTCTCAGCATCCTTTATTTGTTGAAGCGCTAAGGTATTTAGTTCATCAACCAATTCCAAATTTGAAACAACTTCCTGGTATTTGGAAACAGCC
>CUFF.13006.1
GGCTGTTTCCAAATACCAGGAAGTTGTTTCAAATTTGGAATTGGTTGATGAACTAAATACCTTAGCGCTTCAACAAATAAAGGATGCTGAGAAAACTTTAAAGAAGGTTAAGAAACAAGAAAGATTAGAAAATAAGAGACATGAAGCCTCGTTGATTGAATTTGTAATGAAAACATATTATTTGTTAGAACGTATTTTCGATCATCAAAAAGTTCAATCCAAATTACTTTCAGAAAATTACATTGATGTTGGCGAATTGGATATTTTAAAAGAGCTATTTTGTGAAATTCATATAAGTGAAAAGGGGAATTGGAAAAAATGTTCTGAGCAGCTTCAATCACTTTTTGAGGGAGGCAATAAACCTTTAGATTTAGGTACTTCTAAAGAGCATGCTTTAAAATCAATTTCTAAGGATGAGTTAATGAGGTGCATAGAAAAAATTTCTATAGTTGATTGGTTGGCTTCAAATGACTGGAAAGACAATCTAAATAAAGAAGTAGAACATGAGGTCCAGGCAGCTGGTGATGAAGATAATGAAGAAGAAAATGCATGTGAAGATATTATTGAAATTGTAGAACCACAACAACTTAGTCCTAAAGAAATGGAAGCTCCAGTAGAAAAACATTCAGCGCAACCTGAAAATCCAAAATTAAGTTTTGTATTTTTACACGAATCGTTAGTCCAAGAAGATGGATTTTCGAAAAACACTGAAAATGGTTATGATAGTACTGGTTACAATGACGAACATGTGCCAAGATCCAATTCACAATTGTCTGGAAAAAGTACTGGTAATTCCAATCCAAATAATACTTGGAATACCGAAACTGAAAATGCTGTGGATGACGTATTTAGTAGTGCAACGCAATCGGAATTTATGCATTCAGAAAATTCTAGGAATTTGAAAACTCGTGGTCAACGTCAACCAACAAATGGAAGATTCAGAGGACGTGGTGCTCCTCAAGCGGCTTTTCCAAGTAGAGATGCACCTTCTGAAAACTATTGGACAAAGACTAATAGAGGCACTTTTAATTCCAATTCTCGACCTAGTCGAGGGAGAGGACGTGGAAGAGGAAACGGACGCCCAGATAATAGACAAGCGGATGAATTACTAACATCAATGCAGTAACTGCTCAAATCGATTTTATCCTGGCAGTGGATTTATTAAATTGGCATAACTGTGGAATGTTTCCTTGTTTTGTTTTTGCAGCTGTGTAAAAATGCCTTTGGCAATGTTAGTAATAAATTGAGATCCCAAAGGAATGTGCATTTTATAATTAAATAAATATATTTGTAAACTAATTGTCTTAGTTGTTAACTCATGAAATAATACCGACATTTATTTTTTAATACAAATCATTGTAATCAATCTGGATTTTTCTTGTTCTTGGAGCTTTAATGCAAGGATATTTTTCCCGGGCTTCTAAATCCACTTCGATTCTGTCTCGGTGTGGAAATGCAGTGATACCACCATACATTGTATCAGTGTTGTGATCGAATATGACGGGATCTTCCTGTATGTGTAGGTTCTTCGGCAGTTTGTCACTTATTGCTTTTAAATTGTGAAGAGTGTCACGGGAAATCACTTCAGTTTCCAAATAATCCTTTACATCTTTAACAGTACGCAAGTCGGCCAAATAACTGTTGGTTATGGCTTTATTGAATTTCATTTGACATTGTGAGAGATACTA
>CUFF.13148.0
GAGCGCCAGCGATTGAGGATTAAGTAAATAAATTTTTCGGGGGACATAGGGAAAACAATTAATGGAATGAATGAAAGTATGAGCATGATGATTATTGATATTATGATATAGATAATTGATACGACTATATAGATAACTGATAAGACTATATAGATAATTAATACGAGATTAATAGATAATTATTACGAGAAATCCGGAAGATAAAGGTAATAACCAAGTAAGTTATAATAATAATTTCAGGAGCAATCCAAACGCAAACGAAAAATGCTCCACATGCCAAAGA
>CUFF.13150.0
ACTTTTCTCTGAATTCTCCTACCATCACATTATTGTTATTCGACATTGTATTTGCATCCGGAATTGAAGAGTTTATTAAAGTCGTCATGTTTGGATTGTTGTCCAGATCTTCTTCGTTTACTGATTCTATCGTTTTCTATAATTTTTGTTGGTTCCATCTAAAATTATCAAATTAACTAAATTCATTCACCTCTTTAATATATTTTGATTCATTTTATCTACTACTATTTACTCATTACCTGCTGTGCTTTATTCTATTACCGTTGGCTTCCTCTATTTGGTTCCGTTGCTTTCTCTTGTTTATCATTACTCCCCTTACTTACCCCATTTCATTTTATCCCGCATTTTGCCCTTTTAATTATGTGTTGTTTGCTTATGCGTCTTGTGAGTGTCGTTGGTATCTTACAAGGGTGTTGTGTCGTCGAGTGTTGATGGATGTTGAATGCTTTGACGTTGATATCTATATAACTTTAACATAATTTCATGTCAGTTTGTTTGCTTGGGTTCTTGTACAAGAAGATCATTCAATCCCGGCTGAGGGTGTACTGACAAAATTCTCTGTTGTTTCTTAACTTGATGGTTTTGGTC
>CUFF.13207.0
GATCTTTTACTGATACATCGAAAAATATTAATGTCAACCATAATTCAGCTATTATTTTGTTATTTTATCAGTTTGAATAAACTAACTATAGAAACCACTAATTCTTTGTTTCGGAATTTATAATGCACACAATGTGTGAACGTCCAAATAATCTGATTTCTTTCGAAACTCCAAATCATTCACCACCTCATCCATTAATTTCAGATCTACCTATTAGTAATTCTTTTGATAGTACTCGAACTCCAACGGTTACTGTGGAATGTTTTGTTAATTTACCAAATGATCAGATCATTAAAATTGATATAGATAGTAGAGCGATTGGCCAAGAATTACTGGACAAAGTATAACTTGGGTTATTTTCAAATTAATTCTAAATGTTAATTTTAGGTATGTCAGAAGCTTGGTATAATCAGCGAATCTGAATATTTTGGTTTTCAATATCGAGGTAAATATCAAGAACCACTGTGGTTAAATATAAGGAATAAAATATCACGTCAAGTTCCATTGATTCTGCCATATAGATTTGATTTTAAAGTCAAATATTTCGTCCAGCCTCACACAATTTTATCAGATGAAACACGGCATCAATTTTATCTTCAAACGAAAAATCACATAACCGAAGGTTGTTGGAATCATGGAGTTTCAACAGAGGAATTGTGTCACGTTATTGCTTTGATGACACAAGCGGAATTTGGAAATTATCATTCTTTTTCCAGCACAATGAAGTACGCTCTATTTTGGCCGAAAATTTTACAAGAGGAATTGGGCTCGACAGACATTCAGAAAATAAGAGATCATCACGATAATTTAAAAGATTGGACCCAGAGAAAAATTGAATATGAATTATTGCGGTTGATCAATGAAAGTTGGTTGATGTATGGCGTCACGTTTTATGACATCACTGATTGTTGGAGTAAATCTCTGAAATTTGGCATCGGTCCTGATGGTTTGTTTTTATGCACAACGAAGTTTGGATTAATCGACAAGTTTGTTTTGAGATTTGTTGGTTTAGTTTGTTTACATTGAATTTCTTAAGATGGGTGTTTGATGCTGTTACTAAAGTTAACTGTACAGATCGGGTAATAGAATTTGTGTTGATCCAAGATGATGGATCGACTCGTTGTCAGAAATTCAGTACGAAAAGTGCAAAAGCATCGAAATCACTACACAGATATGTGACTGAAAGTTTCCAATTTTTCAAGTGCGACACAGTCGATGTAGATATTTTGAAAGACTGTAAGACAATCACTCATTTCTTTCGCAAGAGCAATACGTGTAGGTCTTATTTTTATGATATTGTCAAAACTCAGAAAGAAGTTTATGATTCAGCTCGTCGTCGAGCTTACAGTTATTCTTCAAATAATAGTCCCACCAATCAAGCAAATGATGTTATTCAGAAAAACCCAGAATCTTCACAGGCCAGTGACGAGGTTGTCGTCGAAATGCGAAAAGAACTGGAAATGCTTCGAGAGTTAGTTCAATGCGTAGTGTGTAAAGATCGAAAAATCAACAGGGTTTTTATTCCGTGCATGCACATTGTTTGTTGTGAAATGTGCGCCGCTAGATTGAATCAGTGTCCAATTTGTCGTAACCAGATCAAGATCTCTCACCATGCCTATCCGAAATGGATATCTGATGAAAATGCAAACGCTAGCAATAGATTGTGTCCTTTACCTGAAGATCAAGCATTAATTGCGGATACTCAAGGCAACGAAACTTATTATTAACCAAAATTTATAACTGTCATGTTTACGATTGAATCCCCTTTAAACTACTGAAAAAGCTGTTTATAGATATTTTAGTAGCTTAAACCAGTCATGAATATATTTTCTTGATTTGTATTTTATGTAATTTTTATTTTTTTATGCATTAATAATGATGACTAAATAATAATCATAATAATAATAAATAAATTGATGTACGGTTTTGACAGAGGATTGTATTTAAATCAATATTGCACAGAGATGTTATTGATAAATTAAAATTTATTTGTTTT
>CUFF.13286.0
TTTTACAACCATGACTGAGAAAGGTTTATAATTTATTGTTCAATGAGGTCACGTATTTTCATAGACTTTGATGACGGTATTGAAGAACGAGTTATTAATGAAGAATATAAAATTTGGAAGAAAAATACACCATTTTTATATGATTTGGTAATGACACATGCTCTTGAATGGCCAAGCTTAACTGCTCAGTGGTTACCGGATGTAGTTTGGTAATAGTTAATTTTTAAAAAATAATTATATATATATTTAGTCCAGAGGGAAAAGATTATGGTTTGCATAGGCTTATACTTGGTACTCACACGTCAGATGAACAAAATCATTTATTAATAGCTACTGCTCATATACCTACAGATTCTAATGAATTTGATATAAATAAATATGAACCTGATAAAGGTGAATTTGGTGGTTTCGGATCTGTCAATGGAAAAATCGAAATCAATATTAAAATTAATCATGATGGGGAAGTAAACCGAGCTCGATATCTCCCTCAAAACCCCACAATCATAGCCACAAAATCACCCAGCTCCGATGTACTGGTTTTTGACTACACAAAGCATCCAGCAAAACCGGATCCCAACGGGCTGTGTCAACCAGATCTGAGATTAAAAGGTCATCAGAAAGAAGGTTACGGTCTCAGTTGGAATCCTAAGCGAAGCGGGTATTTGTTGAGTGCTTCGGATGACAACACGATTTGTATGTGGGATATTAACACTTCTCCTCGTGATCAACGGATTATTGATGCACTTAGCATCTTCACCGGGCATTCTAGTGTCGTTGAGGATGTCAGTTGGCATTTACTGCATGAGCACATATTCGGTTCCGTAGCCGATGACAGACAACTAATGATTTGGGACACGCGTACTAGTGTTACCAATCGCCCGAGTCAGTCAGTTGACGCACATGCGGCAGAAGTCAATTGCATCAGTTTTAATCCGTTTTCCGAGTACATTCTGGCAACCGGTAGTGCCGATCGAACTGTAGCACTCTGGGATCTTCGGAATCTAAATCTTAAGCTGCATTCCTTTGAGTCACACAAAGACGAAATATTCCAAGTTCAGTGGTCACCGCATCATGAAACAATCCTGGCTTCTAGTGGCACTGACAGGCGTTTGCACGTTTGGGATTTAAGCAGAATTGGTGAAGAACAGTCGCCTGAAGATGCGGAAGACGGTCCTCCGGAATTGCTGTTTATCCACGGAGGTCATACAGCTAAAATATCCGATTTCAGTTGGAGCCCAAACACGCCGTGGCTTATATGCTCGGTTTCAGAAGACAATATTCTACAGGTCTGGCAAATGGCGGAGAATATTTACAACGATGAAGATTTAGATAGTGCTACTAAGGAAGTTGTTCAAAATAGCTCATAATATGGCTTTTGTTATTTATTATATGGAATAAATTTGTGCTTATTGTATGTTCACTTTTATTATGTAAATTGATGATCTGTCGTTTGTACTAGGATATTTATTAATAAATAATATTT
>CUFF.13309.0
TCGAGAGTAGGAAGATAACGAACACCCAGAAAATTACATCGATGAGGAAAGCTAGAGGTCTAGCAATGGGGAGAAATCATCGACTTGGATCCTCCACGACCTTCTGACCACCAGCAGGATGTTACCACGATCTTCCCCGAGAGAGGAGATACACGTCCAACAGAATCTGAAATCCGGAGTGACAACGACTGGGTGGCCATTCGAGTAGCCCCCGACCTGACAACACACTACATGCAGTCATTATGGGACGTCGGCTGCAGCCTCTCCACGTTGGAGGATAGTAGTTGGCCCATCAGAGAAGGCTCCTGCAGGACGATATCTAGGTACTCAGTCTCACCATCAAGCGGGAACCCGGCCGAAATTCGGCTCGAGAAGCGCGACAGCGCGCAGAATTTTTGGTCTATAGATTGGAAGCCTTAGTCCGAAAGTTTCAATGGAAAGTGAAGATGCAAGGAGACGATTGGAAAGAATCAAAGCCGCGATTGCCTCAGGCGAGATCCCCAGCACAGACGAATATACGCCGGACTATGGCGTCTCCTTCAAGTTGAGAGATCCAGCACTCACACGGATGTGAGCACCCACAAACATTGTCCTTCAGGTTAACTTATTCAATGGCCCAATCCAACACCGGGACAGAAGAGATGAGCACTTCTATCAGTGCCAACGCCCAATTAAAAAGGAACGAAATAAATGCATGCAGTCACTACAGAACCAAAGATTTGAAGACCTTACTGAGAGTGAAATCACGAGCTATCACCATTCGTTGTTAAACGTATGGATGCCATTCACGTTATTAATCAAGAACTATCCCGTCTACGAGAAGCCAAACTGGATATCCACCACCACCTATCGCAAGTCAGCAAGGAATGCCAGGAAATCAAATCGACTTGGGTCAAACCCGAGCGGGCGAAGAATGTTTATCATAAGATAAATGCAGCTCAAAACGGCTGGCAGGAGGAACGGCAATTGGTACAGGCATTACGTACTCAGATACGCGGACTGGAGGTAGCGTTAACTTCTAATCAAGAGGGAAATGCAGTTACCTACCCATTGGTCTTCTTCCCAGCTTAGTTGGTCTACTGCGATCACGGAACCAAGAATAACAGACCCCACTCTCGTCCAGGAAGGTCCGAACGAAGACGATGACGCCTAATTACAGCCAATAAGCCCCATGGAGAACAAGAACAGATCAAATGAACTAGTCGAATGATATGATGAATTGATGAATTGTTGCGGTGTAGAAAATAAATGTTTTACTAAACAATATGATAGCTATAGTTTTCTTGTTATTCATTTATTTTGCTGTAAATAAAGAGGCTCTAGGATTCGGAGAGATGTAGGAAATATTCAATGTGAAAGTTAGGGACGAATAAGTGTAAGTCGAGCAT
>CUFF.13310.1
ATGCTCGACTTACACTTATTCGTCCCTAACTTTCACATTGAATATTTCCTACATCTCTCCGAATCCTAGAGCCTCTTTATTTACAGCAAAATAAATGAATAACAAGAAAACTATAGCTATCATATTGTTTAGTAAAACATTTATTTTCTACACCGCAACAATTCATCAATTCATCATATCATTCGACTAGTTCATTTGATCTGTTCTTGTTCTCCATGGGGCTTATTGGCTGTAATTAGGCGTCATCGTCTTCGTTCGGACCTTCCTGGACGAGAGTGGGGTCTGTTATTCTTGGTTCCGTGATCGCAGTAGACCAACTAAGCTGGGAAGAAGACCAATGGGTAGGTAACTGCATTTCCCTCTTGATTAGAAGTTAACGCTACCTCCAGTCCGCGTATCTGAGTACGTAATGCCTGTACCAATTGCCGTTCCTCCTGCCAGCCGTTTTGAGCTGCATTTATCTTATGATAAACATTCTTCGCCCGCTCGGGTTTGACCCAAGTCGATTTGATTTCCTGGCATTCCTTGCTGACTTGCGATAGGTGGTGGTGGATATCCAGTTTGGCTTCTCGTAGACGGGATAGTTCTTGATTAATAACGTGAATGGCATCCTAACGTTTAACAACGAATGGTGATAGCTCGTGATTTCACTCTCAGTAAGGTCTTCAAATCTTTGGTTCTGTAGTGACTGCATGCATTTATTTCGTTCCTTTTTAATTGGGCGTTGGCACTGATAGAAGTGCTCATCTCTTCTGTCCCGGTGTTGGATTGGGCCATTGAATAAGTTAACCTGAAGGACAATGTTTGTGGGTGCTCACATCCGTGTGAGTGCTGGATCTCTCAACTTGAAGGAGACGCCATAGTCCGGCGTATATTCGTCTGTGCTGGGGATCTCGCCTGAGGCAATCGCGGCTTTGATTCTTTCCAATCGTCTCCTTGCATCTTCACTTTCCATTGAAACTTTCGGACTAAGGCTTCCAATCTATAGACCAAAAATTCTGCGCGCTGTCGCGCTTCTCGAGCCGAATTTCGGCCGGGTTCCCGCTTGATGGTGAGACTGAGTACCTAGATATCGTCCTGCAGGAGCCTTCTCTGATGGGCCAACTACTATCCTCCAACGTGGAGAGGCTGCAGCCGACGTCCCATAATGACTGCATGTAGTGTGTTGTCAGGTCGGGGGCTACTCGAATGGCCACCCAGTCGTTGTCACTCCGGATTTCAGATTCTGTTGGACGTGTATCTGCTGGAAAATAAAATAAAAGTAA
>CUFF.13316.0
TGTACTCCAGAAAATAAGAATGATTTTAAAGTTCTTAATTCATTGTCTCAATATTTGGGCCATGAAGGTTCTGTTGAAGATGTATGTTGGCATAAATTTAGTGACCAATTGTTTGGTTCGGTTGGGGTTGATAAAAATCTCTTAATTTGGGATCGCCGTGAGTCTAAACCAGCTGTTAAAGTTATGGCTCATTCTGATGATGTTGTGACTCTAGACTTTAATCCGTTCTCAGAATATATTCTTGCCACTGGGAGTGAAGATAAGACTATTGGTTTATGGGACTTAAGAAACATGGGAGGCAGCTTAAAATATTTACGTGGTCACGAAGGGTCTATTGGACAGGTACAATGGTCACTCCACAAAGAAACCATATTAGCTTCAGGAGGCAGTGATAATAAAGTTCATTTGTGGGATTTGAAGAAAACTGGAACCTCAAAAGAAAAAAATTACAGTGAGGAATTAGCATTTATTCATGCTGGTCATTGTTCTCGTGTCATTGATTTTGCCTGGAATGGAAATGAGCCATTAATGATGGCATCAGTGTCATATGATAATATCCTGCAGTTATGGCAACCATCAGAATTTT
>CUFF.13332.0
GTAAAAAGTGGTTTTCTCGTAATTCTCTAACTTGACCGTTTTTAGTTATTCAATGTCTGAAGCTTTCATTACATTAGCTACAAACGATCAGTATGCCATCGGTGCCATGACTTTGGCTGCCTCGTTGAAAATTTCAAACACAACTAGAAGAATAATAATAATGATTACCGATACCGTTTCTAATAAAATAAGGTATTTTATTAATTAATTCTTAAGCTAAACATCGCAGAAATAAGAGAGGTAATGAGGACACTTTTCGATGAGGTTATGCTGGTAAACGTTCTGAACAGTGATGACCCAATGAATTTACAATTGCTCAAAAGACCCGATTTAGGAGTGACATTTACGAAACTTCATTGTTGGAGATTAATGCAATTTACAAAATGTGTTTTCATGGATGCTGACACTTTGGTTTTAACAAATATTGATGAATTGTTTAACAGAGAAGAGCTTAGTGCTGCTCCTGACGTCGGGTGGCCTGACTGTTTTAATTCTGGTGTATTTGTGTTTCGACCAA
>CUFF.13374.0
TTAGAGACATCGATCCAGGATTAGAAGAAGCGCTAGCTTCAATCGTTTGGTCAGTGCCACGAATGAAAGCCGATCTCCATGAATTGCAAATCATTGAAGACATGCTAGCTCGTAAATATTCTAAAGATTATGTTGTCCAATGTCATCAAAACATAAATGACAAAGTCAATAAAGATCTTATCCATAGAGTCACTGCATATGTTCCATCTAAGAAATTGGTAGAGATGTATCTCTTAGAAATCGCAAAAAATTTCAAATTAGAATATCATATGGACCTTCCTCCCGATGATTATGGTGGACCATCGGAAACTGATTATGTTCCTTCAGTTTTAAAAATAGATAGCAAAAAACAAAATGTCAGTTTTGTTTTTATTCTTTTACTGATTTATTGTTATAACTATATCAAGCAAGTTATTGTAAATGGAATCCAGCTAGGAGAGGCTATAAACTGCGCAACTGGTAAACTTATTTTATTATTTTTTAAACTTCAATTTATAGCAATTTGTTATGTTTGAATTCAAATT
>CUFF.13395.0
CAAATACCCTGCCGTATCGACATAACGTTTATGTTAATCAAGATCATTCTAATTCCAATATTTTGCAGGGAAAGTGTACATCCTTGCGAAGACAGTTTAAAGCAAACTCTTCAACTACTATGTGAAAGATTGGATTCCGAGGAACGCAACAAATTGCTAGCATTATTTGAAGATGAACTGAAACTGATAAAAGCATATGAAAACATAATTTGGTTTTTAAACAAATTCTATTTCGTGATTATTCTTAAATGCGACATTCAAAATCTCACTAATTTCTTCGGATCAAGAATAGATCAACTGTTAGAAAATATTAAAATAAATAACTTCGAAAACCCTAATGAAAGGGAACTACAAAATGTTATTGTCAATTTGAAAATAATTTCCACTATTTATACAAGTTTGGGACCTTTTTGCAATCAGGACAAAGTTGGTTTGAGAGAAAAGAAGTTGATTGGAGAGCTGTCAAGGATATGCAGTTTAATTCTATATTGTAAATCGGATGATTCTACAAATAAATTGATATATCAAATGATCTATAATGTCAGATCATGGGCATTCAATTGTTTCAGTTCAGTTGTCATAGCCACGCAATCCGATGAGAAATTTTATGCCAATCTCCTGTTGAGATATAATAAACCGCTTTTCC
>CUFF.13404.0
AAACCAATTAAAATTGGCTTTTAAAAATATTGGAAATGCCGCAAGATCTTTAAAATCTAAATTAATGGACGTTAGTAAAAGCCGTATTGTGCCACCATCATGGACAGCAGCTACAATCGAGTTTGCTATTCGTTGGTTGCTCAATTATTACCTCAGTGACAAAAGAAGACTACGCCAAGTTTGCATTGACTTATCAGAACAACTTTCTTTTTGTTACGACGAAACAAATCCGAATTCGTTCTTTAAAGCACTGCTAACTGCAAAGCCACTGGAATACATTACTAAAAGATTCGAATCTACTGAGCTTTTTAAAATACCACCAAGTCCAGTCAATGCAATTTTTTGGATGAATACTTTGGAAGCTTCAGTGCAATCGTTTTGTTGGTTGTTAAGCATGAATTTAATAGATGCCTACAACTATTTTACTAAAGGAGTTTCAAATTTATTCACCGCTGTTAATAATTTTCTGATTT
>CUFF.13407.0
AATTTTATATGAATTACCATTCAAAGATATTAAACCTGATATTCGACTGGAATGGCTGATAACACCAATTAGTTCATTGGCTCTTAATTCTACAAATAATCAAGTCAAGTCCCTAGCATCCGAGGTTTTGCATTCTCTAATAATAATACTATTAGGCAAAACAGCTACTACCATATTAAAAATTGAAAACATAAAATTTATTCCCACCTGGTCATATATCTTTACTATTTCAATAAAATTAGCCACCGATATGAATAAAGTGACAATTCATAATTATTTGAATAACAATTATGTATTGTAGGTCTCCAAAACATTATTCTCTGATCTCTTAATGCAAATTGCTTATTGGTTTTCGTATCCCGACAACTCTGACAATCCTGCCGTGGAATGCTTCATTGATAGCTGTTTCGATACTGTTATTTATATTCCCACTGAAGATTGTTCACATAAAATTTCAATTGGTATTATTATAAAAGCATTAGATTTTTCTATTAAAATTTTATCAAGATCCTAATTCCGGGAACGTGCAACGAGATCTTGCTGGACAGCTTCTGTTTTACTTTTTGAAATCATCTTTTGAACATGAAAATATAAATAGCGATATTTTGAAAAAAGTAAACCGAAAAATAAAAAGATTTCTACAAAGAATATATTTTTTATGCCAAAACTTTTCTCCATATAAAAGACTGGGAGCAGTTTTCATCTTTAATTCCATTTTCCCTATTCTGAGGAATGATACATTGCTGATGGAAAATGAAATTTTTGCTATGATGTATT
>CUFF.13437.0
TAACTTTAACTGGAAATAATAATTTCGAAATGAATATTGGCGTTTGTCTTGGTGATTTATTTTCACAATTGCAAAATAAATCTTCTACAACAGTACTTTCTGCTCTCATTGAATTGATAGGGAAAATCTGTTTGCTATATCCAAATTCATTCACACATTATTCTTCAGACTATGAAGGAATTGCTCTAAATCTTTTACAAAAAGAAGTAAATTGATGAGACTTATTCTTCTAAATTTATTCATTTTAGATAAATAATTCCAAAACATCAATTATTTCTGGATGTTGTGAAGGACTTCGGCGTTTTTATAAGGCTTTACCAGAGAAGTTATCAGCAAAATGTTTGTAACGAATTAAAATCTATTATTATGTATTAAAAATAAAATAGCTCCTCCAACAATTTATCTTTTGTTATTGAAAATTTTGCATATGGATTCCGGTTACAGATTTGCGGCAGTCAAATCTTGTCTTCATTTTTTGACCGATCACTGGGCCAATTTGAAATATGACATATTTGGGGATACCCAGCAAATCTTTCCGTGCATATTAAAGCACATTAATCATAATAATGCCGCCTTAAAATTTTCTGCCCAAACATGTTTGGATAAATATCTTGAATACATCGGAGAACAGATCCAAATAAAATTTGCAAATAACACTTTATCATCACATGAGAGAGAGACTTTTGAATATCTATTTGGCCAATTTAATACGAATCTCAAAAAGATGCGATCAGTCCAAAATCTTCCCACGGATAAATTTCTGGATACAGATATCAAAGGACTCGGTCAATTAGT
>CUFF.13449.0
ATTTTTAAAATAGGTTTATTTATTTATTAACTGTTTGGGTAATTTTAGGTTTTCAAAGAATGATTACAAAACCAGAATTTATTGAAAAAAGAATAAAGTTATGGGATGAATGGAAAAAGGAATATGACGAATTTGTTGAAAAGCAAGAAAGAAAAGAAATTACTATAACTTTGAAAGATGGACAAAATGTTATAGGAAAAGCTTGGGAAACATCTCCATATATTTGTATGAAAGAAATTTGCCAAAGTGTTGCAGATAATGCAGTTATCGCCAAAGTTAATGGAGTACTGTGGGATCTTGATAGACCATTAGAAAATGATTCCTCTCTAGAACTTCTGAATTTTGACAGTAAAGATGGTGAATATGTATTCTGGCATTCGTCTGCACATATTCTCGGTGAAGCCATGGAATTGGAATATGCAGGTCATTTGTGCTACGGACCTGCAATTGAAGAAGGGTTTTATTATGATATGTTTTTAAAAGATCGTCAAGTTAAACCAGAAGAATATAAAACTCTTGATGAAAAATGTAAAAAAATTGTTAAAGAGAAACAAAAATTTGAAAGATTAGAAGTTTCTATCGACAGATTGCTAGAAATGTTTGATTACAATGAATTTAAATGTAGAATTTTGAAAGAACGAGTTAAAACCGATAAAACAACAATTTATCGTTGTGGAGATTTAATAGATTTATGTCAAGGTCCTCATGTACGTAATACGGGTAAAGTTAAAGCATTATCTGTTATTAAAAATAGTGCTTCTTACTGGGAAGGTGATGCAACAAGAGAATCTTTGCAAAGGATATATGGAATTTCATTTCCAGATCCCAAACAGATGAAAGAATGGAAAACTATTCAAGAGGAAGCTGCTAAAAGAGATCATCGCAAAATTGGCACAAAACAACAGTTATTCATGTTCCATGAATTATCTCCTGGATCATGTTTTTTCCTCCCGAAAGGAACAGTGATTTATAATAAATTAGTTGATTTTATGAAAGAACAATACTGGACTCGAGGCTTTACCGAAGTAATTAGTCCTAATTTATATAATTCCAAATTATGGGAAACGAGTGGTCATTGGGAGCATTATAAGGAAAATATGTTTCAAACCGAAATTGAAAAGTGCAAGTTTGCAATGAAACCAATGAATTGTCCTGGTCATTGTTTAATGTTCGGATCGACTATAAGATCGTATAGAGATCTACCAATAAGATTAGCTGATTTCGGAGTTCTCCATCGCAATGAAGCGTCAGGTGCATTGACAGGACTCACTCGTGTTCGTCGGTTTCAACAAGATGATGCCCACATCTTTTGTCGTGAAGATCAGATTACAAAAGAAATTGAATCGTGTCTCGATTTTTTGGATTATACATATAGAGTTTTTGGGTTTGATTTCCAATTGAAATTATCAACGAGACCAGAGAAATTCCTCGGAGAAATTTCCATGTGGGATAAAGCTGAAGCTCAACTTACCGACGCTTTAAATAATTTCGGTAAAAAATGGGAGCTAAATCCGGCAGATGGAGCATTTTACGGACCTAAAATCGATATTACTATCACCGATGCTCTGAGACGTCATCACCAATGTGCAACTATTCAATTGGATTTCCAACTTCCAATAAGATTCTCCTTGGAATATATGACAGATTCTGCTGCTCAACGCGAAGGAGATTCGAAAATTACTCTGGCTCGTCCAGTAATAATCCATCGAGCTATTCTTGGATCAGTTGAGCGCATGTTTGCTATTTTGGCTGAAAATTACGGTGGTAAATGGCCTTTCTGGTTGAGTCCGTTTCAAGCTATCGTAATTCCATTCAATCCCTCGTGTGACGAATACGCCCTGTCGATACAGAAGGCTGTCCACGATGCCGGTTTCCATGTCGATATCGATTTGGACACTAAAAGCATTTTTAACAAGAAGATCTCAAAAGCTCAAGAAGCCCAATACAATTTCATGTTGGTCGTCGGTAAAAAGGAAGTCGAGAATAAAACGGTCAACATTAGAACGCGTGATAACAAAGTTCACGGCGAACGTTCGATCGAGAAAGTCATTGAGAGATTCCGGGAATTGGAGACGAGCCGTGCTTCTGATAACCAGTTTGAGTTTTAGTGAAAATTTTTTGGTTTAAACACGGATTCGATAAAAACGCGTTTAATTAACTTATTTTACATTTATTTATTATTAATTTTTCTGAGATTTGTTGTATTTTT
>CUFF.13500.0
GTGGCCATATAGTGAAATTTGTAGTATTGAGCCAGATAGTAAAAATCCAAAATCCAATAAATTTGTTTTGTGGCTTCGCGAAGCAGGAGATAAGAAAAAAAAAGATATGAGATTTTCATCAGATTTTAGAGTGAATATACTTGCCGAAGCAATGGATTACAGTAATTTATTTCAAGAAAAAACTCGTCCTAGATTGAAAGTGAATTCAAACAAATTCCGCTGGAATGAAAAATGTGTTCCAGTAATATTGGAAGTCAACAGTCATTGCGTTTCTCAAATTGACCCAAACACGAGCCGAGTGGTTTCTATGTATTATTATAAAGACATTGAAATGCTTGCAAAGGTAAGGACTAGAAAAATAAACCTTTTGTAAATAAGTGAATATGGTTTAAGATATCGGATCATAATCAGGGATTTGTCATCGCATGTAACGGATTCAGTCGCTTGGTTAGGAAATTATAACTAAAATATTTTATTTTCAAATACTATATTAGCACATATTTTATGCAAATAACAGGGATGAATTTATTCGAACAGTTGCCGAAGAGGCTTTTAATAAGATGGCAATATGCTTGCATGAAGCCAAAGAAGCCATATCAATGGATTATGTCTTGGAGCACAGAATGGGTAAATATAGTCAGGATGAGCATATTACTTCACACGCAGAATTTATGGTCCAGAAATTAGCAACTCACAGATATGGGCCAGATAATCCTGTACAGCGGATTCTCTGTCTAACAGAAACTTGTTTAGTGGAAAGAGATCCTGAAACATATATTTTAATAACTCTCCGACCACTATGTGAGATTTTTGCTCTGATTCGTGATCCACAAGAGCCCCAGAGATTCATAATTGAATATGTTCATGGTTTAAACAGAACTTATTTGTCCACTGACCGAGATTCATTATTGGCATCTTTACTTGATGGGGCACGTTCTAGTGGTAATCGAGATGTGTGCGTTAAAATGAAAAAGACAGATAGATGTTTAAGATTTGGACCTTTGATTGTACCAATGGAAGAAGAAGTAGAATCTCAGCATATGAAGATGCTCCAACAAACACCAGGAGGAATGGGTTTTAACGAAGCAGTTTTTAGATTCAATGCAAATGTTTCTTACAGTGGGCTTTTACACGCAGTTACTCAAGAAGTAACTTTCGTATACATTATAAAATCACTGACCAATTTTAATTAGGGTCTTTTTGCAGAAAATAAAGAAAAACTAATTAAAGGAGCTTTAAGTGCTTTAATAAATAGAGAAGGAAATCAAGAGGAGATATCAGCTCAAGATTTAGAAGCCCAATTTCATGCACTCAGACGACTTGTAGCATCGAAAGCAGGATTTCAAGCATTTACTCAACTTAATAGAATGCGGGAGACACTGGGTAGAAAAGTTGTTCTTGCACTTAGGCGTAATAATGAAGCCGTGACCCATGCGGCAATTGATACAATTAACGCACTAATTCAACCGATGCATGAAAATTATGATATCAGACAAGAACAACTAAATAAAGCCAGTATTATGTCAAGTTCCAAATTTTTACAAAATCTTCTAGACATGTTCTCATTGCATGTGGTAAGATTTTTCCAATTTTAAAATATAATTTCTTCACCTCTAATTACAGTTACGAGGCACCGGCGCTTTAGTTATCAGCGTTATGCTTGATTTTTTGACCTTTACGATTTGCCCACCCTATTGTGAAACATCCGATGGGGAGTATTTTGACAATTTACTGAAATTGGTTTCAGAACGAGGTCGAGTAATGTTTAAATTATTTCAGCACCCTAGTCTAGCTATTGTTAAAGGAGCCAGTCTAATTATGCAAGCATTGATAGATGAAGCTGATCCTTCGGTTGGTGAGTCTATGCAAACATTGGCTTTGGCCGAAGGAGCATTACCACAGCATTTACTTAATTCATGCTTTGCTCGCAATAACGATCAAAGGAGCCTTGCATTTAGACAATTAAATAGACAACTTTTGTCTCTTTGGGTAACAGGAAATGTATTAGCAAAAGAGTTATTAAAAAGAGTGTTGCCTCCTGGGCTTATTTTGTATCTGAATAGTACCGAAGATCCGCCTATATCAAATGTGGATTATTTGTTTGAAAGAGACAATATGGAATTAGCTCAGACTCATATGCAAGAAATACAGCGGAAAAATAAGGAAGCCTGGCGTATTGTTGAGAAGAAAATTGATAATCTCCTTATGCACTGGCGATCAAAAATTGGAATAAATATGAAGCCGGTAAAATTATTTAATACAACACAGAAAAATATATTCAATTAGATGAAAGATAAAGATGAGAAACCGGTTTGTTTGAGGAAAAGAAGAAAGAGAATCAAAGTTTTGGATAATTGGAGGATGTTTTTCTATCAATTTTATCAGGATCATGCTAAACCAAATCTGTTATGGAACATGAAGACTCGCGAAGAATTTAGAGATGCTTTAGAAAAAGAAATTACCGATTTTAAAAGAGAACGTGATTTTTGTGCTAATATAGAAATAAACGAAAAAACTACGGATCCTGATGCTGTTGATGAAAATTCTAGTGCGTCAAATGAGATAAATCTTGATTCAAATAAAAAGAAAATTCTTGATGATTTAATATCCCAGGCCGCAAAGGTCTCGTGGAATTACGTTGAATTCAAAATTATCTATCGATGCCTGGAAAATGAGATTAAAGTTGGTGATTATTATTTGCGGCTATTGTTAGAAGAAGATGAACGTGTTTCACGTATTATCCGCGAAAAGGAATATATTGCGTCACTGGAAAACCATTCTACCGTTGAAAATGGTCGTCACTTGAGTGATAGAACAAGCTTGAATGATCAGAATATCGAAAGCCAAAATGGTGCTGAATCCGATACGAAATCAGAAAATTCATTAAATAGCAAATTGGCTCCAAATGAAACAGAAGTTGGAGCGGTTGGAGGTGTCATAAAAATTCGCCAAAGCTACGAATTTTTTCATGATCTTTATCGTCGATTCCTTCAATATCATAAGCCAGAGATGAAATGCATGTGCCTCTATGCCATGTCGATTGTTTACGGAAGGTGCCACCAGGAAATCGGACCTGTAAATGATTGTGAATTATTCATTAGTCTCCTAGAACGGACTACCAATCAGTTGGAGCGTGATCGTTTATTGCTATTACTCGAAAAACTTATTATTAACAAGAATAATATAGAACTTATAATTGATGCTAATGGTATACGGGTTTTAGTGGACTTGATAACAATTGCGCATATGCATGTCAATCGTGCCCATATGCCTCAACAGTCAAACGTTATAGAAGCTGCCGGAGATGCCCAGAGCAAGCAGGATGATCATTATAAAGAATGGTTTTATCAAGAAAAAAACAAAGAACAAATTGGCCCTTTAAGCTTTAAAGAATTAATCAAATTACATGACGAAGGAACCATAAAACCTGATGTGAAAGTTTGGGCGCAGGGTTTAGATCAATGGCGTTCATTTGCCAGTGTTCCACAGATCAGGTGGTCCAATTCAAAACTATACACTGGGCAGGCTGTTTTTACATTTTCTGAAGTCGCTTCTAAGGCTCTATCTATTCTTGTCGGTATTTGTCGAGCTTATCCTAGTAAAGATCAACTTGGTGGTATTATTAGACCAATGCCTCGTTGCAAAAAACAAATTACTCAGCCTGTTTTATTAACACATATTGTGCAGTTGCTTTTGACATTCGATCCATTTCTGGTGGAGAAAATCGCTCTTCTTTTAAATATGGTTTTCGATGAAAATCCTTATCGGTCGAGACTTTATATTACTGGTGTATTTTACTTTATCCTCATGTATGTTGGTAGCAATGTATTGAGCATTGCTGAATTCCTCAAAATTACTCACATGTTTCAAGCGTTTAGGAATGATGAGTCTAACAAAGAATCCAATATCGTTTCTCGTTCGATTATGGGAAATATTTTACCCGAGGCAATGATTTGTTTCCTTGAAAACCATCCTTCAGAACAATTTGCTCAGATATATCTCGGAGATTATGACACTCCAGAAACAATATGGAATAGTGAAATGAGGTATTGAATGCTTTTTATTTCAATCTATTATTTCCTTCAGACGATTCATGATAGAAAAGATCGCTTGCCATTTAATGGAGTTTACTCCTAGGCTCCCATCAAATAATAGAGCTACTTATCAGTATTTGGCAATTCCTATTATTAGTTATCCTCAACTAGAGAATGAGCTGTTTTGCGGAAGCTATTATTTGCGCCATTTGTGTGATACCGTCAGATTTCCAGATTGGCCAATCAGATCACCGGTGTCCTTGCTTCGAGATATTTTACAAGCTTGGAAAAATGAAATTGAGAAAAAGCCACCGTCAATGTCAGTTAAGGAAGCTTACGAAGTTTTGAAATTGAAATTTAATGAAAACCTTTCGAGTGATCAAACCAGTAGAACTCAAGAGGAAAGTCTTATCAGAAAAGCTTACTTCCAATTATCCATGAAATATCATCCTGACAGAAATCCGGATGGCAGGGAACAATTTGAGAAGATTAATACAGCTTATCAATTTTTGTGTAATCGTGCTAAATTGTGGTCGGGACCCGATCCAAAAAATATTTATTTATTGTTGAAATCACAGAGTATTTTATTTCAGAGGTGTAGAAAAGAAATTGAGGTTCACAAGTATTCTGGCTATCCCATGCTAATAAAAACAATCCTAAGCGAAACAGAAGATGAACAACTTTTTCAAAAGGAAACTCCTTTATTGGGCGTTTGTGCTGAGTTAGCTTATCACACAGTAAATGTCAGTGCTCTGAATGCTGAAGAATTGCGAAGGCAAGATGGAATTCAGGCGTTACAAGCTGCTTTCAGTCGGTGTGTAACTATAATTACAGCAAGTAGTACTTCGTCGGATTTTTCTGTTCGTGTCTGTGGATATATCACCATTTTCTTTTCTGTTGCTGCCCAATTTGAGGCCTGTCGACAACGTATTCAAGAAATTCCCCAGATTGGCAGAGATTTAATTCGTTTATTATATTTCAAGAATCTACCACAATTATCTAGTTTAGTTTGTCGTTGCGTTGCCGATCTGTCTTGTGATATCTGGCTTCAGACAAGCATGTTTGAAAACGGTGCTATTTATCACTTACTTCCGTATGTTTTTCAGTTTGACTACACACTGGAAGAAGGAGGTGTAGCACGTTCCGAAGAAAATCATAAACAAGTTGGACCGTTTTTTTCTCTAAATATATTTATTGAGTAACTTAAACAGGAAATACTTAATAGATTAGCTTTATTAGCAATGCTTGCCATTACAAGACTTGCAGGATCAGTTAATGAAGAAAATCAGCCCAATCATCTTCTTTCGCCAGAAAATAAACATGTCAGACAATGCTTGGTTGCTATGTTAACTCCTTATATTCAAAGAAAAATTGCAGAATTTAAAGGAGATCTAACCAGTATTAAAGTTATTCTAAAACTACTCACATCAAACTCTGAAACTCCATATTTATTTTGGGATAACCGAACCAGATCAGAATTGAAAAAATATCTAGAATCACAACAAGAGAGCTTAATTAAAACGGTAATTCTAGCAATTATTCACTCATTTTATATATTAATTTCATTAACAGAGCGAATGTGACCATCATTTTGGGGCAGAATTCAAATTTTCTCTCTATCAAAAAGAACTGATTATCGGTGAAGTATTTATTCGGCTTTACAATGAACAAAAGGGTTTCGTCCTCGAGAATCCAAGAAGTTTTACAATAGATTTATTGTTATTTCTCAAATCCGAAGTTGAGTACATGGACGCATCTGTCGGCACGAATCAACTTACCAAACCAACATTATTGACATCTTCAAATGGTACTGTAACAGTTAATAACGAAGTTCTTAAAAGGTCTCAAAAGATCCAATCAGCTCTTGCAGCCTTAGTCAATGTTATCGTTACGAATCCAGAAATTAATATACAATTAATTGGACATTTTAAAATGCTCTTTTCCCTTATGACTTACCGTCTTTTCCCCGCAATTCAAGAAGCAGCGGTTGAGGTAGTGAAGTCGGTTACATCCAGTGAAGAATGCCTCGAAGACATTGGTGCTTCTAATGTCCTTGTTCATCTGGTACGCCTTCTGGAAAGTCTACAAAGCAGTAATCGACAAAATTTTATTTAAAAACGAATTCAATAAAATTTTAGATCCAATATTAATTCTCGACACGATTTCACGAGTCTGTTCGGTTACAAGTCTTCTAAAAGAACTCGTTTATAGAGGTTGTCTTATTTACACATTGGGTGTACTCTGCTCTTCAAATAAATCAAATGTGAAAATTGTTGCAGCTGGACTTCTGGGGAAAATGATGACCGACAAGTTAGTTGGAAACAGGATTCGAGCAATTCTTCTTCAGTTTCTCCCATTAATATTTTTGGACTCAATGAAAGATAACCCGGAAACATTTGTCCATCTTTATGACGATCGACATGAAAATCCTGAACTCATTTGGAATGAAGATACTAGGAAATGTCTATCTACAGTTGTTTTTGAAAAAAAATCTGGGTATTTCGAAGAACAAGAAAAAGATTTAAATAAGAAATGGAGTGTTCCTGATGATTTCCGTGTACCATATGAATCTATTATTAACATCGGTCTCAGTGTAGGTGGGGTTTATCTTCATCTCTATGTTTCAAGTCCTGGTTGGGCTCTCAGAAATCCCGATGAATTTTGCAATCAATTATTTTCCAAGTGGTTTGAGATAATACAAAAATCATCAAATTCCACATCAGTCGCTCATGAACACCTTGAACTGACAACTGATGCGCTAGCTAATCTATTGAATTCCCATTCCGGTCTTCTTGATAGGCTACCCAAAAAGGGATATGTTCATAAAGTCTTTCAAATGCTCAATGATAATTCTACCAGTGAACCCATTTTGAAAGCCGGTCTTCTAATAGCCTATCAAATGTCCAACAGCAAGCTATGTGTGGCAACAATGGCAACTATTGAAACTATACGCCCTTTGATGTTGGCAATGAAAGTTAGACAAGATCAATTGGGTTTAGCTGGGGAAACTTTGTTCCGTTTATTTCAATCGGGTACCGACGAATTGATTGCACAAGTATTCCCAAAATATATAATTTTTCTATCATAACAATTTCTAAATTAGGCCATAAAAATGAAATTAGTCGAATATGTTCTTGGTTTGTTGGAAGCAGGTTTGGTAAATGTGAAAGATCCTGGTCAAGTGAAAGCCTATTTTGTTAAAGCTCTGAAGGCAATGCAAAGGAGCCCTACATTTGGCGCACAGGTAACCACACTTCTAGAAAATAGTTCAATTTGGTCTCAATTTAAAGATCAAAGTCATGATCTCTATTTGACAAACACGCCCCAAGTTGCTGGCTATTTAACAGGGAGATCTGTCGAAACGGCTGGCTATCTTACTTCTTTTGCTCAAAATACTCCAAATAAACCATTTTAAATTGACATTTGACTTACAATGAACTATTACTGACAACATATGTCCTTTATTATTATCCTTTGATGTTAATTGAAATTTGTTGACTTACTTCTATTTTCCATGTGTAAATGAGTATATTTATTTGTTATTTGACTTGAATTCAAATATTTTCCGCAGCCACTGCTG
>CUFF.13562.0
GTAACCATATTAAACTAATTTGTAAACATATTTGTAAACAATTAAGTTTACTAACAAACTTTGTAAATACATTATAAACAAATACATGATATATTTTTTCTGAAAATGTCTGGGGATTATTACGACGATTCCCTTGATTCTGATAACAATTTACCTCAATATGCTCGTATTACTTTTTTCGGGCAAGTTCCATATATTATGCAAAAAGAACGAGTTATTATTGGTCGTAATAGTGCTGCTGGATCTGTAGACATTGATGTTGGTGCTGTAACTTTTGTTTCTCGAAAGCATCTAGAATTGACATATTCATATCAAAAGTTGAAAGTTAAGTGCCTTGGAAAAAATGGAATTTTTATCGATAATATTTTTAAATCTCATTCTTTTATTCCTTATGAATTACCATCCAAGTGTACTCTACGCTTTCCAAGTACCGATGTGCAATTCTGTGTCGAACAGTTAGTAGGGATAAAATCATCAGACAGAGGACGTTCTTATGGAAGGATGAAAAATTCTTTAAGGTATGTCACTGACAATGATGAGTCACCAGAATATAAACGTATGAAAATTCAATCACGAAGCGATCAAGATAGTGTTTCGAATGATAATCAAGAAGGAGCATTTAATAGTTTGAGAGAGGTGATATGTAATCTGAGTGATGAGGTTGAGGAATATATTCACAATGAAGATGATGATAATCATAAAATTAATGCGTCTGAATGTGATGGACTGATGAACGATACTAATGAAGAAAACGAAGGAGTTTTGATTGATAATATTGGGGCCTATTCACTTGACACAAATGGGTCAATTACGACTTTAACCAAAGAATACACACTAGAAAACATGAAGTCAAATGACATGAATTCCACAAATATTTTGAGGGGAATTGATAATCAGTCAAATATTTCTAATAGAAATGTAGCCAAACTGTTTCTCAGTAATCTTCGTTGCTCAAATGAACAATATTATACCAATAATGGACAGGTTGTTTGGCAAACTTAATTGATTGATTAAAGAGTCTTCAGATAACTGTTTTGGATTCAGATGATCTTACTATCGAGCATGGATCGGACACTCAAAAACCTCCATATTCATACGCTCAATTAATAGTCCAAGCAGTTAGTACGGCTAGGGACCGGCAATTAACACTTAATGGCATTTACAATTACATCAGTAAAAACTATCCTTATTTTAAAGCTCACGATAAAGGCTGGCAAGATTCAGTTCGTCACAATCTATCTTTAAATCGGTACTTTATTAAAGTTCCAAGAGGTCAAGATGAACCGGGTAAAGGTTCATTTTGGCGAGTTGATCCAGCTTATGAAAACAAATTGATAGCCCAAGCATTTCGAAAAAGAAGATTACGCAATAATGCATCAGGTATCGTTAATGAAGATGGCTTAGTGTCTCAGGTCCTAAATGTATCGAATATTGATGCTAACAGCCAAGTTTCCAACGCTAAGGTATTTGGCATTAATAAATCTGGTCAAATTGCTAGTAGAACTCCAAATTTTGGAAATGTTATTACTCTGAAACGTGCATGTGATATCAATACACAAAACGGTGGCACAACATATGTGCTTAAGTAAGAATATGGGATTTATATTCAGGTTATGAATTACTTAAGTAGTTCATCTGCTCTTTCATCAAATAACGAACCTCAGAAATACATAGTTTCTAATCGTAATAATTCCAATTTTGAATCCCTTTCCAATATATCCTCCAATAAAACTGGTACAATTTTCAAGTGTCAGTCATCAAAAACAGTTTACCTTGATGGGAATAATATCAAAATATCAGGAACTTCGGGCGTAGTTTCTAAAAACCGAGGTTTACAAATCAGATCACAAGGAAATAATCCTGGAACACTTATTAGCCTAGGAGGCAAATTGTTTTCAACAGCAAATATCAAATCACTTCAAATTCAGCAGCAATCTCATCCCAGAATTCTAACATCTAATTCCTCATTTGATCCTTCTAATTCTAATAAAAGTTCAATTACCAATACAATCAATCCCAAAGGAAATAATTTCTATATAATCTCTCCTACTGGTATTAAAAATCAAAAGACGCTTACTTCATCATTTGATGACAACATTGTCCATAATTCTTTGCAATCTCCTATCACAATATCGAATTCAAATCGTCGTATCATCAATCTTCAGACACAAAGTCCAAACATAAGAAAAATTGATTTATCAAATGGTTCTATGGACAAAGAAACCGATCTGAAAAGTCCTATTATACTGAAAAAGGTTAAAATAAACAATAATTTTCTCACGTTGAAATCGGAACCAAAAATCAATAACATCCGCCAAAATCAAGATTCCGTTAATGGCGATGTGAATATGAGATATTCTATCCAAAGCTGCGATAAAAACTTTAATGATAATCTTTCCGACGAAGACATCAAATTACAAGACGAGTCAGATAGTCAGGTTTTTATATCCGATCGTGACATTGACAATTCTGAAATGGATCACTTTTTGATATCACACTCTGACCCCTCTGTATCAGGTCTCCCGCTCCAGGAACACAGTGAGCCGGGATCTTCGCCAGATTTGTACAAACATGATGATGATATGTGGCCAGAAGATGAAGTTCACAAAATGGAGTCCTTGAAGTATAGTATGCACGACGGTATTGTCGATACTGAGTGTGATTGATAT
>CUFF.13580.0
GATTACAGTCATTTATTTCAAGAAAAACTCGAAGTAGAATGGCGTCACGCTTTGTTGGTAGGATAGCCTGGTGTTACTATCGTTGGCATGACGTCTCCTCACTCAGTTCTTCAGAACGTAATCGATGATCATGCTTCCTCAGCATTGGGCCGGACAGGGGCTGAAATTACCGATCAGGAATATACTGGAATTCGACAAGCGTAACGTGAAATTATCTAGAGGATATTAATATACGATCCTGATGTTCTTCCTTGTGGATGAGCTAATGACTTGCATGCGTGTAGATTCCTTAATATAATTACAAACTATCCACTCATTGTCGTTTCGTGATGATTGGATTTTTTGGGTGAAGATTTGTCATCGAATTTAGGATGGATGGTATGGGGCTGGCTTATTTTATGTCGATGTTCGGATGTCGATTGGTTGAGTGGTTAGCGGGTTACAGTATTAGTTTAATAAATTTTTTA
>CUFF.13691.0
TCTGAATTTCAGTGACAATTTCACAAACCTAACGCGCTACATTGATCTCAGTTTCTAGGGGACAGCTGTCGGTGAAAGAAGAAAATTGCTCCATGGTTTTTCCCAGTTTTCGGGCCTGATTTTATCAACAAACATTTTCAAACG
>CUFF.13770.0
[truncated: 18,071,521 more chars]
