# Supplementary material for: Transcriptome Analysis Reveals Strain-Specific and Conserved Stemness Genes in Schmidtea mediterranea
Source: PLoS One. 2012 Apr 4;7(4):e34447. doi: 10.1371/journal.pone.0034447 (PMC3319590; doi:10.1371/journal.pone.0034447)
Supplement: Dataset S3 — Excel spreadsheet of S. mediterranea homologs. Homologous protein sequences were identified using BLASTP against the RefProt database. Best hits were selected by choosing the alignment with the lowest scoring e-value using an e-value threshold of ≤1e−10 (if the lowest scoring e-value is the same for multiple species, then multiple hits are shown). (XLS) [file pone.0034447.s003.xls]

## Sheet: SmedTranscriptome_Homologs.txt
Transcript Id	Alignment Length (aa)	Alignment Length (bp)	E-value	Percent Id	RefProt Id	Protein Name	Species
CUFF.668015.0	110	330	3e-13	41.82	NP_001126417.1	1-acyl-sn-glycerol-3-phosphate_acyltransferase_delta	Pongo_abelii
CUFF.668015.0	110	330	3e-13	41.82	NP_064518.1	1-acyl-sn-glycerol-3-phosphate_acyltransferase_delta	Homo_sapiens
CUFF.575308.0	110	330	3e-18	40	NP_001133610.1	1-acyl-sn-glycerol-3-phosphate_acyltransferase_gamma	Salmo_salar
CUFF.60287.0	235	705	6e-90	63.83	XP_002433805.1	1-acyl-sn-glycerol-3-phosphate_acyltransferase_zeta,_putative	Ixodes_scapularis
CUFF.257751.0	86	258	2e-21	50	XP_001849976.1	1-acylglycerol-3-phosphate_acyltransferase	Culex_quinquefasciatus
CUFF.394299.0	157	471	3e-20	35.03	XP_002431048.1	1-O-acylceramide_synthase_precursor,_putative	Pediculus_humanus_corporis
CUFF.226132.0	228	684	2e-72	58.33	XP_002423057.1	1,4-alpha-glucan_branching_enzyme,_putative	Pediculus_humanus_corporis
CUFF.117315.0	816	2448	0	44.98	XP_001650884.1	2-oxoglutarate_dehydrogenase	Aedes_aegypti
CUFF.268766.0	235	705	2e-103	71.91	XP_002575821.1	2-oxoglutarate_dehydrogenase	Schistosoma_mansoni
CUFF.117315.0	817	2451	0	42.84	XP_001867443.1	2-oxoglutarate_dehydrogenase_E1_component	Culex_quinquefasciatus
CUFF.117315.0	864	2592	0	45.37	XP_002427370.1	2-oxoglutarate_dehydrogenase,_putative	Pediculus_humanus_corporis
CUFF.117315.0	830	2490	0	42.77	XP_002411924.1	2-oxoglutarate_dehydrogenase,_putative	Ixodes_scapularis
CUFF.192870.0	351	1053	0	90.03	XP_001649429.1	26S_protease_regulatory_subunit	Aedes_aegypti
CUFF.247349.0	353	1059	0	93.48	XP_002580361.1	26S_protease_regulatory_subunit	Schistosoma_mansoni
CUFF.247349.0	353	1059	0	90.65	XP_001655853.1	26S_protease_regulatory_subunit	Aedes_aegypti
CUFF.247349.0	353	1059	0	90.93	XP_001861875.1	26S_protease_regulatory_subunit_4	Culex_quinquefasciatus
CUFF.247349.0	353	1059	0	88.95	NP_032973.1	26S_protease_regulatory_subunit_4	Mus_musculus
CUFF.247349.0	353	1059	0	88.67	NP_990289.1	26S_protease_regulatory_subunit_4	Gallus_gallus
CUFF.192870.0	351	1053	0	90.03	XP_001870728.1	26S_protease_regulatory_subunit_8	Culex_quinquefasciatus
CUFF.192870.0	337	1011	0	89.91	NP_032976.1	26S_protease_regulatory_subunit_8	Mus_musculus
CUFF.251979.0	195	585	5e-103	89.74	XP_002573178.1	26S_protease_regulatory_subunit_S10b	Schistosoma_mansoni
CUFF.192870.0	351	1053	0	89.46	XP_002423806.1	26S_protease_regulatory_subunit,_putative	Pediculus_humanus_corporis
CUFF.247349.0	353	1059	0	89.8	XP_002431748.1	26S_protease_regulatory_subunit,_putative	Pediculus_humanus_corporis
CUFF.26376.0	168	504	3e-40	48.81	XP_002406220.1	26S_proteasome_regulatory_complex,_subunit_RPN7/PSMD6,_putative	Ixodes_scapularis
CUFF.212038.0	395	1185	3e-138	60.51	XP_002577440.1	26S_proteasome_subunit_S9	Schistosoma_mansoni
CUFF.368954.0	104	312	5e-23	51.92	XP_002572815.1	28S_ribosomal_protein_S11	Schistosoma_mansoni
CUFF.208753.0	122	366	2e-20	44.26	XP_002575709.1	28S_ribosomal_protein_S5	Schistosoma_mansoni
CUFF.509757.0	78	234	1e-19	52.56	NP_001134951.1	3-hydroxyanthranilate_3,4-dioxygenase	Salmo_salar
CUFF.187742.0	144	432	4e-24	42.36	NP_001082978.1	3-hydroxybutyrate_dehydrogenase,_type_1	Danio_rerio
CUFF.42738.0	598	1794	0	55.18	YP_875020.1	3-isopropylmalate_isomerase/aconitase_A	Cenarchaeum_symbiosum_A
CUFF.311541.0	216	648	2e-43	45.37	XP_002574996.1	3-keto-dihydrosphingosine_reductase	Schistosoma_mansoni
CUFF.558926.0	100	300	1e-28	57	XP_002421745.1	3'->5'_exonuclease_and_endonuclease,_putative	Candida_dubliniensis_CD36
CUFF.508043.0	595	1785	0	62.52	NP_001122171.1	3'-phosphoadenosine_5'-phosphosulfate_synthase_1	Danio_rerio
CUFF.508043.0	598	1794	0	61.04	NP_001090085.1	3'-phosphoadenosine_5'-phosphosulfate_synthase_1	Xenopus_laevis
CUFF.508043.0	595	1785	0	61.18	NP_001006743.1	3'-phosphoadenosine_5'-phosphosulfate_synthase_1	Xenopus_(Silurana)_tropicalis
CUFF.508043.0	595	1785	0	56.64	NP_001099941.1	3'-phosphoadenosine_5'-phosphosulfate_synthase_1	Rattus_norvegicus
CUFF.508043.0	595	1785	0	63.36	NP_997727.1	3'-phosphoadenosine_5'-phosphosulfate_synthase_2	Danio_rerio
CUFF.508043.0	599	1797	0	62.77	NP_001069543.1	3'-phosphoadenosine_5'-phosphosulfate_synthase_2	Bos_taurus
CUFF.508043.0	601	1803	0	62.06	NP_001099845.2	3'-phosphoadenosine_5'-phosphosulfate_synthase_2	Rattus_norvegicus
CUFF.508043.0	606	1818	0	61.55	NP_035994.2	3'-phosphoadenosine_5'-phosphosulfate_synthase_2	Mus_musculus
CUFF.508043.0	606	1818	0	61.22	NP_001083408.1	3'-phosphoadenosine_5'-phosphosulfate_synthase_2	Xenopus_laevis
CUFF.508043.0	650	1950	0	53.85	XP_001899251.1	3'-phosphoadenosine_5'-phosphosulfate_synthase_2	Brugia_malayi
CUFF.508043.0	600	1800	0	62.5	NP_001071235.1	3'-phosphoadenosine_5'-phosphosulfate_synthase-like	Danio_rerio
CUFF.508043.0	624	1872	0	54.01	NP_501857.1	3'-Phosphoadenosine_5'-Phosphosulfate_Synthetase_family_member_(pps-1)	Caenorhabditis_elegans
CUFF.240645.0	258	774	2e-51	45.74	XP_002574499.1	39S_ribosomal_protein_L19	Schistosoma_mansoni
CUFF.470563.0	79	237	1e-18	55.7	XP_001656148.1	4-aminobutyrate_aminotransferase	Aedes_aegypti
CUFF.666859.0	81	243	4e-19	56.79	XP_001896871.1	4-aminobutyrate_aminotransferase,_mitochondrial_precursor,_putative	Brugia_malayi
CUFF.482755.0	82	246	5e-25	68.29	XP_002403366.1	4-hydroxyphenylpyruvate_dioxygenase,_putative	Ixodes_scapularis
CUFF.280591.0	72	216	2e-12	48.61	XP_002577306.1	40S_ribosomal_protein_S12	Schistosoma_mansoni
CUFF.388629.0	141	423	4e-64	85.11	XP_002576674.1	40S_ribosomal_protein_S14	Schistosoma_mansoni
CUFF.423976.0	128	384	1e-57	80.47	XP_002580308.1	40S_ribosomal_protein_S5	Schistosoma_mansoni
CUFF.125272.0	336	1008	1e-134	66.67	XP_002575848.1	5-aminolevulinic_acid_synthase	Schistosoma_mansoni
CUFF.378088.1	118	354	4e-24	46.61	XP_001844013.1	5-formyltetrahydrofolate_cyclo-ligase	Culex_quinquefasciatus
CUFF.112865.0	889	2667	0	51.52	XP_751307.1	5-oxo-L-prolinase	Aspergillus_fumigatus_Af293
CUFF.112865.0	912	2736	0	51.64	XP_002478734.1	5-oxo-L-prolinase,_putative	Talaromyces_stipitatus_ATCC_10500
CUFF.112865.0	909	2727	0	51.05	XP_002146433.1	5-oxo-L-prolinase,_putative	Penicillium_marneffei_ATCC_18224
CUFF.112865.0	895	2685	0	51.17	XP_002385036.1	5-oxo-L-prolinase,_putative	Aspergillus_flavus_NRRL3357
CUFF.112865.0	895	2685	0	51.06	XP_001268465.1	5-oxo-L-prolinase,_putative	Aspergillus_clavatus_NRRL_1
CUFF.112865.0	889	2667	0	51.52	XP_001258562.1	5-oxo-L-prolinase,_putative	Neosartorya_fischeri_NRRL_181
CUFF.112865.0	896	2688	0	46.43	XP_002418253.1	5-oxo-l-prolinase,_putative;_5-opase,_putative;_5-oxoprolinase,_putative;_pyroglutamase,_putative	Candida_dubliniensis_CD36
CUFF.112865.0	873	2619	0	57.39	NP_446356.1	5-oxoprolinase	Rattus_norvegicus
CUFF.112865.0	875	2625	0	57.83	NP_694762.1	5-oxoprolinase	Mus_musculus
CUFF.112865.0	875	2625	0	56.69	NP_001001173.1	5-oxoprolinase	Bos_taurus
CUFF.112865.0	893	2679	0	54.31	XP_639951.2	5-oxoprolinase	Dictyostelium_discoideum_AX4
CUFF.112865.0	898	2694	0	52.56	XP_002629173.1	5-oxoprolinase	Ajellomyces_dermatitidis_SLH14081
CUFF.112865.0	907	2721	0	52.04	XP_002541380.1	5-oxoprolinase	Uncinocarpus_reesii_1704
CUFF.112865.0	912	2736	0	50.55	XP_001941842.1	5-oxoprolinase	Pyrenophora_tritici-repentis_Pt-1C-BFP
CUFF.112865.0	911	2733	0	51.37	XP_002624947.1	5-oxoprolinase	Ajellomyces_dermatitidis_SLH14081
CUFF.112865.0	911	2733	0	49.07	XP_001210988.1	5-oxoprolinase	Aspergillus_terreus_NIH2624
CUFF.112865.0	903	2709	0	51.5	XP_002287559.1	5-oxoprolinase	Thalassiosira_pseudonana_CCMP1335
CUFF.112865.0	892	2676	0	50	XP_001211027.1	5-oxoprolinase	Aspergillus_terreus_NIH2624
CUFF.112865.0	891	2673	0	48.04	XP_001382336.2	5-oxoprolinase	Pichia_stipitis_CBS_6054
CUFF.112865.0	914	2742	0	46.61	XP_958668.2	5-oxoprolinase	Neurospora_crassa_OR74A
CUFF.112865.0	885	2655	0	46.21	XP_001382968.2	5-oxoprolinase	Pichia_stipitis_CBS_6054
CUFF.112865.0	902	2706	0	45.23	XP_001682510.1	5-oxoprolinase	Leishmania_major_strain_Friedlin
CUFF.112865.0	901	2703	0	44.73	XP_001464919.1	5-oxoprolinase	Leishmania_infantum_JPCM5
CUFF.112865.0	885	2655	0	46.44	XP_001386818.1	5-oxoprolinase	Pichia_stipitis_CBS_6054
CUFF.112865.0	905	2715	0	43.98	XP_809570.1	5-oxoprolinase	Trypanosoma_cruzi_strain_CL_Brener
CUFF.112865.0	877	2631	0	41.05	ZP_01548323.1	5-oxoprolinase	Stappia_aggregata_IAM_12614
CUFF.112865.0	872	2616	0	42.43	ZP_04682419.1	5-oxoprolinase	Ochrobactrum_intermedium_LMG_3301
CUFF.112865.0	873	2619	0	39.29	ZP_03570399.1	5-oxoprolinase	Burkholderia_multivorans_CGD2M
CUFF.112865.0	875	2625	0	39.89	YP_001630850.1	5-oxoprolinase	Bordetella_petrii_DSM_12804
CUFF.112865.0	873	2619	0	39.29	ZP_03583749.1	5-oxoprolinase	Burkholderia_multivorans_CGD1
CUFF.112865.0	876	2628	0	39.27	ZP_04948269.1	5-oxoprolinase	Burkholderia_dolosa_AUO158
CUFF.112865.0	872	2616	0	41.97	ZP_05182155.1	5-oxoprolinase	Brucella_sp._83/13
CUFF.112865.0	872	2616	0	42.09	ZP_06098096.1	5-oxoprolinase	Brucella_sp._83/13
CUFF.112865.0	872	2616	0	41.74	ZP_05930409.1	5-oxoprolinase	Brucella_abortus_bv._3_str._Tulya
CUFF.112865.0	878	2634	0	59.79	NP_001072883.1	5-oxoprolinase_(ATP-hydrolysing)	Xenopus_(Silurana)_tropicalis
CUFF.112865.0	872	2616	0	49.2	ZP_01313801.1	5-oxoprolinase_(ATP-hydrolyzing)	Desulfuromonas_acetoxidans_DSM_684
CUFF.112865.0	875	2625	0	46.63	YP_001358176.1	5-oxoprolinase_(ATP-hydrolyzing)	Sulfurovum_sp._NBC37-1
CUFF.112865.0	875	2625	0	41.37	YP_997661.1	5-oxoprolinase_(ATP-hydrolyzing)	Verminephrobacter_eiseniae_EF01-2
CUFF.112865.0	874	2622	0	40.96	ZP_01036574.1	5-oxoprolinase_(ATP-hydrolyzing)	Roseovarius_sp._217
CUFF.112865.0	873	2619	0	39.29	YP_001585085.1	5-oxoprolinase_(ATP-hydrolyzing)	Burkholderia_multivorans_ATCC_17616
CUFF.112865.0	874	2622	0	41.76	YP_566792.1	5-oxoprolinase_(ATP-hydrolyzing)	Methanococcoides_burtonii_DSM_6242
CUFF.112865.0	874	2622	0	41.76	YP_002278072.1	5-oxoprolinase_(ATP-hydrolyzing)	Rhizobium_leguminosarum_bv._trifolii_WSM2304
CUFF.112865.0	874	2622	0	53.43	XP_002527743.1	5-oxoprolinase,_putative	Ricinus_communis
CUFF.112865.0	895	2685	0	50.73	XP_002483159.1	5-oxoprolinase,_putative	Talaromyces_stipitatus_ATCC_10500
CUFF.112865.0	895	2685	0	50.61	XP_002150920.1	5-oxoprolinase,_putative	Penicillium_marneffei_ATCC_18224
CUFF.112865.0	891	2673	0	49.38	XP_002482587.1	5-oxoprolinase,_putative	Talaromyces_stipitatus_ATCC_10500
CUFF.112865.0	891	2673	0	49.38	XP_002148328.1	5-oxoprolinase,_putative	Penicillium_marneffei_ATCC_18224
CUFF.112865.0	887	2661	0	48.48	XP_002149641.1	5-oxoprolinase,_putative	Penicillium_marneffei_ATCC_18224
CUFF.112865.0	888	2664	0	47.3	XP_002372174.1	5-oxoprolinase,_putative	Aspergillus_flavus_NRRL3357
CUFF.112865.0	892	2676	0	47.2	XP_002385061.1	5-oxoprolinase,_putative	Aspergillus_flavus_NRRL3357
CUFF.112865.0	897	2691	0	44.26	XP_002484248.1	5-oxoprolinase,_putative	Talaromyces_stipitatus_ATCC_10500
CUFF.354254.0	436	1308	3e-145	55.73	NP_001096464.1	5,10-methylenetetrahydrofolate_reductase_(NADPH)	Xenopus_(Silurana)_tropicalis
CUFF.551720.0	826	2478	0	43.7	XP_001268883.1	5'->3'_exoribonculease__Dhp1	Aspergillus_clavatus_NRRL_1
CUFF.551720.0	818	2454	0	44.01	XP_002146147.1	5'->3'_exoribonculease__Dhp1	Penicillium_marneffei_ATCC_18224
CUFF.551720.0	786	2358	0	45.04	XP_002478441.1	5'->3'_exoribonculease__Dhp1	Talaromyces_stipitatus_ATCC_10500
CUFF.551720.0	808	2424	0	53.96	XP_002414458.1	5'->3'_exoribonuclease,_putative	Ixodes_scapularis
CUFF.551720.0	843	2529	0	43.89	XP_002510514.1	5'->3'_exoribonuclease,_putative	Ricinus_communis
CUFF.551720.0	971	2913	0	52.94	XP_002573502.1	5'-3'_exoribonuclease	Schistosoma_mansoni
CUFF.112512.1	925	2775	7e-133	33.3	XP_001849256.1	5'-3'_exoribonuclease_1	Culex_quinquefasciatus
CUFF.112512.2	925	2775	7e-133	33.3	XP_001849256.1	5'-3'_exoribonuclease_1	Culex_quinquefasciatus
CUFF.551720.0	801	2403	0	54.81	NP_036047.2	5'-3'_exoribonuclease_2	Mus_musculus
CUFF.551720.0	811	2433	0	53.51	NP_001026204.1	5'-3'_exoribonuclease_2	Gallus_gallus
CUFF.551720.0	796	2388	0	54.4	NP_001126942.1	5'-3'_exoribonuclease_2	Pongo_abelii
CUFF.551720.0	800	2400	0	54.37	NP_036387.2	5'-3'_exoribonuclease_2	Homo_sapiens
CUFF.551720.0	825	2475	0	53.33	XP_001901438.1	5'-3'_exoribonuclease_2	Brugia_malayi
CUFF.551720.0	917	2751	0	42.31	XP_002582445.1	5'-3'_exoribonuclease_2	Uncinocarpus_reesii_1704
CUFF.551720.0	830	2490	0	44.22	XP_002626821.1	5'-3'_exoribonuclease_2	Ajellomyces_dermatitidis_SLH14081
CUFF.551720.0	879	2637	0	43.46	XP_001931847.1	5'-3'_exoribonuclease_2	Pyrenophora_tritici-repentis_Pt-1C-BFP
CUFF.551720.0	878	2634	0	51.03	XP_002426492.1	5'-3'_exoribonuclease,_putative	Pediculus_humanus_corporis
CUFF.551720.0	786	2358	0	53.18	XP_001664171.1	5'-3'_exoribonuclease,_putative	Aedes_aegypti
CUFF.461536.0	372	1116	1e-18	25.54	NP_777011.2	5'-AMP-activated_protein_kinase_subunit_gamma-1	Bos_taurus
CUFF.467151.0	128	384	1e-40	57.03	NP_001011495.1	5'-methylthioadenosine_phosphorylase	Xenopus_(Silurana)_tropicalis
CUFF.467151.0	119	357	1e-40	58.82	NP_956848.1	5'-methylthioadenosine_phosphorylase	Danio_rerio
CUFF.187463.0	153	459	3e-42	52.29	XP_002572311.1	5'-nucleotidase_domain-containing_proteinical_protein	Schistosoma_mansoni
CUFF.187463.1	153	459	3e-42	52.29	XP_002572311.1	5'-nucleotidase_domain-containing_proteinical_protein	Schistosoma_mansoni
CUFF.477837.0	256	768	4e-37	32.03	XP_002571665.1	50S_ribosomal_protein_L1	Schistosoma_mansoni
CUFF.145180.0	213	639	2e-47	43.66	XP_002579802.1	50S_ribosomal_protein_L3	Schistosoma_mansoni
CUFF.118919.0	101	303	2e-36	72.28	NP_998831.1	6-phosphofructo-2-kinase/fructose-2,6-biphosphatase_4	Xenopus_(Silurana)_tropicalis
CUFF.290814.0	109	327	6e-22	47.71	XP_002575707.1	6-phosphofructokinase	Schistosoma_mansoni
CUFF.290814.0	109	327	6e-22	47.71	XP_002575706.1	6-phosphofructokinase	Schistosoma_mansoni
CUFF.458656.0	270	810	7e-92	59.63	XP_002575707.1	6-phosphofructokinase	Schistosoma_mansoni
CUFF.531374.0	138	414	4e-54	74.64	XP_002575707.1	6-phosphofructokinase	Schistosoma_mansoni
CUFF.531374.0	138	414	4e-54	74.64	XP_002575706.1	6-phosphofructokinase	Schistosoma_mansoni
CUFF.538112.0	239	717	4e-90	65.27	XP_002575707.1	6-phosphofructokinase	Schistosoma_mansoni
CUFF.9282.0	80	240	3e-22	65	NP_001040525.1	6-phosphogluconate_dehydrogenase	Bombyx_mori
CUFF.91216.0	188	564	5e-50	51.06	NP_001133362.1	60_kDa_lysophospholipase	Salmo_salar
CUFF.511225.0	448	1344	3e-31	25.67	XP_002413054.1	65-kDa_macrophage_protein,_putative	Ixodes_scapularis
CUFF.152371.0	470	1410	0	69.79	NP_005338.1	78_kDa_glucose-regulated_protein	Homo_sapiens
CUFF.152371.0	470	1410	0	69.79	XP_001845218.1	78_kDa_glucose-regulated_protein	Culex_quinquefasciatus
CUFF.152371.0	444	1332	0	71.17	NP_001135114.1	78_kDa_glucose-regulated_protein	Salmo_salar
CUFF.152371.0	469	1407	0	69.72	NP_990822.1	78_kDa_glucose-regulated_protein_precursor	Gallus_gallus
CUFF.152371.0	470	1410	0	69.79	NP_071705.3	78_kDa_glucose-regulated_protein_precursor	Mus_musculus
CUFF.152371.0	463	1389	0	70.19	NP_001068616.1	78_kDa_glucose-regulated_protein_precursor	Bos_taurus
CUFF.152371.0	470	1410	0	69.57	NP_037215.1	78_kDa_glucose-regulated_protein_precursor	Rattus_norvegicus
CUFF.152371.0	470	1410	0	69.79	NP_001126927.1	78_kDa_glucose-regulated_protein_precursor	Pongo_abelii
CUFF.152371.0	458	1374	0	70.09	NP_001081462.1	78_kDa_glucose-regulated_protein_precursor	Xenopus_laevis
CUFF.679913.0	68	204	7e-15	48.53	XP_001849047.1	85_kda_calcium-independent_phospholipase_A2	Culex_quinquefasciatus
CUFF.679913.1	68	204	7e-15	48.53	XP_001849047.1	85_kda_calcium-independent_phospholipase_A2	Culex_quinquefasciatus
CUFF.433454.0	387	1161	7e-85	43.41	NP_001089130.1	a_disintegrin_and_metalloprotease_domain_17	Xenopus_laevis
CUFF.587439.0	104	312	7e-12	39.42	XP_001384792.2	AAA_ATPase	Pichia_stipitis_CBS_6054
CUFF.138192.0	541	1623	0	58.6	XP_001704687.1	AAA_family_ATPase	Giardia_lamblia_ATCC_50803
CUFF.257141.0	784	2352	0	50	XP_001704687.1	AAA_family_ATPase	Giardia_lamblia_ATCC_50803
CUFF.376316.0	190	570	2e-35	41.05	XP_002578317.1	AAA_family_ATPase	Schistosoma_mansoni
CUFF.138192.0	529	1587	0	75.99	NP_593287.2	AAA_family_ATPase_Cdc48	Schizosaccharomyces_pombe
CUFF.257141.0	749	2247	0	70.09	NP_593287.2	AAA_family_ATPase_Cdc48	Schizosaccharomyces_pombe
CUFF.257141.0	659	1977	0	51.44	ZP_04789406.1	AAA_family_ATPase,_CDC48_subfamily	Methanocaldococcus_infernus_ME
CUFF.257141.0	667	2001	0	51.42	YP_003128070.1	AAA_family_ATPase,_CDC48_subfamily	Methanocaldococcus_fervens_AG86
CUFF.257141.0	659	1977	0	51.75	YP_003247546.1	AAA_family_ATPase,_CDC48_subfamily	Methanocaldococcus_vulcanius_M7
CUFF.138192.0	528	1584	0	75.57	XP_001007447.1	AAA_family_ATPase,_CDC48_subfamily_protein	Tetrahymena_thermophila
CUFF.257141.0	721	2163	0	71.29	XP_001007447.1	AAA_family_ATPase,_CDC48_subfamily_protein	Tetrahymena_thermophila
CUFF.257141.0	717	2151	0	49.09	YP_919717.1	AAA_family_ATPase,_CDC48_subfamily_protein	Thermofilum_pendens_Hrk_5
CUFF.257141.0	723	2169	0	49.24	YP_920084.1	AAA_family_ATPase,_CDC48_subfamily_protein	Thermofilum_pendens_Hrk_5
CUFF.257141.0	718	2154	0	49.3	YP_001736637.1	AAA_family_ATPase,_CDC48_subfamily_protein	Candidatus_Korarchaeum_cryptofilum_OPF8
CUFF.257141.0	721	2163	0	47.57	YP_001325113.1	AAA_family_ATPase,_CDC48_subfamily_protein	Methanococcus_aeolicus_Nankai-3
CUFF.257141.0	727	2181	0	46.63	YP_001040728.1	AAA_family_ATPase,_CDC48_subfamily_protein	Staphylothermus_marinus_F1
CUFF.257141.0	725	2175	0	48.28	NP_558777.1	AAA_family_ATPase,_CDC48_subfamily_protein	Pyrobaculum_aerophilum_str._IM2
CUFF.257141.0	725	2175	0	48.14	YP_001056996.1	AAA_family_ATPase,_CDC48_subfamily_protein	Pyrobaculum_calidifontis_JCM_11548
CUFF.257141.0	742	2226	0	47.44	YP_001154541.1	AAA_family_ATPase,_CDC48_subfamily_protein	Pyrobaculum_arsenaticum_DSM_13514
CUFF.257141.0	732	2196	0	47.95	YP_001795344.1	AAA_family_ATPase,_CDC48_subfamily_protein	Thermoproteus_neutrophilus_V24Sta
CUFF.257141.0	732	2196	0	48.22	YP_930204.1	AAA_family_ATPase,_CDC48_subfamily_protein	Pyrobaculum_islandicum_DSM_4184
CUFF.257141.0	735	2205	0	45.99	NP_560542.1	AAA_family_ATPase,_CDC48_subfamily_protein	Pyrobaculum_aerophilum_str._IM2
CUFF.552199.0	133	399	3e-16	37.59	XP_001894780.1	AAR2_protein	Brugia_malayi
CUFF.13449.0	666	1998	0	61.56	XP_002088448.1	Aats-thr	Drosophila_yakuba
CUFF.30842.0	460	1380	5e-156	55.65	XP_002573574.1	ABC_transporter	Schistosoma_mansoni
CUFF.128376.0	232	696	2e-42	43.97	XP_002570047.1	ABC_transporter	Schistosoma_mansoni
CUFF.128376.1	232	696	2e-42	43.97	XP_002570047.1	ABC_transporter	Schistosoma_mansoni
CUFF.596664.1	138	414	1e-47	65.22	XP_002581328.1	ABC_transporter	Schistosoma_mansoni
CUFF.436350.0	2068	6204	0	30.32	XP_001901102.1	ABC_transporter_family_protein	Brugia_malayi
CUFF.602695.0	539	1617	0	61.97	XP_002331473.1	ABC_transporter_family_protein	Populus_trichocarpa
CUFF.602695.0	569	1707	0	59.75	XP_002314297.1	ABC_transporter_family_protein	Populus_trichocarpa
CUFF.602695.0	571	1713	0	62.17	NP_499779.1	ABC_transporter,_class_F_family_member_(abcf-2)	Caenorhabditis_elegans
CUFF.602695.0	636	1908	0	60.85	XP_002411282.1	ABC_transporter,_putative	Ixodes_scapularis
CUFF.68947.0	142	426	3e-33	48.59	NP_001017613.1	abhydrolase_domain_containing_4	Danio_rerio
CUFF.69032.0	217	651	8e-51	46.54	NP_001017613.1	abhydrolase_domain_containing_4	Danio_rerio
CUFF.342890.0	38	114	2e-11	76.32	NP_001094641.1	abl_interactor_2	Bos_taurus
CUFF.342890.0	38	114	2e-11	76.32	NP_001124937.1	abl_interactor_2	Pongo_abelii
CUFF.342890.0	38	114	2e-11	76.32	NP_005750.4	abl_interactor_2	Homo_sapiens
CUFF.522741.0	90	270	1e-11	41.11	NP_001124937.1	abl_interactor_2	Pongo_abelii
CUFF.342890.0	38	114	2e-11	76.32	NP_775166.1	abl-interactor_2	Rattus_norvegicus
CUFF.342890.0	38	114	2e-11	76.32	NP_001081060.1	abl-interactor_2	Xenopus_laevis
CUFF.342890.0	38	114	2e-11	76.32	NP_001016044.1	abl-interactor_2	Xenopus_(Silurana)_tropicalis
CUFF.342890.0	38	114	2e-11	76.32	NP_937760.1	abl-interactor_2	Mus_musculus
CUFF.470543.0	962	2886	0	38.46	NP_982835.1	ABL112Wp	Ashbya_gossypii_ATCC_10895
CUFF.256707.0	100	300	9e-25	51	XP_002429421.1	ablim,_putative	Pediculus_humanus_corporis
CUFF.13316.0	178	534	2e-49	55.06	NP_492552.1	abnormal_cell_LINeage_family_member_(lin-53)	Caenorhabditis_elegans
CUFF.171665.0	1741	5223	0	29.52	NP_492221.2	abnormal_CHEmotaxis_family_member_(che-3)	Caenorhabditis_elegans
CUFF.482503.0	68	204	7e-34	92.65	NP_001076658.1	abnormal_CHEmotaxis_family_member_(tax-6)	Caenorhabditis_elegans
CUFF.8066.0	818	2454	0	52.93	NP_982968.3	ABR022Cp	Ashbya_gossypii_ATCC_10895
CUFF.112865.0	885	2655	0	47.34	NP_983061.1	ABR114Cp	Ashbya_gossypii_ATCC_10895
CUFF.362315.0	1139	3417	0	36.26	NP_983089.1	ABR142Wp	Ashbya_gossypii_ATCC_10895
CUFF.335867.0	844	2532	0	61.97	NP_983156.1	ABR207Wp	Ashbya_gossypii_ATCC_10895
CUFF.335867.0	1441	4323	0	58.78	NP_983156.1	ABR207Wp	Ashbya_gossypii_ATCC_10895
CUFF.389996.0	626	1878	0	50.64	YP_002513093.1	acetate--CoA_ligase	Thioalkalivibrio_sp._HL-EbGR7
CUFF.389996.0	620	1860	0	52.42	XP_002506839.1	acetate-coa_ligase	Micromonas_sp._RCC299
CUFF.389996.0	601	1803	0	51.75	YP_002431490.1	acetate/CoA_ligase	Desulfatibacillum_alkenivorans_AK-01
CUFF.389996.0	619	1857	0	48.3	ZP_03734289.1	acetate/CoA_ligase	Dethiobacter_alkaliphilus_AHT_1
CUFF.389996.0	607	1821	0	53.05	XP_001700230.1	acetyl_CoA_synthetase	Chlamydomonas_reinhardtii
CUFF.389996.0	622	1866	0	51.77	XP_001700210.1	acetyl_CoA_synthetase	Chlamydomonas_reinhardtii
CUFF.389996.0	632	1896	0	56.49	NP_001153823.1	acetyl_coenzyme_A_synthase	Acyrthosiphon_pisum
CUFF.389996.0	628	1884	0	56.37	NP_730611.1	acetyl_coenzyme_A_synthase,_isoform_A	Drosophila_melanogaster
CUFF.268579.0	115	345	2e-30	47.83	XP_002572799.1	acetyl-CoA_C-acetyltransferase	Schistosoma_mansoni
CUFF.445800.0	185	555	1e-39	45.41	XP_002571765.1	acetyl-CoA_carboxylase	Schistosoma_mansoni
CUFF.697179.0	136	408	5e-29	46.32	XP_002571765.1	acetyl-CoA_carboxylase	Schistosoma_mansoni
CUFF.147931.0	147	441	2e-59	71.43	XP_002579138.1	acetyl-CoA_carboxylase;_methylcrotonyl-CoA_carboxylase	Schistosoma_mansoni
CUFF.389996.0	628	1884	0	56.37	XP_001650237.1	acetyl-coa_synthetase	Aedes_aegypti
CUFF.389996.0	626	1878	0	55.43	XP_001866807.1	acetyl-CoA_synthetase	Culex_quinquefasciatus
CUFF.389996.0	648	1944	0	54.01	XP_002579638.1	acetyl-CoA_synthetase	Schistosoma_mansoni
CUFF.389996.0	624	1872	0	50.64	YP_675967.1	acetyl-CoA_synthetase	Mesorhizobium_sp._BNC1
CUFF.389996.0	622	1866	0	54.98	XP_002512785.1	acetyl-CoA_synthetase,_putative	Ricinus_communis
CUFF.389996.0	621	1863	0	53.14	NP_001031974.2	acetyl-CoA_synthetase,_putative_/_acetate-CoA_ligase,_putative	Arabidopsis_thaliana
CUFF.389996.0	625	1875	0	52.96	NP_198504.1	acetyl-CoA_synthetase,_putative_/_acetate-CoA_ligase,_putative	Arabidopsis_thaliana
CUFF.708980.0	139	417	2e-33	48.2	NP_990836.1	acetyl-Coenzyme_A_carboxylase_alpha	Gallus_gallus
CUFF.389996.0	624	1872	0	58.33	NP_061147.1	acetyl-coenzyme_A_synthetase,_cytoplasmic_isoform_1	Homo_sapiens
CUFF.389996.0	637	1911	0	57.3	NP_001070020.2	acetyl-coenzyme_A_synthetase,_cytoplasmic_isoform_2	Homo_sapiens
CUFF.267791.0	257	771	5e-99	66.54	XP_002572662.1	acetylcholine_receptor-related	Schistosoma_mansoni
CUFF.153373.0	106	318	1e-37	67.92	XP_002406866.1	acetylcholine_regulator_unc-18,_putative	Ixodes_scapularis
CUFF.186896.0	251	753	1e-75	54.58	XP_002577344.1	acetylcholinesterase	Schistosoma_mansoni
CUFF.428378.0	79	237	7e-13	49.37	XP_002570418.1	acetyltransferase_(gnat)_family_containing_protein	Schistosoma_mansoni
CUFF.538572.0	120	360	1e-28	51.67	XP_002573400.1	acetyltransferase-related	Schistosoma_mansoni
CUFF.576435.0	120	360	6e-25	46.67	XP_002573400.1	acetyltransferase-related	Schistosoma_mansoni
CUFF.713745.0	94	282	3e-31	64.89	XP_002573401.1	acetyltransferase-related	Schistosoma_mansoni
CUFF.713745.0	94	282	3e-31	64.89	XP_002573400.1	acetyltransferase-related	Schistosoma_mansoni
CUFF.474837.2	82	246	1e-26	65.85	XP_001901799.1	acid_phosphatase	Brugia_malayi
CUFF.251664.0	364	1092	2e-59	37.91	NP_001013355.1	acid_phosphatase_2,_lysosomal	Danio_rerio
CUFF.424524.0	216	648	1e-44	41.67	NP_001013355.1	acid_phosphatase_2,_lysosomal	Danio_rerio
CUFF.432954.0	239	717	1e-28	32.22	NP_055289.2	acid_sphingomyelinase-like_phosphodiesterase_3b_isoform_1	Homo_sapiens
CUFF.432954.0	239	717	1e-28	32.22	NP_001009568.1	acid_sphingomyelinase-like_phosphodiesterase_3b_isoform_2	Homo_sapiens
CUFF.432954.1	298	894	2e-30	30.2	NP_001009568.1	acid_sphingomyelinase-like_phosphodiesterase_3b_isoform_2	Homo_sapiens
CUFF.509094.0	470	1410	3e-26	22.98	NP_663362.2	acid_trehalase-like_protein_1	Mus_musculus
CUFF.674493.0	80	240	1e-14	45	XP_002431253.1	acid-sensitive_two_pore_domain_K+_channel_dTASK-7,_putative	Pediculus_humanus_corporis
CUFF.301543.0	193	579	1e-12	33.68	XP_002579230.1	acidic_fibroblast_growth_factor_intracellular_binding_protein	Schistosoma_mansoni
CUFF.13449.0	661	1983	0	53.71	NP_983365.1	ACL039Wp	Ashbya_gossypii_ATCC_10895
CUFF.42738.0	591	1773	0	66.33	NP_013407.1	Aco1p	Saccharomyces_cerevisiae
CUFF.42738.0	606	1818	0	55.78	NP_012335.1	Aco2p	Saccharomyces_cerevisiae
CUFF.42738.0	590	1770	0	66.61	XP_570245.1	aconitase	Cryptococcus_neoformans_var._neoformans_JEC21
CUFF.42738.0	522	1566	0	71.65	NP_001081952.1	aconitase	Xenopus_laevis
CUFF.42738.0	596	1788	0	53.69	ZP_04046726.1	aconitase	Brachyspira_murdochii_DSM_12563
CUFF.42738.0	594	1782	0	73.91	NP_944590.1	aconitase_2,_mitochondrial	Danio_rerio
CUFF.42738.0	594	1782	0	72.73	NP_989519.1	aconitase_2,_mitochondrial	Gallus_gallus
CUFF.42738.0	594	1782	0	72.39	NP_001086263.1	aconitase_2,_mitochondrial	Xenopus_laevis
CUFF.42738.0	594	1782	0	72.22	NP_001011445.1	aconitase_2,_mitochondrial	Xenopus_(Silurana)_tropicalis
CUFF.42738.0	595	1785	0	73.28	NP_077374.2	aconitase_2,_mitochondrial_precursor	Rattus_norvegicus
CUFF.42738.0	594	1782	0	72.9	NP_776402.1	aconitase_2,_mitochondrial_precursor	Bos_taurus
CUFF.42738.0	598	1794	0	57.69	ZP_01202534.1	aconitase_A	Flavobacteria_bacterium_BBFL7
CUFF.42738.0	593	1779	0	72.18	NP_741235.1	ACOnitase_family_member_(aco-2)	Caenorhabditis_elegans
CUFF.42738.0	593	1779	0	72.18	NP_498738.2	ACOnitase_family_member_(aco-2)	Caenorhabditis_elegans
CUFF.42738.0	572	1716	0	70.8	NP_741236.1	ACOnitase_family_member_(aco-2)	Caenorhabditis_elegans
CUFF.42738.0	593	1779	0	74.2	NP_524708.1	aconitase,_isoform_B	Drosophila_melanogaster
CUFF.42738.0	593	1779	0	74.2	NP_001097186.1	aconitase,_isoform_C	Drosophila_melanogaster
CUFF.42738.0	595	1785	0	73.95	XP_001663037.1	aconitase,_mitochondrial	Aedes_aegypti
CUFF.42738.0	595	1785	0	73.95	XP_001664086.1	aconitase,_mitochondrial	Aedes_aegypti
CUFF.42738.0	596	1788	0	67.95	XP_641958.1	aconitase,_mitochondrial	Dictyostelium_discoideum_AX4
CUFF.42738.0	597	1791	0	65.33	XP_001386080.1	Aconitase,_mitochondrial	Pichia_stipitis_CBS_6054
CUFF.42738.0	593	1779	0	57	XP_002382144.1	aconitase,_putative	Aspergillus_flavus_NRRL3357
CUFF.42738.0	591	1773	0	64.13	XP_002422320.1	aconitase,_putative;_aconitate_hydratase,_mitochondrial_precursor,_putative	Candida_dubliniensis_CD36
CUFF.42738.0	597	1791	0	64.49	XP_002489444.1	Aconitase,_required_for_the_tricarboxylic_acid_(TCA)_cycle_and_also_independently_required_for_mitoc	Pichia_pastoris_GS115
CUFF.42738.0	595	1785	0	67.73	XP_002629078.1	aconitate_hydratase	Ajellomyces_dermatitidis_SLH14081
CUFF.42738.0	590	1770	0	67.8	XP_001878558.1	aconitate_hydratase	Laccaria_bicolor_S238N-H82
CUFF.42738.0	594	1782	0	67.34	NP_594031.1	aconitate_hydratase	Schizosaccharomyces_pombe
CUFF.42738.0	596	1788	0	66.44	XP_002174726.1	aconitate_hydratase	Schizosaccharomyces_japonicus_yFS275
CUFF.42738.0	593	1779	0	65.6	XP_001689702.1	aconitate_hydratase	Chlamydomonas_reinhardtii
CUFF.42738.0	598	1794	0	68.56	XP_002577577.1	aconitate_hydratase	Schistosoma_mansoni
CUFF.42738.0	595	1785	0	65.88	XP_002584750.1	aconitate_hydratase	Uncinocarpus_reesii_1704
CUFF.42738.0	597	1791	0	62.98	YP_001997349.1	aconitate_hydratase	Chloroherpeton_thalassium_ATCC_35110
CUFF.42738.0	596	1788	0	62.25	YP_001964972.1	Aconitate_hydratase	Leptospira_biflexa_serovar_Patoc_strain_'Patoc_1_(Ames)'
CUFF.42738.0	597	1791	0	61.14	YP_003141087.1	aconitate_hydratase	Capnocytophaga_ochracea_DSM_7271
CUFF.42738.0	597	1791	0	60.64	ZP_03390663.1	aconitate_hydratase	Capnocytophaga_sputigena_Capno
CUFF.42738.0	596	1788	0	61.58	YP_003121712.1	aconitate_hydratase	Chitinophaga_pinensis_DSM_2588
CUFF.42738.0	597	1791	0	60.47	ZP_03966826.1	aconitate_hydratase	Sphingobacterium_spiritivorum_ATCC_33300
CUFF.42738.0	597	1791	0	60.47	ZP_04780977.1	aconitate_hydratase	Sphingobacterium_spiritivorum_ATCC_33861
CUFF.42738.0	596	1788	0	60.07	ZP_01720574.1	aconitate_hydratase	Algoriphagus_sp._PR1
CUFF.42738.0	600	1800	0	60.67	YP_001296062.1	aconitate_hydratase	Flavobacterium_psychrophilum_JIP02/86
CUFF.42738.0	598	1794	0	59.2	ZP_03850820.1	aconitate_hydratase	Chryseobacterium_gleum_ATCC_35910
CUFF.42738.0	597	1791	0	60.97	YP_003633.1	aconitate_hydratase	Leptospira_interrogans_serovar_Copenhageni_str._Fiocruz_L1-130
CUFF.42738.0	597	1791	0	60.97	NP_714871.1	aconitate_hydratase	Leptospira_interrogans_serovar_Lai_str._56601
CUFF.42738.0	599	1797	0	59.93	ZP_04057001.1	aconitate_hydratase	Capnocytophaga_gingivalis_ATCC_33624
CUFF.42738.0	596	1788	0	59.73	ZP_01690421.1	aconitate_hydratase	Microscilla_marina_ATCC_23134
CUFF.42738.0	600	1800	0	60	YP_001194303.1	aconitate_hydratase	Flavobacterium_johnsoniae_UW101
CUFF.42738.0	596	1788	0	59.9	YP_678828.1	aconitate_hydratase	Cytophaga_hutchinsonii_ATCC_33406
CUFF.42738.0	597	1791	0	60.47	YP_799496.1	aconitate_hydratase	Leptospira_borgpetersenii_serovar_Hardjo-bovis_L550
CUFF.42738.0	594	1782	0	60.94	ZP_01733086.1	aconitate_hydratase	Flavobacteria_bacterium_BAL38
CUFF.42738.0	598	1794	0	59.53	ZP_00949139.1	aconitate_hydratase	Croceibacter_atlanticus_HTCC2559
CUFF.42738.0	597	1791	0	57.62	ZP_04759175.1	aconitate_hydratase	Zymomonas_mobilis_subsp._mobilis_ATCC_10988
CUFF.42738.0	597	1791	0	59.46	YP_003085622.1	aconitate_hydratase	Dyadobacter_fermentans_DSM_18053
CUFF.42738.0	598	1794	0	60.2	ZP_01252893.1	aconitate_hydratase	Psychroflexus_torquis_ATCC_700755
CUFF.42738.0	597	1791	0	59.63	YP_003090944.1	aconitate_hydratase	Pedobacter_heparinus_DSM_2366
CUFF.42738.0	597	1791	0	58.63	ZP_03702515.1	aconitate_hydratase	Flavobacteria_bacterium_MS024-2A
CUFF.42738.0	593	1779	0	58.85	ZP_05760464.1	aconitate_hydratase	Bacteroides_sp._D2
CUFF.42738.0	598	1794	0	58.53	NP_969574.1	aconitate_hydratase	Bdellovibrio_bacteriovorus_HD100
CUFF.42738.0	593	1779	0	58.52	ZP_04539225.1	aconitate_hydratase	Bacteroides_sp._9_1_42FAA
CUFF.42738.0	593	1779	0	58.35	ZP_04554667.1	aconitate_hydratase	Bacteroides_sp._D4
CUFF.42738.0	598	1794	0	57.86	YP_003094699.1	Aconitate_hydratase	Flavobacteriaceae_bacterium_3519-10
CUFF.42738.0	593	1779	0	58.18	ZP_04545189.1	aconitate_hydratase	Bacteroides_sp._D1
CUFF.42738.0	597	1791	0	60.64	ZP_01885744.1	aconitate_hydratase	Pedobacter_sp._BAL39
CUFF.42738.0	597	1791	0	58.96	YP_862527.1	aconitate_hydratase	Gramella_forsetii_KT0803
CUFF.42738.0	594	1782	0	58.25	ZP_04550582.1	aconitate_hydratase	Bacteroides_sp._2_2_4
CUFF.42738.0	593	1779	0	58.18	YP_001299253.1	aconitate_hydratase	Bacteroides_vulgatus_ATCC_8482
CUFF.42738.0	593	1779	0	58.18	ZP_05255467.1	aconitate_hydratase	Bacteroides_sp._4_3_47FAA
CUFF.42738.0	593	1779	0	58.18	ZP_06090456.1	aconitate_hydratase	Bacteroides_sp._3_1_33FAA
CUFF.42738.0	594	1782	0	58.25	NP_810985.1	aconitate_hydratase	Bacteroides_thetaiotaomicron_VPI-5482
CUFF.42738.0	600	1800	0	59.83	YP_003195361.1	aconitate_hydratase	Robiginitalea_biformata_HTCC2501
CUFF.42738.0	594	1782	0	57.74	ZP_05283304.1	aconitate_hydratase	Bacteroides_fragilis_3_1_12
CUFF.42738.0	594	1782	0	57.41	YP_213145.1	aconitate_hydratase	Bacteroides_fragilis_NCTC_9343
CUFF.42738.0	593	1779	0	57.67	ZP_04843591.1	aconitate_hydratase	Bacteroides_sp._3_2_5
CUFF.42738.0	591	1773	0	56.85	XP_571872.1	aconitate_hydratase	Cryptococcus_neoformans_var._neoformans_JEC21
CUFF.42738.0	597	1791	0	57.96	ZP_01061488.1	aconitate_hydratase	Leeuwenhoekiella_blandensis_MED217
CUFF.42738.0	596	1788	0	58.05	ZP_01107815.1	aconitate_hydratase	Flavobacteriales_bacterium_HTCC2170
CUFF.42738.0	594	1782	0	57.41	ZP_06094717.1	aconitate_hydratase	Bacteroides_sp._2_1_16
CUFF.42738.0	594	1782	0	57.24	ZP_06202157.1	aconitate_hydratase	Bacteroides_sp._D20
CUFF.42738.0	598	1794	0	58.03	YP_001582816.1	aconitate_hydratase	Nitrosopumilus_maritimus_SCM1
CUFF.42738.0	605	1815	0	55.54	XP_001385589.2	aconitate_hydratase	Pichia_stipitis_CBS_6054
CUFF.42738.0	593	1779	0	56.83	ZP_05545488.1	aconitate_hydratase	Parabacteroides_sp._D13
CUFF.42738.0	600	1800	0	57.33	ZP_01049156.1	aconitate_hydratase	Dokdonia_donghaensis_MED134
CUFF.42738.0	600	1800	0	57.83	ZP_02162366.1	aconitate_hydratase	Kordia_algicida_OT-1
CUFF.42738.0	593	1779	0	56.66	YP_001302462.1	aconitate_hydratase	Parabacteroides_distasonis_ATCC_8503
CUFF.42738.0	593	1779	0	56.83	ZP_06074911.1	aconitate_hydratase	Bacteroides_sp._2_1_33B
CUFF.42738.0	600	1800	0	57.83	ZP_02183105.1	aconitate_hydratase	Flavobacteriales_bacterium_ALC-1
CUFF.42738.0	600	1800	0	58	ZP_01051949.2	aconitate_hydratase	Polaribacter_sp._MED152
CUFF.42738.0	593	1779	0	56.49	ZP_05285702.1	aconitate_hydratase	Bacteroides_sp._2_1_7
CUFF.42738.0	606	1818	0	53.63	ZP_06006851.2	aconitate_hydratase	Prevotella_bergensis_DSM_17361
CUFF.42738.0	602	1806	0	55.65	YP_003110005.1	aconitate_hydratase	Acidimicrobium_ferrooxidans_DSM_10331
CUFF.42738.0	599	1797	0	56.09	ZP_01118361.1	aconitate_hydratase	Polaribacter_irgensii_23-P
CUFF.42738.0	599	1797	0	55.93	ZP_01891676.1	aconitate_hydratase	unidentified_eubacterium_SCB49
CUFF.42738.0	600	1800	0	54.5	NP_596189.1	aconitate_hydratase	Schizosaccharomyces_pombe
CUFF.42738.0	601	1803	0	54.08	XP_002172879.1	aconitate_hydratase	Schizosaccharomyces_japonicus_yFS275
CUFF.42738.0	600	1800	0	54.33	YP_003248277.1	aconitate_hydratase	Fibrobacter_succinogenes_subsp._succinogenes_S85
CUFF.42738.0	599	1797	0	52.25	YP_063864.1	aconitate_hydratase	Desulfotalea_psychrophila_LSv54
CUFF.42738.0	598	1794	0	52.34	YP_003283664.1	aconitate_hydratase	Blattabacterium_sp._(Blattella_germanica)_str._Bge
CUFF.42738.0	602	1806	0	55.98	XP_002627881.1	aconitate_hydratase	Ajellomyces_dermatitidis_SLH14081
CUFF.42738.0	593	1779	0	55.82	XP_002542432.1	aconitate_hydratase	Uncinocarpus_reesii_1704
CUFF.42738.0	590	1770	0	68.98	XP_001879583.1	aconitate_hydratase_2	Laccaria_bicolor_S238N-H82
CUFF.42738.0	594	1782	0	72.39	XP_001892954.1	aconitate_hydratase,_mitochondrial	Brugia_malayi
CUFF.42738.0	601	1803	0	55.41	XP_002144311.1	aconitate_hydratase,_mitochondrial	Penicillium_marneffei_ATCC_18224
CUFF.42738.0	601	1803	0	55.24	XP_001269477.1	aconitate_hydratase,_mitochondrial	Aspergillus_clavatus_NRRL_1
CUFF.42738.0	601	1803	0	54.74	XP_001264984.1	aconitate_hydratase,_mitochondrial	Neosartorya_fischeri_NRRL_181
CUFF.42738.0	603	1809	0	55.39	XP_002341237.1	aconitate_hydratase,_mitochondrial	Talaromyces_stipitatus_ATCC_10500
CUFF.42738.0	601	1803	0	54.58	XP_750430.1	aconitate_hydratase,_mitochondrial	Aspergillus_fumigatus_Af293
CUFF.42738.0	595	1785	0	73.28	NP_542364.1	aconitate_hydratase,_mitochondrial_precursor	Mus_musculus
CUFF.42738.0	595	1785	0	73.11	NP_001089.1	aconitate_hydratase,_mitochondrial_precursor	Homo_sapiens
CUFF.42738.0	595	1785	0	72.61	NP_999119.1	aconitate_hydratase,_mitochondrial_precursor	Sus_scrofa
CUFF.42738.0	595	1785	0	68.24	XP_001247958.1	aconitate_hydratase,_mitochondrial_precursor	Coccidioides_immitis_RS
CUFF.42738.0	595	1785	0	65.21	XP_002619843.1	aconitate_hydratase,_mitochondrial_precursor	Clavispora_lusitaniae_ATCC_42720
CUFF.42738.0	595	1785	0	66.55	XP_001539799.1	aconitate_hydratase,_mitochondrial_precursor	Ajellomyces_capsulatus_NAm1
CUFF.42738.0	595	1785	0	64.71	XP_001525166.1	aconitate_hydratase,_mitochondrial_precursor	Lodderomyces_elongisporus_NRRL_YB-4239
CUFF.42738.0	591	1773	0	64.97	XP_002548754.1	aconitate_hydratase,_mitochondrial_precursor	Candida_tropicalis_MYA-3404
CUFF.42738.0	590	1770	0	63.39	XP_001212503.1	aconitate_hydratase,_mitochondrial_precursor	Aspergillus_terreus_NIH2624
CUFF.42738.0	601	1803	0	55.74	XP_002545861.1	aconitate_hydratase,_mitochondrial_precursor	Candida_tropicalis_MYA-3404
CUFF.42738.0	608	1824	0	55.76	XP_001525239.1	aconitate_hydratase,_mitochondrial_precursor	Lodderomyces_elongisporus_NRRL_YB-4239
CUFF.42738.0	595	1785	0	73.78	XP_002427220.1	aconitate_hydratase,_putative	Pediculus_humanus_corporis
CUFF.42738.0	605	1815	0	55.21	XP_002422112.1	aconitate_hydratase,_putative;_citrate_hydro-lyase,_putative	Candida_dubliniensis_CD36
CUFF.495955.0	568	1704	0	59.68	NP_983557.1	ACR155Wp	Ashbya_gossypii_ATCC_10895
CUFF.171665.0	1726	5178	0	39.34	NP_983660.1	ACR258Wp	Ashbya_gossypii_ATCC_10895
CUFF.448291.0	1724	5172	0	39.39	NP_983660.1	ACR258Wp	Ashbya_gossypii_ATCC_10895
CUFF.448291.1	1724	5172	0	39.39	NP_983660.1	ACR258Wp	Ashbya_gossypii_ATCC_10895
CUFF.376149.0	895	2685	0	46.93	NP_983665.1	ACR263Cp	Ashbya_gossypii_ATCC_10895
CUFF.376152.0	707	2121	0	55.87	NP_983665.1	ACR263Cp	Ashbya_gossypii_ATCC_10895
CUFF.578791.0	69	207	3e-11	53.62	XP_670771.1	actin	Plasmodium_berghei_strain_ANKA
CUFF.112317.0	116	348	1e-30	50	XP_002571548.1	actin_binding_LIM_protein_family_member_2-related	Schistosoma_mansoni
CUFF.553669.0	355	1065	1e-165	74.65	NP_990555.1	actin-related_protein_2	Gallus_gallus
CUFF.470775.0	137	411	3e-40	59.85	NP_955880.1	actinin_alpha_4	Danio_rerio
CUFF.537376.0	336	1008	6e-85	47.02	NP_068695.1	actinin_alpha_4	Mus_musculus
CUFF.450054.0	129	387	4e-28	49.61	NP_506127.1	AcTiniN_family_member_(atn-1)	Caenorhabditis_elegans
CUFF.450054.0	129	387	4e-28	49.61	NP_506128.1	AcTiniN_family_member_(atn-1)	Caenorhabditis_elegans
CUFF.344116.0	228	684	2e-21	26.75	NP_001086492.1	actinin,_alpha_3	Xenopus_laevis
CUFF.256412.0	651	1953	0	56.84	XP_001849123.1	activating_signal_cointegrator_1_complex_subunit_3	Culex_quinquefasciatus
CUFF.362315.0	902	2706	0	49.45	XP_001864819.1	activating_signal_cointegrator_1_complex_subunit_3	Culex_quinquefasciatus
CUFF.362315.0	1131	3393	0	37.93	XP_001849123.1	activating_signal_cointegrator_1_complex_subunit_3	Culex_quinquefasciatus
CUFF.362315.0	1144	3432	0	38.29	XP_001537195.1	activating_signal_cointegrator_1_complex_subunit_3	Ajellomyces_capsulatus_NAm1
CUFF.362315.0	1140	3420	0	37.72	XP_002620920.1	activating_signal_cointegrator_1_complex_subunit_3	Ajellomyces_dermatitidis_SLH14081
CUFF.362315.0	1154	3462	0	35.53	XP_961895.1	activating_signal_cointegrator_1_complex_subunit_3	Neurospora_crassa_OR74A
CUFF.256412.0	654	1962	0	57.34	XP_002577698.1	activating_signal_cointegrator_1_complex_subunit_3_helc1	Schistosoma_mansoni
CUFF.362315.0	1151	3453	0	37.62	XP_002577698.1	activating_signal_cointegrator_1_complex_subunit_3_helc1	Schistosoma_mansoni
CUFF.256412.0	641	1923	0	60.69	NP_932124.2	activating_signal_cointegrator_1_complex_subunit_3_isoform_2	Mus_musculus
CUFF.362315.0	1136	3408	0	41.55	NP_932124.2	activating_signal_cointegrator_1_complex_subunit_3_isoform_2	Mus_musculus
CUFF.256412.0	640	1920	0	60.78	NP_006819.2	activating_signal_cointegrator_1_complex_subunit_3_isoform_a	Homo_sapiens
CUFF.362315.0	1131	3393	0	41.64	NP_006819.2	activating_signal_cointegrator_1_complex_subunit_3_isoform_a	Homo_sapiens
CUFF.362315.0	793	2379	0	48.93	NP_001124556.1	activating_signal_cointegrator_1_complex_subunit_3-like_1	Pongo_abelii
CUFF.362315.0	791	2373	0	49.18	NP_001116729.1	activating_signal_cointegrator_1_complex_subunit_3-like_1	Danio_rerio
CUFF.362315.0	1221	3663	0	56.67	NP_001116729.1	activating_signal_cointegrator_1_complex_subunit_3-like_1	Danio_rerio
CUFF.256412.0	648	1944	0	59.26	XP_002430636.1	activating_signal_cointegrator_1_complex_subunit_3,_helc1,_putative	Pediculus_humanus_corporis
CUFF.256412.0	561	1683	0	55.97	XP_002514664.1	activating_signal_cointegrator_1_complex_subunit_3,_helc1,_putative	Ricinus_communis
CUFF.362315.0	1226	3678	0	40.46	XP_002514664.1	activating_signal_cointegrator_1_complex_subunit_3,_helc1,_putative	Ricinus_communis
CUFF.362315.0	1141	3423	0	39.26	XP_002430636.1	activating_signal_cointegrator_1_complex_subunit_3,_helc1,_putative	Pediculus_humanus_corporis
CUFF.360025.0	375	1125	8e-26	31.73	XP_002581159.1	activator_protein_4_(ap4)	Schistosoma_mansoni
CUFF.634880.0	174	522	1e-27	40.8	NP_001103748.1	activin_A_receptor,_type_IIA	Danio_rerio
CUFF.664678.0	76	228	1e-21	60.53	NP_001033783.1	acyl-CoA_synthetase_long-chain_family_member_4	Sus_scrofa
CUFF.701915.0	65	195	6e-12	47.69	NP_001074125.3	acyl-CoA_synthetase_short-chain_family_member_1	Danio_rerio
CUFF.389996.0	624	1872	0	58.49	NP_062785.2	acyl-CoA_synthetase_short-chain_family_member_2	Mus_musculus
CUFF.389996.0	628	1884	0	57.96	NP_001101263.1	acyl-CoA_synthetase_short-chain_family_member_2	Rattus_norvegicus
CUFF.389996.0	624	1872	0	57.85	NP_001098809.1	acyl-CoA_synthetase_short-chain_family_member_2	Bos_taurus
CUFF.389996.0	624	1872	0	58.01	NP_001137167.1	acyl-CoA_synthetase_short-chain_family_member_2	Sus_scrofa
CUFF.389996.0	620	1860	0	56.45	NP_001085453.1	acyl-CoA_synthetase_short-chain_family_member_2	Xenopus_laevis
CUFF.146729.0	139	417	1e-29	44.6	NP_001124881.1	acyl-CoA_synthetase_short-chain_family_member_3_precursor	Pongo_abelii
CUFF.334267.3	146	438	9e-21	36.99	NP_001136276.1	acyl-CoA_synthetase_short-chain_family_member_3,_mitochondrial_isoform_1	Mus_musculus
CUFF.146729.0	139	417	1e-29	44.6	NP_078836.1	acyl-CoA_synthetase_short-chain_family_member_3,_mitochondrial_precursor	Homo_sapiens
CUFF.188814.0	157	471	6e-25	40.76	NP_059062.1	acyl-Coenzyme_A_dehydrogenase,_very_long_chain_precursor	Mus_musculus
CUFF.71138.0	210	630	4e-57	50.95	NP_109646.2	acyl-Coenzyme_A_oxidase_3,_pristanoyl	Mus_musculus
CUFF.121767.0	238	714	5e-58	47.48	NP_001025739.1	acyltransferase_like_1	Gallus_gallus
CUFF.579174.0	95	285	2e-26	60	XP_002572512.1	adam_(A_disintegrin_and_metalloprotease	Schistosoma_mansoni
CUFF.41575.0	559	1677	3e-93	34.17	XP_002575734.1	adamts_(A_disintegrin_and_metalloprotease	Schistosoma_mansoni
CUFF.52645.0	418	1254	1e-73	35.89	XP_002575734.1	adamts_(A_disintegrin_and_metalloprotease	Schistosoma_mansoni
CUFF.167233.0	424	1272	1e-83	35.38	XP_002575734.1	adamts_(A_disintegrin_and_metalloprotease	Schistosoma_mansoni
CUFF.259774.0	441	1323	5e-86	36.73	XP_002575734.1	adamts_(A_disintegrin_and_metalloprotease	Schistosoma_mansoni
CUFF.368679.0	580	1740	2e-89	32.41	XP_002575734.1	adamts_(A_disintegrin_and_metalloprotease	Schistosoma_mansoni
CUFF.547381.0	375	1125	9e-88	42.93	XP_002575734.1	adamts_(A_disintegrin_and_metalloprotease	Schistosoma_mansoni
CUFF.40802.0	108	324	8e-17	40.74	XP_002571898.1	ADAMTS5_peptidase_(M12_family)	Schistosoma_mansoni
CUFF.40850.1	79	237	1e-15	49.37	XP_002571898.1	ADAMTS5_peptidase_(M12_family)	Schistosoma_mansoni
CUFF.301445.0	288	864	4e-39	33.33	XP_002571898.1	ADAMTS5_peptidase_(M12_family)	Schistosoma_mansoni
CUFF.488315.0	433	1299	0	76.21	XP_002582075.1	adapter-related_protein_complex_1_beta_subunit	Schistosoma_mansoni
CUFF.391267.0	628	1884	0	52.23	NP_509572.1	AdaPtin,_Alpha_chain_(clathrin_associated_complex)_family_member_(apa-2)	Caenorhabditis_elegans
CUFF.391267.0	616	1848	0	55.84	XP_001868082.1	adaptin,_alpha/gamma/epsilon	Culex_quinquefasciatus
CUFF.391267.0	616	1848	0	55.52	XP_001649235.1	adaptin,_alpha/gamma/epsilon	Aedes_aegypti
CUFF.437568.0	444	1332	0	75.9	NP_033809.1	adaptor_protein_complex_AP-2,_mu1	Mus_musculus
CUFF.437568.1	438	1314	0	76.94	NP_033809.1	adaptor_protein_complex_AP-2,_mu1	Mus_musculus
CUFF.408033.0	127	381	2e-50	71.65	XP_002574891.1	adaptor-related_protein_complex	Schistosoma_mansoni
CUFF.488315.0	686	2058	0	63.85	NP_001039403.2	adaptor-related_protein_complex_1,_beta_1_subunit	Bos_taurus
CUFF.488315.0	690	2070	0	63.48	NP_001122002.1	adaptor-related_protein_complex_1,_beta_1_subunit	Danio_rerio
CUFF.488315.0	688	2064	0	63.37	NP_058973.1	adaptor-related_protein_complex_1,_beta_1_subunit	Rattus_norvegicus
CUFF.391267.0	630	1890	0	56.98	NP_001090846.1	adaptor-related_protein_complex_2,_alpha_1_subunit	Xenopus_(Silurana)_tropicalis
CUFF.391267.0	667	2001	0	52.77	NP_001100981.1	adaptor-related_protein_complex_2,_alpha_1_subunit	Rattus_norvegicus
CUFF.391267.0	618	1854	0	57.61	NP_001001209.1	adaptor-related_protein_complex_2,_alpha_2_subunit	Xenopus_(Silurana)_tropicalis
CUFF.391267.0	619	1857	0	57.19	NP_001136323.1	adaptor-related_protein_complex_2,_alpha_2_subunit	Nasonia_vitripennis
CUFF.391267.0	628	1884	0	55.73	NP_112270.2	adaptor-related_protein_complex_2,_alpha_2_subunit	Rattus_norvegicus
CUFF.391267.0	616	1848	0	56.33	NP_001012914.1	adaptor-related_protein_complex_2,_alpha_2_subunit	Gallus_gallus
CUFF.391267.0	616	1848	0	56.66	NP_001089303.1	adaptor-related_protein_complex_2,_alpha_2_subunit	Xenopus_laevis
CUFF.391267.0	626	1878	0	55.11	NP_001125028.1	adaptor-related_protein_complex_2,_alpha_2_subunit	Pongo_abelii
CUFF.488315.0	696	2088	0	62.21	NP_542150.1	adaptor-related_protein_complex_2,_beta_1_subunit	Rattus_norvegicus
CUFF.488315.0	696	2088	0	61.93	NP_001126334.1	adaptor-related_protein_complex_2,_beta_1_subunit	Pongo_abelii
CUFF.488315.0	700	2100	0	61.71	NP_001080473.1	adaptor-related_protein_complex_2,_beta_1_subunit	Xenopus_laevis
CUFF.488315.0	700	2100	0	61.57	NP_989206.1	adaptor-related_protein_complex_2,_beta_1_subunit	Xenopus_(Silurana)_tropicalis
CUFF.488315.0	690	2070	0	58.84	XP_001897209.1	adaptor-related_protein_complex_2,_beta_1_subunit	Brugia_malayi
CUFF.437568.0	442	1326	0	76.24	NP_001072962.1	adaptor-related_protein_complex_2,_mu_1_subunit	Gallus_gallus
CUFF.437568.0	444	1332	0	75.45	NP_001080803.1	adaptor-related_protein_complex_2,_mu_1_subunit	Xenopus_laevis
CUFF.437568.1	436	1308	0	77.29	NP_001072962.1	adaptor-related_protein_complex_2,_mu_1_subunit	Gallus_gallus
CUFF.437568.1	438	1314	0	76.48	NP_001080803.1	adaptor-related_protein_complex_2,_mu_1_subunit	Xenopus_laevis
CUFF.437568.0	444	1332	0	75.45	NP_997742.1	adaptor-related_protein_complex_2,_mu_1_subunit,_a	Danio_rerio
CUFF.437568.1	438	1314	0	76.48	NP_997742.1	adaptor-related_protein_complex_2,_mu_1_subunit,_a	Danio_rerio
CUFF.437568.0	444	1332	0	75.23	NP_957320.1	adaptor-related_protein_complex_2,_mu_1_subunit,_b	Danio_rerio
CUFF.437568.1	438	1314	0	76.26	NP_957320.1	adaptor-related_protein_complex_2,_mu_1_subunit,_b	Danio_rerio
CUFF.422832.0	54	162	3e-17	74.07	NP_001085309.1	adaptor-related_protein_complex_3,_beta_1_subunit	Xenopus_laevis
CUFF.156382.0	371	1113	1e-49	35.31	XP_002572944.1	adducin_related_protein	Schistosoma_mansoni
CUFF.156382.0	371	1113	1e-49	35.31	XP_002572943.1	adducin_related_protein	Schistosoma_mansoni
CUFF.167021.0	125	375	7e-21	46.4	XP_002572944.1	adducin_related_protein	Schistosoma_mansoni
CUFF.167021.0	125	375	7e-21	46.4	XP_002572943.1	adducin_related_protein	Schistosoma_mansoni
CUFF.255612.0	326	978	8e-63	44.48	XP_002579395.1	adducin_related_protein	Schistosoma_mansoni
CUFF.348595.0	445	1335	7e-44	33.48	XP_002578303.1	adducin_related_protein	Schistosoma_mansoni
CUFF.348595.1	546	1638	4e-47	31.68	XP_002578303.1	adducin_related_protein	Schistosoma_mansoni
CUFF.533644.0	170	510	5e-14	36.47	XP_002572943.1	adducin_related_protein	Schistosoma_mansoni
CUFF.533644.0	170	510	5e-14	36.47	XP_002572944.1	adducin_related_protein	Schistosoma_mansoni
CUFF.533644.1	170	510	5e-14	36.47	XP_002572943.1	adducin_related_protein	Schistosoma_mansoni
CUFF.533644.1	170	510	5e-14	36.47	XP_002572944.1	adducin_related_protein	Schistosoma_mansoni
CUFF.597048.0	165	495	2e-17	40	XP_002579395.1	adducin_related_protein	Schistosoma_mansoni
CUFF.65791.0	331	993	3e-69	41.69	XP_002582170.1	adenosine_deaminase	Schistosoma_mansoni
CUFF.72321.0	204	612	6e-18	31.37	XP_002426539.1	adenosine_deaminase_acting_on_tRNA,_putative	Pediculus_humanus_corporis
CUFF.72321.1	201	603	4e-18	32.34	XP_002426539.1	adenosine_deaminase_acting_on_tRNA,_putative	Pediculus_humanus_corporis
CUFF.72321.2	285	855	2e-23	30.18	XP_002426539.1	adenosine_deaminase_acting_on_tRNA,_putative	Pediculus_humanus_corporis
CUFF.160903.1	249	747	2e-42	37.35	NP_001027924.1	adenosine_deaminase_ADAR2-a_variant	Takifugu_rubripes
CUFF.160903.0	397	1191	6e-74	39.8	NP_001104525.1	adenosine_deaminase,_RNA-specific,_B1_isoform_2	Rattus_norvegicus
CUFF.160903.0	397	1191	6e-74	39.8	NP_001104527.1	adenosine_deaminase,_RNA-specific,_B1_isoform_4	Rattus_norvegicus
CUFF.180002.0	469	1407	0	69.51	XP_001316717.1	adenosinetriphosphatase	Trichomonas_vaginalis_G3
CUFF.180002.0	469	1407	0	69.51	XP_001330232.1	adenosinetriphosphatase	Trichomonas_vaginalis_G3
CUFF.363969.0	304	912	4e-131	73.03	XP_002580489.1	adenosylhomocysteinase	Schistosoma_mansoni
CUFF.533008.0	225	675	7e-82	63.56	XP_002580489.1	adenosylhomocysteinase	Schistosoma_mansoni
CUFF.533008.0	226	678	7e-82	63.72	XP_002580491.1	adenosylhomocysteinase	Schistosoma_mansoni
CUFF.544680.0	176	528	5e-79	78.98	XP_002581043.1	adenylate_cyclase	Schistosoma_mansoni
CUFF.390336.0	325	975	1e-13	25.85	XP_002431914.1	adenylate_cyclase_type,_putative	Pediculus_humanus_corporis
CUFF.390339.0	224	672	8e-13	25.45	XP_002405628.1	adenylate_cyclase,_putative	Ixodes_scapularis
CUFF.236534.0	97	291	1e-17	44.33	NP_001081046.1	adenylate_kinase_7	Xenopus_laevis
CUFF.472608.0	440	1320	2e-154	60.68	NP_990860.1	adenylosuccinate_lyase	Gallus_gallus
CUFF.472608.1	429	1287	3e-157	62.24	NP_990860.1	adenylosuccinate_lyase	Gallus_gallus
CUFF.614823.0	230	690	2e-78	60.43	XP_002576880.1	adenylosuccinate_synthetase	Schistosoma_mansoni
CUFF.614823.1	202	606	2e-69	61.88	XP_002576880.1	adenylosuccinate_synthetase	Schistosoma_mansoni
CUFF.692973.0	80	240	1e-22	62.5	NP_001133669.1	Adenylosuccinate_synthetase_isozyme_1	Salmo_salar
CUFF.508043.0	608	1824	0	60.03	XP_001651138.1	adenylsulfate_kinase	Aedes_aegypti
CUFF.508043.0	613	1839	0	57.59	XP_002577263.1	adenylsulfate_kinase	Schistosoma_mansoni
CUFF.508043.0	599	1797	0	62.1	XP_002404324.1	adenylsulfate_kinase,_putative	Ixodes_scapularis
CUFF.508043.0	601	1803	0	63.23	XP_002432795.1	adenylsulfate_kinase,_putative	Pediculus_humanus_corporis
CUFF.419981.0	108	324	4e-25	50.93	XP_001663284.1	adenylyl_cyclase-associated_protein	Aedes_aegypti
CUFF.304583.0	227	681	2e-35	37.89	NP_997773.1	adipocyte_plasma_membrane-associated_protein	Danio_rerio
CUFF.175901.0	236	708	5e-74	58.9	XP_002575862.1	adiponectin_receptor	Schistosoma_mansoni
CUFF.42738.0	594	1782	0	65.49	NP_984065.1	ADL032Wp	Ashbya_gossypii_ATCC_10895
CUFF.495955.0	572	1716	0	62.06	NP_984039.1	ADL057Wp	Ashbya_gossypii_ATCC_10895
CUFF.18971.0	1070	3210	0	40.28	NP_983821.1	ADL275Cp	Ashbya_gossypii_ATCC_10895
CUFF.180002.0	464	1392	0	76.08	NP_983716.1	ADL380Wp	Ashbya_gossypii_ATCC_10895
CUFF.537442.0	165	495	5e-40	49.09	XP_002548749.1	ADP-ribosylation_factor	Candida_tropicalis_MYA-3404
CUFF.460072.0	170	510	4e-78	78.82	XP_002579770.1	ADP-ribosylation_factor_arf	Schistosoma_mansoni
CUFF.683638.0	171	513	1e-63	64.33	XP_002426585.1	ADP-ribosylation_factor_GTPase-activating_protein,_putative	Pediculus_humanus_corporis
CUFF.329044.0	1271	3813	0	52.24	NP_001095900.1	ADP-ribosylation_factor_guanine_nucleotide-exchange_factor_1(brefeldin_A-inhibited)	Mus_musculus
CUFF.329044.1	1287	3861	0	51.83	NP_001095900.1	ADP-ribosylation_factor_guanine_nucleotide-exchange_factor_1(brefeldin_A-inhibited)	Mus_musculus
CUFF.329044.0	1236	3708	0	51.29	NP_851597.2	ADP-ribosylation_factor_guanine_nucleotide-exchange_factor_2_(brefeldin_A-inhibited)	Rattus_norvegicus
CUFF.329044.0	867	2601	0	60.67	NP_001078964.1	ADP-ribosylation_factor_guanine_nucleotide-exchange_factor_2_(brefeldin_A-inhibited)	Mus_musculus
CUFF.329044.1	1254	3762	0	50.88	NP_851597.2	ADP-ribosylation_factor_guanine_nucleotide-exchange_factor_2_(brefeldin_A-inhibited)	Rattus_norvegicus
CUFF.329044.1	885	2655	0	59.89	NP_001078964.1	ADP-ribosylation_factor_guanine_nucleotide-exchange_factor_2_(brefeldin_A-inhibited)	Mus_musculus
CUFF.395796.0	469	1407	1e-28	29	XP_002423932.1	ADP-ribosylation_factor-binding_protein_GGA1,_putative	Pediculus_humanus_corporis
CUFF.285119.0	91	273	2e-38	83.52	XP_002579349.1	ADP-ribosylation_factor-like_10_arl10	Schistosoma_mansoni
CUFF.500749.0	178	534	7e-27	33.71	NP_001005103.1	ADP-ribosylation_factor-like_11	Xenopus_(Silurana)_tropicalis
CUFF.271675.0	112	336	8e-48	79.46	NP_001033168.1	ADP-ribosylation_factor-like_protein_2	Bos_taurus
CUFF.521438.0	114	342	5e-18	42.11	XP_001900101.1	ADP-specific_Phosphofructokinase/Glucokinase_conserved_region_family_protein	Brugia_malayi
CUFF.493629.0	1573	4719	0	46.92	NP_984182.1	ADR086Cp	Ashbya_gossypii_ATCC_10895
CUFF.535492.0	744	2232	0	45.43	NP_984386.1	ADR290Wp	Ashbya_gossypii_ATCC_10895
CUFF.246314.0	843	2529	0	51.72	NP_984430.1	ADR334Wp	Ashbya_gossypii_ATCC_10895
CUFF.83203.0	843	2529	0	50.53	NP_984459.1	ADR363Cp	Ashbya_gossypii_ATCC_10895
CUFF.417944.0	60	180	1e-14	63.33	XP_002423697.1	adrenodoxin,_putative	Pediculus_humanus_corporis
CUFF.581120.0	106	318	6e-20	46.23	XP_002577880.1	ae-1_binding_protein_aebp2	Schistosoma_mansoni
CUFF.472848.0	1558	4674	0	32.8	NP_984584.1	AEL276Cp	Ashbya_gossypii_ATCC_10895
CUFF.472848.1	1558	4674	0	32.61	NP_984584.1	AEL276Cp	Ashbya_gossypii_ATCC_10895
CUFF.472848.2	1558	4674	0	32.61	NP_984584.1	AEL276Cp	Ashbya_gossypii_ATCC_10895
CUFF.344537.1	109	327	3e-12	36.7	NP_985080.1	AER223Cp	Ashbya_gossypii_ATCC_10895
CUFF.21656.1	135	405	2e-35	48.15	NP_985089.1	AER232Cp	Ashbya_gossypii_ATCC_10895
CUFF.322612.0	1071	3213	0	39.78	NP_985109.1	AER252Cp	Ashbya_gossypii_ATCC_10895
CUFF.392132.0	1296	3888	0	49.07	NP_985215.1	AER359Wp	Ashbya_gossypii_ATCC_10895
CUFF.112050.0	253	759	7e-42	39.13	NP_034936.1	afadin	Mus_musculus
CUFF.277323.0	881	2643	0	49.6	NP_985508.1	AFL040Wp	Ashbya_gossypii_ATCC_10895
CUFF.138192.0	527	1581	0	77.04	NP_985705.1	AFR158Wp	Ashbya_gossypii_ATCC_10895
CUFF.257141.0	787	2361	0	68.11	NP_985705.1	AFR158Wp	Ashbya_gossypii_ATCC_10895
CUFF.345441.0	707	2121	0	57.14	NP_985951.1	AFR404Cp	Ashbya_gossypii_ATCC_10895
CUFF.106019.0	891	2673	0	48.15	NP_985980.1	AFR433Cp	Ashbya_gossypii_ATCC_10895
CUFF.277323.0	863	2589	0	49.13	NP_986084.1	AFR537Wp	Ashbya_gossypii_ATCC_10895
CUFF.42738.0	604	1812	0	54.64	NP_986176.1	AFR629Wp	Ashbya_gossypii_ATCC_10895
CUFF.509866.0	594	1782	0	53.54	XP_311133.4	AGAP000029-PA	Anopheles_gambiae_str._PEST
CUFF.95807.0	274	822	1e-15	28.47	XP_311125.4	AGAP000037-PA	Anopheles_gambiae_str._PEST
CUFF.227555.0	155	465	3e-65	74.19	XP_310981.2	AGAP000158-PA	Anopheles_gambiae_str._PEST
CUFF.246314.0	1257	3771	0	68.58	XP_310958.4	AGAP000178-PA	Anopheles_gambiae_str._PEST
CUFF.269918.0	725	2175	0	47.59	XP_310939.3	AGAP000195-PA	Anopheles_gambiae_str._PEST
CUFF.454949.0	130	390	1e-26	49.23	XP_001687766.1	AGAP000221-PA	Anopheles_gambiae_str._PEST
CUFF.405737.0	105	315	3e-19	42.86	XP_566154.3	AGAP000236-PA	Anopheles_gambiae_str._PEST
CUFF.376149.0	894	2682	0	58.39	XP_310823.4	AGAP000300-PA	Anopheles_gambiae_str._PEST
CUFF.376152.0	702	2106	0	61.25	XP_310823.4	AGAP000300-PA	Anopheles_gambiae_str._PEST
CUFF.434699.0	120	360	2e-36	65.83	XP_310608.4	AGAP000484-PA	Anopheles_gambiae_str._PEST
CUFF.76304.0	47	141	8e-11	55.32	XP_310554.4	AGAP000532-PA	Anopheles_gambiae_str._PEST
CUFF.117315.0	832	2496	0	44.23	XP_310532.4	AGAP000551-PA	Anopheles_gambiae_str._PEST
CUFF.84407.0	221	663	8e-32	41.63	XP_311300.3	AGAP000763-PA	Anopheles_gambiae_str._PEST
CUFF.38916.0	599	1797	0	60.43	XP_309148.4	AGAP000958-PA	Anopheles_gambiae_str._PEST
CUFF.474474.0	109	327	9e-18	48.62	XP_309157.4	AGAP000965-PA	Anopheles_gambiae_str._PEST
CUFF.338008.0	992	2976	0	59.27	XP_309214.2	AGAP001021-PA	Anopheles_gambiae_str._PEST
CUFF.8066.0	871	2613	0	65.1	XP_322028.3	AGAP001133-PA	Anopheles_gambiae_str._PEST
CUFF.32222.0	251	753	6e-97	70.92	XP_322009.2	AGAP001151-PA	Anopheles_gambiae_str._PEST
CUFF.32222.1	254	762	7e-99	71.26	XP_322009.2	AGAP001151-PA	Anopheles_gambiae_str._PEST
CUFF.472848.0	1572	4716	0	40.71	XP_321957.3	AGAP001200-PA	Anopheles_gambiae_str._PEST
CUFF.472848.1	1572	4716	0	40.71	XP_321957.3	AGAP001200-PA	Anopheles_gambiae_str._PEST
CUFF.472848.2	1572	4716	0	40.71	XP_321957.3	AGAP001200-PA	Anopheles_gambiae_str._PEST
CUFF.357514.0	104	312	5e-15	45.19	XP_321947.4	AGAP001209-PA	Anopheles_gambiae_str._PEST
CUFF.256412.0	649	1947	0	57.63	XP_321922.4	AGAP001234-PA	Anopheles_gambiae_str._PEST
CUFF.362315.0	1133	3399	0	37.95	XP_321922.4	AGAP001234-PA	Anopheles_gambiae_str._PEST
CUFF.508043.0	607	1821	0	59.47	XP_321893.4	AGAP001256-PA	Anopheles_gambiae_str._PEST
CUFF.470543.0	957	2871	0	54.23	XP_321735.4	AGAP001399-PA	Anopheles_gambiae_str._PEST
CUFF.284686.0	467	1401	0	65.31	XP_321720.2	AGAP001414-PA	Anopheles_gambiae_str._PEST
CUFF.26809.0	366	1098	2e-61	36.34	XP_321714.3	AGAP001419-PA	Anopheles_gambiae_str._PEST
CUFF.162575.0	324	972	1e-81	47.53	XP_321638.3	AGAP001484-PA	Anopheles_gambiae_str._PEST
CUFF.362315.0	801	2403	0	46.44	XP_321605.2	AGAP001519-PA	Anopheles_gambiae_str._PEST
CUFF.362315.0	1226	3678	0	56.12	XP_321605.2	AGAP001519-PA	Anopheles_gambiae_str._PEST
CUFF.112865.0	908	2724	0	55.51	XP_321495.3	AGAP001606-PA	Anopheles_gambiae_str._PEST
CUFF.642008.0	241	723	7e-18	31.12	XP_321463.4	AGAP001633-PA	Anopheles_gambiae_str._PEST
CUFF.91255.0	1099	3297	0	60.33	XP_321432.4	AGAP001660-PA	Anopheles_gambiae_str._PEST
CUFF.91261.0	771	2313	0	62.13	XP_321432.4	AGAP001660-PA	Anopheles_gambiae_str._PEST
CUFF.193245.0	1695	5085	0	33.86	XP_321432.4	AGAP001660-PA	Anopheles_gambiae_str._PEST
CUFF.311337.0	1050	3150	0	36.1	XP_321432.4	AGAP001660-PA	Anopheles_gambiae_str._PEST
CUFF.66387.0	1342	4026	0	61.85	XP_321424.4	AGAP001672-PA	Anopheles_gambiae_str._PEST
CUFF.91261.0	813	2439	0	44.77	XP_321424.4	AGAP001672-PA	Anopheles_gambiae_str._PEST
CUFF.193236.0	154	462	1e-31	40.91	XP_321424.4	AGAP001672-PA	Anopheles_gambiae_str._PEST
CUFF.193245.0	1063	3189	0	49.39	XP_321424.4	AGAP001672-PA	Anopheles_gambiae_str._PEST
CUFF.193245.0	1693	5079	0	59.78	XP_321424.4	AGAP001672-PA	Anopheles_gambiae_str._PEST
CUFF.393752.0	690	2070	0	56.09	XP_321424.4	AGAP001672-PA	Anopheles_gambiae_str._PEST
CUFF.448291.0	1758	5274	0	29.41	XP_321424.4	AGAP001672-PA	Anopheles_gambiae_str._PEST
CUFF.448291.1	1758	5274	0	29.41	XP_321424.4	AGAP001672-PA	Anopheles_gambiae_str._PEST
CUFF.146068.0	117	351	7e-14	35.9	XP_321364.3	AGAP001721-PA	Anopheles_gambiae_str._PEST
CUFF.248911.0	541	1623	0	57.67	XP_321324.2	AGAP001759-PA	Anopheles_gambiae_str._PEST
CUFF.160412.0	877	2631	2e-44	22.69	XP_321129.4	AGAP001935-PA	Anopheles_gambiae_str._PEST
CUFF.399771.0	163	489	4e-36	43.56	XP_321121.4	AGAP001941-PA	Anopheles_gambiae_str._PEST
CUFF.153472.0	1076	3228	0	51.02	XP_321116.4	AGAP001947-PA	Anopheles_gambiae_str._PEST
CUFF.229319.0	117	351	8e-11	33.33	XP_321116.4	AGAP001947-PA	Anopheles_gambiae_str._PEST
CUFF.91255.0	1136	3408	0	32.57	XP_550805.3	AGAP002009-PA	Anopheles_gambiae_str._PEST
CUFF.145869.2	916	2748	0	43.01	XP_550805.3	AGAP002009-PA	Anopheles_gambiae_str._PEST
CUFF.171665.0	1744	5232	0	29.42	XP_550805.3	AGAP002009-PA	Anopheles_gambiae_str._PEST
CUFF.311337.0	1052	3156	0	38.69	XP_550805.3	AGAP002009-PA	Anopheles_gambiae_str._PEST
CUFF.482186.0	1121	3363	0	52.45	XP_550805.3	AGAP002009-PA	Anopheles_gambiae_str._PEST
CUFF.633406.0	720	2160	0	50.42	XP_550805.3	AGAP002009-PA	Anopheles_gambiae_str._PEST
CUFF.171665.0	1743	5229	0	66.04	XP_321040.4	AGAP002015-PA	Anopheles_gambiae_str._PEST
CUFF.171665.0	957	2871	0	57.47	XP_321040.4	AGAP002015-PA	Anopheles_gambiae_str._PEST
CUFF.448291.0	1736	5208	0	71.03	XP_321040.4	AGAP002015-PA	Anopheles_gambiae_str._PEST
CUFF.448291.0	1278	3834	0	59.39	XP_321040.4	AGAP002015-PA	Anopheles_gambiae_str._PEST
CUFF.448291.1	1736	5208	0	71.03	XP_321040.4	AGAP002015-PA	Anopheles_gambiae_str._PEST
CUFF.448291.1	1252	3756	0	60.62	XP_321040.4	AGAP002015-PA	Anopheles_gambiae_str._PEST
CUFF.454922.0	617	1851	0	58.67	XP_321040.4	AGAP002015-PA	Anopheles_gambiae_str._PEST
CUFF.531848.0	320	960	1e-68	43.75	XP_320941.4	AGAP002099-PA	Anopheles_gambiae_str._PEST
CUFF.188405.0	726	2178	0	52.07	XP_320939.3	AGAP002101-PA	Anopheles_gambiae_str._PEST
CUFF.32453.0	628	1884	0	61.15	XP_308012.4	AGAP002176-PA	Anopheles_gambiae_str._PEST
CUFF.352384.0	495	1485	2e-45	26.26	XP_307995.4	AGAP002186-PA	Anopheles_gambiae_str._PEST
CUFF.16465.0	727	2181	0	63.69	XP_312559.4	AGAP002396-PA	Anopheles_gambiae_str._PEST
CUFF.622034.0	109	327	5e-24	47.71	XP_312476.4	AGAP002463-PA	Anopheles_gambiae_str._PEST
CUFF.640442.0	83	249	1e-20	59.04	XP_312429.4	AGAP002509-PA	Anopheles_gambiae_str._PEST
CUFF.588364.0	112	336	4e-14	44.64	XP_312358.4	AGAP002578-PA	Anopheles_gambiae_str._PEST
CUFF.322910.0	216	648	2e-61	51.39	XP_312273.4	AGAP002652-PA	Anopheles_gambiae_str._PEST
CUFF.602695.0	547	1641	0	66.91	XP_312228.4	AGAP002693-PA	Anopheles_gambiae_str._PEST
CUFF.561048.0	99	297	4e-46	82.83	XP_311901.4	AGAP002986-PA	Anopheles_gambiae_str._PEST
CUFF.246029.0	221	663	2e-33	38.01	XP_563117.1	AGAP002992-PA	Anopheles_gambiae_str._PEST
CUFF.671586.0	57	171	2e-11	49.12	XP_563112.3	AGAP002996-PA	Anopheles_gambiae_str._PEST
CUFF.392132.0	1339	4017	0	79.46	XP_311856.3	AGAP003021-PA	Anopheles_gambiae_str._PEST
CUFF.266230.0	150	450	4e-40	56.67	XP_312834.4	AGAP003142-PA	Anopheles_gambiae_str._PEST
CUFF.724464.0	383	1149	0	85.38	XP_312843.1	AGAP003153-PA	Anopheles_gambiae_str._PEST
CUFF.247349.0	353	1059	0	91.22	XP_312923.4	AGAP003215-PA	Anopheles_gambiae_str._PEST
CUFF.66387.0	1363	4089	0	35.22	XP_312934.4	AGAP003226-PA	Anopheles_gambiae_str._PEST
CUFF.91261.0	825	2475	0	42.18	XP_312934.4	AGAP003226-PA	Anopheles_gambiae_str._PEST
CUFF.145869.2	880	2640	0	41.93	XP_312934.4	AGAP003226-PA	Anopheles_gambiae_str._PEST
CUFF.168173.1	735	2205	0	48.44	XP_312934.4	AGAP003226-PA	Anopheles_gambiae_str._PEST
CUFF.171665.0	1776	5328	0	29.84	XP_312934.4	AGAP003226-PA	Anopheles_gambiae_str._PEST
CUFF.193245.0	1728	5184	0	34.9	XP_312934.4	AGAP003226-PA	Anopheles_gambiae_str._PEST
CUFF.448291.0	1770	5310	0	29.94	XP_312934.4	AGAP003226-PA	Anopheles_gambiae_str._PEST
CUFF.448291.1	1770	5310	0	29.94	XP_312934.4	AGAP003226-PA	Anopheles_gambiae_str._PEST
CUFF.482186.0	1103	3309	0	39.26	XP_312934.4	AGAP003226-PA	Anopheles_gambiae_str._PEST
CUFF.66387.0	1412	4236	0	32.44	XP_307780.4	AGAP003271-PA	Anopheles_gambiae_str._PEST
CUFF.91255.0	1098	3294	0	36.43	XP_307780.4	AGAP003271-PA	Anopheles_gambiae_str._PEST
CUFF.256767.0	810	2430	0	58.02	XP_307780.4	AGAP003271-PA	Anopheles_gambiae_str._PEST
CUFF.256767.1	810	2430	0	58.02	XP_307780.4	AGAP003271-PA	Anopheles_gambiae_str._PEST
CUFF.417056.0	656	1968	0	64.79	XP_307780.4	AGAP003271-PA	Anopheles_gambiae_str._PEST
CUFF.417056.0	687	2061	0	60.7	XP_307780.4	AGAP003271-PA	Anopheles_gambiae_str._PEST
CUFF.463131.0	578	1734	0	54.67	XP_307780.4	AGAP003271-PA	Anopheles_gambiae_str._PEST
CUFF.513678.0	224	672	1e-33	40.18	XP_307791.4	AGAP003283-PA	Anopheles_gambiae_str._PEST
CUFF.158411.0	1282	3846	0	36.97	XP_313379.4	AGAP003619-PA	Anopheles_gambiae_str._PEST
CUFF.345441.0	669	2007	0	71.3	XP_313416.3	AGAP003648-PA	Anopheles_gambiae_str._PEST
CUFF.598532.0	87	261	2e-16	44.83	XP_313440.4	AGAP003663-PA	Anopheles_gambiae_str._PEST
CUFF.259385.0	636	1908	0	53.77	XP_562586.2	AGAP003711-PA	Anopheles_gambiae_str._PEST
CUFF.522824.0	1028	3084	0	40.37	XP_310308.5	AGAP003769-PA	Anopheles_gambiae_str._PEST
CUFF.593359.0	724	2172	0	44.34	XP_310308.5	AGAP003769-PA	Anopheles_gambiae_str._PEST
CUFF.465133.0	125	375	2e-15	39.2	XP_310384.6	AGAP003823-PA	Anopheles_gambiae_str._PEST
CUFF.551720.0	796	2388	0	52.39	XP_309641.4	AGAP004090-PA	Anopheles_gambiae_str._PEST
CUFF.144105.0	123	369	4e-12	35.77	XP_313130.4	AGAP004224-PA	Anopheles_gambiae_str._PEST
CUFF.667448.0	64	192	4e-19	59.38	XP_313681.4	AGAP004397-PA	Anopheles_gambiae_str._PEST
CUFF.233367.0	149	447	1e-20	38.93	XP_313728.4	AGAP004440-PA	Anopheles_gambiae_str._PEST
CUFF.341138.0	47	141	3e-12	61.7	XP_311628.4	AGAP004664-PA	Anopheles_gambiae_str._PEST
CUFF.322612.0	1022	3066	0	40.51	XP_318130.4	AGAP004703-PA	Anopheles_gambiae_str._PEST
CUFF.227324.0	125	375	2e-32	56.8	XP_318122.4	AGAP004707-PA	Anopheles_gambiae_str._PEST
CUFF.246227.0	629	1887	0	52.94	XP_318119.3	AGAP004708-PA	Anopheles_gambiae_str._PEST
CUFF.354182.0	415	1245	9e-43	29.4	XP_001689099.1	AGAP004717-PC	Anopheles_gambiae_str._PEST
CUFF.660443.0	165	495	4e-68	72.12	XP_318019.4	AGAP004793-PA	Anopheles_gambiae_str._PEST
CUFF.245935.0	500	1500	0	65.2	XP_318012.4	AGAP004798-PA	Anopheles_gambiae_str._PEST
CUFF.1241.0	611	1833	0	51.23	XP_317984.3	AGAP004824-PA	Anopheles_gambiae_str._PEST
CUFF.131931.1	73	219	1e-22	54.79	XP_314320.4	AGAP004866-PA	Anopheles_gambiae_str._PEST
CUFF.329711.0	96	288	2e-15	41.67	XP_314285.4	AGAP004892-PA	Anopheles_gambiae_str._PEST
CUFF.329723.0	407	1221	1e-52	34.64	XP_314285.4	AGAP004892-PA	Anopheles_gambiae_str._PEST
CUFF.501819.0	647	1941	0	81.45	XP_315042.3	AGAP004944-PA	Anopheles_gambiae_str._PEST
CUFF.515481.0	581	1743	0	76.25	XP_315042.3	AGAP004944-PA	Anopheles_gambiae_str._PEST
CUFF.516147.0	133	399	8e-16	34.59	XP_001688469.1	AGAP005031-PA	Anopheles_gambiae_str._PEST
CUFF.455691.1	180	540	4e-30	43.33	XP_313912.4	AGAP005042-PA	Anopheles_gambiae_str._PEST
CUFF.381015.0	88	264	2e-15	47.73	XP_313950.4	AGAP005075-PB	Anopheles_gambiae_str._PEST
CUFF.140551.0	47	141	8e-13	74.47	XP_313959.3	AGAP005080-PA	Anopheles_gambiae_str._PEST
CUFF.353032.0	153	459	2e-37	50.98	XP_313990.4	AGAP005111-PA	Anopheles_gambiae_str._PEST
CUFF.79967.0	517	1551	0	82.98	XP_314018.2	AGAP005134-PA	Anopheles_gambiae_str._PEST
CUFF.406257.1	277	831	5e-14	25.99	XP_558523.3	AGAP005135-PA	Anopheles_gambiae_str._PEST
CUFF.270922.1	81	243	2e-27	71.6	XP_314028.3	AGAP005144-PA	Anopheles_gambiae_str._PEST
CUFF.2377.0	208	624	1e-97	82.21	XP_314172.1	AGAP005255-PA	Anopheles_gambiae_str._PEST
CUFF.479002.0	309	927	9e-69	43.69	XP_314183.4	AGAP005263-PA	Anopheles_gambiae_str._PEST
CUFF.30791.0	377	1131	0	80.37	XP_001688163.1	AGAP005293-PB	Anopheles_gambiae_str._PEST
CUFF.19895.0	884	2652	0	46.15	XP_555970.1	AGAP005330-PA	Anopheles_gambiae_str._PEST
CUFF.444168.0	62	186	2e-30	96.77	XP_556035.3	AGAP005393-PA	Anopheles_gambiae_str._PEST
CUFF.623805.0	116	348	6e-16	39.66	XP_315403.4	AGAP005394-PA	Anopheles_gambiae_str._PEST
CUFF.154158.0	1143	3429	0	38.76	XP_001237663.2	AGAP005467-PA	Anopheles_gambiae_str._PEST
CUFF.456357.0	787	2361	0	69.5	XP_315551.1	AGAP005549-PA	Anopheles_gambiae_str._PEST
CUFF.138192.0	529	1587	0	83.74	XP_315644.3	AGAP005630-PA	Anopheles_gambiae_str._PEST
CUFF.257141.0	731	2193	0	84.13	XP_315644.3	AGAP005630-PA	Anopheles_gambiae_str._PEST
CUFF.590307.0	294	882	1e-52	38.1	XP_315673.3	AGAP005654-PA	Anopheles_gambiae_str._PEST
CUFF.147016.0	59	177	1e-17	77.97	XP_315744.4	AGAP005729-PA	Anopheles_gambiae_str._PEST
CUFF.307338.0	140	420	8e-11	28.57	XP_315851.4	AGAP005825-PA	Anopheles_gambiae_str._PEST
CUFF.160919.1	171	513	1e-51	61.4	XP_316160.4	AGAP006101-PA	Anopheles_gambiae_str._PEST
CUFF.26274.0	141	423	1e-57	75.18	XP_001688808.1	AGAP006165-PB	Anopheles_gambiae_str._PEST
CUFF.309640.0	878	2634	0	71.07	XP_001688817.1	AGAP006186-PA	Anopheles_gambiae_str._PEST
CUFF.309640.1	878	2634	0	70.96	XP_001688817.1	AGAP006186-PA	Anopheles_gambiae_str._PEST
CUFF.309640.0	875	2625	0	71.2	XP_001688816.1	AGAP006186-PB	Anopheles_gambiae_str._PEST
CUFF.309640.1	875	2625	0	71.09	XP_001688816.1	AGAP006186-PB	Anopheles_gambiae_str._PEST
CUFF.309640.0	901	2703	0	70.03	XP_316251.4	AGAP006186-PE	Anopheles_gambiae_str._PEST
CUFF.309640.1	901	2703	0	69.92	XP_316251.4	AGAP006186-PE	Anopheles_gambiae_str._PEST
CUFF.43107.1	785	2355	0	67.64	XP_316319.4	AGAP006254-PA	Anopheles_gambiae_str._PEST
CUFF.140497.0	1006	3018	0	63.12	XP_316319.4	AGAP006254-PA	Anopheles_gambiae_str._PEST
CUFF.140497.1	822	2466	0	63.14	XP_316319.4	AGAP006254-PA	Anopheles_gambiae_str._PEST
CUFF.535492.0	743	2229	0	54.64	XP_316385.4	AGAP006360-PA	Anopheles_gambiae_str._PEST
CUFF.526260.0	174	522	4e-13	31.03	XP_316502.4	AGAP006461-PA	Anopheles_gambiae_str._PEST
CUFF.389996.0	622	1866	0	56.75	XP_316594.2	AGAP006569-PA	Anopheles_gambiae_str._PEST
CUFF.67805.1	185	555	1e-20	30.27	XP_316625.4	AGAP006598-PA	Anopheles_gambiae_str._PEST
CUFF.9969.0	121	363	4e-22	43.8	XP_316696.4	AGAP006663-PA	Anopheles_gambiae_str._PEST
CUFF.502497.0	1239	3717	0	53.03	XP_316724.1	AGAP006686-PA	Anopheles_gambiae_str._PEST
CUFF.335867.0	861	2583	0	81.42	XP_308873.2	AGAP006885-PA	Anopheles_gambiae_str._PEST
CUFF.335867.0	1438	4314	0	79.97	XP_308873.2	AGAP006885-PA	Anopheles_gambiae_str._PEST
CUFF.453374.0	997	2991	0	44.83	XP_308771.3	AGAP006998-PA	Anopheles_gambiae_str._PEST
CUFF.613366.0	80	240	5e-26	67.5	XP_308760.4	AGAP007010-PA	Anopheles_gambiae_str._PEST
CUFF.437568.0	442	1326	0	76.47	XP_308629.2	AGAP007131-PA	Anopheles_gambiae_str._PEST
CUFF.437568.1	439	1317	0	77.45	XP_308629.2	AGAP007131-PA	Anopheles_gambiae_str._PEST
CUFF.192870.0	351	1053	0	90.03	XP_308557.2	AGAP007243-PA	Anopheles_gambiae_str._PEST
CUFF.400202.0	222	666	4e-46	44.59	XP_308280.4	AGAP007592-PA	Anopheles_gambiae_str._PEST
CUFF.400202.1	222	666	4e-46	44.59	XP_308280.4	AGAP007592-PA	Anopheles_gambiae_str._PEST
CUFF.261014.0	149	447	4e-34	57.05	XP_308251.4	AGAP007620-PA	Anopheles_gambiae_str._PEST
CUFF.66387.0	1401	4203	0	34.62	XP_308196.4	AGAP007675-PA	Anopheles_gambiae_str._PEST
CUFF.91255.0	1106	3318	0	35.08	XP_308196.4	AGAP007675-PA	Anopheles_gambiae_str._PEST
CUFF.256767.0	681	2043	0	50.66	XP_308196.4	AGAP007675-PA	Anopheles_gambiae_str._PEST
CUFF.256767.1	681	2043	0	50.66	XP_308196.4	AGAP007675-PA	Anopheles_gambiae_str._PEST
CUFF.311337.0	1050	3150	0	36.86	XP_308196.4	AGAP007675-PA	Anopheles_gambiae_str._PEST
CUFF.417056.0	630	1890	0	68.25	XP_308196.4	AGAP007675-PA	Anopheles_gambiae_str._PEST
CUFF.417056.0	685	2055	0	58.83	XP_308196.4	AGAP007675-PA	Anopheles_gambiae_str._PEST
CUFF.506211.0	118	354	1e-11	37.29	XP_308189.4	AGAP007681-PA	Anopheles_gambiae_str._PEST
CUFF.462676.0	553	1659	6e-131	45.21	XP_564488.2	AGAP007730-PA	Anopheles_gambiae_str._PEST
CUFF.713289.0	267	801	2e-67	47.19	XP_564488.2	AGAP007730-PA	Anopheles_gambiae_str._PEST
CUFF.493629.0	1688	5064	0	55.21	XP_317690.3	AGAP007810-PA	Anopheles_gambiae_str._PEST
CUFF.676133.0	224	672	1e-18	27.23	XP_555667.3	AGAP007849-PA	Anopheles_gambiae_str._PEST
CUFF.42738.0	595	1785	0	73.11	XP_317642.4	AGAP007852-PA	Anopheles_gambiae_str._PEST
CUFF.419382.0	505	1515	3e-46	30.89	XP_317578.4	AGAP007905-PA	Anopheles_gambiae_str._PEST
CUFF.90743.0	563	1689	0	67.85	XP_317541.3	AGAP007939-PA	Anopheles_gambiae_str._PEST
CUFF.488471.1	56	168	2e-21	82.14	XP_001689033.1	AGAP008046-PA	Anopheles_gambiae_str._PEST
CUFF.576537.0	40	120	2e-13	85	XP_001689033.1	AGAP008046-PA	Anopheles_gambiae_str._PEST
CUFF.195128.0	384	1152	0	79.69	XP_317316.2	AGAP008147-PA	Anopheles_gambiae_str._PEST
CUFF.18971.0	1101	3303	0	39.87	XP_317312.4	AGAP008151-PA	Anopheles_gambiae_str._PEST
CUFF.383630.0	177	531	1e-13	26.55	XP_317208.4	AGAP008264-PA	Anopheles_gambiae_str._PEST
CUFF.363722.0	423	1269	0	79.67	XP_317165.4	AGAP008300-PA	Anopheles_gambiae_str._PEST
CUFF.307831.0	60	180	6e-19	70	XP_317120.3	AGAP008337-PA	Anopheles_gambiae_str._PEST
CUFF.408983.0	126	378	4e-30	48.41	XP_317008.4	AGAP008435-PA	Anopheles_gambiae_str._PEST
CUFF.647321.0	79	237	1e-15	51.9	XP_001237863.2	AGAP008535-PA	Anopheles_gambiae_str._PEST
CUFF.647321.1	113	339	1e-24	51.33	XP_001237863.2	AGAP008535-PA	Anopheles_gambiae_str._PEST
CUFF.69551.0	129	387	8e-29	55.81	XP_314736.4	AGAP008639-PA	Anopheles_gambiae_str._PEST
CUFF.323515.0	1022	3066	0	40.61	XP_314800.4	AGAP008698-PA	Anopheles_gambiae_str._PEST
CUFF.585277.0	1062	3186	0	47.55	XP_314800.4	AGAP008698-PA	Anopheles_gambiae_str._PEST
CUFF.585277.1	1062	3186	0	47.55	XP_314800.4	AGAP008698-PA	Anopheles_gambiae_str._PEST
CUFF.234117.0	118	354	6e-15	37.29	XP_001237622.2	AGAP008807-PA	Anopheles_gambiae_str._PEST
CUFF.329044.0	1178	3534	0	53.48	XP_319652.3	AGAP008906-PA	Anopheles_gambiae_str._PEST
CUFF.329044.1	1196	3588	0	52.59	XP_319652.3	AGAP008906-PA	Anopheles_gambiae_str._PEST
CUFF.390715.0	622	1866	0	61.9	XP_319665.4	AGAP008917-PA	Anopheles_gambiae_str._PEST
CUFF.13449.0	679	2037	0	63.62	XP_319682.4	AGAP008929-PA	Anopheles_gambiae_str._PEST
CUFF.531587.0	134	402	9e-16	30.6	XP_319694.4	AGAP008940-PA	Anopheles_gambiae_str._PEST
CUFF.617777.0	188	564	1e-15	34.04	XP_001238183.2	AGAP008953-PA	Anopheles_gambiae_str._PEST
CUFF.198618.0	238	714	3e-31	34.45	XP_319921.4	AGAP009160-PA	Anopheles_gambiae_str._PEST
CUFF.196157.0	137	411	2e-18	40.15	XP_319939.4	AGAP009174-PA	Anopheles_gambiae_str._PEST
CUFF.537163.0	114	342	1e-52	83.33	XP_319983.4	AGAP009207-PA	Anopheles_gambiae_str._PEST
CUFF.136184.0	154	462	1e-33	39.61	XP_553178.3	AGAP009239-PA	Anopheles_gambiae_str._PEST
CUFF.136310.0	62	186	5e-19	54.84	XP_553178.3	AGAP009239-PA	Anopheles_gambiae_str._PEST
CUFF.246893.0	195	585	5e-27	33.85	XP_553178.3	AGAP009239-PA	Anopheles_gambiae_str._PEST
CUFF.380517.0	239	717	5e-15	26.78	XP_553178.3	AGAP009239-PA	Anopheles_gambiae_str._PEST
CUFF.391267.0	616	1848	0	55.19	XP_310153.4	AGAP009538-PA	Anopheles_gambiae_str._PEST
CUFF.66387.0	1414	4242	0	33.24	XP_318579.4	AGAP009568-PA	Anopheles_gambiae_str._PEST
CUFF.91255.0	1144	3432	0	32.78	XP_318579.4	AGAP009568-PA	Anopheles_gambiae_str._PEST
CUFF.145869.2	896	2688	0	43.64	XP_318579.4	AGAP009568-PA	Anopheles_gambiae_str._PEST
CUFF.193245.0	1741	5223	0	34.29	XP_318579.4	AGAP009568-PA	Anopheles_gambiae_str._PEST
CUFF.311337.0	1048	3144	0	41.22	XP_318579.4	AGAP009568-PA	Anopheles_gambiae_str._PEST
CUFF.482186.0	1097	3291	0	59.25	XP_318579.4	AGAP009568-PA	Anopheles_gambiae_str._PEST
CUFF.633406.0	692	2076	0	51.3	XP_318579.4	AGAP009568-PA	Anopheles_gambiae_str._PEST
CUFF.672233.0	737	2211	0	46.81	XP_318579.4	AGAP009568-PA	Anopheles_gambiae_str._PEST
CUFF.71145.0	228	684	1e-83	63.6	XP_318627.4	AGAP009600-PA	Anopheles_gambiae_str._PEST
CUFF.83203.0	970	2910	0	51.96	XP_318757.4	AGAP009701-PA	Anopheles_gambiae_str._PEST
CUFF.190422.1	483	1449	3e-90	40.17	XP_553715.3	AGAP009835-PA	Anopheles_gambiae_str._PEST
CUFF.405287.0	142	426	8e-12	34.51	XP_553715.3	AGAP009835-PA	Anopheles_gambiae_str._PEST
CUFF.468638.0	395	1185	6e-168	70.63	XP_319037.3	AGAP009919-PA	Anopheles_gambiae_str._PEST
CUFF.66775.0	527	1581	0	65.84	XP_319051.2	AGAP009929-PA	Anopheles_gambiae_str._PEST
CUFF.11579.0	64	192	4e-14	56.25	XP_319063.4	AGAP009937-PA	Anopheles_gambiae_str._PEST
CUFF.11579.2	64	192	4e-14	56.25	XP_319063.4	AGAP009937-PA	Anopheles_gambiae_str._PEST
CUFF.115481.0	134	402	5e-38	55.97	XP_319210.4	AGAP010056-PA	Anopheles_gambiae_str._PEST
CUFF.144760.0	495	1485	0	62.22	XP_319248.3	AGAP010090-PA	Anopheles_gambiae_str._PEST
CUFF.708758.0	88	264	6e-17	50	XP_319369.4	AGAP010191-PA	Anopheles_gambiae_str._PEST
CUFF.495955.0	614	1842	0	63.19	XP_554103.3	AGAP010198-PA	Anopheles_gambiae_str._PEST
CUFF.141400.0	127	381	1e-15	37.8	XP_319485.2	AGAP010288-PA	Anopheles_gambiae_str._PEST
CUFF.395927.0	68	204	8e-12	51.47	XP_311558.3	AGAP010388-PA	Anopheles_gambiae_str._PEST
CUFF.573142.0	184	552	1e-50	47.83	XP_311535.4	AGAP010413-PA	Anopheles_gambiae_str._PEST
CUFF.667598.0	80	240	6e-22	53.75	XP_311535.4	AGAP010413-PA	Anopheles_gambiae_str._PEST
CUFF.66387.0	1341	4023	0	66.59	XP_559011.3	AGAP010435-PA	Anopheles_gambiae_str._PEST
CUFF.91255.0	1129	3387	0	35.43	XP_559011.3	AGAP010435-PA	Anopheles_gambiae_str._PEST
CUFF.91261.0	808	2424	0	43.19	XP_559011.3	AGAP010435-PA	Anopheles_gambiae_str._PEST
CUFF.193245.0	1056	3168	0	48.96	XP_559011.3	AGAP010435-PA	Anopheles_gambiae_str._PEST
CUFF.193245.0	1692	5076	0	63.42	XP_559011.3	AGAP010435-PA	Anopheles_gambiae_str._PEST
CUFF.393752.0	690	2070	0	60.87	XP_559011.3	AGAP010435-PA	Anopheles_gambiae_str._PEST
CUFF.482186.0	1099	3297	0	35.67	XP_559011.3	AGAP010435-PA	Anopheles_gambiae_str._PEST
CUFF.233064.0	545	1635	0	68.62	XP_311484.3	AGAP010462-PA	Anopheles_gambiae_str._PEST
CUFF.95431.0	68	204	7e-17	55.88	XP_311483.3	AGAP010464-PA	Anopheles_gambiae_str._PEST
CUFF.264701.1	138	414	4e-29	49.28	XP_314469.4	AGAP010496-PA	Anopheles_gambiae_str._PEST
CUFF.30791.0	380	1140	0	82.63	XP_314483.4	AGAP010510-PA	Anopheles_gambiae_str._PEST
CUFF.277323.0	844	2532	0	65.28	XP_311417.3	AGAP010700-PA	Anopheles_gambiae_str._PEST
CUFF.213182.0	293	879	4e-43	38.23	XP_311451.4	AGAP010738-PA	Anopheles_gambiae_str._PEST
CUFF.369008.1	102	306	4e-16	39.22	XP_311457.3	AGAP010744-PA	Anopheles_gambiae_str._PEST
CUFF.486422.0	92	276	2e-11	35.87	XP_311457.3	AGAP010744-PA	Anopheles_gambiae_str._PEST
CUFF.187721.0	1071	3213	0	40.8	XP_309796.2	AGAP010895-PA	Anopheles_gambiae_str._PEST
CUFF.384827.0	1218	3654	0	38.01	XP_309796.2	AGAP010895-PA	Anopheles_gambiae_str._PEST
CUFF.463144.0	1024	3072	0	48.24	XP_309796.2	AGAP010895-PA	Anopheles_gambiae_str._PEST
CUFF.513330.0	972	2916	0	37.65	XP_309796.2	AGAP010895-PA	Anopheles_gambiae_str._PEST
CUFF.30791.0	388	1164	0	81.96	XP_309765.4	AGAP010929-PA	Anopheles_gambiae_str._PEST
CUFF.56372.0	142	426	2e-75	100	XP_309749.4	AGAP010957-PA	Anopheles_gambiae_str._PEST
CUFF.84411.0	438	1314	0	71.23	XP_309723.4	AGAP010971-PA	Anopheles_gambiae_str._PEST
CUFF.252213.0	173	519	1e-21	38.15	XP_309534.3	AGAP011111-PA	Anopheles_gambiae_str._PEST
CUFF.500343.0	154	462	4e-20	38.31	XP_309534.3	AGAP011111-PA	Anopheles_gambiae_str._PEST
CUFF.511364.0	269	807	1e-57	37.17	XP_309506.4	AGAP011142-PA	Anopheles_gambiae_str._PEST
CUFF.111980.0	544	1632	0	63.79	XP_309498.4	AGAP011149-PA	Anopheles_gambiae_str._PEST
CUFF.548132.0	493	1479	2e-83	37.53	XP_001688193.1	AGAP011177-PA	Anopheles_gambiae_str._PEST
CUFF.59929.0	1142	3426	0	49.3	XP_309316.4	AGAP011333-PA	Anopheles_gambiae_str._PEST
CUFF.59929.1	1142	3426	0	49.3	XP_309316.4	AGAP011333-PA	Anopheles_gambiae_str._PEST
CUFF.91255.0	1134	3402	0	32.63	XP_317863.3	AGAP011441-PA	Anopheles_gambiae_str._PEST
CUFF.145869.2	889	2667	0	40.94	XP_317863.3	AGAP011441-PA	Anopheles_gambiae_str._PEST
CUFF.311337.0	1043	3129	0	39.5	XP_317863.3	AGAP011441-PA	Anopheles_gambiae_str._PEST
CUFF.482186.0	1097	3291	0	50.77	XP_317863.3	AGAP011441-PA	Anopheles_gambiae_str._PEST
CUFF.633406.0	689	2067	0	52.69	XP_317863.3	AGAP011441-PA	Anopheles_gambiae_str._PEST
CUFF.605065.0	202	606	2e-71	61.39	XP_317803.3	AGAP011498-PA	Anopheles_gambiae_str._PEST
CUFF.68842.0	117	351	5e-46	75.21	XP_309944.3	AGAP011563-PA	Anopheles_gambiae_str._PEST
CUFF.517866.0	527	1581	0	79.32	XP_320795.4	AGAP011717-PA	Anopheles_gambiae_str._PEST
CUFF.359720.0	118	354	1e-31	58.47	XP_001689282.1	AGAP011828-PA	Anopheles_gambiae_str._PEST
CUFF.453774.0	331	993	3e-47	37.16	XP_320601.4	AGAP011932-PA	Anopheles_gambiae_str._PEST
CUFF.119583.0	655	1965	0	62.9	XP_320523.4	AGAP012009-PA	Anopheles_gambiae_str._PEST
CUFF.119583.1	641	1923	0	63.96	XP_320523.4	AGAP012009-PA	Anopheles_gambiae_str._PEST
CUFF.438644.0	964	2892	0	40.15	XP_320360.4	AGAP012175-PA	Anopheles_gambiae_str._PEST
CUFF.161107.0	222	666	1e-45	43.69	XP_320268.3	AGAP012271-PA	Anopheles_gambiae_str._PEST
CUFF.385872.0	161	483	3e-36	49.69	XP_320161.2	AGAP012397-PA	Anopheles_gambiae_str._PEST
CUFF.346416.0	394	1182	6e-132	59.14	XP_320141.4	AGAP012414-PA	Anopheles_gambiae_str._PEST
CUFF.159382.0	114	342	1e-16	39.47	XP_001314578.1	AGC_family_protein_kinase	Trichomonas_vaginalis_G3
CUFF.159382.1	114	342	1e-16	39.47	XP_001314578.1	AGC_family_protein_kinase	Trichomonas_vaginalis_G3
CUFF.172590.0	259	777	2e-30	32.05	XP_001314578.1	AGC_family_protein_kinase	Trichomonas_vaginalis_G3
CUFF.495955.0	554	1662	0	60.83	YP_002268193.1	agip163	Agrotis_ipsilon_multiple_nucleopolyhedrovirus
CUFF.79967.0	510	1530	0	71.96	NP_986395.1	AGL272Cp	Ashbya_gossypii_ATCC_10895
CUFF.362315.0	1235	3705	0	35.38	NP_986779.1	AGR113Wp	Ashbya_gossypii_ATCC_10895
CUFF.585277.0	1076	3228	0	39.41	NP_986789.1	AGR123Cp	Ashbya_gossypii_ATCC_10895
CUFF.585277.1	1076	3228	0	39.41	NP_986789.1	AGR123Cp	Ashbya_gossypii_ATCC_10895
CUFF.463381.0	212	636	2e-38	41.04	XP_002410297.1	agrin,_putative	Ixodes_scapularis
CUFF.393588.0	135	405	1e-11	32.59	NP_648113.1	akirin,_isoform_A	Drosophila_melanogaster
CUFF.83203.0	902	2706	0	49.45	NP_014980.1	Ala1p	Saccharomyces_cerevisiae
CUFF.380898.0	180	540	4e-62	60	XP_002573004.1	alanine_aminotransferase	Schistosoma_mansoni
CUFF.83203.0	1025	3075	0	40.39	XP_679250.1	alanine--tRNA_ligase	Plasmodium_berghei_strain_ANKA
CUFF.83203.0	982	2946	0	40.02	XP_002261210.1	alanine--tRNA_ligase	Plasmodium_knowlesi_strain_H
CUFF.83203.0	1014	3042	0	39.25	XP_001350388.1	alanine--tRNA_ligase	Plasmodium_falciparum_3D7
CUFF.83203.0	956	2868	0	47.49	XP_571590.1	alanine-tRNA_ligase	Cryptococcus_neoformans_var._neoformans_JEC21
CUFF.83203.0	976	2928	0	45.29	XP_002296928.1	alanine-trna_ligase	Thalassiosira_pseudonana_CCMP1335
CUFF.83203.0	986	2958	0	45.74	XP_002290312.1	alanine-trna_ligase	Thalassiosira_pseudonana_CCMP1335
CUFF.83203.0	977	2931	0	47.39	NP_593640.1	alanine-tRNA_ligase_(predicted)	Schizosaccharomyces_pombe_972h-
CUFF.83203.0	969	2907	0	48.92	NP_491281.1	Alanyl_tRNA_Synthetase_family_member_(ars-2)	Caenorhabditis_elegans
CUFF.83203.0	969	2907	0	52.63	NP_001121342.1	alanyl-tRNA_synthetase	Xenopus_laevis
CUFF.83203.0	970	2910	0	52.27	NP_001037775.1	alanyl-tRNA_synthetase	Danio_rerio
CUFF.83203.0	963	2889	0	54.1	XP_001658296.1	alanyl-tRNA_synthetase	Aedes_aegypti
CUFF.83203.0	969	2907	0	52.32	NP_001094545.1	alanyl-tRNA_synthetase	Bos_taurus
CUFF.83203.0	970	2910	0	52.58	XP_002575183.1	alanyl-tRNA_synthetase	Schistosoma_mansoni
CUFF.83203.0	965	2895	0	52.12	NP_001093987.1	alanyl-tRNA_synthetase	Rattus_norvegicus
CUFF.83203.0	966	2898	0	53	XP_001847766.1	alanyl-tRNA_synthetase	Culex_quinquefasciatus
CUFF.83203.0	914	2742	0	53.72	NP_001005836.1	alanyl-tRNA_synthetase	Gallus_gallus
CUFF.83203.0	969	2907	0	49.95	XP_001899825.1	Alanyl-tRNA_synthetase	Brugia_malayi
CUFF.83203.0	936	2808	0	47.97	XP_002628910.1	alanyl-tRNA_synthetase	Ajellomyces_dermatitidis_SLH14081
CUFF.83203.0	958	2874	0	48.23	XP_002173036.1	alanyl-tRNA_synthetase	Schizosaccharomyces_japonicus_yFS275
CUFF.83203.0	940	2820	0	46.91	XP_001210094.1	alanyl-tRNA_synthetase	Aspergillus_terreus_NIH2624
CUFF.83203.0	922	2766	0	47.4	XP_747195.1	alanyl-tRNA_synthetase	Aspergillus_fumigatus_Af293
CUFF.83203.0	949	2847	0	47.21	XP_001937987.1	alanyl-tRNA_synthetase	Pyrenophora_tritici-repentis_Pt-1C-BFP
CUFF.83203.0	978	2934	0	45.91	XP_642382.1	alanyl-tRNA_synthetase	Dictyostelium_discoideum_AX4
CUFF.83203.0	954	2862	0	45.6	XP_965697.2	alanyl-tRNA_synthetase	Neurospora_crassa_OR74A
CUFF.83203.0	918	2754	0	45.32	XP_002541940.1	alanyl-tRNA_synthetase	Uncinocarpus_reesii_1704
CUFF.83203.0	688	2064	0	55.52	XP_002548433.1	alanyl-tRNA_synthetase	Candida_tropicalis_MYA-3404
CUFF.83203.0	816	2448	0	50.25	XP_002504833.1	alanyl-tRNA_synthetase	Micromonas_sp._RCC299
CUFF.83203.0	962	2886	0	42.52	XP_845193.1	alanyl-tRNA_synthetase	Trypanosoma_brucei_TREU927
CUFF.83203.0	968	2904	0	42.36	XP_816499.1	alanyl-tRNA_synthetase	Trypanosoma_cruzi_strain_CL_Brener
CUFF.83203.0	968	2904	0	42.56	XP_810193.1	alanyl-tRNA_synthetase	Trypanosoma_cruzi_strain_CL_Brener
CUFF.83203.0	959	2877	0	40.98	XP_001465654.1	alanyl-tRNA_synthetase	Leishmania_infantum_JPCM5
CUFF.83203.0	959	2877	0	40.88	XP_001683305.1	alanyl-tRNA_synthetase	Leishmania_major_strain_Friedlin
CUFF.83203.0	846	2538	0	44.44	XP_001565061.1	alanyl-tRNA_synthetase	Leishmania_braziliensis_MHOM/BR/75/M2904
CUFF.83203.0	1025	3075	0	40.68	XP_731046.1	alanyl-tRNA_synthetase	Plasmodium_yoelii_yoelii_str._17XNL
CUFF.83203.0	983	2949	0	40.28	XP_001616459.1	alanyl-tRNA_synthetase	Plasmodium_vivax_SaI-1
CUFF.83203.0	972	2916	0	40.02	XP_953773.1	alanyl-tRNA_synthetase	Theileria_annulata
CUFF.276962.0	96	288	8e-26	54.17	XP_002573885.1	alanyl-tRNA_synthetase	Schistosoma_mansoni
CUFF.83203.0	965	2895	0	44.97	XP_627438.1	alanyl-tRNA_synthetase_(with_HxxxH_domain)	Cryptosporidium_parvum_Iowa_II
CUFF.83203.0	803	2409	0	47.95	NP_001026227.1	alanyl-tRNA_synthetase_2,_mitochondrial	Gallus_gallus
CUFF.83203.0	966	2898	0	41.72	NP_001100361.1	alanyl-tRNA_synthetase_2,_mitochondrial_(putative)	Rattus_norvegicus
CUFF.83203.0	952	2856	0	41.07	NP_941010.2	alanyl-tRNA_synthetase_2,_mitochondrial_precursor	Mus_musculus
CUFF.83203.0	963	2889	0	44.96	XP_002140107.1	alanyl-tRNA_synthetase_family_protein	Cryptosporidium_muris_RN66
CUFF.83203.0	965	2895	0	52.33	NP_666329.2	alanyl-tRNA_synthetase,_cytoplasmic	Mus_musculus
CUFF.83203.0	969	2907	0	52.43	NP_001125391.1	alanyl-tRNA_synthetase,_cytoplasmic	Pongo_abelii
CUFF.83203.0	969	2907	0	52.43	NP_001596.2	alanyl-tRNA_synthetase,_cytoplasmic	Homo_sapiens
CUFF.83203.0	972	2916	0	52.26	NP_001133550.1	Alanyl-tRNA_synthetase,_cytoplasmic	Salmo_salar
CUFF.83203.0	963	2889	0	53.27	NP_001037452.1	alanyl-tRNA_synthetase,_cytoplasmic	Bombyx_mori
CUFF.83203.0	962	2886	0	47.82	XP_001248510.1	alanyl-tRNA_synthetase,_cytoplasmic	Coccidioides_immitis_RS
CUFF.83203.0	936	2808	0	50	XP_001383420.2	Alanyl-tRNA_synthetase,_cytoplasmic_(Alanine--tRNA_ligase)_(AlaRS)	Pichia_stipitis_CBS_6054
CUFF.83203.0	966	2898	0	53	NP_523511.2	Alanyl-tRNA_synthetase,_isoform_A	Drosophila_melanogaster
CUFF.83203.0	971	2913	0	53.24	XP_002426803.1	Alanyl-tRNA_synthetase,_putative	Pediculus_humanus_corporis
CUFF.83203.0	953	2859	0	50.26	XP_002421135.1	alanyl-tRNA_synthetase,_putative	Candida_dubliniensis_CD36
CUFF.83203.0	983	2949	0	47	XP_002531134.1	alanyl-tRNA_synthetase,_putative	Ricinus_communis
CUFF.83203.0	943	2829	0	48.57	XP_002483222.1	alanyl-tRNA_synthetase,_putative	Talaromyces_stipitatus_ATCC_10500
CUFF.83203.0	930	2790	0	48.49	XP_002150879.1	alanyl-tRNA_synthetase,_putative	Penicillium_marneffei_ATCC_18224
CUFF.83203.0	927	2781	0	46.49	XP_001276490.1	alanyl-tRNA_synthetase,_putative	Aspergillus_clavatus_NRRL_1
CUFF.83203.0	922	2766	0	47.4	XP_001261933.1	alanyl-tRNA_synthetase,_putative	Neosartorya_fischeri_NRRL_181
CUFF.83203.0	900	2700	0	47.44	XP_002370708.1	alanyl-tRNA_synthetase,_putative	Toxoplasma_gondii_ME49
CUFF.83203.0	973	2919	0	47.58	NP_175439.2	ALATS_(ALANYL-TRNA_SYNTHETASE);_ATP_binding_/_alanine-tRNA_ligase/_ligase,_forming_aminoacyl-tRNA_and_related_compounds_/_nucleic_acid_binding_/_nucleotide_binding	Arabidopsis_thaliana
CUFF.128703.0	74	222	3e-14	51.35	NP_001003783.1	alcohol_dehydrogenase	NADP+_A
CUFF.191511.0	314	942	2e-137	73.25	NP_001040507.1	alcohol_dehydrogenase	Bombyx_mori
CUFF.144392.0	361	1083	9e-137	61.5	XP_002577754.1	aldehyde_dehydrogenase	Schistosoma_mansoni
CUFF.320397.1	74	222	7e-16	50	YP_171740.1	aldehyde_dehydrogenase	Synechococcus_elongatus_PCC_6301
CUFF.374802.1	267	801	3e-97	64.42	XP_002576343.1	aldehyde_dehydrogenase	Schistosoma_mansoni
CUFF.374802.2	197	591	7e-70	63.45	XP_002576343.1	aldehyde_dehydrogenase	Schistosoma_mansoni
CUFF.466780.0	203	609	1e-72	64.53	XP_002576343.1	aldehyde_dehydrogenase	Schistosoma_mansoni
CUFF.466780.1	266	798	4e-98	65.41	XP_002576343.1	aldehyde_dehydrogenase	Schistosoma_mansoni
CUFF.384882.0	237	711	3e-78	56.12	NP_001077015.1	aldehyde_dehydrogenase_18A1	Danio_rerio
CUFF.263910.0	508	1524	0	60.24	NP_001087698.1	aldehyde_dehydrogenase_7_family,_member_A1	Xenopus_laevis
CUFF.263910.0	508	1524	0	58.07	NP_997889.1	aldehyde_dehydrogenase_7_family,_member_A1	Danio_rerio
CUFF.263910.0	508	1524	0	59.84	NP_001016377.1	aldehyde_dehydrogenase_7_family,_member_A1	Xenopus_(Silurana)_tropicalis
CUFF.263910.0	508	1524	0	56.89	NP_001039434.2	aldehyde_dehydrogenase_7_family,_member_A1	Bos_taurus
CUFF.263910.0	508	1524	0	57.87	NP_001133255.1	aldehyde_dehydrogenase_family_7_member_A1_homolog	Salmo_salar
CUFF.263910.0	508	1524	0	60.04	XP_002405253.1	aldehyde_dehydrogenase,_putative	Ixodes_scapularis
CUFF.545284.0	227	681	3e-89	68.72	XP_002415064.1	aldehyde_dehydrogenase,_putative	Ixodes_scapularis
CUFF.467315.0	363	1089	2e-55	35.54	YP_001410714.1	aldose_1-epimerase	Fervidobacterium_nodosum_Rt17-B1
CUFF.288937.0	233	699	2e-49	44.21	NP_001116946.1	alkaline_phosphatase,_intestinal,_gene_2	Xenopus_(Silurana)_tropicalis
CUFF.366176.0	228	684	3e-32	32.46	NP_001087992.1	alkB,_alkylation_repair_homolog_1	Xenopus_laevis
CUFF.71687.0	587	1761	0	56.39	NP_956407.1	alkyldihydroxyacetone_phosphate_synthase	Danio_rerio
CUFF.71687.0	588	1764	0	55.61	NP_445802.1	alkyldihydroxyacetone_phosphate_synthase_precursor	Rattus_norvegicus
CUFF.71687.0	588	1764	0	56.12	NP_003650.1	alkyldihydroxyacetone_phosphate_synthase_precursor	Homo_sapiens
CUFF.71687.0	594	1782	0	58.59	XP_002399350.1	alkyldihydroxyacetonephosphate_synthase,_putative	Ixodes_scapularis
CUFF.71687.0	587	1761	0	58.77	NP_001120301.1	alkylglycerone_phosphate_synthase	Xenopus_(Silurana)_tropicalis
CUFF.71687.0	587	1761	0	58.94	NP_001086573.1	alkylglycerone_phosphate_synthase	Xenopus_laevis
CUFF.71687.0	588	1764	0	56.29	NP_766254.1	alkylglycerone_phosphate_synthase_precursor	Mus_musculus
CUFF.418550.0	98	294	6e-19	39.8	NP_001023371.1	ALP/Enigma_encoding_family_member_(alp-1)	Caenorhabditis_elegans
CUFF.391267.0	627	1881	0	58.53	XP_002578574.1	alpha_adaptin_carboxyl-terminal_domain	Schistosoma_mansoni
CUFF.473458.0	198	594	1e-105	90.91	XP_002578574.1	alpha_adaptin_carboxyl-terminal_domain	Schistosoma_mansoni
CUFF.75328.0	571	1713	2e-163	50.61	XP_002573321.1	alpha_glucosidase	Schistosoma_mansoni
CUFF.645512.0	151	453	5e-40	50.99	XP_002573321.1	alpha_glucosidase	Schistosoma_mansoni
CUFF.502497.0	1239	3717	0	53.43	NP_476739.1	alpha_spectrin	Drosophila_melanogaster
CUFF.79967.0	502	1506	0	74.1	XP_002492803.1	Alpha_subunit_of_the_F1_sector_of_mitochondrial_F1F0_ATP_synthase	Pichia_pastoris_GS115
CUFF.79967.0	510	1530	0	72.35	NP_009453.1	Alpha_subunit_of_the_F1_sector_of_mitochondrial_F1F0_ATP_synthase,_which_is_a_large,_evolutionarily_conserved_enzyme_complex_required_for_ATP_synthesis;_phosphorylated	Saccharomyces_cerevisiae
CUFF.84411.0	439	1317	0	71.75	XP_001743405.1	alpha_tubulin	Monosiga_brevicollis_MX1
CUFF.84411.0	439	1317	0	70.84	XP_002416661.1	alpha_tubulin	Ixodes_scapularis
CUFF.84411.0	439	1317	0	70.62	XP_002580033.1	alpha_tubulin	Schistosoma_mansoni
CUFF.84411.0	439	1317	0	70.62	XP_002402152.1	alpha_tubulin	Ixodes_scapularis
CUFF.84411.0	439	1317	0	71.07	XP_002434310.1	alpha_tubulin,_putative	Ixodes_scapularis
CUFF.370981.0	145	435	5e-39	52.41	XP_002401565.1	alpha_tubulin,_putative	Ixodes_scapularis
CUFF.225926.0	278	834	3e-59	42.09	NP_001076960.1	alpha-1,3-mannosyltransferase_ALG2	Bos_taurus
CUFF.213696.0	234	702	1e-53	50	NP_001018532.1	alpha-1,3-mannosyltransferase_ALG3	Danio_rerio
CUFF.426316.0	162	486	8e-23	36.42	NP_002401.1	alpha-1,6-mannosylglycoprotein_6-beta-N-acetylglucosaminyltransferase_A	Homo_sapiens
CUFF.554000.0	162	486	2e-22	36.42	NP_002401.1	alpha-1,6-mannosylglycoprotein_6-beta-N-acetylglucosaminyltransferase_A	Homo_sapiens
CUFF.491702.0	192	576	4e-37	42.19	NP_001027906.1	alpha-6-fucosyltransferase	Takifugu_rubripes
CUFF.450051.0	112	336	9e-57	87.5	XP_002574910.1	alpha-actinin	Schistosoma_mansoni
CUFF.391267.0	620	1860	0	56.29	XP_001892909.1	Alpha-adaptin_homolog	Brugia_malayi
CUFF.391267.0	616	1848	0	56.01	NP_476819.2	alpha-Adaptin,_isoform_A	Drosophila_melanogaster
CUFF.391267.0	616	1848	0	56.01	NP_995607.1	alpha-Adaptin,_isoform_B	Drosophila_melanogaster
CUFF.136019.0	237	711	1e-28	33.33	XP_002575109.1	alpha-amylase	Schistosoma_mansoni
CUFF.362843.0	317	951	3e-39	34.07	NP_001032691.1	alpha-ketoglutarate-dependent_dioxygenase_alkB_homolog_3	Bos_taurus
CUFF.134861.0	255	765	6e-54	45.1	NP_036948.1	alpha-methylacyl-CoA_racemase	Rattus_norvegicus
CUFF.294706.0	76	228	3e-22	64.47	XP_002407357.1	alpha-parvin,_putative	Ixodes_scapularis
CUFF.502497.0	1295	3885	0	51.51	NP_741984.2	alpha-spectrin_2	Rattus_norvegicus
CUFF.502497.0	870	2610	0	41.38	NP_741984.2	alpha-spectrin_2	Rattus_norvegicus
CUFF.84411.0	439	1317	0	71.07	NP_001036885.1	alpha-tubulin	Bombyx_mori
CUFF.84411.0	439	1317	0	71.3	NP_476772.1	alpha-Tubulin_at_84B	Drosophila_melanogaster
CUFF.84411.0	439	1317	0	71.3	NP_524264.1	alpha-Tubulin_at_84D,_isoform_A	Drosophila_melanogaster
CUFF.84411.0	439	1317	0	70.62	NP_524297.1	alpha-Tubulin_at_85E	Drosophila_melanogaster
CUFF.406636.0	151	453	4e-34	47.68	XP_002580745.1	alpha(13)fucosyltransferase	Schistosoma_mansoni
CUFF.78269.0	290	870	5e-59	41.72	XP_002407970.1	alpha/beta_hydrolase,_putative	Ixodes_scapularis
CUFF.603541.0	44	132	1e-12	72.73	NP_497841.1	Alternative_Splicing_Defective_family_member_(asd-1)	Caenorhabditis_elegans
CUFF.603541.0	44	132	1e-12	72.73	NP_871667.1	Alternative_Splicing_Defective_family_member_(asd-1)	Caenorhabditis_elegans
CUFF.56135.0	580	1740	5e-61	27.24	NP_001082.2	amiloride-sensitive_amine_oxidase_precursor	Homo_sapiens
CUFF.332829.0	519	1557	2e-78	34.87	XP_002570521.1	amiloride-sensitive_sodium_channel-related	Schistosoma_mansoni
CUFF.636546.0	92	276	2e-17	44.57	XP_002576564.1	amiloride-sensitive_sodium_channel-related	Schistosoma_mansoni
CUFF.418721.0	414	1242	2e-80	39.86	XP_002578309.1	amine_oxidase	Schistosoma_mansoni
CUFF.418724.0	73	219	3e-18	57.53	XP_002578309.1	amine_oxidase	Schistosoma_mansoni
CUFF.553399.0	103	309	2e-20	50.49	XP_001898861.1	Amino_acid_permease_family_protein	Brugia_malayi
CUFF.553399.1	103	309	2e-20	50.49	XP_001898861.1	Amino_acid_permease_family_protein	Brugia_malayi
CUFF.675857.0	101	303	6e-37	71.29	XP_001898861.1	Amino_acid_permease_family_protein	Brugia_malayi
CUFF.382727.0	74	222	1e-17	58.11	XP_002575966.1	amino_acid_transporter	Schistosoma_mansoni
CUFF.500475.0	142	426	7e-21	40.14	XP_002574387.1	amino_acid_transporter	Schistosoma_mansoni
CUFF.679660.0	190	570	2e-35	41.05	XP_002574387.1	amino_acid_transporter	Schistosoma_mansoni
CUFF.563054.0	199	597	8e-57	48.74	NP_001148589.1	aminoacylase-1	Zea_mays
CUFF.328991.0	158	474	2e-19	35.44	NP_001086383.1	aminoadipate-semialdehyde_dehydrogenase-phosphopantetheinyl_transferase	Xenopus_laevis
CUFF.589933.0	183	549	8e-61	60.66	XP_002580266.1	aminopeptidase_A_(M01_family)	Schistosoma_mansoni
CUFF.577045.0	286	858	2e-47	39.86	XP_002580446.1	aminopeptidase_PILS_(M01_family)	Schistosoma_mansoni
CUFF.74716.0	693	2079	0	47.91	NP_001157499.1	aminopeptidase_puromycin_sensitive	Danio_rerio
CUFF.74716.0	694	2082	0	47.12	NP_006301.3	aminopeptidase_puromycin_sensitive	Homo_sapiens
CUFF.74716.0	694	2082	0	46.83	NP_032968.2	aminopeptidase_puromycin_sensitive	Mus_musculus
CUFF.74716.0	694	2082	0	46.83	NP_536320.1	aminopeptidase_puromycin_sensitive	Rattus_norvegicus
CUFF.74716.0	692	2076	0	46.1	NP_001072690.1	aminopeptidase_puromycin_sensitive	Xenopus_(Silurana)_tropicalis
CUFF.32612.1	62	186	2e-15	59.68	XP_002578743.1	ammecr1_homolog	Schistosoma_mansoni
CUFF.32453.0	631	1893	0	60.22	NP_477318.1	amontillado	Drosophila_melanogaster
CUFF.25709.0	351	1053	5e-157	72.36	NP_083055.1	AMP_deaminase_2	Mus_musculus
CUFF.390720.0	157	471	5e-50	56.69	NP_004028.3	AMP_deaminase_2_isoform_1	Homo_sapiens
CUFF.10811.0	81	243	2e-12	44.44	XP_001259941.1	AMP_dependent_CoA_ligase	Neosartorya_fischeri_NRRL_181
CUFF.317543.0	288	864	2e-69	47.57	NP_998326.1	AMP-activated_protein_kinase_subunit_gamma_1	Danio_rerio
CUFF.532874.0	114	342	4e-13	32.46	XP_001659398.1	AMP-activated_protein_kinase,_gamma_regulatory_subunit	Aedes_aegypti
CUFF.357204.0	168	504	6e-40	47.02	XP_002424864.1	AMP-activated_protein_kinase,_gamma_regulatory_subunit,_putative	Pediculus_humanus_corporis
CUFF.334243.0	154	462	1e-32	46.1	YP_959001.1	AMP-dependent_synthetase_and_ligase	Marinobacter_aquaeolei_VT8
CUFF.442927.0	142	426	4e-34	45.77	YP_916013.1	AMP-dependent_synthetase_and_ligase	Paracoccus_denitrificans_PD1222
CUFF.472848.0	1575	4725	0	43.87	NP_001102034.1	amylo-1,6-glucosidase,_4-alpha-glucanotransferase	Rattus_norvegicus
CUFF.472848.0	1575	4725	0	43.87	NP_001074795.1	amylo-1,6-glucosidase,_4-alpha-glucanotransferase	Mus_musculus
CUFF.472848.0	1577	4731	0	44.07	NP_001041561.1	amylo-1,6-glucosidase,_4-alpha-glucanotransferase	Canis_lupus_familiaris
CUFF.472848.0	1574	4722	0	43.84	NP_001103778.1	amylo-1,6-glucosidase,_4-alpha-glucanotransferase	Equus_caballus
CUFF.472848.1	1575	4725	0	43.87	NP_001102034.1	amylo-1,6-glucosidase,_4-alpha-glucanotransferase	Rattus_norvegicus
CUFF.472848.1	1577	4731	0	44.07	NP_001041561.1	amylo-1,6-glucosidase,_4-alpha-glucanotransferase	Canis_lupus_familiaris
CUFF.472848.1	1575	4725	0	43.87	NP_001074795.1	amylo-1,6-glucosidase,_4-alpha-glucanotransferase	Mus_musculus
CUFF.472848.1	1574	4722	0	43.84	NP_001103778.1	amylo-1,6-glucosidase,_4-alpha-glucanotransferase	Equus_caballus
CUFF.472848.2	1575	4725	0	43.87	NP_001102034.1	amylo-1,6-glucosidase,_4-alpha-glucanotransferase	Rattus_norvegicus
CUFF.472848.2	1577	4731	0	44.07	NP_001041561.1	amylo-1,6-glucosidase,_4-alpha-glucanotransferase	Canis_lupus_familiaris
CUFF.472848.2	1575	4725	0	43.87	NP_001074795.1	amylo-1,6-glucosidase,_4-alpha-glucanotransferase	Mus_musculus
CUFF.472848.2	1574	4722	0	43.84	NP_001103778.1	amylo-1,6-glucosidase,_4-alpha-glucanotransferase	Equus_caballus
CUFF.472848.0	1575	4725	0	43.87	NP_000019.2	amylo-1,6-glucosidase,_4-alpha-glucanotransferase_isoform_1	Homo_sapiens
CUFF.472848.1	1575	4725	0	43.87	NP_000019.2	amylo-1,6-glucosidase,_4-alpha-glucanotransferase_isoform_1	Homo_sapiens
CUFF.472848.2	1575	4725	0	43.87	NP_000019.2	amylo-1,6-glucosidase,_4-alpha-glucanotransferase_isoform_1	Homo_sapiens
CUFF.472848.0	1556	4668	0	44.02	NP_000636.2	amylo-1,6-glucosidase,_4-alpha-glucanotransferase_isoform_2	Homo_sapiens
CUFF.472848.1	1556	4668	0	44.09	NP_000636.2	amylo-1,6-glucosidase,_4-alpha-glucanotransferase_isoform_2	Homo_sapiens
CUFF.472848.2	1556	4668	0	44.09	NP_000636.2	amylo-1,6-glucosidase,_4-alpha-glucanotransferase_isoform_2	Homo_sapiens
CUFF.472848.0	1556	4668	0	44.02	NP_000637.2	amylo-1,6-glucosidase,_4-alpha-glucanotransferase_isoform_3	Homo_sapiens
CUFF.472848.1	1556	4668	0	44.02	NP_000637.2	amylo-1,6-glucosidase,_4-alpha-glucanotransferase_isoform_3	Homo_sapiens
CUFF.472848.2	1556	4668	0	44.02	NP_000637.2	amylo-1,6-glucosidase,_4-alpha-glucanotransferase_isoform_3	Homo_sapiens
CUFF.472848.0	1471	4413	0	31.68	XP_001313063.1	Amylo-alpha-1,6-glucosidase_family_protein	Trichomonas_vaginalis_G3
CUFF.472848.1	1471	4413	0	31.68	XP_001313063.1	Amylo-alpha-1,6-glucosidase_family_protein	Trichomonas_vaginalis_G3
CUFF.472848.2	1471	4413	0	31.68	XP_001313063.1	Amylo-alpha-1,6-glucosidase_family_protein	Trichomonas_vaginalis_G3
CUFF.472848.0	1585	4755	0	33.31	XP_001269920.1	amylo-alpha-1,6-glucosidase,_putative	Aspergillus_clavatus_NRRL_1
CUFF.472848.0	1586	4758	0	33.42	XP_001265437.1	amylo-alpha-1,6-glucosidase,_putative	Neosartorya_fischeri_NRRL_181
CUFF.472848.1	1585	4755	0	33.31	XP_001269920.1	amylo-alpha-1,6-glucosidase,_putative	Aspergillus_clavatus_NRRL_1
CUFF.472848.1	1586	4758	0	33.42	XP_001265437.1	amylo-alpha-1,6-glucosidase,_putative	Neosartorya_fischeri_NRRL_181
CUFF.472848.2	1585	4755	0	33.31	XP_001269920.1	amylo-alpha-1,6-glucosidase,_putative	Aspergillus_clavatus_NRRL_1
CUFF.472848.2	1586	4758	0	33.42	XP_001265437.1	amylo-alpha-1,6-glucosidase,_putative	Neosartorya_fischeri_NRRL_181
CUFF.81577.0	138	414	4e-57	72.46	XP_002575550.1	amyloid_beta_A4_protein_related	Schistosoma_mansoni
CUFF.517194.0	268	804	6e-103	67.91	XP_002573729.1	ancient_conserved_domain_protein_2_(cyclin_m2)	Schistosoma_mansoni
CUFF.571046.0	200	600	2e-62	57	XP_002573729.1	ancient_conserved_domain_protein_2_(cyclin_m2)	Schistosoma_mansoni
CUFF.69293.0	253	759	3e-52	41.9	XP_002574338.1	androgen_induced_inhibitor_of_proliferation_(as3)_/_pds5-related	Schistosoma_mansoni
CUFF.69293.1	253	759	3e-52	41.9	XP_002574338.1	androgen_induced_inhibitor_of_proliferation_(as3)_/_pds5-related	Schistosoma_mansoni
CUFF.15404.0	59	177	3e-13	57.63	XP_002573989.1	anion_exchange_protein	Schistosoma_mansoni
CUFF.64833.0	332	996	9e-79	44.28	XP_002570562.1	anion_exchange_protein	Schistosoma_mansoni
CUFF.208090.0	66	198	7e-17	57.58	XP_002573989.1	anion_exchange_protein	Schistosoma_mansoni
CUFF.394361.0	195	585	2e-26	33.85	XP_002570562.1	anion_exchange_protein	Schistosoma_mansoni
CUFF.394361.1	208	624	9e-24	31.73	XP_002570562.1	anion_exchange_protein	Schistosoma_mansoni
CUFF.491465.0	194	582	1e-39	45.36	XP_002570563.1	anion_exchange_protein	Schistosoma_mansoni
CUFF.491468.0	296	888	8e-66	41.89	XP_002570562.1	anion_exchange_protein	Schistosoma_mansoni
CUFF.520066.0	75	225	1e-11	46.67	XP_002573989.1	anion_exchange_protein	Schistosoma_mansoni
CUFF.671177.0	333	999	7e-42	30.93	XP_002570563.1	anion_exchange_protein	Schistosoma_mansoni
CUFF.370855.0	198	594	2e-71	64.14	XP_002408663.1	anion_exchange_protein,_putative	Ixodes_scapularis
CUFF.397871.0	241	723	6e-57	47.3	XP_002408663.1	anion_exchange_protein,_putative	Ixodes_scapularis
CUFF.467432.0	226	678	2e-46	44.25	XP_002408663.1	anion_exchange_protein,_putative	Ixodes_scapularis
CUFF.556703.0	96	288	8e-31	64.58	XP_002408663.1	anion_exchange_protein,_putative	Ixodes_scapularis
CUFF.533710.0	154	462	2e-35	45.45	NP_495228.1	Anion/Bicarbonate_TranSporter_family_member_(abts-3)	Caenorhabditis_elegans
CUFF.533710.0	154	462	2e-35	45.45	NP_872018.1	Anion/Bicarbonate_TranSporter_family_member_(abts-3)	Caenorhabditis_elegans
CUFF.640607.0	63	189	1e-13	52.38	NP_495228.1	Anion/Bicarbonate_TranSporter_family_member_(abts-3)	Caenorhabditis_elegans
CUFF.11075.0	153	459	9e-21	36.6	YP_002840971.1	Ankyrin	Sulfolobus_islandicus_Y.N.15.51
CUFF.268586.0	84	252	1e-13	40.48	YP_001857281.1	ankyrin	Burkholderia_phymatum_STM815
CUFF.581618.0	179	537	3e-19	33.52	YP_002840971.1	Ankyrin	Sulfolobus_islandicus_Y.N.15.51
CUFF.687493.0	199	597	2e-19	31.66	YP_002840971.1	Ankyrin	Sulfolobus_islandicus_Y.N.15.51
CUFF.11573.2	273	819	4e-57	43.59	XP_001661747.1	ankyrin_2,3/unc44	Aedes_aegypti
CUFF.11579.0	64	192	4e-14	57.81	XP_001661747.1	ankyrin_2,3/unc44	Aedes_aegypti
CUFF.11579.2	64	192	4e-14	57.81	XP_001661747.1	ankyrin_2,3/unc44	Aedes_aegypti
CUFF.101025.1	109	327	1e-17	35.78	XP_001649474.1	ankyrin_2,3/unc44	Aedes_aegypti
CUFF.130478.0	186	558	1e-33	38.71	XP_001649474.1	ankyrin_2,3/unc44	Aedes_aegypti
CUFF.130478.1	86	258	5e-14	38.37	XP_001649301.1	ankyrin_2,3/unc44	Aedes_aegypti
CUFF.130478.4	104	312	2e-16	43.27	XP_001649301.1	ankyrin_2,3/unc44	Aedes_aegypti
CUFF.148268.0	121	363	1e-18	33.88	XP_001649474.1	ankyrin_2,3/unc44	Aedes_aegypti
CUFF.165138.3	122	366	9e-22	40.16	XP_001649474.1	ankyrin_2,3/unc44	Aedes_aegypti
CUFF.267367.2	78	234	1e-12	37.18	XP_001649474.1	ankyrin_2,3/unc44	Aedes_aegypti
CUFF.267367.2	78	234	1e-12	38.46	XP_001649301.1	ankyrin_2,3/unc44	Aedes_aegypti
CUFF.269003.0	78	234	2e-11	37.18	XP_001649474.1	ankyrin_2,3/unc44	Aedes_aegypti
CUFF.476773.0	102	306	2e-12	34.31	XP_001649301.1	ankyrin_2,3/unc44	Aedes_aegypti
CUFF.476773.0	103	309	2e-12	35.92	XP_001649474.1	ankyrin_2,3/unc44	Aedes_aegypti
CUFF.500845.4	110	330	2e-17	37.27	XP_001649474.1	ankyrin_2,3/unc44	Aedes_aegypti
CUFF.500845.5	95	285	4e-15	42.11	XP_001649474.1	ankyrin_2,3/unc44	Aedes_aegypti
CUFF.500845.12	143	429	1e-28	37.06	XP_001649474.1	ankyrin_2,3/unc44	Aedes_aegypti
CUFF.500845.16	143	429	7e-29	36.36	XP_001649474.1	ankyrin_2,3/unc44	Aedes_aegypti
CUFF.500845.19	76	228	5e-13	43.42	XP_001649474.1	ankyrin_2,3/unc44	Aedes_aegypti
CUFF.518736.6	91	273	4e-16	47.25	XP_001649301.1	ankyrin_2,3/unc44	Aedes_aegypti
CUFF.575133.0	91	273	6e-19	46.15	XP_001649301.1	ankyrin_2,3/unc44	Aedes_aegypti
CUFF.11576.0	88	264	8e-30	72.73	XP_002577218.1	ankyrin_23/unc44	Schistosoma_mansoni
CUFF.11579.1	134	402	6e-39	58.21	XP_002577218.1	ankyrin_23/unc44	Schistosoma_mansoni
CUFF.267943.0	502	1506	7e-117	47.21	XP_002575708.1	ankyrin_23/unc44	Schistosoma_mansoni
CUFF.267943.1	502	1506	7e-117	47.21	XP_002575708.1	ankyrin_23/unc44	Schistosoma_mansoni
CUFF.303895.0	357	1071	4e-62	36.97	XP_002577218.1	ankyrin_23/unc44	Schistosoma_mansoni
CUFF.303895.1	357	1071	4e-62	36.97	XP_002577218.1	ankyrin_23/unc44	Schistosoma_mansoni
CUFF.575110.0	295	885	2e-95	58.31	XP_002574584.1	ankyrin_23/unc44	Schistosoma_mansoni
CUFF.575110.1	295	885	2e-95	58.31	XP_002574584.1	ankyrin_23/unc44	Schistosoma_mansoni
CUFF.575110.2	295	885	2e-95	58.31	XP_002574584.1	ankyrin_23/unc44	Schistosoma_mansoni
CUFF.575110.3	295	885	2e-95	58.31	XP_002574584.1	ankyrin_23/unc44	Schistosoma_mansoni
CUFF.575110.4	309	927	5e-95	56.63	XP_002574584.1	ankyrin_23/unc44	Schistosoma_mansoni
CUFF.274042.1	89	267	3e-14	38.2	YP_002730164.1	ankyrin_domain_protein	Persephonella_marina_EX-H1
CUFF.274042.4	88	264	4e-13	38.64	YP_002730164.1	ankyrin_domain_protein	Persephonella_marina_EX-H1
CUFF.541905.0	162	486	1e-22	40.74	XP_002573323.1	ankyrin_repeat_and_fyve_domain_containing	Schistosoma_mansoni
CUFF.350885.0	209	627	2e-22	34.93	NP_082198.1	ankyrin_repeat_and_LEM_domain_containing_2	Mus_musculus
CUFF.145297.1	193	579	2e-31	41.97	NP_037407.4	ankyrin_repeat_domain_11	Homo_sapiens
CUFF.71099.0	291	873	1e-16	28.18	NP_001129150.1	ankyrin_repeat_domain_27_(VPS9_domain)	Gallus_gallus
CUFF.71102.0	219	657	2e-40	42.01	NP_001124765.1	ankyrin_repeat_domain_27_(VPS9_domain)	Pongo_abelii
CUFF.250325.0	93	279	6e-20	52.69	NP_001095574.1	ankyrin_repeat_domain_29	Bos_taurus
CUFF.475440.0	408	1224	3e-47	31.86	NP_001106506.1	ankyrin_repeat_domain_52	Xenopus_(Silurana)_tropicalis
CUFF.475440.1	479	1437	1e-63	33.4	NP_001106506.1	ankyrin_repeat_domain_52	Xenopus_(Silurana)_tropicalis
CUFF.145294.0	135	405	4e-26	45.19	XP_002572274.1	ankyrin_repeat_domain_protein	Schistosoma_mansoni
CUFF.598450.0	164	492	2e-20	41.46	XP_002575803.1	ankyrin_repeat_domain_protein	Schistosoma_mansoni
CUFF.671771.1	173	519	2e-28	45.09	XP_002575803.1	ankyrin_repeat_domain_protein	Schistosoma_mansoni
CUFF.560225.0	135	405	2e-13	36.3	XP_002427156.1	ankyrin_repeat_domain-containing_protein,_putative	Pediculus_humanus_corporis
CUFF.641827.0	62	186	1e-12	51.61	XP_002427156.1	ankyrin_repeat_domain-containing_protein,_putative	Pediculus_humanus_corporis
CUFF.60853.0	72	216	3e-12	50	XP_001282520.1	ankyrin_repeat_protein	Trichomonas_vaginalis_G3
CUFF.60853.1	72	216	3e-12	50	XP_001282520.1	ankyrin_repeat_protein	Trichomonas_vaginalis_G3
CUFF.60853.2	72	216	3e-12	50	XP_001282520.1	ankyrin_repeat_protein	Trichomonas_vaginalis_G3
CUFF.60853.3	71	213	3e-12	49.3	XP_001309767.1	ankyrin_repeat_protein	Trichomonas_vaginalis_G3
CUFF.116540.0	275	825	2e-14	28.36	XP_001301108.1	ankyrin_repeat_protein	Trichomonas_vaginalis_G3
CUFF.269003.0	79	237	2e-11	39.24	XP_001309767.1	ankyrin_repeat_protein	Trichomonas_vaginalis_G3
CUFF.387510.0	127	381	1e-17	34.65	XP_001301368.1	ankyrin_repeat_protein	Trichomonas_vaginalis_G3
CUFF.387510.0	133	399	1e-17	35.34	XP_001301368.1	ankyrin_repeat_protein	Trichomonas_vaginalis_G3
CUFF.575136.1	89	267	1e-12	34.83	XP_001330014.1	ankyrin_repeat_protein	Trichomonas_vaginalis_G3
CUFF.575136.2	89	267	1e-12	34.83	XP_001330014.1	ankyrin_repeat_protein	Trichomonas_vaginalis_G3
CUFF.607707.0	222	666	5e-11	29.28	XP_001299566.1	ankyrin_repeat_protein	Trichomonas_vaginalis_G3
CUFF.614286.0	147	441	3e-21	37.41	XP_001311071.1	ankyrin_repeat_protein	Trichomonas_vaginalis_G3
CUFF.214600.0	257	771	1e-68	52.53	XP_002569843.1	ankyrin_repeat-containing	Schistosoma_mansoni
CUFF.351953.0	137	411	1e-35	53.28	XP_002569843.1	ankyrin_repeat-containing	Schistosoma_mansoni
CUFF.423563.0	121	363	3e-14	38.84	XP_002572963.1	ankyrin_repeat-containing	Schistosoma_mansoni
CUFF.489387.0	495	1485	2e-129	49.09	XP_002569843.1	ankyrin_repeat-containing	Schistosoma_mansoni
CUFF.527200.0	192	576	8e-44	46.88	XP_002575973.1	ankyrin_repeat-containing	Schistosoma_mansoni
CUFF.607033.0	58	174	2e-12	55.17	XP_002573527.1	ankyrin_repeat-containing	Schistosoma_mansoni
CUFF.607033.0	58	174	2e-12	55.17	XP_002573526.1	ankyrin_repeat-containing	Schistosoma_mansoni
CUFF.607666.0	142	426	1e-35	53.52	XP_002575973.1	ankyrin_repeat-containing	Schistosoma_mansoni
CUFF.146074.0	402	1206	6e-55	33.08	XP_002426126.1	ankyrin_repeat-containing_protein,_putative	Pediculus_humanus_corporis
CUFF.259545.0	376	1128	3e-68	40.69	XP_002575878.1	annexin	Schistosoma_mansoni
CUFF.507213.2	99	297	1e-14	44.44	XP_002575875.1	annexin	Schistosoma_mansoni
CUFF.174260.0	174	522	2e-36	47.7	NP_998881.1	annexin_A7	Xenopus_(Silurana)_tropicalis
CUFF.433718.0	172	516	1e-35	50.58	NP_001087675.1	annexin_A7	Xenopus_laevis
CUFF.433718.0	172	516	1e-35	51.16	NP_998881.1	annexin_A7	Xenopus_(Silurana)_tropicalis
CUFF.664712.0	53	159	3e-15	69.81	NP_001101034.1	anoctamin_1,_calcium_activated_chloride_channel	Rattus_norvegicus
CUFF.664712.1	53	159	3e-15	69.81	NP_001101034.1	anoctamin_1,_calcium_activated_chloride_channel	Rattus_norvegicus
CUFF.352403.0	290	870	8e-72	43.45	NP_001158151.1	anoctamin-8	Mus_musculus
CUFF.109312.0	43	129	2e-11	74.42	XP_002579786.1	antennapedia-like_homeobox_protein	Schistosoma_mansoni
CUFF.291476.0	59	177	3e-19	74.58	XP_002579786.1	antennapedia-like_homeobox_protein	Schistosoma_mansoni
CUFF.501401.0	117	351	2e-46	69.23	XP_002574742.1	anti-silencing_protein	Schistosoma_mansoni
CUFF.362315.0	1192	3576	0	36.24	XP_002172167.1	antiviral_helicase_SLH1	Schizosaccharomyces_japonicus_yFS275
CUFF.362315.0	799	2397	0	47.18	XP_002434448.1	antiviral_helicase_Slh1,_putative	Ixodes_scapularis
CUFF.362315.0	1222	3666	0	57.04	XP_002434448.1	antiviral_helicase_Slh1,_putative	Ixodes_scapularis
CUFF.565248.0	125	375	4e-30	51.2	XP_002570340.1	Antolefinin_(Antolefinine)	Schistosoma_mansoni
CUFF.355050.0	94	282	3e-24	53.19	XP_002576434.1	ap_endonuclease	Schistosoma_mansoni
CUFF.488315.0	687	2061	0	63.9	NP_031480.2	AP-1_complex_subunit_beta-1	Mus_musculus
CUFF.488315.0	690	2070	0	64.49	NP_001118.3	AP-1_complex_subunit_beta-1_isoform_a	Homo_sapiens
CUFF.488315.0	687	2061	0	64.48	NP_663782.2	AP-1_complex_subunit_beta-1_isoform_b	Homo_sapiens
CUFF.488315.0	687	2061	0	62.45	NP_001159491.1	AP-1_complex_subunit_beta-1_isoform_c	Homo_sapiens
CUFF.391267.0	646	1938	0	54.02	NP_055018.2	AP-2_complex_subunit_alpha-1_isoform_1	Homo_sapiens
CUFF.391267.0	627	1881	0	55.5	NP_570603.2	AP-2_complex_subunit_alpha-1_isoform_2	Homo_sapiens
CUFF.391267.0	647	1941	0	53.94	NP_031484.1	AP-2_complex_subunit_alpha-1_isoform_a	Mus_musculus
CUFF.391267.0	624	1872	0	55.77	NP_001070732.1	AP-2_complex_subunit_alpha-1_isoform_b	Mus_musculus
CUFF.391267.0	612	1836	0	56.86	XP_002433752.1	AP-2_complex_subunit_alpha-1,_putative	Ixodes_scapularis
CUFF.391267.0	615	1845	0	51.54	XP_002405858.1	AP-2_complex_subunit_alpha-1,_putative	Ixodes_scapularis
CUFF.391267.0	628	1884	0	55.89	NP_031485.3	AP-2_complex_subunit_alpha-2	Mus_musculus
CUFF.391267.0	628	1884	0	55.41	NP_001069170.1	AP-2_complex_subunit_alpha-2	Bos_taurus
CUFF.391267.0	627	1881	0	55.34	NP_036437.1	AP-2_complex_subunit_alpha-2	Homo_sapiens
CUFF.488315.0	696	2088	0	62.21	NP_001068593.1	AP-2_complex_subunit_beta	Bos_taurus
CUFF.488315.0	696	2088	0	62.21	NP_001030931.1	AP-2_complex_subunit_beta_isoform_a	Mus_musculus
CUFF.488315.0	688	2064	0	63.95	NP_001273.1	AP-2_complex_subunit_beta_isoform_b	Homo_sapiens
CUFF.488315.0	688	2064	0	63.95	NP_082191.1	AP-2_complex_subunit_beta_isoform_b	Mus_musculus
CUFF.488315.0	683	2049	0	65.3	XP_002412040.1	AP-2_complex_subunit_beta-1,_putative	Ixodes_scapularis
CUFF.437568.0	444	1332	0	75.68	NP_001127643.1	AP-2_complex_subunit_mu	Pongo_abelii
CUFF.437568.1	438	1314	0	76.71	NP_001127643.1	AP-2_complex_subunit_mu	Pongo_abelii
CUFF.437568.0	442	1326	0	76.24	NP_001020376.1	AP-2_complex_subunit_mu_isoform_b	Homo_sapiens
CUFF.437568.1	436	1308	0	77.29	NP_001020376.1	AP-2_complex_subunit_mu_isoform_b	Homo_sapiens
CUFF.437568.0	444	1332	0	75.68	NP_988975.1	AP-2_complex_subunit_mu-1	Xenopus_(Silurana)_tropicalis
CUFF.437568.0	445	1335	0	75.28	NP_001133612.1	AP-2_complex_subunit_mu-1	Salmo_salar
CUFF.437568.0	444	1332	0	74.77	NP_001154125.1	AP-2_complex_subunit_mu-1	Oncorhynchus_mykiss
CUFF.437568.1	438	1314	0	76.71	NP_988975.1	AP-2_complex_subunit_mu-1	Xenopus_(Silurana)_tropicalis
CUFF.437568.1	439	1317	0	76.08	NP_001133612.1	AP-2_complex_subunit_mu-1	Salmo_salar
CUFF.437568.1	439	1317	0	75.63	NP_001154125.1	AP-2_complex_subunit_mu-1	Oncorhynchus_mykiss
CUFF.437568.0	442	1326	0	76.02	XP_002427003.1	AP-2_complex_subunit_mu-1,_putative	Pediculus_humanus_corporis
CUFF.437568.1	437	1311	0	77.35	XP_002427003.1	AP-2_complex_subunit_mu-1,_putative	Pediculus_humanus_corporis
CUFF.437568.0	442	1326	0	76.92	NP_732744.1	AP-50,_isoform_A	Drosophila_melanogaster
CUFF.437568.1	438	1314	0	77.63	NP_732744.1	AP-50,_isoform_A	Drosophila_melanogaster
CUFF.177044.0	69	207	3e-14	52.17	NP_001006409.1	APG5_autophagy_5-like	Gallus_gallus
CUFF.257390.0	211	633	3e-69	58.29	XP_002575078.1	apobec-1_complementation_factor	Schistosoma_mansoni
CUFF.585947.0	269	807	5e-102	62.45	XP_002575078.1	apobec-1_complementation_factor	Schistosoma_mansoni
CUFF.324722.0	420	1260	7e-125	55	XP_002575445.1	apobec-1_complementation_factor-related	Schistosoma_mansoni
CUFF.146371.0	194	582	5e-41	46.39	XP_002572862.1	apoptosis_stimulating_of_P53	Schistosoma_mansoni
CUFF.374193.0	175	525	3e-42	52	XP_002572862.1	apoptosis_stimulating_of_P53	Schistosoma_mansoni
CUFF.380638.0	195	585	9e-23	35.9	XP_002579831.1	app_binding_protein	Schistosoma_mansoni
CUFF.536189.0	194	582	4e-18	34.02	NP_001129154.1	aquaporin_1b	Danio_rerio
CUFF.451784.0	290	870	6e-36	34.14	NP_851346.1	aquaporin-4	Bos_taurus
CUFF.38916.0	600	1800	0	59.83	NP_651795.2	aralar1,_isoform_A	Drosophila_melanogaster
CUFF.38916.0	600	1800	0	59.83	NP_733366.2	aralar1,_isoform_B	Drosophila_melanogaster
CUFF.38916.0	600	1800	0	59.83	NP_733364.1	aralar1,_isoform_C	Drosophila_melanogaster
CUFF.318737.0	138	414	2e-22	42.75	XP_002575073.1	arf-related_protein_1_arfrp1	Schistosoma_mansoni
CUFF.288288.0	411	1233	2e-34	27.49	XP_002575959.1	arf6_guanine_nucleotide_exchange_factor	Schistosoma_mansoni
CUFF.338779.0	87	261	6e-24	57.47	XP_001865870.1	arf6_guanine_nucleotide_exchange_factor	Culex_quinquefasciatus
CUFF.338779.1	76	228	2e-19	55.26	XP_001865870.1	arf6_guanine_nucleotide_exchange_factor	Culex_quinquefasciatus
CUFF.372971.0	110	330	2e-20	50	XP_002575959.1	arf6_guanine_nucleotide_exchange_factor	Schistosoma_mansoni
CUFF.581974.0	103	309	3e-39	71.84	XP_002575959.1	arf6_guanine_nucleotide_exchange_factor	Schistosoma_mansoni
CUFF.338779.2	203	609	2e-13	29.56	XP_002414359.1	arf6_guanine_nucleotide_exchange_factor,_putative	Ixodes_scapularis
CUFF.165508.0	87	261	3e-20	50.57	XP_002577298.1	arginase	Schistosoma_mansoni
CUFF.596541.0	108	324	9e-22	44.44	XP_002577298.1	arginase	Schistosoma_mansoni
CUFF.681221.0	141	423	2e-13	26.24	XP_002577298.1	arginase	Schistosoma_mansoni
CUFF.265464.0	433	1299	1e-145	58.66	NP_649963.1	arginine_methyltransferase_4	Drosophila_melanogaster
CUFF.292950.0	303	909	2e-75	50.83	XP_002573879.1	Arginine_N-methyltransferase_2	Schistosoma_mansoni
CUFF.86614.0	81	243	2e-19	59.26	XP_002435735.1	arginine-rich_protein,_putative	Ixodes_scapularis
CUFF.5324.0	63	189	4e-16	55.56	XP_002578355.1	arginine/serine-rich_splicing_factor	Schistosoma_mansoni
CUFF.5324.0	63	189	4e-16	55.56	XP_002578354.1	arginine/serine-rich_splicing_factor	Schistosoma_mansoni
CUFF.155647.0	44	132	3e-14	84.09	XP_002581797.1	arginine/serine-rich_splicing_factor	Schistosoma_mansoni
CUFF.155647.1	44	132	3e-14	84.09	XP_002581797.1	arginine/serine-rich_splicing_factor	Schistosoma_mansoni
CUFF.182544.0	67	201	2e-18	59.7	XP_002578355.1	arginine/serine-rich_splicing_factor	Schistosoma_mansoni
CUFF.182544.0	67	201	2e-18	59.7	XP_002578354.1	arginine/serine-rich_splicing_factor	Schistosoma_mansoni
CUFF.503180.0	164	492	1e-65	68.9	NP_001004603.1	argininosuccinate_synthetase_1	Danio_rerio
CUFF.529157.0	157	471	1e-57	64.97	NP_001004603.1	argininosuccinate_synthetase_1	Danio_rerio
CUFF.246227.0	620	1860	0	56.94	NP_956342.1	arginyl-tRNA_synthetase	Danio_rerio
CUFF.246227.0	622	1866	0	56.91	NP_001099247.2	arginyl-tRNA_synthetase	Rattus_norvegicus
CUFF.246227.0	625	1875	0	56.64	NP_989403.1	arginyl-tRNA_synthetase	Xenopus_(Silurana)_tropicalis
CUFF.246227.0	620	1860	0	56.29	NP_001098808.1	arginyl-tRNA_synthetase	Bos_taurus
CUFF.246227.0	623	1869	0	54.41	NP_001025778.1	arginyl-tRNA_synthetase	Gallus_gallus
CUFF.246227.0	630	1890	0	53.97	XP_001658908.1	arginyl-tRNA_synthetase	Aedes_aegypti
CUFF.246227.0	629	1887	0	53.42	NP_573081.1	Arginyl-tRNA_synthetase	Drosophila_melanogaster
CUFF.246227.0	624	1872	0	55.61	XP_001842295.1	arginyl-tRNA_synthetase	Culex_quinquefasciatus
CUFF.246227.0	589	1767	0	55.01	XP_002573497.1	arginyl-tRNA_synthetase	Schistosoma_mansoni
CUFF.246227.0	618	1854	0	56.15	NP_001133937.1	Arginyl-tRNA_synthetase,_cytoplasmic	Salmo_salar
CUFF.246227.0	620	1860	0	56.61	NP_001127107.1	arginyl-tRNA_synthetase,_cytoplasmic	Pongo_abelii
CUFF.246227.0	622	1866	0	56.75	NP_080212.2	arginyl-tRNA_synthetase,_cytoplasmic	Mus_musculus
CUFF.246227.0	620	1860	0	56.29	NP_002878.2	arginyl-tRNA_synthetase,_cytoplasmic	Homo_sapiens
CUFF.246227.0	627	1881	0	55.02	XP_002403306.1	arginyl-tRNA_synthetase,_putative	Ixodes_scapularis
CUFF.517866.0	504	1512	0	75.79	NP_510322.2	Argonaute_(plant)-Like_Gene_family_member_(alg-1)	Caenorhabditis_elegans
CUFF.517866.0	503	1509	0	72.76	NP_493837.1	Argonaute_(plant)-Like_Gene_family_member_(alg-2)	Caenorhabditis_elegans
CUFF.517866.0	503	1509	0	72.76	NP_871992.1	Argonaute_(plant)-Like_Gene_family_member_(alg-2)	Caenorhabditis_elegans
CUFF.517866.0	517	1551	0	79.69	NP_001095931.1	argonaute_1	Bombyx_mori
CUFF.517866.0	509	1527	0	75.44	NP_001124190.1	argonaute_1	Strongylocentrotus_purpuratus
CUFF.517866.0	504	1512	0	77.58	XP_001894256.1	argonaute_2	Brugia_malayi
CUFF.517866.0	528	1584	0	78.79	NP_725341.1	Argonaute-1,_isoform_A	Drosophila_melanogaster
CUFF.517866.0	528	1584	0	78.79	NP_523734.1	Argonaute-1,_isoform_B	Drosophila_melanogaster
CUFF.123961.0	169	507	1e-55	60.95	XP_002576661.1	ariadne-2_protein_homolog_(ari-2)	Schistosoma_mansoni
CUFF.123964.0	172	516	3e-46	50.58	XP_002576661.1	ariadne-2_protein_homolog_(ari-2)	Schistosoma_mansoni
CUFF.245373.0	530	1590	0	74.72	NP_001072494.1	armadillo_repeat_containing_4	Xenopus_(Silurana)_tropicalis
CUFF.245373.0	532	1596	0	70.68	NP_001074862.1	armadillo_repeat_containing_4	Mus_musculus
CUFF.477078.0	252	756	1e-24	30.16	NP_001122006.1	armadillo_repeat_protein	Danio_rerio
CUFF.245373.0	531	1593	0	70.24	NP_060546.2	armadillo_repeat-containing_protein_4	Homo_sapiens
CUFF.67124.0	128	384	2e-26	46.09	NP_726775.2	armadillo,_isoform_C	Drosophila_melanogaster
CUFF.339980.0	245	735	7e-62	47.76	XP_002581362.1	armc3	Schistosoma_mansoni
CUFF.245373.0	528	1584	0	74.62	XP_002580781.1	armc4	Schistosoma_mansoni
CUFF.364677.0	57	171	5e-18	66.67	NP_001096056.1	aromatic-L-amino-acid_decarboxylase	Tribolium_castaneum
CUFF.189981.0	155	465	7e-52	63.23	XP_002572526.1	arp2/3	Schistosoma_mansoni
CUFF.727690.0	123	369	3e-35	53.66	XP_002574671.1	arp2/3_complex_21_kD_subunit	Schistosoma_mansoni
CUFF.151437.0	83	249	3e-15	57.83	XP_002575389.1	arrowhead	Schistosoma_mansoni
CUFF.203362.0	193	579	8e-24	36.27	XP_002574075.1	arsenite_inducuble_rna_associated_protein_aip-1	Schistosoma_mansoni
CUFF.329684.0	316	948	2e-77	46.2	XP_002412526.1	arsenite-resistance_protein,_putative	Ixodes_scapularis
CUFF.333624.0	248	744	6e-83	66.13	XP_002579658.1	aryl_hydrocarbon_receptor	Schistosoma_mansoni
CUFF.333627.0	164	492	2e-53	57.32	XP_002579658.1	aryl_hydrocarbon_receptor	Schistosoma_mansoni
CUFF.689419.0	80	240	3e-34	85	NP_001125275.1	aryl_hydrocarbon_receptor_nuclear_translocator	Pongo_abelii
CUFF.689419.0	80	240	3e-34	85	NP_001659.1	aryl_hydrocarbon_receptor_nuclear_translocator_isoform_1	Homo_sapiens
CUFF.689419.0	80	240	3e-34	85	NP_848514.1	aryl_hydrocarbon_receptor_nuclear_translocator_isoform_3	Homo_sapiens
CUFF.347478.0	220	660	9e-75	61.82	NP_001133642.1	Asparagine_synthetase	Salmo_salar
CUFF.311654.0	157	471	6e-30	45.86	NP_001084877.1	asparagine-linked_glycosylation_13_homolog	Xenopus_laevis
CUFF.505468.0	74	222	1e-14	44.59	XP_002575573.1	asparagine-rich_antigen	Schistosoma_mansoni
CUFF.76962.0	225	675	6e-84	65.33	NP_001026571.1	asparaginyl-tRNA_synthetase	Gallus_gallus
CUFF.253196.0	362	1086	2e-120	54.42	XP_002576219.1	aspartate_aminotransferase	Schistosoma_mansoni
CUFF.205786.0	174	522	2e-67	65.52	NP_001080255.1	aspartate_aminotransferase_2	Xenopus_laevis
CUFF.376149.0	773	2319	0	57.57	XP_002581388.1	aspartate_carbamoyltransferase	Schistosoma_mansoni
CUFF.376149.0	884	2652	0	49.1	XP_566954.1	aspartate_carbamoyltransferase	Cryptococcus_neoformans_var._neoformans_JEC21
CUFF.376149.0	686	2058	0	51.02	XP_001939235.1	aspartate_carbamoyltransferase	Pyrenophora_tritici-repentis_Pt-1C-BFP
CUFF.376152.0	735	2205	0	53.47	XP_001939235.1	aspartate_carbamoyltransferase	Pyrenophora_tritici-repentis_Pt-1C-BFP
CUFF.376152.0	746	2238	0	52.14	XP_566954.1	aspartate_carbamoyltransferase	Cryptococcus_neoformans_var._neoformans_JEC21
CUFF.53850.0	139	417	2e-29	39.57	NP_001004657.1	aspartate_dehydrogenase_domain_containing	Danio_rerio
CUFF.376149.0	894	2682	0	45.97	XP_002548838.1	aspartate_transcarbamylase	Candida_tropicalis_MYA-3404
CUFF.376149.0	894	2682	0	45.86	XP_712650.1	aspartate_transcarbamylase	Candida_albicans_SC5314
CUFF.376149.0	894	2682	0	45.86	XP_712670.1	aspartate_transcarbamylase	Candida_albicans_SC5314
CUFF.376152.0	723	2169	0	55.74	XP_712670.1	aspartate_transcarbamylase	Candida_albicans_SC5314
CUFF.376152.0	723	2169	0	55.74	XP_712650.1	aspartate_transcarbamylase	Candida_albicans_SC5314
CUFF.376152.0	590	1770	0	59.66	XP_002548838.1	aspartate_transcarbamylase	Candida_tropicalis_MYA-3404
CUFF.38916.0	606	1818	0	53.47	XP_002402323.1	aspartate/glutamate_carrier_protein,_putative	Ixodes_scapularis
CUFF.518581.0	154	462	3e-45	55.84	XP_002579294.1	aspartyl-tRNA_synthetase	Schistosoma_mansoni
CUFF.99555.0	410	1230	2e-51	31.95	NP_001121487.1	asteroid_homolog_1	Xenopus_(Silurana)_tropicalis
CUFF.680839.0	177	531	2e-11	26.55	NP_780460.3	AT_rich_interactive_domain_2_(ARID,_RFX-like)	Mus_musculus
CUFF.679691.0	93	279	6e-41	84.95	XP_002573827.1	at-rich_interactive_domain_3_arid3	Schistosoma_mansoni
CUFF.270632.0	338	1014	2e-88	47.04	NP_001124300.1	ataxia_telangiectasia_mutated	Canis_lupus_familiaris
CUFF.132549.0	345	1035	2e-132	64.35	XP_002571630.1	ataxia_telangiectasia_mutated_(atm)-related	Schistosoma_mansoni
CUFF.132549.1	345	1035	2e-132	64.35	XP_002571630.1	ataxia_telangiectasia_mutated_(atm)-related	Schistosoma_mansoni
CUFF.132552.0	487	1461	2e-34	25.87	XP_002571630.1	ataxia_telangiectasia_mutated_(atm)-related	Schistosoma_mansoni
CUFF.97516.0	117	351	4e-13	41.03	NP_001038291.1	ataxin_1b	Danio_rerio
CUFF.251264.0	151	453	2e-44	54.97	NP_067734.1	ataxin_3	Rattus_norvegicus
CUFF.251264.1	209	627	9e-46	44.02	NP_067734.1	ataxin_3	Rattus_norvegicus
CUFF.251264.0	151	453	2e-44	54.97	NP_083981.2	ataxin-3_isoform_1	Mus_musculus
CUFF.602695.0	537	1611	0	62.38	NP_200887.1	ATGCN1;_transporter	Arabidopsis_thaliana
CUFF.333019.0	242	726	3e-41	35.95	XP_002575905.1	atlastin	Schistosoma_mansoni
CUFF.6923.0	234	702	7e-71	52.99	NP_001139172.1	atlastin_GTPase_1	Danio_rerio
CUFF.79967.0	510	1530	0	72.16	XP_002417106.1	ATP_alpha_synthase_chain,_mitochondrial_precursor,_putative	Candida_dubliniensis_CD36
CUFF.8066.0	794	2382	0	62.72	XP_569594.1	ATP_dependent_helicase	Cryptococcus_neoformans_var._neoformans_JEC21
CUFF.497826.0	523	1569	1e-113	39.96	NP_001037034.1	ATP_dependent_transmembrane_transporter_protein	Bombyx_mori
CUFF.508043.0	597	1791	0	61.14	NP_001027723.1	ATP_sulfurylase/APS_kinase	Ciona_intestinalis
CUFF.79967.0	517	1551	0	82.21	NP_001040233.1	ATP_synthase	Bombyx_mori
CUFF.79967.0	504	1512	0	69.64	YP_002972671.1	ATP_synthase_alpha_chain	Bartonella_grahamii_as4aup
CUFF.79967.0	518	1554	0	63.71	YP_002845666.1	ATP_synthase_alpha_chain	Rickettsia_africae_ESF-5
CUFF.79967.0	502	1506	0	65.34	ZP_00142650.1	ATP_synthase_alpha_chain	Rickettsia_sibirica_246
CUFF.79967.0	502	1506	0	69.32	XP_955312.1	ATP_synthase_alpha_chain_heart_isoform,_mitochondrial_precursor	Theileria_annulata_strain_Ankara
CUFF.79967.0	512	1536	0	83.01	XP_001900975.1	ATP_synthase_alpha_chain,_mitochondrial_precursor	Brugia_malayi
CUFF.79967.0	502	1506	0	74.9	XP_571326.1	ATP_synthase_alpha_chain,_mitochondrial_precursor	Cryptococcus_neoformans_var._neoformans_JEC21
CUFF.79967.0	502	1506	0	72.11	XP_001213945.1	ATP_synthase_alpha_chain,_mitochondrial_precursor	Aspergillus_terreus_NIH2624
CUFF.79967.0	519	1557	0	69.36	XP_965645.1	ATP_synthase_alpha_chain,_mitochondrial_precursor	Neurospora_crassa_OR74A
CUFF.79967.0	447	1341	0	72.93	XP_001487756.1	ATP_synthase_alpha_chain,_mitochondrial_precursor	Pichia_guilliermondii_ATCC_6260
CUFF.79967.0	447	1341	0	73.15	XP_002617767.1	ATP_synthase_alpha_chain,_mitochondrial_precursor	Clavispora_lusitaniae_ATCC_42720
CUFF.79967.0	447	1341	0	72.04	XP_002550400.1	ATP_synthase_alpha_chain,_mitochondrial_precursor	Candida_tropicalis_MYA-3404
CUFF.79967.0	448	1344	0	71.65	XP_001526984.1	ATP_synthase_alpha_chain,_mitochondrial_precursor	Lodderomyces_elongisporus_NRRL_YB-4239
CUFF.79967.0	461	1383	0	74.19	NP_178788.1	ATP_synthase_alpha_chain,_mitochondrial,_putative	Arabidopsis_thaliana
CUFF.79967.0	519	1557	0	72.83	XP_002367712.1	ATP_synthase_alpha_chain,_putative	Toxoplasma_gondii_ME49
CUFF.79967.0	502	1506	0	70.52	ZP_01302266.1	ATP_synthase_alpha_subunit	Sphingomonas_sp._SKA58
CUFF.79967.0	518	1554	0	85.33	XP_002571755.1	ATP_synthase_alpha_subunit_mitochondrial	Schistosoma_mansoni
CUFF.79967.0	519	1557	0	83.04	XP_001655906.1	ATP_synthase_alpha_subunit_mitochondrial	Aedes_aegypti
CUFF.724464.0	383	1149	0	85.64	XP_001849275.1	ATP_synthase_alpha_subunit_vacuolar	Culex_quinquefasciatus
CUFF.724464.0	383	1149	0	85.64	XP_001659520.1	ATP_synthase_alpha_subunit_vacuolar	Aedes_aegypti
CUFF.724464.0	381	1143	0	86.09	XP_002575963.1	ATP_synthase_alpha_subunit_vacuolar	Schistosoma_mansoni
CUFF.79967.0	520	1560	0	76.15	NP_001027729.1	ATP_synthase_alpha-subunit	Ciona_intestinalis
CUFF.79967.0	503	1509	0	70.58	YP_001165398.1	ATP_synthase_F0_subunit_1	Phytophthora_sojae
CUFF.79967.0	503	1509	0	71.97	YP_002000594.1	ATP_synthase_F0_subunit_1	Oryza_sativa_Japonica_Group
CUFF.79967.0	498	1494	0	73.09	YP_514682.1	ATP_synthase_F0_subunit_1	Oryza_sativa_Indica_Group
CUFF.79967.0	485	1455	0	70.31	YP_001874767.1	ATP_synthase_F0_subunit_1	Hemiselmis_andersenii
CUFF.79967.0	503	1509	0	70.38	YP_001527043.1	ATP_synthase_F1_alpha_subunit	Azorhizobium_caulinodans_ORS_571
CUFF.79967.0	477	1431	0	71.28	XP_002625326.1	ATP_synthase_F1_alpha_subunit	Ajellomyces_dermatitidis_SLH14081
CUFF.79967.0	505	1515	0	67.13	YP_003186653.1	ATP_synthase_F1_alpha_subunit	Acetobacter_pasteurianus_IFO_3283-01
CUFF.79967.0	510	1530	0	70.78	YP_173459.1	ATP_synthase_F1_subunit_1	Nicotiana_tabacum
CUFF.79967.0	487	1461	0	72.07	YP_002608189.1	ATP_synthase_F1_subunit_1	Carica_papaya
CUFF.79967.0	505	1515	0	73.86	YP_001315101.1	ATP_synthase_F1_subunit_alpha	Chlorokybus_atmophyticus
CUFF.79967.0	503	1509	0	73.76	NP_943682.1	ATP_synthase_F1_subunit_alpha	Chara_vulgaris
CUFF.79967.0	503	1509	0	73.96	NP_689366.1	ATP_synthase_F1_subunit_alpha	Chaetosphaeridium_globosum
CUFF.79967.0	503	1509	0	73.16	YP_539029.1	ATP_synthase_F1_subunit_alpha	Physcomitrella_patens
CUFF.79967.0	502	1506	0	74.1	YP_665677.1	ATP_synthase_F1_subunit_alpha	Nephroselmis_olivacea
CUFF.79967.0	503	1509	0	72.96	NP_054447.1	ATP_synthase_F1_subunit_alpha	Marchantia_polymorpha
CUFF.79967.0	503	1509	0	72.76	YP_003276006.1	ATP_synthase_F1_subunit_alpha	Pleurozia_purpurea
CUFF.79967.0	512	1536	0	70.7	NP_044780.1	ATP_synthase_F1_subunit_alpha	Reclinomonas_americana
CUFF.79967.0	510	1530	0	68.63	NP_066466.1	ATP_synthase_F1_subunit_alpha	Rhodomonas_salina
CUFF.79967.0	502	1506	0	69.52	XP_763597.1	ATP_synthase_F1_subunit_alpha	Theileria_parva_strain_Muguga
CUFF.79967.0	503	1509	0	70.58	NP_037604.1	ATP_synthase_F1_subunit_alpha	Phytophthora_infestans
CUFF.79967.0	503	1509	0	70.58	YP_001165355.1	ATP_synthase_F1_subunit_alpha	Phytophthora_ramorum
CUFF.79967.0	503	1509	0	69.58	YP_052891.1	ATP_synthase_F1_subunit_alpha	Saprolegnia_ferax
CUFF.79967.0	503	1509	0	70.18	YP_002860264.1	ATP_synthase_F1_subunit_alpha	Megaceros_aenigmaticus
CUFF.79967.0	461	1383	0	72.23	YP_684393.1	ATP_synthase_F1_subunit_alpha	Oltmannsiellopsis_viridis
CUFF.79967.0	502	1506	0	72.71	ZP_06055698.1	ATP_synthase_F1,_alpha_subunit	alpha_proteobacterium_HIMB114
CUFF.79967.0	502	1506	0	71.31	YP_002502422.1	ATP_synthase_F1,_alpha_subunit	Methylobacterium_nodulans_ORS_2060
CUFF.79967.0	502	1506	0	71.91	YP_002298443.1	ATP_synthase_F1,_alpha_subunit	Rhodospirillum_centenum_SW
CUFF.79967.0	502	1506	0	70.32	YP_001924169.1	ATP_synthase_F1,_alpha_subunit	Methylobacterium_populi_BJ001
CUFF.79967.0	502	1506	0	71.12	YP_001773325.1	ATP_synthase_F1,_alpha_subunit	Methylobacterium_sp._4-46
CUFF.79967.0	508	1524	0	69.69	YP_001412740.1	ATP_synthase_F1,_alpha_subunit	Parvibaculum_lavamentivorans_DS-1
CUFF.79967.0	502	1506	0	70.12	YP_001638940.1	ATP_synthase_F1,_alpha_subunit	Methylobacterium_extorquens_PA1
CUFF.79967.0	501	1503	0	71.06	YP_001753299.1	ATP_synthase_F1,_alpha_subunit	Methylobacterium_radiotolerans_JCM_2831
CUFF.79967.0	504	1512	0	69.84	ZP_05069808.1	ATP_synthase_F1,_alpha_subunit	Candidatus_Pelagibacter_sp._HTCC7211
CUFF.79967.0	502	1506	0	70.52	YP_001416979.1	ATP_synthase_F1,_alpha_subunit	Xanthobacter_autotrophicus_Py2
CUFF.79967.0	502	1506	0	70.72	YP_002827601.1	ATP_synthase_F1,_alpha_subunit	Rhizobium_sp._NGR234
CUFF.79967.0	502	1506	0	70.32	YP_002360682.1	ATP_synthase_F1,_alpha_subunit	Methylocella_silvestris_BL2
CUFF.79967.0	502	1506	0	70.12	YP_002545976.1	ATP_synthase_F1,_alpha_subunit	Agrobacterium_radiobacter_K84
CUFF.79967.0	502	1506	0	70.12	ZP_04681208.1	ATP_synthase_F1,_alpha_subunit	Ochrobactrum_intermedium_LMG_3301
CUFF.79967.0	502	1506	0	69.72	YP_002977723.1	ATP_synthase_F1,_alpha_subunit	Rhizobium_leguminosarum_bv._trifolii_WSM1325
CUFF.79967.0	503	1509	0	69.78	YP_002287601.1	ATP_synthase_F1,_alpha_subunit	Oligotropha_carboxidovorans_OM5
CUFF.79967.0	503	1509	0	69.58	YP_002550984.1	ATP_synthase_F1,_alpha_subunit	Agrobacterium_vitis_S4
CUFF.79967.0	503	1509	0	69.38	YP_426312.1	ATP_synthase_F1,_alpha_subunit	Rhodospirillum_rubrum_ATCC_11170
CUFF.79967.0	502	1506	0	69.52	ZP_05812997.1	ATP_synthase_F1,_alpha_subunit	Mesorhizobium_opportunistum_WSM2075
CUFF.79967.0	505	1515	0	69.7	ZP_05786808.1	ATP_synthase_F1,_alpha_subunit	Silicibacter_lacuscaerulensis_ITI-1157
CUFF.79967.0	504	1512	0	69.25	ZP_01752284.1	ATP_synthase_F1,_alpha_subunit	Roseobacter_sp._CCS2
CUFF.79967.0	502	1506	0	68.92	ZP_05376501.1	ATP_synthase_F1,_alpha_subunit	Hyphomicrobium_denitrificans_ATCC_51888
CUFF.79967.0	502	1506	0	68.53	YP_001831365.1	ATP_synthase_F1,_alpha_subunit	Beijerinckia_indica_subsp._indica_ATCC_9039
CUFF.79967.0	503	1509	0	68.99	ZP_05032731.1	ATP_synthase_F1,_alpha_subunit	Brevundimonas_sp._BAL3
CUFF.79967.0	503	1509	0	68.59	ZP_04770050.1	ATP_synthase_F1,_alpha_subunit	Asticcacaulis_excentricus_CB_48
CUFF.79967.0	504	1512	0	69.25	YP_760595.1	ATP_synthase_F1,_alpha_subunit	Hyphomonas_neptunium_ATCC_15444
CUFF.79967.0	503	1509	0	68.79	ZP_06121997.1	ATP_synthase_F1,_alpha_subunit	Caulobacter_segnis_ATCC_21756
CUFF.79967.0	502	1506	0	69.12	ZP_05122418.1	ATP_synthase_F1,_alpha_subunit	Rhodobacteraceae_bacterium_KLH11
CUFF.79967.0	502	1506	0	67.93	ZP_05113907.1	ATP_synthase_F1,_alpha_subunit	Labrenzia_alexandrii_DFL-11
CUFF.79967.0	505	1515	0	68.51	ZP_05066872.1	ATP_synthase_F1,_alpha_subunit	Octadecabacter_antarcticus_238
CUFF.79967.0	505	1515	0	68.91	ZP_05055040.1	ATP_synthase_F1,_alpha_subunit	Octadecabacter_antarcticus_307
CUFF.79967.0	505	1515	0	68.71	YP_002129078.1	ATP_synthase_F1,_alpha_subunit	Phenylobacterium_zucineum_HLK1
CUFF.79967.0	500	1500	0	68.8	ZP_05084288.1	ATP_synthase_F1,_alpha_subunit	Pseudovibrio_sp._JE062
CUFF.79967.0	505	1515	0	67.92	ZP_05100833.1	ATP_synthase_F1,_alpha_subunit	Roseobacter_sp._GAI101
CUFF.79967.0	502	1506	0	67.33	ZP_01226748.1	ATP_synthase_F1,_alpha_subunit	Aurantimonas_manganoxydans_SI85-9A1
CUFF.79967.0	506	1518	0	67.79	ZP_05739653.1	ATP_synthase_F1,_alpha_subunit	Silicibacter_sp._TrichCH4B
CUFF.79967.0	502	1506	0	69.12	ZP_05088213.1	ATP_synthase_F1,_alpha_subunit	Ruegeria_sp._R11
CUFF.79967.0	502	1506	0	68.73	ZP_02145224.1	ATP_synthase_F1,_alpha_subunit	Phaeobacter_gallaeciensis_BS107
CUFF.79967.0	505	1515	0	68.12	ZP_05844476.1	ATP_synthase_F1,_alpha_subunit	Rhodobacter_sp._SW2
CUFF.79967.0	504	1512	0	67.46	ZP_05341762.1	ATP_synthase_F1,_alpha_subunit	Thalassiobium_sp._R2A62
CUFF.79967.0	505	1515	0	67.33	ZP_05073885.1	ATP_synthase_F1,_alpha_subunit	Rhodobacterales_bacterium_HTCC2083
CUFF.79967.0	505	1515	0	67.92	ZP_05079391.1	ATP_synthase_F1,_alpha_subunit	Rhodobacterales_bacterium_Y4I
CUFF.79967.0	508	1524	0	66.93	YP_867351.1	ATP_synthase_F1,_alpha_subunit	Magnetococcus_sp._MC-1
CUFF.79967.0	504	1512	0	67.46	ZP_06171317.1	ATP_synthase_F1,_alpha_subunit	Brevundimonas_subvibrioides_ATCC_15264
CUFF.79967.0	503	1509	0	67.59	YP_003058550.1	ATP_synthase_F1,_alpha_subunit	Hirschia_baltica_ATCC_49814
CUFF.79967.0	505	1515	0	67.52	ZP_05783454.1	ATP_synthase_F1,_alpha_subunit	Citreicella_sp._SE45
CUFF.79967.0	505	1515	0	67.52	XP_002140102.1	ATP_synthase_F1,_alpha_subunit	Cryptosporidium_muris_RN66
CUFF.79967.0	502	1506	0	64.94	ZP_04698574.1	ATP_synthase_F1,_alpha_subunit	Rickettsia_endosymbiont_of_Ixodes_scapularis
CUFF.79967.0	501	1503	0	73.05	XP_001027692.2	ATP_synthase_F1,_alpha_subunit_family_protein	Tetrahymena_thermophila
CUFF.79967.0	499	1497	0	70.54	XP_001611348.1	ATP_synthase_F1,_alpha_subunit_family_protein	Babesia_bovis
CUFF.33518.0	129	387	7e-45	65.12	XP_002415504.1	ATP_synthase_gamma_subunit,_putative	Ixodes_scapularis
CUFF.595760.0	708	2124	0	51.69	XP_002578421.1	ATP_synthase_gamma-related	Schistosoma_mansoni
CUFF.79967.0	460	1380	0	90.22	NP_001133132.1	ATP_synthase_H+_transporting_mitochondrial_F1_complex_alpha_subunit_1	Salmo_salar
CUFF.190740.0	127	381	1e-23	42.52	NP_001076290.1	ATP_synthase_mitochondrial_F1_complex_assembly_factor_2	Danio_rerio
CUFF.79967.0	502	1506	0	69.12	ZP_01040256.1	ATP_synthase_subunit_A	Erythrobacter_sp._NAP1
CUFF.79967.0	502	1506	0	68.53	ZP_00957124.1	ATP_synthase_subunit_A	Oceanicaulis_alexandrii_HTCC2633
CUFF.79967.0	509	1527	0	68.96	ZP_01016905.1	ATP_synthase_subunit_A	Parvularcula_bermudensis_HTCC2503
CUFF.79967.0	503	1509	0	70.58	ZP_01044706.1	ATP_synthase_subunit_A	Nitrobacter_sp._Nb-311A
CUFF.79967.0	502	1506	0	69.52	ZP_01011568.1	ATP_synthase_subunit_A	Rhodobacterales_bacterium_HTCC2654
CUFF.79967.0	505	1515	0	69.7	ZP_01157424.1	ATP_synthase_subunit_A	Oceanicola_granulosus_HTCC2516
CUFF.79967.0	505	1515	0	68.71	ZP_01055040.1	ATP_synthase_subunit_A	Roseobacter_sp._MED193
CUFF.79967.0	504	1512	0	69.25	ZP_01002471.1	ATP_synthase_subunit_A	Loktanella_vestfoldensis_SKA53
CUFF.79967.0	505	1515	0	68.32	ZP_01035283.1	ATP_synthase_subunit_A	Roseovarius_sp._217
CUFF.79967.0	505	1515	0	68.12	ZP_00998368.1	ATP_synthase_subunit_A	Oceanicola_batsensis_HTCC2597
CUFF.79967.0	505	1515	0	68.32	ZP_00948364.1	ATP_synthase_subunit_A	Sulfitobacter_sp._NAS-14.1
CUFF.79967.0	505	1515	0	68.12	ZP_00961553.1	ATP_synthase_subunit_A	Roseovarius_nubinhibens_ISM
CUFF.79967.0	502	1506	0	72.31	XP_002173772.1	ATP_synthase_subunit_alpha	Schizosaccharomyces_japonicus_yFS275
CUFF.79967.0	505	1515	0	67.52	YP_001534270.1	ATP_synthase_subunit_alpha	Dinoroseobacter_shibae_DFL_12
CUFF.79967.0	520	1560	0	84.42	NP_777109.1	ATP_synthase_subunit_alpha,_mitochondrial_precursor	Bos_taurus
CUFF.79967.0	520	1560	0	84.23	NP_031531.1	ATP_synthase_subunit_alpha,_mitochondrial_precursor	Mus_musculus
CUFF.79967.0	517	1551	0	82.98	NP_001161449.1	ATP_synthase_subunit_alpha,_mitochondrial_precursor	Nasonia_vitripennis
CUFF.79967.0	519	1557	0	82.08	XP_002427008.1	ATP_synthase_subunit_alpha,_putative	Pediculus_humanus_corporis
CUFF.180002.0	463	1389	0	89.2	XP_002574389.1	ATP_synthase_subunit_beta_vacuolar	Schistosoma_mansoni
CUFF.180002.0	471	1413	0	86.84	XP_001651458.1	ATP_synthase_subunit_beta_vacuolar	Aedes_aegypti
CUFF.180002.0	466	1398	0	79.4	XP_002510596.1	ATP_synthase_subunit_beta_vacuolar,_putative	Ricinus_communis
CUFF.79967.0	519	1557	0	83.24	NP_989617.1	ATP_synthase,_H+_transporting,_mitochondrial_F1_complex,_alpha_subunit	Gallus_gallus
CUFF.79967.0	519	1557	0	84.59	NP_001025610.1	ATP_synthase,_H+_transporting,_mitochondrial_F1_complex,_alpha_subunit_1,_cardiac_muscle	Xenopus_(Silurana)_tropicalis
CUFF.79967.0	503	1509	0	86.48	NP_001070823.1	ATP_synthase,_H+_transporting,_mitochondrial_F1_complex,_alpha_subunit_1,_cardiac_muscle	Danio_rerio
CUFF.79967.0	519	1557	0	84.39	NP_001081246.1	ATP_synthase,_H+_transporting,_mitochondrial_F1_complex,_alpha_subunit_1,_cardiac_muscle	Xenopus_laevis
CUFF.79967.0	519	1557	0	84.2	NP_075581.1	ATP_synthase,_H+_transporting,_mitochondrial_F1_complex,_alpha_subunit_1,_cardiac_muscle_precursor	Rattus_norvegicus
CUFF.79967.0	520	1560	0	83.85	NP_001126846.1	ATP_synthase,_H+_transporting,_mitochondrial_F1_complex,_alpha_subunit_1,_cardiac_muscle_precursor	Pongo_abelii
CUFF.79967.0	519	1557	0	84.39	NP_001080447.1	ATP_synthase,_H+_transporting,_mitochondrial_F1_complex,_alpha_subunit,_isoform_1	Xenopus_laevis
CUFF.164313.0	102	306	1e-18	40.2	NP_001119636.1	ATP_synthase,_H+_transporting,_mitochondrial_F1_complex,_O_subunit	Acyrthosiphon_pisum
CUFF.436350.0	1975	5925	0	38.84	NP_005493.2	ATP-binding_cassette_sub-family_A_member_1	Homo_sapiens
CUFF.436350.0	1972	5916	0	38.74	NP_038482.3	ATP-binding_cassette_sub-family_A_member_1	Mus_musculus
CUFF.436350.0	2045	6135	0	31.54	NP_775099.2	ATP-binding_cassette_sub-family_A_member_12_isoform_a	Homo_sapiens
CUFF.436350.0	2045	6135	0	31.54	NP_056472.2	ATP-binding_cassette_sub-family_A_member_12_isoform_b	Homo_sapiens
CUFF.436350.0	1958	5874	0	30.39	NP_839990.2	ATP-binding_cassette_sub-family_A_member_13	Mus_musculus
CUFF.436350.0	1903	5709	0	31.06	NP_689914.2	ATP-binding_cassette_sub-family_A_member_13	Homo_sapiens
CUFF.436350.0	1977	5931	0	35	NP_997481.1	ATP-binding_cassette_sub-family_A_member_7	Rattus_norvegicus
CUFF.436350.0	1988	5964	0	34.71	NP_038878.1	ATP-binding_cassette_sub-family_A_member_7	Mus_musculus
CUFF.436350.0	1973	5919	0	34.11	NP_061985.2	ATP-binding_cassette_sub-family_A_member_7	Homo_sapiens
CUFF.62484.0	78	234	2e-12	48.72	XP_001861012.1	ATP-binding_cassette_sub-family_B_member_8,_mitochondrial	Culex_quinquefasciatus
CUFF.602695.0	596	1788	0	62.58	XP_001844421.1	ATP-binding_cassette_sub-family_F_member_2	Culex_quinquefasciatus
CUFF.602695.0	548	1644	0	68.07	NP_001133283.1	ATP-binding_cassette_sub-family_F_member_2	Salmo_salar
CUFF.602695.0	586	1758	0	64.51	NP_038881.1	ATP-binding_cassette_sub-family_F_member_2	Mus_musculus
CUFF.602695.0	639	1917	0	61.66	NP_001040334.1	ATP-binding_cassette_sub-family_F_member_2	Bombyx_mori
CUFF.602695.0	586	1758	0	63.31	NP_001039601.1	ATP-binding_cassette_sub-family_F_member_2	Bos_taurus
CUFF.602695.0	562	1686	0	66.01	NP_009120.1	ATP-binding_cassette_sub-family_F_member_2_isoform_a	Homo_sapiens
CUFF.602695.0	569	1707	0	65.38	NP_005683.2	ATP-binding_cassette_sub-family_F_member_2_isoform_b	Homo_sapiens
CUFF.602695.0	539	1617	0	61.04	XP_001779695.1	ATP-binding_cassette_transporter,_subfamily_F,_member_1_protein_PpABCF2	Physcomitrella_patens_subsp._patens
CUFF.602695.0	539	1617	0	60.67	XP_001774863.1	ATP-binding_cassette_transporter,_subfamily_F,_member_3_protein_PpABCF3	Physcomitrella_patens_subsp._patens
CUFF.602695.0	537	1611	0	61.08	XP_001757543.1	ATP-binding_cassette_transporter,_subfamily_F,_member_4_protein_PpABCF4	Physcomitrella_patens_subsp._patens
CUFF.436350.0	1965	5895	0	38.63	NP_989476.1	ATP-binding_cassette,_sub-family_A_(ABC1),_member_1	Gallus_gallus
CUFF.436350.0	1973	5919	0	38.57	NP_835196.1	ATP-binding_cassette,_sub-family_A_(ABC1),_member_1	Rattus_norvegicus
CUFF.436350.0	1899	5697	0	32.39	NP_780419.2	ATP-binding_cassette,_sub-family_A_(ABC1),_member_12	Mus_musculus
CUFF.436350.0	1892	5676	0	31.18	NP_001099490.2	ATP-binding_cassette,_sub-family_A_(ABC1),_member_13	Rattus_norvegicus
CUFF.436350.0	2109	6327	0	36.94	NP_001139161.1	ATP-binding_cassette,_sub-family_A_(ABC1),_member_1A	Danio_rerio
CUFF.436350.0	1973	5919	0	36.49	NP_776646.1	ATP-binding_cassette,_sub-family_A_(ABC1),_member_4	Bos_taurus
CUFF.436350.0	1945	5835	0	36.5	NP_001101191.1	ATP-binding_cassette,_sub-family_A_(ABC1),_member_4	Rattus_norvegicus
CUFF.436350.0	1393	4179	0	38.69	NP_001011033.1	ATP-binding_cassette,_sub-family_A_(ABC1),_member_4	Xenopus_(Silurana)_tropicalis
CUFF.436350.0	1401	4203	0	38.33	NP_001089022.1	ATP-binding_cassette,_sub-family_A_(ABC1),_member_4	Xenopus_laevis
CUFF.436350.0	1975	5925	0	38.73	NP_001019864.1	ATP-binding_cassette,_sub-family_A_member_1	Bos_taurus
CUFF.436350.0	1984	5952	0	36.64	NP_001003360.2	ATP-binding_cassette,_sub-family_A_member_4	Canis_lupus_familiaris
CUFF.405296.0	158	474	8e-47	58.23	NP_001107301.1	ATP-binding_cassette,_sub-family_C_(CFTR/MRP),_member_3	Xenopus_(Silurana)_tropicalis
CUFF.579115.0	94	282	2e-41	78.72	NP_001084980.1	ATP-binding_cassette,_sub-family_D_(ALD),_member_3	Xenopus_laevis
CUFF.602695.0	594	1782	0	64.48	NP_958472.1	ATP-binding_cassette,_sub-family_F_(GCN20),_member_2	Danio_rerio
CUFF.602695.0	562	1686	0	66.01	NP_001006562.1	ATP-binding_cassette,_sub-family_F_(GCN20),_member_2	Gallus_gallus
CUFF.602695.0	627	1881	0	61.88	NP_001080067.1	ATP-binding_cassette,_sub-family_F_(GCN20),_member_2	Xenopus_laevis
CUFF.602695.0	423	1269	0	69.5	NP_001103136.1	ATP-binding_cassette,_sub-family_F_(GCN20),_member_2	Rattus_norvegicus
CUFF.602695.0	634	1902	0	57.57	XP_001895159.1	ATP-binding_cassette,_sub-family_F,_member_2	Brugia_malayi
CUFF.290004.0	299	897	3e-61	40.8	NP_001034155.1	ATP-binding_cassette,_sub-family_G_(WHITE),_member_2b	Danio_rerio
CUFF.89073.0	317	951	1e-98	54.89	NP_061338.1	ATP-binding_cassette,_subfamily_B,_member_4_isoform_C	Homo_sapiens
CUFF.301634.0	113	339	2e-29	53.1	XP_001650218.1	ATP-dependent_bile_acid_permease	Aedes_aegypti
CUFF.585277.0	1071	3213	0	39.96	XP_002416988.1	ATP-dependent_chromodomain_helicase,_putative;_chromodomain_protein_1,_putative	Candida_dubliniensis_CD36
CUFF.585277.1	1071	3213	0	39.96	XP_002416988.1	ATP-dependent_chromodomain_helicase,_putative;_chromodomain_protein_1,_putative	Candida_dubliniensis_CD36
CUFF.671586.0	57	171	2e-11	49.12	XP_001664208.1	ATP-dependent_clp_protease_atp-binding_subunit_clpx	Aedes_aegypti
CUFF.671586.0	56	168	2e-11	51.79	XP_002577618.1	ATP-dependent_clp_protease_ATP-binding_subunit_clpx	Schistosoma_mansoni
CUFF.671586.0	57	171	2e-11	49.12	XP_001849855.1	ATP-dependent_Clp_protease_ATP-binding_subunit_clpX	Culex_quinquefasciatus
CUFF.452218.0	316	948	3e-91	52.22	XP_002428757.1	ATP-dependent_Clp_protease_ATP-binding_subunit_Clpx,_putative	Pediculus_humanus_corporis
CUFF.585277.0	1062	3186	0	40.49	NP_593660.1	ATP-dependent_DNA_helicase_Hrp1	Schizosaccharomyces_pombe_972h-
CUFF.585277.1	1062	3186	0	40.49	NP_593660.1	ATP-dependent_DNA_helicase_Hrp1	Schizosaccharomyces_pombe_972h-
CUFF.585277.0	1123	3369	0	37.49	NP_594967.1	ATP-dependent_DNA_helicase_Hrp3	Schizosaccharomyces_pombe_972h-
CUFF.585277.0	1105	3315	0	38.1	XP_002172903.1	ATP-dependent_DNA_helicase_Hrp3	Schizosaccharomyces_japonicus_yFS275
CUFF.585277.1	1123	3369	0	37.49	NP_594967.1	ATP-dependent_DNA_helicase_Hrp3	Schizosaccharomyces_pombe_972h-
CUFF.585277.1	1105	3315	0	38.1	XP_002172903.1	ATP-dependent_DNA_helicase_Hrp3	Schizosaccharomyces_japonicus_yFS275
CUFF.277323.0	897	2691	0	48.61	NP_014948.1	ATP-dependent_DNA_translocase_involved_in_chromatin_remodeling;_ATPase_component_that,_with_Itc1p,_forms_a_complex_required_for_repression_of_a-specific_genes,_INO1,_and_early_meiotic_genes_during_mitotic_growth	Saccharomyces_cerevisiae
CUFF.8066.0	764	2292	0	64.66	XP_002544131.1	ATP-dependent_helicase_NAM7	Uncinocarpus_reesii_1704
CUFF.8066.0	764	2292	0	65.18	XP_001210587.1	ATP-dependent_helicase_NAM7	Aspergillus_terreus_NIH2624
CUFF.8066.0	764	2292	0	64.4	XP_002628009.1	ATP-dependent_helicase_NAM7	Ajellomyces_dermatitidis_SLH14081
CUFF.8066.0	764	2292	0	64.27	XP_001543705.1	ATP-dependent_helicase_NAM7	Ajellomyces_capsulatus_NAm1
CUFF.8066.0	764	2292	0	63.74	XP_961233.1	ATP-dependent_helicase_NAM7	Neurospora_crassa_OR74A
CUFF.8066.0	757	2271	0	60.5	XP_002175013.1	ATP-dependent_helicase_NAM7	Schizosaccharomyces_japonicus_yFS275
CUFF.8066.0	850	2550	0	52.24	XP_002550978.1	ATP-dependent_helicase_NAM7	Candida_tropicalis_MYA-3404
CUFF.8066.0	811	2433	0	53.88	XP_001524702.1	ATP-dependent_helicase_NAM7	Lodderomyces_elongisporus_NRRL_YB-4239
CUFF.257141.0	712	2136	0	47.47	YP_001013530.1	ATP-dependent_protease	Hyperthermus_butylicus_DSM_5456
CUFF.2650.0	148	444	2e-19	37.16	XP_002580167.1	ATP-dependent_RNA_Helicase	Schistosoma_mansoni
CUFF.111980.0	544	1632	0	63.6	XP_001649136.1	ATP-dependent_RNA_helicase	Aedes_aegypti
CUFF.111980.0	552	1656	0	62.32	XP_001849442.1	ATP-dependent_RNA_helicase	Culex_quinquefasciatus
CUFF.254288.0	669	2007	2e-97	36.77	XP_002571726.1	ATP-dependent_RNA_Helicase	Schistosoma_mansoni
CUFF.362315.0	1244	3732	0	34.89	XP_828514.1	ATP-dependent_RNA_helicase	Trypanosoma_brucei_TREU927
CUFF.452356.0	287	861	2e-64	47.39	XP_002570019.1	ATP-dependent_RNA_Helicase	Schistosoma_mansoni
CUFF.260479.0	181	543	1e-24	37.57	XP_001867646.1	ATP-dependent_RNA_helicase_A	Culex_quinquefasciatus
CUFF.8066.0	751	2253	0	56.59	NP_013797.1	ATP-dependent_RNA_helicase_of_the_SFI_superfamily_involved_in_nonsense_mediated_mRNA_decay;_required_for_efficient_translation_termination_at_nonsense_codons_and_targeting_of_NMD_substrates_to_P-bodies;_involved_in_telomere_maintenance	Saccharomyces_cerevisiae
CUFF.8066.0	749	2247	0	48.73	XP_002492883.1	ATP-dependent_RNA_helicase_of_the_SFI_superfamily,_required_for_nonsense_mediated_mRNA_decay_and_for	Pichia_pastoris_GS115
CUFF.362315.0	1131	3393	0	38.2	NP_596560.1	ATP-dependent_RNA_helicase_Slh1	Schizosaccharomyces_pombe_972h-
CUFF.8066.0	757	2271	0	59.05	NP_593080.1	ATP-dependent_RNA_helicase_Upf1	Schizosaccharomyces_pombe_972h-
CUFF.111980.0	542	1626	0	64.58	XP_002425915.1	ATP-dependent_RNA_helicase,_putative	Pediculus_humanus_corporis
CUFF.111980.0	552	1656	0	59.96	XP_002515245.1	ATP-dependent_RNA_helicase,_putative	Ricinus_communis
CUFF.111980.0	557	1671	0	54.58	XP_002368211.1	ATP-dependent_RNA_helicase,_putative	Toxoplasma_gondii_ME49
CUFF.219723.1	96	288	4e-19	48.96	XP_002402985.1	ATP-dependent_RNA_helicase,_putative	Ixodes_scapularis
CUFF.8066.0	757	2271	0	55.88	XP_002420357.1	ATP-dependent_RNA_helicase,_putative;_atp-dependent_helicase,_SFI_superfamily,_putative	Candida_dubliniensis_CD36
CUFF.212144.0	230	690	3e-94	69.13	XP_002579233.1	ATP-dependent_transporter	Schistosoma_mansoni
CUFF.602695.0	590	1770	0	68.81	XP_002575412.1	ATP-dependent_transporter	Schistosoma_mansoni
CUFF.602695.0	544	1632	0	67.65	XP_001661220.1	ATP-dependent_transporter	Aedes_aegypti
CUFF.602695.0	623	1869	0	62.28	XP_002430792.1	ATP-dependent_transporter,_putative	Pediculus_humanus_corporis
CUFF.602695.0	537	1611	0	61.64	XP_002523695.1	ATP-dependent_transporter,_putative	Ricinus_communis
CUFF.257141.0	727	2181	0	45.53	YP_255498.1	ATP-dependent_Zn_protease	Sulfolobus_acidocaldarius_DSM_639
CUFF.112244.0	191	573	2e-63	57.59	XP_002571445.1	ATP:guanidino_kinase_(Smc74)	Schistosoma_mansoni
CUFF.112247.0	153	459	7e-62	70.59	XP_002571445.1	ATP:guanidino_kinase_(Smc74)	Schistosoma_mansoni
CUFF.514182.0	281	843	5e-97	59.07	XP_002571445.1	ATP:guanidino_kinase_(Smc74)	Schistosoma_mansoni
CUFF.590055.0	63	189	5e-25	80.95	NP_001072531.1	ATP/GTP_binding_protein-like_2	Xenopus_(Silurana)_tropicalis
CUFF.79967.0	505	1515	0	72.48	YP_717281.1	Atp1	Ostreococcus_tauri
CUFF.79967.0	487	1461	0	73.72	YP_398393.1	atp1	Triticum_aestivum
CUFF.79967.0	450	1350	0	83.78	XP_002110812.1	ATP5A1_protein	Trichoplax_adhaerens
CUFF.79967.0	510	1530	0	72.75	XP_454248.1	ATPA_KLULA	Kluyveromyces_lactis
CUFF.79967.0	519	1557	0	71.1	XP_659127.1	ATPA_NEUCR_ATP_synthase_alpha_chain,_mitochondrial_precursor	Aspergillus_nidulans_FGSC_A4
CUFF.2798.0	186	558	2e-26	38.17	XP_001847756.1	ATPase	Culex_quinquefasciatus
CUFF.29574.0	220	660	9e-62	51.82	XP_002579399.1	ATPase	Schistosoma_mansoni
CUFF.80775.0	509	1527	0	67.19	XP_002572208.1	ATPase	Schistosoma_mansoni
CUFF.138192.0	531	1593	0	68.74	XP_965961.1	ATPase	Encephalitozoon_cuniculi_GB-M1
CUFF.257141.0	724	2172	0	59.53	XP_965961.1	ATPase	Encephalitozoon_cuniculi_GB-M1
CUFF.309640.0	906	2718	0	67.99	XP_002572208.1	ATPase	Schistosoma_mansoni
CUFF.309640.0	906	2718	0	66.45	XP_002572209.1	ATPase	Schistosoma_mansoni
CUFF.309640.1	906	2718	0	67.77	XP_002572208.1	ATPase	Schistosoma_mansoni
CUFF.309640.1	906	2718	0	66.23	XP_002572209.1	ATPase	Schistosoma_mansoni
CUFF.277323.0	870	2610	0	49.2	XP_001387415.2	ATPase_component_of_a_four_subunit_chromatin_remodeling_complex	Pichia_stipitis_CBS_6054
CUFF.138192.0	527	1581	0	77.04	XP_002494360.1	ATPase_in_ER,_nuclear_membrane_and_cytosol_with_homology_to_mammalian_p97	Pichia_pastoris_GS115
CUFF.257141.0	789	2367	0	67.43	XP_002494360.1	ATPase_in_ER,_nuclear_membrane_and_cytosol_with_homology_to_mammalian_p97	Pichia_pastoris_GS115
CUFF.138192.0	527	1581	0	77.04	NP_010157.1	ATPase_in_ER,_nuclear_membrane_and_cytosol_with_homology_to_mammalian_p97;_in_a_complex_with_Npl4p_and_Ufd1p_participates_in_retrotranslocation_of_ubiquitinated_proteins_from_the_ER_into_the_cytosol_for_degradation_by_the_proteasome	Saccharomyces_cerevisiae
CUFF.257141.0	790	2370	0	67.47	NP_010157.1	ATPase_in_ER,_nuclear_membrane_and_cytosol_with_homology_to_mammalian_p97;_in_a_complex_with_Npl4p_and_Ufd1p_participates_in_retrotranslocation_of_ubiquitinated_proteins_from_the_ER_into_the_cytosol_for_degradation_by_the_proteasome	Saccharomyces_cerevisiae
CUFF.515481.0	553	1659	0	73.6	XP_002492443.1	ATPase_involved_in_protein_folding_and_the_response_to_stress	Pichia_pastoris_GS115
CUFF.515481.0	585	1755	0	71.11	NP_009478.1	ATPase_involved_in_protein_folding_and_the_response_to_stress;_plays_a_role_in_SRP-dependent_cotranslational_protein-membrane_targeting_and_translocation;_member_of_the_heat_shock_protein_70_(HSP70)_family;_localized_to_the_cytoplasm	Saccharomyces_cerevisiae
CUFF.138192.0	480	1440	0	67.29	XP_002649431.1	ATPase_of_the_AAA+_class	Enterocytozoon_bieneusi_H348
CUFF.257141.0	729	2187	0	55.01	XP_002649431.1	ATPase_of_the_AAA+_class	Enterocytozoon_bieneusi_H348
CUFF.79967.0	487	1461	0	74.33	YP_762500.1	ATPase_subunit_1	Tripsacum_dactyloides
CUFF.79967.0	487	1461	0	74.33	YP_762487.1	ATPase_subunit_1	Tripsacum_dactyloides
CUFF.79967.0	487	1461	0	74.13	YP_762326.1	ATPase_subunit_1	Sorghum_bicolor
CUFF.79967.0	487	1461	0	73.92	YP_588408.1	ATPase_subunit_1	Zea_mays_subsp._mays
CUFF.79967.0	502	1506	0	72.11	NP_064105.2	ATPase_subunit_1	Beta_vulgaris_subsp._vulgaris
CUFF.79967.0	461	1383	0	75.7	YP_002608395.1	ATPase_subunit_1	Vitis_vinifera
CUFF.79967.0	471	1413	0	73.04	YP_717155.1	ATPase_subunit_1	Brassica_napus
CUFF.79967.0	467	1401	0	73.23	NP_085571.2	ATPase_subunit_1	Arabidopsis_thaliana
CUFF.478236.0	336	1008	2e-125	63.39	NP_001001403.1	ATPase_type_13A	Danio_rerio
CUFF.478236.0	336	1008	2e-125	63.69	NP_001121351.1	ATPase_type_13A1	Xenopus_laevis
CUFF.277323.0	868	2604	0	45.39	XP_002290410.1	atpase-like_protein	Thalassiosira_pseudonana_CCMP1335
CUFF.108783.0	318	954	2e-42	31.45	XP_001582293.1	ATPase,_AAA_family_protein	Trichomonas_vaginalis_G3
CUFF.197126.0	128	384	8e-41	60.16	NP_056618.1	ATPase,_aminophospholipid_transporter-like,_class_I,_type_8A,_member_2	Mus_musculus
CUFF.309640.0	876	2628	0	68.49	NP_478120.1	ATPase,_Ca++_transporting,_cardiac_muscle,_fast_twitch_1	Rattus_norvegicus
CUFF.309640.1	876	2628	0	68.49	NP_478120.1	ATPase,_Ca++_transporting,_cardiac_muscle,_fast_twitch_1	Rattus_norvegicus
CUFF.309640.0	875	2625	0	68.57	NP_001071001.1	ATPase,_Ca++_transporting,_cardiac_muscle,_fast_twitch_1_like	Danio_rerio
CUFF.309640.1	875	2625	0	68.23	NP_001071001.1	ATPase,_Ca++_transporting,_cardiac_muscle,_fast_twitch_1_like	Danio_rerio
CUFF.309640.0	876	2628	0	68.84	NP_001027498.1	ATPase,_Ca++_transporting,_cardiac_muscle,_slow_twitch_2	Xenopus_(Silurana)_tropicalis
CUFF.309640.0	878	2634	0	68.56	NP_001080404.1	ATPase,_Ca++_transporting,_cardiac_muscle,_slow_twitch_2	Xenopus_laevis
CUFF.309640.0	875	2625	0	67.89	NP_001082790.1	ATPase,_Ca++_transporting,_cardiac_muscle,_slow_twitch_2	Oryctolagus_cuniculus
CUFF.309640.1	876	2628	0	68.49	NP_001027498.1	ATPase,_Ca++_transporting,_cardiac_muscle,_slow_twitch_2	Xenopus_(Silurana)_tropicalis
CUFF.309640.1	878	2634	0	68.22	NP_001080404.1	ATPase,_Ca++_transporting,_cardiac_muscle,_slow_twitch_2	Xenopus_laevis
CUFF.309640.1	875	2625	0	68	NP_001082790.1	ATPase,_Ca++_transporting,_cardiac_muscle,_slow_twitch_2	Oryctolagus_cuniculus
CUFF.309640.0	875	2625	0	68	NP_001025448.1	ATPase,_Ca++_transporting,_cardiac_muscle,_slow_twitch_2b	Danio_rerio
CUFF.309640.1	875	2625	0	67.77	NP_001025448.1	ATPase,_Ca++_transporting,_cardiac_muscle,_slow_twitch_2b	Danio_rerio
CUFF.309640.0	876	2628	0	68.72	NP_001082787.1	ATPase,_Ca++_transporting,_fast_twitch_1	Oryctolagus_cuniculus
CUFF.309640.0	875	2625	0	68.23	NP_001069235.1	ATPase,_Ca++_transporting,_fast_twitch_1	Bos_taurus
CUFF.309640.1	876	2628	0	68.61	NP_001082787.1	ATPase,_Ca++_transporting,_fast_twitch_1	Oryctolagus_cuniculus
CUFF.309640.1	875	2625	0	68.11	NP_001069235.1	ATPase,_Ca++_transporting,_fast_twitch_1	Bos_taurus
CUFF.309640.0	877	2631	0	68.3	NP_775293.1	ATPase,_Ca++_transporting,_fast_twitch_1_isoform_a	Homo_sapiens
CUFF.309640.1	877	2631	0	68.07	NP_775293.1	ATPase,_Ca++_transporting,_fast_twitch_1_isoform_a	Homo_sapiens
CUFF.309640.0	876	2628	0	68.26	NP_004311.1	ATPase,_Ca++_transporting,_fast_twitch_1_isoform_b	Homo_sapiens
CUFF.309640.1	876	2628	0	68.04	NP_004311.1	ATPase,_Ca++_transporting,_fast_twitch_1_isoform_b	Homo_sapiens
CUFF.309640.0	875	2625	0	68.11	NP_001086443.1	ATPase,_Ca++_transporting,_slow_twitch_2	Xenopus_laevis
CUFF.309640.0	875	2625	0	68	NP_001003214.1	ATPase,_Ca++_transporting,_slow_twitch_2	Canis_lupus_familiaris
CUFF.309640.0	875	2625	0	67.89	NP_001075234.1	ATPase,_Ca++_transporting,_slow_twitch_2	Equus_caballus
CUFF.309640.0	875	2625	0	67.77	NP_999030.1	ATPase,_Ca++_transporting,_slow_twitch_2	Sus_scrofa
CUFF.309640.0	875	2625	0	67.89	NP_001082789.1	ATPase,_Ca++_transporting,_slow_twitch_2	Oryctolagus_cuniculus
CUFF.309640.0	878	2634	0	67.08	NP_957259.1	ATPase,_Ca++_transporting,_slow_twitch_2	Danio_rerio
CUFF.309640.1	875	2625	0	67.89	NP_001086443.1	ATPase,_Ca++_transporting,_slow_twitch_2	Xenopus_laevis
CUFF.309640.1	875	2625	0	68.11	NP_001003214.1	ATPase,_Ca++_transporting,_slow_twitch_2	Canis_lupus_familiaris
CUFF.309640.1	875	2625	0	68	NP_001075234.1	ATPase,_Ca++_transporting,_slow_twitch_2	Equus_caballus
CUFF.309640.1	875	2625	0	67.89	NP_999030.1	ATPase,_Ca++_transporting,_slow_twitch_2	Sus_scrofa
CUFF.309640.1	875	2625	0	68	NP_001082789.1	ATPase,_Ca++_transporting,_slow_twitch_2	Oryctolagus_cuniculus
CUFF.309640.1	878	2634	0	66.97	NP_957259.1	ATPase,_Ca++_transporting,_slow_twitch_2	Danio_rerio
CUFF.309640.0	875	2625	0	67.77	NP_733765.1	ATPase,_Ca++_transporting,_slow_twitch_2_isoform_1	Homo_sapiens
CUFF.309640.1	875	2625	0	67.89	NP_733765.1	ATPase,_Ca++_transporting,_slow_twitch_2_isoform_1	Homo_sapiens
CUFF.309640.0	875	2625	0	67.77	NP_001672.1	ATPase,_Ca++_transporting,_slow_twitch_2_isoform_2	Homo_sapiens
CUFF.309640.1	875	2625	0	67.89	NP_001672.1	ATPase,_Ca++_transporting,_slow_twitch_2_isoform_2	Homo_sapiens
CUFF.309640.0	875	2625	0	65.14	NP_001129237.1	ATPase,_Ca++_transporting,_slow_twitch_2_isoform_3	Homo_sapiens
CUFF.309640.1	875	2625	0	65.26	NP_001129237.1	ATPase,_Ca++_transporting,_slow_twitch_2_isoform_3	Homo_sapiens
CUFF.309640.0	875	2625	0	68.23	NP_001103610.1	ATPase,_Ca++_transporting,_slow_twitch_2_isoform_a	Mus_musculus
CUFF.309640.0	875	2625	0	68.11	NP_001104293.1	ATPase,_Ca++_transporting,_slow_twitch_2_isoform_a	Rattus_norvegicus
CUFF.309640.1	875	2625	0	68.46	NP_001103610.1	ATPase,_Ca++_transporting,_slow_twitch_2_isoform_a	Mus_musculus
CUFF.309640.1	875	2625	0	68.23	NP_001104293.1	ATPase,_Ca++_transporting,_slow_twitch_2_isoform_a	Rattus_norvegicus
CUFF.309640.0	881	2643	0	67.76	NP_033852.1	ATPase,_Ca++_transporting,_slow_twitch_2_isoform_b	Mus_musculus
CUFF.309640.0	875	2625	0	68.11	NP_001103609.1	ATPase,_Ca++_transporting,_slow_twitch_2_isoform_b	Rattus_norvegicus
CUFF.309640.1	881	2643	0	67.99	NP_033852.1	ATPase,_Ca++_transporting,_slow_twitch_2_isoform_b	Mus_musculus
CUFF.309640.1	875	2625	0	68.23	NP_001103609.1	ATPase,_Ca++_transporting,_slow_twitch_2_isoform_b	Rattus_norvegicus
CUFF.80775.0	505	1515	0	61.98	NP_990222.1	ATPase,_Ca++_transporting,_ubiquitous	Gallus_gallus
CUFF.309640.0	875	2625	0	66.29	NP_990222.1	ATPase,_Ca++_transporting,_ubiquitous	Gallus_gallus
CUFF.309640.0	875	2625	0	67.43	NP_001088563.1	ATPase,_Ca++_transporting,_ubiquitous	Xenopus_laevis
CUFF.309640.0	875	2625	0	66.86	NP_001072333.1	ATPase,_Ca++_transporting,_ubiquitous	Xenopus_(Silurana)_tropicalis
CUFF.309640.0	881	2643	0	64.7	NP_001107626.1	ATPase,_Ca++_transporting,_ubiquitous	Bos_taurus
CUFF.309640.0	877	2631	0	64.54	NP_037046.1	ATPase,_Ca++_transporting,_ubiquitous	Rattus_norvegicus
CUFF.309640.1	875	2625	0	67.31	NP_001088563.1	ATPase,_Ca++_transporting,_ubiquitous	Xenopus_laevis
CUFF.309640.1	875	2625	0	66.06	NP_990222.1	ATPase,_Ca++_transporting,_ubiquitous	Gallus_gallus
CUFF.309640.1	875	2625	0	66.74	NP_001072333.1	ATPase,_Ca++_transporting,_ubiquitous	Xenopus_(Silurana)_tropicalis
CUFF.309640.1	881	2643	0	64.59	NP_001107626.1	ATPase,_Ca++_transporting,_ubiquitous	Bos_taurus
CUFF.309640.1	877	2631	0	64.54	NP_037046.1	ATPase,_Ca++_transporting,_ubiquitous	Rattus_norvegicus
CUFF.309640.0	877	2631	0	64.88	NP_005164.2	ATPase,_Ca++_transporting,_ubiquitous_isoform_a	Homo_sapiens
CUFF.309640.1	877	2631	0	64.88	NP_005164.2	ATPase,_Ca++_transporting,_ubiquitous_isoform_a	Homo_sapiens
CUFF.309640.0	874	2622	0	64.99	NP_777615.1	ATPase,_Ca++_transporting,_ubiquitous_isoform_b	Homo_sapiens
CUFF.309640.1	874	2622	0	64.99	NP_777615.1	ATPase,_Ca++_transporting,_ubiquitous_isoform_b	Homo_sapiens
CUFF.309640.0	874	2622	0	64.99	NP_777616.1	ATPase,_Ca++_transporting,_ubiquitous_isoform_c	Homo_sapiens
CUFF.309640.1	874	2622	0	64.99	NP_777616.1	ATPase,_Ca++_transporting,_ubiquitous_isoform_c	Homo_sapiens
CUFF.309640.0	874	2622	0	64.99	NP_777614.1	ATPase,_Ca++_transporting,_ubiquitous_isoform_d	Homo_sapiens
CUFF.309640.1	874	2622	0	64.99	NP_777614.1	ATPase,_Ca++_transporting,_ubiquitous_isoform_d	Homo_sapiens
CUFF.309640.0	874	2622	0	64.99	NP_777613.1	ATPase,_Ca++_transporting,_ubiquitous_isoform_e	Homo_sapiens
CUFF.309640.1	874	2622	0	64.99	NP_777613.1	ATPase,_Ca++_transporting,_ubiquitous_isoform_e	Homo_sapiens
CUFF.309640.0	876	2628	0	64.84	NP_777617.1	ATPase,_Ca++_transporting,_ubiquitous_isoform_f	Homo_sapiens
CUFF.309640.1	876	2628	0	64.84	NP_777617.1	ATPase,_Ca++_transporting,_ubiquitous_isoform_f	Homo_sapiens
CUFF.433403.0	175	525	6e-53	58.86	NP_001135860.1	ATPase,_Cu++_transporting,_alpha_polypeptide	Nasonia_vitripennis
CUFF.180002.0	475	1425	0	82.32	NP_001101337.2	ATPase,_H_transporting,_lysosomal_V1_subunit_B1	Rattus_norvegicus
CUFF.167666.0	150	450	5e-59	84	NP_988893.1	ATPase,_H+_transporting,_lysosomal_16kDa,_V0_subunit_c	Xenopus_(Silurana)_tropicalis
CUFF.180002.0	470	1410	0	83.83	NP_001090361.1	ATPase,_H+_transporting,_lysosomal_56/58kDa,_V1_subunit_B1	Xenopus_laevis
CUFF.180002.0	465	1395	0	83.87	NP_001107734.1	ATPase,_H+_transporting,_lysosomal_56/58kDa,_V1_subunit_B1	Xenopus_(Silurana)_tropicalis
CUFF.180002.0	465	1395	0	85.16	NP_001080613.1	ATPase,_H+_transporting,_lysosomal_56/58kDa,_V1_subunit_B2	Xenopus_laevis
CUFF.180002.0	465	1395	0	85.16	NP_001072182.1	ATPase,_H+_transporting,_lysosomal_56/58kDa,_V1_subunit_B2	Xenopus_(Silurana)_tropicalis
CUFF.724464.0	381	1143	0	84.51	NP_001089571.1	ATPase,_H+_transporting,_lysosomal_70kDa,_V1_subunit_A	Xenopus_laevis
CUFF.724464.0	381	1143	0	82.41	NP_001080104.1	ATPase,_H+_transporting,_lysosomal_70kDa,_V1_subunit_A,_isoform_1	Xenopus_laevis
CUFF.520931.0	62	186	4e-12	51.61	NP_001088258.1	ATPase,_H+_transporting,_lysosomal_accessory_protein_1	Xenopus_laevis
CUFF.259385.0	626	1878	0	52.72	NP_997837.1	ATPase,_H+_transporting,_lysosomal_V0_subunit_a1	Danio_rerio
CUFF.724464.0	381	1143	0	85.3	NP_001101788.1	ATPase,_H+_transporting,_lysosomal_V1_subunit_A	Rattus_norvegicus
CUFF.724464.0	381	1143	0	85.3	NP_031534.2	ATPase,_H+_transporting,_lysosomal_V1_subunit_A	Mus_musculus
CUFF.724464.0	381	1143	0	85.3	NP_776929.1	ATPase,_H+_transporting,_lysosomal_V1_subunit_A	Bos_taurus
CUFF.724464.0	381	1143	0	84.51	NP_001007512.1	ATPase,_H+_transporting,_lysosomal_V1_subunit_A	Xenopus_(Silurana)_tropicalis
CUFF.724464.0	381	1143	0	85.04	NP_957429.1	ATPase,_H+_transporting,_lysosomal_V1_subunit_A-like	Danio_rerio
CUFF.180002.0	475	1425	0	82.11	NP_598918.1	ATPase,_H+_transporting,_lysosomal_V1_subunit_B1	Mus_musculus
CUFF.180002.0	466	1398	0	84.33	NP_878298.1	ATPase,_H+_transporting,_lysosomal,_V1_subunit_B,_member_a	Danio_rerio
CUFF.224869.0	140	420	1e-34	52.86	XP_002400359.1	ATPase,_putative	Ixodes_scapularis
CUFF.257141.0	725	2175	0	46.21	YP_001012517.1	ATPases_of_AAA+_class,_SpoVK,_putative_cell_division	Hyperthermus_butylicus_DSM_5456
CUFF.360046.1	107	321	2e-25	56.07	NP_568717.2	ATPPOX_(A._THALIANA_PYRIDOXIN_(PYRODOXAMINE)_5'-PHOSPHATE_OXIDASE);_pyridoxamine-phosphate_oxidase	Arabidopsis_thaliana
CUFF.502160.0	287	861	3e-78	54.7	NP_001038402.1	atrial_natriuretic_peptide_receptor_1	Danio_rerio
CUFF.106019.0	883	2649	0	44.62	NP_565693.1	ATUBA1;_ubiquitin_activating_enzyme/_ubiquitin-protein_ligase	Arabidopsis_thaliana
CUFF.106019.0	883	2649	0	44.17	NP_568168.1	ATUBA2;_ubiquitin_activating_enzyme/_ubiquitin-protein_ligase	Arabidopsis_thaliana
CUFF.390379.0	225	675	8e-19	32.89	XP_002573688.1	ATXN7L3-like_protein	Schistosoma_mansoni
CUFF.441243.0	96	288	6e-13	40.62	XP_002575347.1	autophagin-1_(C54_family)	Schistosoma_mansoni
CUFF.368253.0	87	261	3e-27	66.67	XP_002579261.1	axis_inhibition_protein_axin	Schistosoma_mansoni
CUFF.482801.0	172	516	3e-20	33.72	XP_002579261.1	axis_inhibition_protein_axin	Schistosoma_mansoni
CUFF.597054.0	669	2007	1e-67	30.19	XP_002580277.1	axon_guidance_protein;_roundabout	Schistosoma_mansoni
CUFF.390529.0	210	630	3e-40	40.48	XP_002573338.1	axon_guidance_protein;_slit	Schistosoma_mansoni
CUFF.482186.0	1097	3291	0	40.75	XP_002365949.1	axonemal_beta_dynein_heavy_chain,_putative	Toxoplasma_gondii_ME49
CUFF.66387.0	1365	4095	0	36.04	NP_001158141.1	axonemal_dynein_heavy_chain	Mus_musculus
CUFF.91255.0	1108	3324	0	34.39	NP_001158141.1	axonemal_dynein_heavy_chain	Mus_musculus
CUFF.91261.0	828	2484	0	43.6	NP_001158141.1	axonemal_dynein_heavy_chain	Mus_musculus
CUFF.145869.2	892	2676	0	45.96	NP_001158141.1	axonemal_dynein_heavy_chain	Mus_musculus
CUFF.168173.1	745	2235	0	59.73	NP_001158141.1	axonemal_dynein_heavy_chain	Mus_musculus
CUFF.171665.0	1793	5379	0	30.62	NP_001158141.1	axonemal_dynein_heavy_chain	Mus_musculus
CUFF.193245.0	1725	5175	0	33.22	NP_001158141.1	axonemal_dynein_heavy_chain	Mus_musculus
CUFF.311337.0	1082	3246	0	39	NP_001158141.1	axonemal_dynein_heavy_chain	Mus_musculus
CUFF.482186.0	1111	3333	0	43.56	NP_001158141.1	axonemal_dynein_heavy_chain	Mus_musculus
CUFF.550549.0	448	1344	0	66.96	NP_848599.3	axonemal_dynein_heavy_chain_12-like_protein_isoform_1	Homo_sapiens
CUFF.66387.0	1358	4074	0	44.04	XP_002365255.1	axonemal_dynein_heavy_chain,_putative	Toxoplasma_gondii_ME49
CUFF.193245.0	1294	3882	0	42.81	XP_002365255.1	axonemal_dynein_heavy_chain,_putative	Toxoplasma_gondii_ME49
CUFF.233504.0	332	996	7e-141	69.88	XP_002581198.1	axonemal_dynein_intermediate_chain	Schistosoma_mansoni
CUFF.410760.0	135	405	4e-38	60	XP_002571819.1	B-cell_lymphoma/leukemia	Schistosoma_mansoni
CUFF.158585.0	97	291	4e-17	45.36	XP_002403043.1	B-cell_receptor-associated_protein,_putative	Ixodes_scapularis
CUFF.59999.0	76	228	9e-24	64.47	NP_001019544.1	B9_protein_domain_1	Danio_rerio
CUFF.640319.1	196	588	4e-34	38.78	XP_002425261.1	BAI1-associated_protein,_putative	Pediculus_humanus_corporis
CUFF.490245.0	84	252	5e-17	46.43	XP_001844100.1	band_4.1-like_protein_4A	Culex_quinquefasciatus
CUFF.263439.0	136	408	5e-50	70.59	XP_002571667.1	barh_homeobox_protein	Schistosoma_mansoni
CUFF.673083.0	167	501	3e-18	38.32	XP_002572112.1	barh_homeobox_protein	Schistosoma_mansoni
CUFF.368120.0	234	702	5e-31	35.9	XP_002577597.1	basic_fgf-repressed_zic_binding_protein_homolog_(zic3-binding_protein)	Schistosoma_mansoni
CUFF.566116.0	105	315	4e-46	85.71	XP_002575083.1	basic_helix-loop-helix_transcription_factor	Schistosoma_mansoni
CUFF.250733.0	206	618	2e-17	30.58	XP_002574627.1	basigin_related	Schistosoma_mansoni
CUFF.650459.0	108	324	2e-26	51.85	XP_002434497.1	Bax-mediated_apoptosis_inhibitor_TEGT/BI-1,_putative	Ixodes_scapularis
CUFF.544767.0	307	921	2e-37	31.27	XP_002572071.1	BC026374_protein_(S09_family)	Schistosoma_mansoni
CUFF.390706.0	144	432	3e-49	62.5	NP_001040254.1	beadex/dLMO_protein	Bombyx_mori
CUFF.79967.0	518	1554	0	81.66	NP_726243.1	bellwether	Drosophila_melanogaster
CUFF.30791.0	378	1134	0	81.75	NP_497728.2	BENzimidazole_resistant_family_member_(ben-1)	Caenorhabditis_elegans
CUFF.262467.0	318	954	2e-60	39.31	NP_652603.1	bestrophin_1,_isoform_A	Drosophila_melanogaster
CUFF.262467.0	318	954	2e-60	39.31	NP_001138033.1	bestrophin_1,_isoform_B	Drosophila_melanogaster
CUFF.253215.1	131	393	2e-39	58.02	XP_002581096.1	bestrophin-related	Schistosoma_mansoni
CUFF.315827.0	124	372	2e-20	39.52	XP_002581096.1	bestrophin-related	Schistosoma_mansoni
CUFF.315830.0	109	327	4e-19	41.28	XP_002581096.1	bestrophin-related	Schistosoma_mansoni
CUFF.432605.0	254	762	7e-65	46.46	XP_002580196.1	bestrophin-related	Schistosoma_mansoni
CUFF.444657.0	135	405	9e-39	57.78	XP_002581096.1	bestrophin-related	Schistosoma_mansoni
CUFF.497313.0	230	690	6e-60	50.87	XP_002581096.1	bestrophin-related	Schistosoma_mansoni
CUFF.572319.0	255	765	4e-61	44.31	XP_002573169.1	bestrophin-related	Schistosoma_mansoni
CUFF.599708.0	91	273	9e-21	51.65	XP_002581096.1	bestrophin-related	Schistosoma_mansoni
CUFF.638416.0	121	363	2e-28	53.72	XP_002581096.1	bestrophin-related	Schistosoma_mansoni
CUFF.488315.0	674	2022	0	64.54	NP_523415.1	beta_adaptin	Drosophila_melanogaster
CUFF.246043.0	201	603	2e-21	34.83	NP_741809.1	Beta_Carbonic_Anhydrase_family_member_(bca-1)	Caenorhabditis_elegans
CUFF.187721.0	1071	3213	0	41.18	XP_001651529.1	beta_chain_spectrin	Aedes_aegypti
CUFF.233367.0	149	447	1e-20	38.26	XP_001651841.1	beta_chain_spectrin	Aedes_aegypti
CUFF.384827.0	1220	3660	0	38.11	XP_001651529.1	beta_chain_spectrin	Aedes_aegypti
CUFF.463144.0	1024	3072	0	48.63	XP_001651529.1	beta_chain_spectrin	Aedes_aegypti
CUFF.513330.0	972	2916	0	38.17	XP_001651529.1	beta_chain_spectrin	Aedes_aegypti
CUFF.77150.0	230	690	2e-81	62.17	XP_001654008.1	beta_lactamase_domain	Aedes_aegypti
CUFF.187721.0	1071	3213	0	40.43	NP_523388.1	beta_spectrin	Drosophila_melanogaster
CUFF.384827.0	1224	3672	0	37.66	NP_523388.1	beta_spectrin	Drosophila_melanogaster
CUFF.463144.0	1024	3072	0	48.54	NP_523388.1	beta_spectrin	Drosophila_melanogaster
CUFF.513330.0	974	2922	0	38.19	NP_523388.1	beta_spectrin	Drosophila_melanogaster
CUFF.30791.0	375	1125	0	84.27	XP_002406661.1	beta_tubulin	Ixodes_scapularis
CUFF.30791.0	375	1125	0	84	XP_002406664.1	beta_tubulin	Ixodes_scapularis
CUFF.30791.0	375	1125	0	84	XP_001743970.1	beta_tubulin	Monosiga_brevicollis_MX1
CUFF.30791.0	375	1125	0	83.73	XP_001743437.1	beta_tubulin	Monosiga_brevicollis_MX1
CUFF.172278.0	105	315	2e-25	53.33	NP_001071648.1	beta-1,3-glucuronosyltransferase	Ciona_intestinalis
CUFF.135893.0	72	216	9e-24	70.83	XP_002577538.1	beta-14-galactosyltransferase	Schistosoma_mansoni
CUFF.312330.0	247	741	1e-124	85.02	NP_001128197.1	beta-adrenergic_receptor_kinase_2	Danio_rerio
CUFF.340469.0	55	165	1e-18	81.82	NP_796052.2	beta-adrenergic_receptor_kinase_2_isoform_1	Mus_musculus
CUFF.275367.0	95	285	8e-26	55.79	XP_002580805.1	beta-arrestin_1	Schistosoma_mansoni
CUFF.353350.0	381	1143	1e-18	26.77	NP_001016958.1	beta-catenin	Xenopus_(Silurana)_tropicalis
CUFF.377136.0	821	2463	5e-166	43.61	XP_002573792.1	beta-catenin	Schistosoma_mansoni
CUFF.353350.0	381	1143	1e-18	26.77	NP_001084045.1	beta-catenin_protein	Xenopus_laevis
CUFF.470543.0	949	2847	0	39.09	XP_002422000.1	beta-coat_protein_of_the_COPI_coatomer,_putative;_coatomer_subunit,_putative	Candida_dubliniensis_CD36
CUFF.470543.0	972	2916	0	54.12	NP_523400.1	beta-coatomer_protein	Drosophila_melanogaster
CUFF.470543.0	965	2895	0	42.49	XP_001701255.1	beta-cop	Chlamydomonas_reinhardtii
CUFF.187721.0	1057	3171	0	40.87	XP_001902026.1	beta-G_spectrin	Brugia_malayi
CUFF.384827.0	1212	3636	0	39.03	XP_001902026.1	beta-G_spectrin	Brugia_malayi
CUFF.463144.0	1021	3063	0	47.8	XP_001902026.1	beta-G_spectrin	Brugia_malayi
CUFF.115478.0	81	243	3e-15	50.62	XP_002573699.1	beta-hexosaminidase_B	Schistosoma_mansoni
CUFF.188693.0	618	1854	6e-108	37.86	XP_002573699.1	beta-hexosaminidase_B	Schistosoma_mansoni
CUFF.403282.0	70	210	3e-18	58.57	NP_001041033.1	beta-LACTamase_domain_containing_family_member_(lact-9)	Caenorhabditis_elegans
CUFF.586249.0	119	357	2e-24	49.58	XP_002400043.1	beta-N-acetylhexosaminidase,_putative	Ixodes_scapularis
CUFF.235392.0	176	528	1e-20	35.23	NP_062077.1	beta-secretase_1	Rattus_norvegicus
CUFF.235392.0	176	528	1e-20	35.23	NP_035922.4	beta-secretase_1_isoform_1	Mus_musculus
CUFF.30791.0	375	1125	0	84.53	XP_002110118.1	beta-tubulin	Trichoplax_adhaerens
CUFF.30791.0	374	1122	0	84.49	NP_001036965.1	beta-tubulin	Bombyx_mori
CUFF.30791.0	378	1134	0	82.54	NP_001036964.1	beta-tubulin	Bombyx_mori
CUFF.30791.0	380	1140	0	82.11	NP_001036887.1	beta-tubulin	Bombyx_mori
CUFF.30791.0	380	1140	0	80.79	NP_001036888.1	beta-tubulin	Bombyx_mori
CUFF.30791.0	374	1122	0	83.42	NP_725896.1	beta-Tubulin_at_56D,_isoform_A	Drosophila_melanogaster
CUFF.30791.0	374	1122	0	83.42	NP_523795.2	beta-Tubulin_at_56D,_isoform_B	Drosophila_melanogaster
CUFF.30791.0	378	1134	0	83.33	NP_523842.2	beta-Tubulin_at_60D	Drosophila_melanogaster
CUFF.30791.0	375	1125	0	83.73	NP_524290.2	beta-Tubulin_at_85D	Drosophila_melanogaster
CUFF.606501.0	306	918	3e-63	38.24	XP_002577130.1	beta-tubulin_cofactor_d	Schistosoma_mansoni
CUFF.30791.0	378	1134	0	82.28	XP_001896615.1	beta-tubulin,_identical	Brugia_malayi
CUFF.30791.0	375	1125	0	80.8	XP_002412073.1	beta-tubulin,_putative	Ixodes_scapularis
CUFF.245935.0	505	1515	0	64.55	NP_524836.2	beta'-coatomer_protein	Drosophila_melanogaster
CUFF.245935.0	499	1497	0	60.92	XP_001702422.1	beta'-cop	Chlamydomonas_reinhardtii
CUFF.114434.0	99	297	4e-24	55.56	XP_002578044.1	bhlhzip_transcription_factor_max/bigmax	Schistosoma_mansoni
CUFF.298053.0	830	2490	2e-108	36.14	XP_002574249.1	bicaudal_D-like_protein	Schistosoma_mansoni
CUFF.298053.0	830	2490	2e-108	36.14	XP_002574250.1	bicaudal_D-like_protein	Schistosoma_mansoni
CUFF.508043.0	600	1800	0	64.33	NP_001133801.1	Bifunctional_3-phosphoadenosine_5-phosphosulfate_synthetase_2	Salmo_salar
CUFF.508043.0	596	1788	0	64.43	NP_001118238.1	bifunctional_3'-phosphoadenosine_5'-phosphosulfate_synthase	Strongylocentrotus_purpuratus
CUFF.508043.0	595	1785	0	61.68	NP_001029382.1	bifunctional_3'-phosphoadenosine_5'-phosphosulfate_synthase_1	Bos_taurus
CUFF.508043.0	595	1785	0	61.51	NP_035993.1	bifunctional_3'-phosphoadenosine_5'-phosphosulfate_synthase_1	Mus_musculus
CUFF.508043.0	595	1785	0	61.51	NP_005434.4	bifunctional_3'-phosphoadenosine_5'-phosphosulfate_synthase_1	Homo_sapiens
CUFF.508043.0	595	1785	0	63.19	NP_004661.2	bifunctional_3'-phosphoadenosine_5'-phosphosulfate_synthase_2_isoform_a	Homo_sapiens
CUFF.508043.0	602	1806	0	62.46	NP_001015880.1	bifunctional_3'-phosphoadenosine_5'-phosphosulfate_synthase_2_isoform_b	Homo_sapiens
CUFF.216397.0	97	291	7e-29	57.73	NP_739567.2	bifunctional_arginine_demethylase_and_lysyl-hydroxylase_JMJD6	Danio_rerio
CUFF.376149.0	890	2670	0	48.43	XP_002492063.1	Bifunctional_carbamoylphosphate_synthetase_(CPSase)-aspartate_transcarbamylase_(ATCase)	Pichia_pastoris_GS115
CUFF.376152.0	712	2136	0	55.06	XP_002492063.1	Bifunctional_carbamoylphosphate_synthetase_(CPSase)-aspartate_transcarbamylase_(ATCase)	Pichia_pastoris_GS115
CUFF.376149.0	893	2679	0	46.81	NP_012405.1	Bifunctional_carbamoylphosphate_synthetase_(CPSase)-aspartate_transcarbamylase_(ATCase),_catalyzes_the_first_two_enzymatic_steps_in_the_de_novo_biosynthesis_of_pyrimidines;_both_activities_are_subject_to_feedback_inhibition_by_UTP	Saccharomyces_cerevisiae
CUFF.376152.0	711	2133	0	54.29	NP_012405.1	Bifunctional_carbamoylphosphate_synthetase_(CPSase)-aspartate_transcarbamylase_(ATCase),_catalyzes_the_first_two_enzymatic_steps_in_the_de_novo_biosynthesis_of_pyrimidines;_both_activities_are_subject_to_feedback_inhibition_by_UTP	Saccharomyces_cerevisiae
CUFF.376149.0	894	2682	0	45.97	XP_002422215.1	bifunctional_carbamoylphosphate_synthetase_(CPSase)-aspartate_transcarbamylase_(ATCase),_putative	Candida_dubliniensis_CD36
CUFF.376152.0	729	2187	0	55.01	XP_002422215.1	bifunctional_carbamoylphosphate_synthetase_(CPSase)-aspartate_transcarbamylase_(ATCase),_putative	Candida_dubliniensis_CD36
CUFF.235050.0	427	1281	7e-154	63	NP_001126800.1	bifunctional_purine_biosynthesis_protein_PURH	Pongo_abelii
CUFF.376149.0	885	2655	0	47.91	XP_002150090.1	bifunctional_pyrimidine_biosynthesis_protein_(PyrABCN),_putative	Penicillium_marneffei_ATCC_18224
CUFF.376149.0	885	2655	0	47.8	XP_002484181.1	bifunctional_pyrimidine_biosynthesis_protein_(PyrABCN),_putative	Talaromyces_stipitatus_ATCC_10500
CUFF.376149.0	889	2667	0	47.13	XP_001258249.1	bifunctional_pyrimidine_biosynthesis_protein_(PyrABCN),_putative	Neosartorya_fischeri_NRRL_181
CUFF.376149.0	889	2667	0	47.36	XP_001268229.1	bifunctional_pyrimidine_biosynthesis_protein_(PyrABCN),_putative	Aspergillus_clavatus_NRRL_1
CUFF.376149.0	887	2661	0	46.9	XP_002376765.1	bifunctional_pyrimidine_biosynthesis_protein_(PyrABCN),_putative	Aspergillus_flavus_NRRL3357
CUFF.376149.0	889	2667	0	46.91	XP_751015.1	bifunctional_pyrimidine_biosynthesis_protein_(PyrABCN),_putative	Aspergillus_fumigatus_Af293
CUFF.376152.0	712	2136	0	54.63	XP_002376765.1	bifunctional_pyrimidine_biosynthesis_protein_(PyrABCN),_putative	Aspergillus_flavus_NRRL3357
CUFF.376152.0	715	2145	0	53.43	XP_001258249.1	bifunctional_pyrimidine_biosynthesis_protein_(PyrABCN),_putative	Neosartorya_fischeri_NRRL_181
CUFF.376152.0	715	2145	0	53.71	XP_002484181.1	bifunctional_pyrimidine_biosynthesis_protein_(PyrABCN),_putative	Talaromyces_stipitatus_ATCC_10500
CUFF.376152.0	715	2145	0	53.43	XP_751015.1	bifunctional_pyrimidine_biosynthesis_protein_(PyrABCN),_putative	Aspergillus_fumigatus_Af293
CUFF.376152.0	718	2154	0	53.48	XP_001268229.1	bifunctional_pyrimidine_biosynthesis_protein_(PyrABCN),_putative	Aspergillus_clavatus_NRRL_1
CUFF.376152.0	712	2136	0	53.65	XP_002150090.1	bifunctional_pyrimidine_biosynthesis_protein_(PyrABCN),_putative	Penicillium_marneffei_ATCC_18224
CUFF.376152.0	728	2184	0	53.3	XP_002628726.1	bifunctional_pyrimidine_biosynthesis_protein_pyrABCN	Ajellomyces_dermatitidis_SLH14081
CUFF.376152.0	728	2184	0	53.16	XP_001536575.1	bifunctional_pyrimidine_biosynthesis_protein_pyrABCN	Ajellomyces_capsulatus_NAm1
CUFF.90834.0	449	1347	1e-106	46.77	XP_002577511.1	bile_acid_beta-glucosidase-related	Schistosoma_mansoni
CUFF.12006.0	96	288	4e-19	50	XP_002579236.1	biotin-protein_ligase	Schistosoma_mansoni
CUFF.148168.0	286	858	2e-11	26.22	XP_002412969.1	bitesize_isoform,_putative	Ixodes_scapularis
CUFF.699129.0	327	981	8e-68	43.12	XP_002412969.1	bitesize_isoform,_putative	Ixodes_scapularis
CUFF.206083.0	293	879	1e-59	44.03	NP_571696.2	bone_morphogenetic_protein_receptor,_type_1a	Danio_rerio
CUFF.206083.1	293	879	1e-59	44.03	NP_571696.2	bone_morphogenetic_protein_receptor,_type_1a	Danio_rerio
CUFF.233064.0	539	1617	0	69.2	NP_536746.1	brahma,_isoform_A	Drosophila_melanogaster
CUFF.233064.0	539	1617	0	69.2	NP_730088.1	brahma,_isoform_D	Drosophila_melanogaster
CUFF.90743.0	562	1686	0	66.37	NP_001001904.1	brain_glycogen_phosphorylase	Xenopus_(Silurana)_tropicalis
CUFF.90743.0	559	1677	0	67.26	NP_997974.2	brain_glycogen_phosphorylase	Danio_rerio
CUFF.90743.0	562	1686	0	65.48	NP_001080170.1	brain_glycogen_phosphorylase	Xenopus_laevis
CUFF.90743.0	562	1686	0	66.73	NP_001126731.1	brain_glycogen_phosphorylase	Pongo_abelii
CUFF.90743.0	562	1686	0	65.84	NP_001030347.1	brain_glycogen_phosphorylase	Bos_taurus
CUFF.90743.0	562	1686	0	66.01	NP_001026205.1	brain_glycogen_phosphorylase	Gallus_gallus
CUFF.90743.0	562	1686	0	66.01	NP_037320.1	brain_glycogen_phosphorylase	Rattus_norvegicus
CUFF.90743.0	562	1686	0	66.01	NP_722476.1	brain_glycogen_phosphorylase	Mus_musculus
CUFF.183200.0	71	213	4e-11	45.07	NP_001116284.1	brain_protein_I3	Xenopus_(Silurana)_tropicalis
CUFF.275515.0	65	195	5e-23	78.46	XP_002436279.1	brain_protein,_putative	Ixodes_scapularis
CUFF.380224.0	119	357	1e-45	67.23	XP_002436268.1	branched_chain_alpha-keto_acid_dehydrogenase,_putative	Ixodes_scapularis
CUFF.682436.0	160	480	2e-64	71.25	XP_002436268.1	branched_chain_alpha-keto_acid_dehydrogenase,_putative	Ixodes_scapularis
CUFF.558281.0	90	270	5e-21	53.33	NP_001002676.1	branched_chain_aminotransferase_2,_mitochondrial	Danio_rerio
CUFF.679880.0	126	378	5e-39	63.49	XP_002407608.1	branched-chain_amino_acid_aminotransferase,_putative	Ixodes_scapularis
CUFF.32988.0	272	816	1e-39	36.03	NP_001002466.1	BRCA1_associated_protein	Danio_rerio
CUFF.32988.1	272	816	1e-39	36.03	NP_001002466.1	BRCA1_associated_protein	Danio_rerio
CUFF.32988.2	314	942	1e-55	38.22	NP_001002466.1	BRCA1_associated_protein	Danio_rerio
CUFF.32988.3	314	942	1e-55	38.22	NP_001002466.1	BRCA1_associated_protein	Danio_rerio
CUFF.329044.0	1133	3399	0	54.9	XP_001663199.1	brefeldin_a-inhibited_guanine_nucleotide-exchange_protein	Aedes_aegypti
CUFF.329044.0	912	2736	0	55.7	XP_002573865.1	brefeldin_A-inhibited_guanine_nucleotide-exchange_protein	Schistosoma_mansoni
CUFF.329044.1	1151	3453	0	54.13	XP_001663199.1	brefeldin_a-inhibited_guanine_nucleotide-exchange_protein	Aedes_aegypti
CUFF.329044.1	915	2745	0	55.85	XP_002573865.1	brefeldin_A-inhibited_guanine_nucleotide-exchange_protein	Schistosoma_mansoni
CUFF.441230.0	99	297	8e-35	59.6	XP_002573865.1	brefeldin_A-inhibited_guanine_nucleotide-exchange_protein	Schistosoma_mansoni
CUFF.441230.1	99	297	8e-35	59.6	XP_002573865.1	brefeldin_A-inhibited_guanine_nucleotide-exchange_protein	Schistosoma_mansoni
CUFF.329044.0	1275	3825	0	52.55	NP_776422.1	brefeldin_A-inhibited_guanine_nucleotide-exchange_protein_1	Bos_taurus
CUFF.329044.0	1156	3468	0	53.11	XP_001846441.1	brefeldin_A-inhibited_guanine_nucleotide-exchange_protein_1	Culex_quinquefasciatus
CUFF.329044.0	997	2991	0	56.97	NP_006412.2	brefeldin_A-inhibited_guanine_nucleotide-exchange_protein_1	Homo_sapiens
CUFF.329044.1	1291	3873	0	52.21	NP_776422.1	brefeldin_A-inhibited_guanine_nucleotide-exchange_protein_1	Bos_taurus
CUFF.329044.1	1174	3522	0	52.21	XP_001846441.1	brefeldin_A-inhibited_guanine_nucleotide-exchange_protein_1	Culex_quinquefasciatus
CUFF.329044.1	1012	3036	0	56.13	NP_006412.2	brefeldin_A-inhibited_guanine_nucleotide-exchange_protein_1	Homo_sapiens
CUFF.329044.0	1228	3684	0	51.63	NP_006411.2	brefeldin_A-inhibited_guanine_nucleotide-exchange_protein_2	Homo_sapiens
CUFF.329044.1	1246	3738	0	51.12	NP_006411.2	brefeldin_A-inhibited_guanine_nucleotide-exchange_protein_2	Homo_sapiens
CUFF.329044.0	1209	3627	0	54.01	XP_002425320.1	Brefeldin_A-inhibited_guanine_nucleotide-exchange_protein,_putative	Pediculus_humanus_corporis
CUFF.329044.1	1227	3681	0	53.38	XP_002425320.1	Brefeldin_A-inhibited_guanine_nucleotide-exchange_protein,_putative	Pediculus_humanus_corporis
CUFF.233064.0	562	1686	0	68.68	NP_990390.1	BRG1_protein	Gallus_gallus
CUFF.37767.0	115	345	4e-17	36.52	NP_075812.3	brix_domain-containing_protein_1_isoform_1	Mus_musculus
CUFF.37767.0	115	345	4e-17	36.52	NP_001036021.1	brix_domain-containing_protein_1_isoform_2	Mus_musculus
CUFF.233064.0	543	1629	0	62.8	XP_001901866.1	BRM_protein	Brugia_malayi
CUFF.95791.0	172	516	3e-23	38.37	XP_002409116.1	bromo_adjacent_homology_(BAH)_domain-containing_protein	Ixodes_scapularis
CUFF.616080.0	106	318	3e-22	50	XP_002413146.1	bromodomain_and_PHD_finger-containing_protein_1,_brpf1,_putative	Ixodes_scapularis
CUFF.190159.1	107	321	8e-25	49.53	NP_001026759.1	bromodomain_containing_4	Gallus_gallus
CUFF.145576.0	742	2226	9e-101	31.81	NP_789820.2	bromodomain_PHD_finger_transcription_factor	Mus_musculus
CUFF.403030.0	91	273	6e-16	50.55	XP_002580602.1	bromodomain-containing_nuclear_protein_1_brd1	Schistosoma_mansoni
CUFF.553772.0	184	552	2e-64	59.78	XP_002580602.1	bromodomain-containing_nuclear_protein_1_brd1	Schistosoma_mansoni
CUFF.122567.0	467	1401	5e-42	32.55	XP_002576129.1	bromodomain-containing_protein_3_brd3	Schistosoma_mansoni
CUFF.132687.0	674	2022	3e-93	35.61	XP_002576129.1	bromodomain-containing_protein_3_brd3	Schistosoma_mansoni
CUFF.404287.0	283	849	2e-40	34.98	XP_002576129.1	bromodomain-containing_protein_3_brd3	Schistosoma_mansoni
CUFF.474120.0	57	171	8e-16	61.4	XP_002425532.1	bromodomain-containing_protein,_putative	Pediculus_humanus_corporis
CUFF.362315.0	1241	3723	0	36.1	NP_011099.1	Brr2p	Saccharomyces_cerevisiae
CUFF.306177.0	107	321	3e-47	84.11	XP_002569583.1	bruno-like_rna_binding_protein	Schistosoma_mansoni
CUFF.346610.0	104	312	4e-33	57.69	NP_490872.1	BT_(Bacillus_thuringiensis)_toxin_REsistant_family_member_(bre-4)	Caenorhabditis_elegans
CUFF.316294.0	1553	4659	0	34.9	NP_001152878.1	BTAF1_RNA_polymerase_II,_B-TFIID_transcription_factor-associated	Danio_rerio
CUFF.288306.0	521	1563	2e-153	52.21	NP_663336.2	BTB_(POZ)_domain_containing_2	Mus_musculus
CUFF.26342.0	277	831	9e-78	49.1	NP_001119851.1	bubblegum-related_acyl-CoA_synthetase_2	Danio_rerio
CUFF.26432.0	399	1197	4e-98	44.86	NP_001119851.1	bubblegum-related_acyl-CoA_synthetase_2	Danio_rerio
CUFF.306419.0	200	600	4e-58	53	NP_001119851.1	bubblegum-related_acyl-CoA_synthetase_2	Danio_rerio
CUFF.658774.0	78	234	6e-12	41.03	XP_002571432.1	butyrate_induced_transcript	Schistosoma_mansoni
CUFF.558069.0	102	306	5e-19	45.1	XP_002412401.1	butyrate_induced_transcript,_putative	Ixodes_scapularis
CUFF.500497.0	249	747	8e-34	34.94	XP_002575975.1	bystin	Schistosoma_mansoni
CUFF.504136.0	101	303	9e-38	66.34	XP_001844742.1	c-AMP_specific_3',5'-cyclic_phosphodiesterase	Culex_quinquefasciatus
CUFF.593518.0	288	864	1e-63	46.53	XP_001844742.1	c-AMP_specific_3',5'-cyclic_phosphodiesterase	Culex_quinquefasciatus
CUFF.455688.0	76	228	7e-22	53.95	NP_001124000.1	C-Jun-amino-terminal_kinase-interacting_protein_4_isoform_1	Homo_sapiens
CUFF.455688.0	76	228	7e-22	53.95	NP_081845.2	C-jun-amino-terminal_kinase-interacting_protein_4_isoform_1	Mus_musculus
CUFF.455688.0	76	228	7e-22	53.95	NP_001020599.1	C-jun-amino-terminal_kinase-interacting_protein_4_isoform_2	Mus_musculus
CUFF.455688.0	76	228	7e-22	53.95	NP_001020600.1	C-jun-amino-terminal_kinase-interacting_protein_4_isoform_3	Mus_musculus
CUFF.455688.0	76	228	7e-22	53.95	NP_003962.3	C-Jun-amino-terminal_kinase-interacting_protein_4_isoform_3	Homo_sapiens
CUFF.455688.0	76	228	7e-22	53.95	NP_001020601.1	C-jun-amino-terminal_kinase-interacting_protein_4_isoform_4	Mus_musculus
CUFF.336384.0	200	600	1e-46	48.5	NP_001021778.1	C-terminal_Src_Kinase_family_member_(csk-1)	Caenorhabditis_elegans
CUFF.602695.0	575	1725	0	62.09	XP_002642802.1	C._briggsae_CBR-ABCF-2_protein	Caenorhabditis_briggsae
CUFF.42738.0	593	1779	0	73.52	XP_002643033.1	C._briggsae_CBR-ACO-2_protein	Caenorhabditis_briggsae
CUFF.71687.0	585	1755	0	52.31	XP_002640829.1	C._briggsae_CBR-ADS-1_protein	Caenorhabditis_briggsae
CUFF.329044.0	1180	3540	0	40	XP_002640712.1	C._briggsae_CBR-AGEF-1_protein	Caenorhabditis_briggsae
CUFF.329044.1	1198	3594	0	39.4	XP_002640712.1	C._briggsae_CBR-AGEF-1_protein	Caenorhabditis_briggsae
CUFF.517866.0	504	1512	0	75.4	XP_002645687.1	C._briggsae_CBR-ALG-1_protein	Caenorhabditis_briggsae
CUFF.488315.0	688	2064	0	57.7	XP_002641526.1	C._briggsae_CBR-APB-1_protein	Caenorhabditis_briggsae
CUFF.83203.0	969	2907	0	49.33	XP_002646367.1	C._briggsae_CBR-ARS-2_protein	Caenorhabditis_briggsae
CUFF.450054.0	129	387	4e-28	49.61	XP_002636771.1	C._briggsae_CBR-ATN-1_protein	Caenorhabditis_briggsae
CUFF.30791.0	378	1134	0	82.01	XP_002641469.1	C._briggsae_CBR-BEN-1_protein	Caenorhabditis_briggsae
CUFF.326128.0	78	234	4e-18	53.85	XP_002642116.1	C._briggsae_CBR-CEH-43_protein	Caenorhabditis_briggsae
CUFF.269284.0	77	231	3e-15	58.44	XP_002631192.1	C._briggsae_CBR-CEY-1_protein	Caenorhabditis_briggsae
CUFF.269284.1	82	246	2e-15	57.32	XP_002631192.1	C._briggsae_CBR-CEY-1_protein	Caenorhabditis_briggsae
CUFF.502137.0	82	246	5e-17	58.54	XP_002631192.1	C._briggsae_CBR-CEY-1_protein	Caenorhabditis_briggsae
CUFF.392132.0	1336	4008	0	72.38	XP_002641511.1	C._briggsae_CBR-CHC-1_protein	Caenorhabditis_briggsae
CUFF.171665.0	1725	5175	0	58.38	XP_002639843.1	C._briggsae_CBR-DHC-1_protein	Caenorhabditis_briggsae
CUFF.171665.0	952	2856	0	50.53	XP_002639843.1	C._briggsae_CBR-DHC-1_protein	Caenorhabditis_briggsae
CUFF.448291.0	1725	5175	0	60.75	XP_002639843.1	C._briggsae_CBR-DHC-1_protein	Caenorhabditis_briggsae
CUFF.448291.0	1259	3777	0	50.2	XP_002639843.1	C._briggsae_CBR-DHC-1_protein	Caenorhabditis_briggsae
CUFF.448291.1	1725	5175	0	60.75	XP_002639843.1	C._briggsae_CBR-DHC-1_protein	Caenorhabditis_briggsae
CUFF.448291.1	1233	3699	0	51.26	XP_002639843.1	C._briggsae_CBR-DHC-1_protein	Caenorhabditis_briggsae
CUFF.437568.0	449	1347	0	75.5	XP_002644536.1	C._briggsae_CBR-DPY-23_protein	Caenorhabditis_briggsae
CUFF.437568.1	443	1329	0	76.52	XP_002644536.1	C._briggsae_CBR-DPY-23_protein	Caenorhabditis_briggsae
CUFF.338008.0	965	2895	0	60.73	XP_002644701.1	C._briggsae_CBR-DPYD-1_protein	Caenorhabditis_briggsae
CUFF.363722.0	423	1269	0	74.23	XP_002636685.1	C._briggsae_CBR-ELPC-3_protein	Caenorhabditis_briggsae
CUFF.23827.0	106	318	2e-18	48.11	XP_002633964.1	C._briggsae_CBR-ELT-1_protein	Caenorhabditis_briggsae
CUFF.305667.1	369	1107	3e-62	40.92	XP_002645858.1	C._briggsae_CBR-EPN-1_protein	Caenorhabditis_briggsae
CUFF.219670.0	222	666	5e-88	71.62	XP_002643936.1	C._briggsae_CBR-FTT-2_protein	Caenorhabditis_briggsae
CUFF.107958.0	413	1239	5e-98	44.79	XP_002641355.1	C._briggsae_CBR-GLY-9_protein	Caenorhabditis_briggsae
CUFF.501819.0	614	1842	0	85.02	XP_002632429.1	C._briggsae_CBR-HSP-1_protein	Caenorhabditis_briggsae
CUFF.515481.0	547	1641	0	77.33	XP_002632429.1	C._briggsae_CBR-HSP-1_protein	Caenorhabditis_briggsae
CUFF.152371.0	467	1401	0	68.95	XP_002644811.1	C._briggsae_CBR-HSP-3_protein	Caenorhabditis_briggsae
CUFF.396177.2	133	399	7e-16	35.34	XP_002643641.1	C._briggsae_CBR-IFA-3_protein	Caenorhabditis_briggsae
CUFF.66775.0	524	1572	0	55.92	XP_002635588.1	C._briggsae_CBR-IMB-4_protein	Caenorhabditis_briggsae
CUFF.440817.0	311	933	1e-54	36.66	XP_002646290.1	C._briggsae_CBR-INX-13_protein	Caenorhabditis_briggsae
CUFF.680753.0	132	396	9e-18	37.88	XP_002646290.1	C._briggsae_CBR-INX-13_protein	Caenorhabditis_briggsae
CUFF.188405.0	728	2184	0	47.25	XP_002647888.1	C._briggsae_CBR-IRS-1_protein	Caenorhabditis_briggsae
CUFF.277323.0	860	2580	0	59.42	XP_002641887.1	C._briggsae_CBR-ISW-1_protein	Caenorhabditis_briggsae
CUFF.289116.0	261	783	3e-106	70.5	XP_002633912.1	C._briggsae_CBR-IVD-1_protein	Caenorhabditis_briggsae
CUFF.551221.0	97	291	1e-35	70.1	XP_002644913.1	C._briggsae_CBR-KQT-1_protein	Caenorhabditis_briggsae
CUFF.119583.0	997	2991	0	52.26	XP_002636856.1	C._briggsae_CBR-LET-418_protein	Caenorhabditis_briggsae
CUFF.119583.1	997	2991	0	52.26	XP_002636856.1	C._briggsae_CBR-LET-418_protein	Caenorhabditis_briggsae
CUFF.143462.0	128	384	1e-40	58.59	XP_002641993.1	C._briggsae_CBR-LIN-48_protein	Caenorhabditis_briggsae
CUFF.186887.0	116	348	5e-35	61.21	XP_002641993.1	C._briggsae_CBR-LIN-48_protein	Caenorhabditis_briggsae
CUFF.240865.0	156	468	4e-30	41.67	XP_002642294.1	C._briggsae_CBR-LIT-1_protein	Caenorhabditis_briggsae
CUFF.84411.0	438	1314	0	70.78	XP_002647117.1	C._briggsae_CBR-MEC-12_protein	Caenorhabditis_briggsae
CUFF.30791.0	369	1107	0	82.66	XP_002645101.1	C._briggsae_CBR-MEC-7_protein	Caenorhabditis_briggsae
CUFF.343795.1	107	321	1e-28	53.27	XP_002647098.1	C._briggsae_CBR-MSI-1_protein	Caenorhabditis_briggsae
CUFF.505603.0	106	318	5e-25	50	XP_002645920.1	C._briggsae_CBR-NHR-91_protein	Caenorhabditis_briggsae
CUFF.43107.1	793	2379	0	62.3	XP_002641909.1	C._briggsae_CBR-OGT-1_protein	Caenorhabditis_briggsae
CUFF.140497.0	1025	3075	0	59.9	XP_002641909.1	C._briggsae_CBR-OGT-1_protein	Caenorhabditis_briggsae
CUFF.140497.1	837	2511	0	59.74	XP_002641909.1	C._briggsae_CBR-OGT-1_protein	Caenorhabditis_briggsae
CUFF.19895.0	898	2694	0	40.2	XP_002643617.1	C._briggsae_CBR-OSM-1_protein	Caenorhabditis_briggsae
CUFF.364298.0	662	1986	4e-81	30.97	XP_002644076.1	C._briggsae_CBR-PBO-4_protein	Caenorhabditis_briggsae
CUFF.442228.0	113	339	1e-32	61.06	XP_002634978.1	C._briggsae_CBR-PGP-1_protein	Caenorhabditis_briggsae
CUFF.291476.0	64	192	3e-19	65.62	XP_002643105.1	C._briggsae_CBR-PHP-3_protein	Caenorhabditis_briggsae
CUFF.508043.0	623	1869	0	54.57	XP_002633720.1	C._briggsae_CBR-PPS-1_protein	Caenorhabditis_briggsae
CUFF.335867.0	862	2586	0	77.03	XP_002641964.1	C._briggsae_CBR-PRP-8_protein	Caenorhabditis_briggsae
CUFF.335867.0	1426	4278	0	77.21	XP_002641964.1	C._briggsae_CBR-PRP-8_protein	Caenorhabditis_briggsae
CUFF.363534.0	279	837	1e-112	69.89	XP_002636570.1	C._briggsae_CBR-PYC-1_protein	Caenorhabditis_briggsae
CUFF.376149.0	898	2694	0	55.01	XP_002630114.1	C._briggsae_CBR-PYR-1_protein	Caenorhabditis_briggsae
CUFF.376152.0	698	2094	0	61.17	XP_002630114.1	C._briggsae_CBR-PYR-1_protein	Caenorhabditis_briggsae
CUFF.241072.0	131	393	1e-22	41.98	XP_002637712.1	C._briggsae_CBR-RAP-2_protein	Caenorhabditis_briggsae
CUFF.495955.0	615	1845	0	63.25	XP_002641800.1	C._briggsae_CBR-RNR-1_protein	Caenorhabditis_briggsae
CUFF.493629.0	1604	4812	0	56.61	XP_002634760.1	C._briggsae_CBR-RPB-1_protein	Caenorhabditis_briggsae
CUFF.345441.0	669	2007	0	70.25	XP_002642223.1	C._briggsae_CBR-RPB-2_protein	Caenorhabditis_briggsae
CUFF.322612.0	1033	3099	0	42.11	XP_002633097.1	C._briggsae_CBR-RPC-1_protein	Caenorhabditis_briggsae
CUFF.431391.0	909	2727	1e-112	31.68	XP_002644381.1	C._briggsae_CBR-SAX-3_protein	Caenorhabditis_briggsae
CUFF.309640.0	910	2730	0	69.56	XP_002642312.1	C._briggsae_CBR-SCA-1_protein	Caenorhabditis_briggsae
CUFF.309640.1	910	2730	0	69.45	XP_002642312.1	C._briggsae_CBR-SCA-1_protein	Caenorhabditis_briggsae
CUFF.414905.0	128	384	2e-12	29.69	XP_002635079.1	C._briggsae_CBR-SEL-9_protein	Caenorhabditis_briggsae
CUFF.8066.0	833	2499	0	56.42	XP_002640442.1	C._briggsae_CBR-SMG-2_protein	Caenorhabditis_briggsae
CUFF.586724.0	82	246	4e-16	48.78	XP_002630433.1	C._briggsae_CBR-SNT-1_protein	Caenorhabditis_briggsae
CUFF.502497.0	1237	3711	0	50.93	XP_002644330.1	C._briggsae_CBR-SPC-1_protein	Caenorhabditis_briggsae
CUFF.456357.0	783	2349	0	55.56	XP_002640241.1	C._briggsae_CBR-TAG-203_protein	Caenorhabditis_briggsae
CUFF.180002.0	463	1389	0	79.48	XP_002639983.1	C._briggsae_CBR-TAG-300_protein	Caenorhabditis_briggsae
CUFF.84411.0	437	1311	0	69.57	XP_002639239.1	C._briggsae_CBR-TBA-1_protein	Caenorhabditis_briggsae
CUFF.84411.0	438	1314	0	68.26	XP_002644344.1	C._briggsae_CBR-TBA-9_protein	Caenorhabditis_briggsae
CUFF.30791.0	377	1131	0	79.84	XP_002642324.1	C._briggsae_CBR-TBB-1_protein	Caenorhabditis_briggsae
CUFF.30791.0	378	1134	0	82.28	XP_002642559.1	C._briggsae_CBR-TBB-2_protein	Caenorhabditis_briggsae
CUFF.111797.0	134	402	3e-20	42.54	XP_002633999.1	C._briggsae_CBR-TNI-4_protein	Caenorhabditis_briggsae
CUFF.453293.0	85	255	3e-15	51.76	XP_002633999.1	C._briggsae_CBR-TNI-4_protein	Caenorhabditis_briggsae
CUFF.13449.0	676	2028	0	62.28	XP_002631322.1	C._briggsae_CBR-TRS-1_protein	Caenorhabditis_briggsae
CUFF.239905.0	55	165	9e-16	65.45	XP_002638503.1	C._briggsae_CBR-TTX-1_protein	Caenorhabditis_briggsae
CUFF.106019.0	879	2637	0	45.96	XP_002633753.1	C._briggsae_CBR-UBA-1_protein	Caenorhabditis_briggsae
CUFF.444168.0	62	186	2e-30	95.16	XP_002646304.1	C._briggsae_CBR-UNC-108_protein	Caenorhabditis_briggsae
CUFF.438644.0	921	2763	0	39.2	XP_002634229.1	C._briggsae_CBR-UNC-26_protein	Caenorhabditis_briggsae
CUFF.674263.0	132	396	3e-24	43.94	XP_002645879.1	C._briggsae_CBR-UNC-7_protein	Caenorhabditis_briggsae
CUFF.187721.0	1054	3162	0	40.04	XP_002637342.1	C._briggsae_CBR-UNC-70_protein	Caenorhabditis_briggsae
CUFF.384827.0	1211	3633	0	37.99	XP_002637342.1	C._briggsae_CBR-UNC-70_protein	Caenorhabditis_briggsae
CUFF.463144.0	1019	3057	0	45.63	XP_002637342.1	C._briggsae_CBR-UNC-70_protein	Caenorhabditis_briggsae
CUFF.180002.0	463	1389	0	85.1	XP_002644480.1	C._briggsae_CBR-VHA-12_protein	Caenorhabditis_briggsae
CUFF.724464.0	381	1143	0	83.73	XP_002637841.1	C._briggsae_CBR-VHA-13_protein	Caenorhabditis_briggsae
CUFF.551720.0	796	2388	0	51.26	XP_002631701.1	C._briggsae_CBR-XRN-2_protein	Caenorhabditis_briggsae
CUFF.309640.0	885	2655	0	54.12	XP_001878234.1	Ca-transporting_ATPase	Laccaria_bicolor_S238N-H82
CUFF.309640.1	885	2655	0	54.01	XP_001878234.1	Ca-transporting_ATPase	Laccaria_bicolor_S238N-H82
CUFF.100756.0	61	183	9e-15	49.18	XP_002409015.1	Ca2\+/calmodulin-dependent_protein_kinase,_putative	Ixodes_scapularis
CUFF.580237.0	56	168	2e-11	58.93	XP_002409015.1	Ca2\+/calmodulin-dependent_protein_kinase,_putative	Ixodes_scapularis
CUFF.580237.1	56	168	2e-11	58.93	XP_002409015.1	Ca2\+/calmodulin-dependent_protein_kinase,_putative	Ixodes_scapularis
CUFF.55937.0	214	642	3e-38	42.06	XP_001968179.1	cabut	Drosophila_erecta
CUFF.551765.0	77	231	4e-28	74.03	NP_001159376.1	cacophony	Apis_mellifera
CUFF.376149.0	887	2661	0	58.74	NP_004332.2	CAD_protein	Homo_sapiens
CUFF.376152.0	695	2085	0	61.58	NP_004332.2	CAD_protein	Homo_sapiens
CUFF.80880.0	125	375	9e-18	39.2	XP_002572197.1	cadherin	Schistosoma_mansoni
CUFF.100183.0	554	1662	4e-64	32.85	XP_002572889.1	cadherin	Schistosoma_mansoni
CUFF.100189.0	315	945	1e-16	25.08	XP_002572091.1	cadherin	Schistosoma_mansoni
CUFF.132636.0	910	2730	2e-72	28.79	XP_002572602.1	cadherin	Schistosoma_mansoni
CUFF.157145.0	147	441	5e-26	42.86	XP_002569760.1	cadherin	Schistosoma_mansoni
CUFF.162506.0	170	510	2e-13	31.76	XP_002572091.1	cadherin	Schistosoma_mansoni
CUFF.162506.1	170	510	2e-13	31.76	XP_002572091.1	cadherin	Schistosoma_mansoni
CUFF.162527.0	757	2271	2e-78	33.29	XP_002572889.1	cadherin	Schistosoma_mansoni
CUFF.260736.0	715	2145	6e-77	30.49	XP_002580742.1	cadherin	Schistosoma_mansoni
CUFF.282608.0	383	1149	2e-49	36.55	XP_002575600.1	cadherin	Schistosoma_mansoni
CUFF.373485.0	340	1020	1e-28	31.18	XP_002569760.1	cadherin	Schistosoma_mansoni
CUFF.380506.0	857	2571	4e-102	31.62	XP_002575600.1	cadherin	Schistosoma_mansoni
CUFF.407358.0	969	2907	4e-101	30.65	XP_002577518.1	cadherin	Schistosoma_mansoni
CUFF.469050.0	165	495	2e-12	29.7	XP_002572091.1	cadherin	Schistosoma_mansoni
CUFF.471336.1	489	1467	1e-29	27.81	XP_002572889.1	cadherin	Schistosoma_mansoni
CUFF.490854.0	213	639	4e-14	27.7	XP_002581134.1	cadherin	Schistosoma_mansoni
CUFF.492567.0	769	2307	6e-82	30.56	XP_002572889.1	cadherin	Schistosoma_mansoni
CUFF.534509.0	225	675	2e-26	36	XP_002581134.1	cadherin	Schistosoma_mansoni
CUFF.562697.0	728	2184	6e-87	35.16	XP_002577491.1	cadherin	Schistosoma_mansoni
CUFF.586859.0	239	717	2e-30	38.49	XP_002572889.1	cadherin	Schistosoma_mansoni
CUFF.587946.0	249	747	4e-21	30.52	XP_002572091.1	cadherin	Schistosoma_mansoni
CUFF.645884.0	896	2688	5e-108	32.48	XP_002575600.1	cadherin	Schistosoma_mansoni
CUFF.683914.0	243	729	5e-25	34.16	XP_002581134.1	cadherin	Schistosoma_mansoni
CUFF.190830.0	168	504	6e-12	31.55	XP_001896418.1	Cadherin_domain_containing_protein	Brugia_malayi
CUFF.656609.0	125	375	4e-16	41.6	XP_002432843.1	Cadherin-23_precursor,_putative	Pediculus_humanus_corporis
CUFF.164582.0	58	174	3e-16	70.69	XP_002574332.1	calbindin-32	Schistosoma_mansoni
CUFF.164585.0	69	207	5e-16	56.52	XP_002574332.1	calbindin-32	Schistosoma_mansoni
CUFF.164579.0	143	429	8e-42	58.04	XP_002429428.1	Calbindin-32,_putative	Pediculus_humanus_corporis
CUFF.197553.0	112	336	3e-38	70.54	NP_001158479.1	calcineurin_A_protein_catalytic_subunit	Saccoglossus_kowalevskii
CUFF.549970.0	61	183	3e-16	73.77	NP_001158479.1	calcineurin_A_protein_catalytic_subunit	Saccoglossus_kowalevskii
CUFF.678304.0	79	237	5e-41	89.87	NP_001158479.1	calcineurin_A_protein_catalytic_subunit	Saccoglossus_kowalevskii
CUFF.692523.0	164	492	1e-72	77.44	NP_001158479.1	calcineurin_A_protein_catalytic_subunit	Saccoglossus_kowalevskii
CUFF.537602.0	170	510	1e-79	85.29	XP_002577746.1	calcineurin_B	Schistosoma_mansoni
CUFF.73725.0	117	351	5e-34	64.1	XP_002574079.1	calcineurin_B_subunit	Schistosoma_mansoni
CUFF.80775.0	505	1515	0	62.57	NP_476832.1	calcium_ATPase_at_60A,_isoform_A	Drosophila_melanogaster
CUFF.309640.0	875	2625	0	71.31	NP_476832.1	calcium_ATPase_at_60A,_isoform_A	Drosophila_melanogaster
CUFF.309640.1	875	2625	0	71.09	NP_476832.1	calcium_ATPase_at_60A,_isoform_A	Drosophila_melanogaster
CUFF.80775.0	505	1515	0	62.57	NP_726381.1	calcium_ATPase_at_60A,_isoform_B	Drosophila_melanogaster
CUFF.309640.0	898	2694	0	70.49	NP_726381.1	calcium_ATPase_at_60A,_isoform_B	Drosophila_melanogaster
CUFF.309640.1	898	2694	0	70.27	NP_726381.1	calcium_ATPase_at_60A,_isoform_B	Drosophila_melanogaster
CUFF.309640.0	894	2682	0	44.74	XP_001610089.1	calcium_ATPase_SERCA-like	Babesia_bovis_T2Bo
CUFF.309640.1	894	2682	0	44.63	XP_001610089.1	calcium_ATPase_SERCA-like	Babesia_bovis_T2Bo
CUFF.309640.0	935	2805	0	45.13	NP_001104922.1	calcium_pump1	Zea_mays
CUFF.309640.1	935	2805	0	44.92	NP_001104922.1	calcium_pump1	Zea_mays
CUFF.309640.0	881	2643	0	43.47	XP_002288284.1	calcium_transporting_ATPase	Thalassiosira_pseudonana_CCMP1335
CUFF.309640.1	881	2643	0	43.36	XP_002288284.1	calcium_transporting_ATPase	Thalassiosira_pseudonana_CCMP1335
CUFF.677869.0	110	330	3e-28	54.55	XP_002578437.1	calcium-activated_potassium_channel	Schistosoma_mansoni
CUFF.38916.0	597	1791	0	61.47	XP_002428576.1	calcium-binding_mitochondrial_carrier_Aralar1,_putative	Pediculus_humanus_corporis
CUFF.38916.0	597	1791	0	59.8	NP_001125534.1	calcium-binding_mitochondrial_carrier_protein_Aralar1	Pongo_abelii
CUFF.38916.0	597	1791	0	59.8	NP_003696.2	calcium-binding_mitochondrial_carrier_protein_Aralar1	Homo_sapiens
CUFF.38916.0	597	1791	0	59.8	NP_766024.1	calcium-binding_mitochondrial_carrier_protein_Aralar1	Mus_musculus
CUFF.38916.0	602	1806	0	58.8	NP_056644.1	calcium-binding_mitochondrial_carrier_protein_Aralar2	Mus_musculus
CUFF.276275.0	72	216	3e-18	55.56	XP_002572005.1	calcium-binding_protein	Schistosoma_mansoni
CUFF.212651.0	361	1083	6e-149	69.25	XP_002570479.1	calcium-dependent_activator_protein_for_secretion	Schistosoma_mansoni
CUFF.552313.0	158	474	4e-67	74.68	XP_002580285.1	calcium-dependent_activator_protein_for_secretion	Schistosoma_mansoni
CUFF.240669.0	120	360	8e-12	35	XP_001470789.1	calcium-dependent_protein_kinase	Tetrahymena_thermophila
CUFF.309640.0	892	2676	0	52.58	XP_002627122.1	calcium-translocating_P-type_ATPase	Ajellomyces_dermatitidis_SLH14081
CUFF.309640.0	907	2721	0	46.42	XP_845010.1	calcium-translocating_P-type_ATPase	Trypanosoma_brucei_TREU927
CUFF.309640.0	907	2721	0	47.52	XP_814228.1	calcium-translocating_P-type_ATPase	Trypanosoma_cruzi_strain_CL_Brener
CUFF.309640.0	911	2733	0	46.54	XP_001561691.1	calcium-translocating_P-type_ATPase	Leishmania_braziliensis_MHOM/BR/75/M2904
CUFF.309640.0	924	2772	0	44.16	XP_001462838.1	calcium-translocating_P-type_ATPase	Leishmania_infantum
CUFF.309640.1	892	2676	0	52.47	XP_002627122.1	calcium-translocating_P-type_ATPase	Ajellomyces_dermatitidis_SLH14081
CUFF.309640.1	907	2721	0	47.63	XP_814228.1	calcium-translocating_P-type_ATPase	Trypanosoma_cruzi_strain_CL_Brener
CUFF.309640.1	907	2721	0	46.2	XP_845010.1	calcium-translocating_P-type_ATPase	Trypanosoma_brucei_TREU927
CUFF.309640.1	911	2733	0	46.65	XP_001561691.1	calcium-translocating_P-type_ATPase	Leishmania_braziliensis_MHOM/BR/75/M2904
CUFF.309640.1	924	2772	0	44.05	XP_001462838.1	calcium-translocating_P-type_ATPase	Leishmania_infantum
CUFF.309640.0	891	2673	0	54.32	XP_002583090.1	calcium-translocating_P-type_ATPase,_SERCA-type	Uncinocarpus_reesii_1704
CUFF.309640.1	891	2673	0	53.98	XP_002583090.1	calcium-translocating_P-type_ATPase,_SERCA-type	Uncinocarpus_reesii_1704
CUFF.309640.0	967	2901	0	43.74	XP_001030432.1	calcium-translocating_P-type_ATPase,_SERCA-type_family_protein	Tetrahymena_thermophila
CUFF.309640.1	967	2901	0	43.54	XP_001030432.1	calcium-translocating_P-type_ATPase,_SERCA-type_family_protein	Tetrahymena_thermophila
CUFF.309640.0	897	2691	0	54.18	XP_572412.1	calcium-transporting_ATPase	Cryptococcus_neoformans_var._neoformans_JEC21
CUFF.309640.0	925	2775	0	47.89	NP_172246.3	calcium-transporting_ATPase	Arabidopsis_thaliana
CUFF.309640.1	897	2691	0	54.29	XP_572412.1	calcium-transporting_ATPase	Cryptococcus_neoformans_var._neoformans_JEC21
CUFF.309640.1	921	2763	0	47.99	NP_172246.3	calcium-transporting_ATPase	Arabidopsis_thaliana
CUFF.331058.0	328	984	7e-122	64.94	XP_002572253.1	calcium-transporting_atpase_2_(atpase_2)	Schistosoma_mansoni
CUFF.309640.0	875	2625	0	71.2	XP_001868188.1	calcium-transporting_atpase_sarcoplasmic/endoplasmic_reticulum_type	Culex_quinquefasciatus
CUFF.309640.0	879	2637	0	70.31	XP_001896249.1	Calcium-transporting_ATPase_sarcoplasmic/endoplasmic_reticulum_type	Brugia_malayi
CUFF.309640.0	682	2046	0	72.14	XP_001868895.1	calcium-transporting_ATPase_sarcoplasmic/endoplasmic_reticulum_type	Culex_quinquefasciatus
CUFF.309640.0	882	2646	0	54.31	XP_964482.2	calcium-transporting_ATPase_sarcoplasmic/endoplasmic_reticulum_type	Neurospora_crassa_OR74A
CUFF.309640.1	875	2625	0	70.86	XP_001868188.1	calcium-transporting_atpase_sarcoplasmic/endoplasmic_reticulum_type	Culex_quinquefasciatus
CUFF.309640.1	879	2637	0	70.42	XP_001896249.1	Calcium-transporting_ATPase_sarcoplasmic/endoplasmic_reticulum_type	Brugia_malayi
[truncated: 23,065 more rows]
