# Supplementary material for: Transcriptome Analysis Reveals Strain-Specific and Conserved Stemness Genes in Schmidtea mediterranea
Source: PLoS One. 2012 Apr 4;7(4):e34447. doi: 10.1371/journal.pone.0034447 (PMC3319590; doi:10.1371/journal.pone.0034447)
Supplement: Dataset S4 — Excel spreadsheet of Pfam and Smart domain annotations. Domains were mapped to S. mediterranea sequences using RPS-BLAST; domain hits with e-values≤1e−3 were accepted if ≥80% of the domain length mapped to the S. mediterranea sequence. (XLS) [file pone.0034447.s004.xls]

## Sheet: Dataset_S4
Transcript Id	Domain Id	Domain Name	Domain Length (aa)	Domain Length Mapped (aa)	E-value	Percent Id
CUFF.100123.1	smart00336	BBOX	42	41	5e-06	36.59
CUFF.100123.1	smart00184	RING	39	39	0.0004	37.21
CUFF.100183.0	pfam00028	Cadherin	92	91	0.0007	21.5
CUFF.100183.0	smart00112	CA	79	70	1e-07	28.38
CUFF.100183.0	smart00112	CA	79	71	2e-05	27.71
CUFF.100183.0	smart00112	CA	79	79	0.0001	24.69
CUFF.100189.0	pfam00028	Cadherin	92	83	5e-09	28.92
CUFF.100189.0	pfam00028	Cadherin	92	81	8e-09	34.94
CUFF.100189.0	smart00112	CA	79	78	7e-13	36.25
CUFF.100189.0	smart00112	CA	79	73	5e-08	30.67
CUFF.1004.0	pfam01557	FAA_hydrolase	204	170	1e-23	20.89
CUFF.100414.0	pfam06094	AIG2	103	101	5e-15	29.73
CUFF.10046.0	pfam08265	YL1_C	30	30	2e-07	56.67
CUFF.100469.0	pfam06094	AIG2	103	101	1e-13	27.93
CUFF.100691.0	pfam00588	SpoU_methylase	142	137	1e-18	26
CUFF.100691.0	pfam08032	SpoU_sub_bind	75	75	2e-05	20
CUFF.100783.1	pfam00149	Metallophos	150	148	5e-29	32.49
CUFF.100783.1	smart00156	PP2Ac	271	270	1e-119	56.67
CUFF.100932.0	pfam08740	BCS1_N	171	171	4e-38	40.57
CUFF.100932.0	smart00382	AAA	148	126	2e-07	21.32
CUFF.100946.0	pfam01417	ENTH	124	124	6e-38	56.8
CUFF.100946.0	smart00273	ENTH	127	127	1e-27	42.64
CUFF.100957.0	pfam00013	KH_1	61	54	4e-08	41.38
CUFF.100957.0	smart00322	KH	69	60	2e-08	31.25
CUFF.100968.0	pfam00069	Pkinase	260	260	8e-67	32.26
CUFF.100968.0	pfam07714	Pkinase_Tyr	258	242	8e-20	25.19
CUFF.100968.0	pfam00595	PDZ	80	79	3e-06	24.14
CUFF.100968.0	smart00220	S_TKc	244	244	1e-80	38.87
CUFF.100968.0	smart00221	STYKc	225	217	4e-59	39.06
CUFF.100968.0	smart00219	TyrKc	258	242	8e-25	26.22
CUFF.100968.0	smart00228	PDZ	85	79	6e-13	26.74
CUFF.100968.1	pfam00069	Pkinase	260	260	1e-66	32.26
CUFF.100968.1	pfam07714	Pkinase_Tyr	258	242	9e-20	25.19
CUFF.100968.1	pfam00595	PDZ	80	79	3e-06	24.14
CUFF.100968.1	smart00220	S_TKc	244	244	1e-80	38.87
CUFF.100968.1	smart00221	STYKc	225	217	5e-59	39.06
CUFF.100968.1	smart00219	TyrKc	258	242	9e-25	26.22
CUFF.100968.1	smart00228	PDZ	85	79	7e-13	26.74
CUFF.101025.0	pfam00023	Ank	33	33	0.001	36.36
CUFF.101025.0	pfam00023	Ank	33	29	0.0004	34.48
CUFF.101025.1	pfam00023	Ank	33	32	0.0005	37.5
CUFF.101025.1	pfam00023	Ank	33	32	0.0006	34.38
CUFF.101025.1	smart00248	ANK	30	29	0.001	34.48
CUFF.101058.0	pfam00046	Homeobox	57	57	7e-19	57.89
CUFF.101058.0	smart00389	HOX	56	56	1e-17	55.36
CUFF.1013.0	pfam08246	Inhibitor_I29	58	58	1e-15	42.62
CUFF.1013.0	smart00848	Inhibitor_I29	57	57	2e-17	46.67
CUFF.10131.0	pfam00400	WD40	39	36	3e-08	36.11
CUFF.10131.0	pfam00400	WD40	39	38	3e-06	47.5
CUFF.10131.0	pfam00400	WD40	39	39	0.0003	25.64
CUFF.10131.0	pfam00400	WD40	39	38	0.001	35.9
CUFF.10131.0	smart00320	WD40	40	36	2e-09	30.56
CUFF.10131.0	smart00320	WD40	40	40	8e-08	38.1
CUFF.10131.0	smart00320	WD40	40	39	2e-05	33.33
CUFF.10131.0	smart00320	WD40	40	38	4e-05	30.77
CUFF.10131.0	smart00320	WD40	40	39	0.0001	25.64
CUFF.101688.0	pfam00106	adh_short	167	166	9e-23	23.39
CUFF.101688.0	pfam01370	Epimerase	231	221	8e-10	21.05
CUFF.101688.0	pfam08659	KR	180	156	5e-05	24.7
CUFF.10173.0	pfam00059	Lectin_C	107	104	5e-13	27.36
CUFF.10173.0	smart00034	CLECT	126	120	9e-13	26.45
CUFF.10179.2	pfam00059	Lectin_C	107	107	5e-13	27.52
CUFF.10179.2	smart00034	CLECT	126	114	2e-13	25.86
CUFF.10179.3	pfam00059	Lectin_C	107	98	5e-11	28
CUFF.10179.3	smart00034	CLECT	126	106	1e-11	25.23
CUFF.101931.0	pfam02214	K_tetra	92	74	2e-08	29.33
CUFF.103365.0	smart00293	PWWP	63	58	4e-13	31.03
CUFF.103374.0	pfam00856	SET	133	124	2e-28	37.9
CUFF.103374.0	pfam00628	PHD	51	48	0.0006	32.26
CUFF.103374.0	smart00317	SET	116	116	6e-32	43.97
CUFF.103374.0	smart00249	PHD	47	44	0.0004	31.58
CUFF.103477.0	pfam01746	tRNA_m1G_MT	185	182	8e-20	24.74
CUFF.103542.0	pfam00533	BRCT	74	74	7e-06	27.71
CUFF.103542.0	pfam00533	BRCT	74	67	2e-05	30.43
CUFF.103542.0	smart00292	BRCT	80	72	2e-06	29.73
CUFF.103542.0	smart00292	BRCT	80	79	2e-06	25
CUFF.103542.0	smart00292	BRCT	80	76	2e-05	28.24
CUFF.103789.0	pfam00069	Pkinase	260	258	8e-34	30.74
CUFF.103789.0	pfam07714	Pkinase_Tyr	258	258	1e-32	27.68
CUFF.103789.0	pfam00350	Dynamin_N	168	154	5e-12	19.14
CUFF.103789.0	smart00220	S_TKc	244	198	1e-35	32.54
CUFF.103789.0	smart00221	STYKc	225	190	1e-24	29.15
CUFF.103794.0	pfam00350	Dynamin_N	168	163	9e-08	23.21
CUFF.104075.1	pfam00076	RRM_1	70	70	4e-05	28.57
CUFF.104075.1	smart00362	RRM_2	72	70	3e-07	26.92
CUFF.104075.1	smart00360	RRM	71	70	8e-07	26.92
CUFF.104203.0	pfam09744	Jnk-SapK_ap_N	158	158	1e-11	27.16
CUFF.104203.1	pfam09744	Jnk-SapK_ap_N	158	158	1e-11	27.16
CUFF.104203.3	pfam09744	Jnk-SapK_ap_N	158	158	2e-12	27.22
CUFF.104363.0	pfam00169	PH	101	86	0.0002	24.21
CUFF.104363.0	smart00233	PH	102	88	1e-05	21.88
CUFF.104366.0	pfam00435	Spectrin	105	104	0.0003	24.53
CUFF.104366.0	smart00516	SEC14	158	154	5e-12	27.27
CUFF.104366.0	smart00150	SPEC	101	99	2e-07	21.78
CUFF.104366.0	smart00150	SPEC	101	99	8e-08	29.7
CUFF.104447.0	smart00064	FYVE	68	65	0.0003	23.88
CUFF.104617.0	smart00404	PTPc_motif	105	87	4e-10	26.14
CUFF.104617.0	smart00012	PTPc_DSPc	105	87	4e-10	26.14
CUFF.104810.0	smart00156	PP2Ac	271	254	8e-86	45.56
CUFF.105114.0	smart00679	CTNS	32	31	4e-05	45.16
CUFF.105464.0	pfam00076	RRM_1	70	70	3e-16	47.14
CUFF.105464.0	pfam00076	RRM_1	70	69	4e-16	37.68
CUFF.105464.0	pfam00076	RRM_1	70	70	7e-14	36.62
CUFF.105464.0	pfam00076	RRM_1	70	70	7e-12	36.62
CUFF.105464.0	pfam00658	PABP	71	62	1e-12	48.39
CUFF.105464.0	smart00362	RRM_2	72	72	6e-18	35.62
CUFF.105464.0	smart00362	RRM_2	72	71	1e-17	44.44
CUFF.105464.0	smart00362	RRM_2	72	71	3e-16	35.62
CUFF.105464.0	smart00362	RRM_2	72	72	7e-13	37.84
CUFF.105464.0	smart00360	RRM	71	70	9e-18	38.57
CUFF.105464.0	smart00360	RRM	71	70	1e-17	38.57
CUFF.105464.0	smart00360	RRM	71	70	2e-16	44.29
CUFF.105464.0	smart00360	RRM	71	71	6e-14	39.44
CUFF.105464.0	smart00517	PolyA	64	51	7e-15	52.94
CUFF.105579.0	pfam00620	RhoGAP	152	146	5e-33	36.67
CUFF.105579.0	smart00324	RhoGAP	174	156	1e-32	33.12
CUFF.105848.0	pfam00630	Filamin	90	89	7e-24	41.94
CUFF.105848.0	pfam00630	Filamin	90	89	2e-18	34.41
CUFF.105848.0	pfam00307	CH	107	107	5e-18	28.7
CUFF.105848.0	pfam00307	CH	107	105	5e-12	31.13
CUFF.105848.0	pfam00630	Filamin	90	85	7e-17	42.35
CUFF.105848.0	pfam00630	Filamin	90	90	7e-18	31.52
CUFF.105848.0	pfam00630	Filamin	90	88	6e-27	54.55
CUFF.105848.0	pfam00630	Filamin	90	85	5e-25	49.41
CUFF.105848.0	pfam00630	Filamin	90	90	3e-24	44.44
CUFF.105848.0	pfam00630	Filamin	90	89	8e-13	32.63
CUFF.105848.0	pfam00630	Filamin	90	86	1e-09	28.89
CUFF.105848.0	pfam00630	Filamin	90	90	2e-05	28.57
CUFF.105848.0	pfam00630	Filamin	90	89	2e-19	44.44
CUFF.105848.0	pfam00630	Filamin	90	86	2e-19	36.05
CUFF.105848.0	pfam00630	Filamin	90	73	1e-11	31.65
CUFF.105848.0	smart00557	IG_FLMN	93	88	1e-25	39.13
CUFF.105848.0	smart00557	IG_FLMN	93	92	1e-19	36.46
CUFF.105848.0	smart00033	CH	103	103	4e-18	35.24
CUFF.105848.0	smart00033	CH	103	103	2e-11	18.45
CUFF.105848.0	smart00557	IG_FLMN	93	92	6e-19	43.48
CUFF.105848.0	smart00557	IG_FLMN	93	92	4e-19	35.11
CUFF.105848.0	smart00557	IG_FLMN	93	92	1e-28	50
CUFF.105848.0	smart00557	IG_FLMN	93	88	2e-27	48.86
CUFF.105848.0	smart00557	IG_FLMN	93	93	6e-24	43.01
CUFF.105848.0	smart00557	IG_FLMN	93	91	2e-17	29.9
CUFF.105848.0	smart00557	IG_FLMN	93	90	2e-13	30.85
CUFF.105848.0	smart00557	IG_FLMN	93	91	2e-19	35.16
CUFF.105848.0	smart00557	IG_FLMN	93	93	1e-18	41.49
CUFF.105848.0	smart00557	IG_FLMN	93	78	3e-15	32.14
CUFF.106019.0	pfam00899	ThiF	134	134	3e-34	33.56
CUFF.106019.0	pfam00899	ThiF	134	132	9e-12	29.41
CUFF.106019.0	pfam02134	UBACT	67	63	6e-22	61.54
CUFF.106019.0	pfam02134	UBACT	67	66	4e-07	30.88
CUFF.106019.0	pfam10585	UBA_e1_thiolCys	49	47	1e-20	74.47
CUFF.106668.0	pfam04003	Utp12	222	192	7e-12	27.84
CUFF.106668.0	pfam00400	WD40	39	39	0.0002	33.33
CUFF.106668.0	smart00320	WD40	40	40	1e-05	30
CUFF.106680.0	pfam00412	LIM	57	49	6e-07	32.65
CUFF.106698.0	pfam00018	SH3_1	56	56	2e-10	47.37
CUFF.106698.0	smart00326	SH3	58	58	3e-12	47.46
CUFF.10694.0	pfam07714	Pkinase_Tyr	258	258	8e-94	41.9
CUFF.10694.0	pfam00069	Pkinase	260	254	2e-40	29.11
CUFF.10694.0	smart00219	TyrKc	258	258	1e-92	41.9
CUFF.10694.0	smart00220	S_TKc	244	237	5e-37	23.16
CUFF.10694.0	smart00221	STYKc	225	205	2e-36	28.63
CUFF.107649.0	pfam00439	Bromodomain	87	86	3e-11	37.08
CUFF.107649.0	pfam00439	Bromodomain	87	72	3e-15	47.22
CUFF.107649.0	smart00297	BROMO	107	100	4e-15	29.41
CUFF.107655.0	pfam00439	Bromodomain	87	79	3e-16	37.97
CUFF.107655.0	smart00297	BROMO	107	107	6e-22	37.04
CUFF.107664.0	pfam00439	Bromodomain	87	86	4e-20	44.19
CUFF.107791.0	pfam01853	MOZ_SAS	189	180	3e-77	65.56
CUFF.107958.0	pfam00652	Ricin_B_lectin	124	116	5e-10	23.53
CUFF.107958.0	smart00458	RICIN	117	115	4e-06	22.46
CUFF.107970.1	pfam00535	Glycos_transf_2	168	137	8e-19	32.64
CUFF.108367.0	pfam00587	tRNA-synt_2b	170	170	7e-28	29.14
CUFF.108393.0	pfam00617	RasGEF	185	185	4e-19	30.88
CUFF.108393.0	pfam00618	RasGEF_N	104	104	7e-15	33.06
CUFF.108393.0	smart00147	RasGEF	242	211	5e-26	27.83
CUFF.108393.0	smart00229	RasGEFN	127	110	1e-14	27.07
CUFF.1087.0	pfam00628	PHD	51	51	6e-05	30.19
CUFF.1087.0	smart00249	PHD	47	47	0.0002	32
CUFF.108783.0	pfam00004	AAA	185	178	2e-39	35.14
CUFF.108783.0	smart00382	AAA	148	147	3e-11	22.44
CUFF.10898.0	pfam00249	Myb_DNA-binding	47	40	0.0002	37.5
CUFF.10898.0	smart00717	SANT	49	45	1e-05	40
CUFF.109266.0	pfam06701	MIB_HERC2	63	59	1e-10	46.67
CUFF.109275.0	pfam00415	RCC1	49	41	9e-06	44.19
CUFF.109275.0	pfam00415	RCC1	49	46	0.0003	37.5
CUFF.109278.0	pfam00632	HECT	302	301	1e-50	36.6
CUFF.109278.0	pfam00415	RCC1	49	49	0.0006	30
CUFF.109278.0	smart00119	HECTc	336	327	3e-56	36.25
CUFF.109374.0	pfam02210	Laminin_G_2	124	124	2e-10	20.93
CUFF.109374.0	pfam02210	Laminin_G_2	124	123	8e-07	22.96
CUFF.109374.0	pfam02210	Laminin_G_2	124	124	1e-06	21.05
CUFF.109374.0	smart00282	LamG	135	134	3e-15	22.14
CUFF.109374.0	smart00282	LamG	135	135	3e-08	21.77
CUFF.109374.0	smart00282	LamG	135	126	7e-07	20.78
CUFF.109383.0	pfam00400	WD40	39	39	8e-07	43.59
CUFF.109383.0	smart00320	WD40	40	40	3e-08	37.5
CUFF.109605.0	pfam03987	Autophagy_act_C	67	67	1e-25	62.32
CUFF.109605.0	pfam10381	Autophagy_Cterm	25	24	1e-08	75
CUFF.109635.0	smart00320	WD40	40	34	3e-05	38.24
CUFF.109635.0	smart00320	WD40	40	39	0.0004	33.33
CUFF.109672.0	pfam00270	DEAD	166	166	2e-51	43.18
CUFF.109672.0	pfam00271	Helicase_C	78	76	1e-21	46.05
CUFF.109672.0	smart00487	DEXDc	201	191	1e-46	32.84
CUFF.109672.0	smart00490	HELICc	82	82	2e-21	42.68
CUFF.109915.0	pfam00291	PALP	297	251	7e-10	16.72
CUFF.109983.0	smart00184	RING	39	37	0.0006	40.54
CUFF.110028.0	smart00362	RRM_2	72	62	3e-05	24.19
CUFF.11075.0	pfam00023	Ank	33	33	9e-05	48.48
CUFF.11075.0	pfam00023	Ank	33	30	0.0006	56.67
CUFF.11075.0	smart00248	ANK	30	29	6e-05	55.17
CUFF.11075.0	smart00248	ANK	30	29	0.0007	48.28
CUFF.111077.0	smart00191	Int_alpha	58	56	8e-05	18.64
CUFF.111110.0	pfam00349	Hexokinase_1	206	201	9e-56	46.04
CUFF.111125.0	pfam00051	Kringle	79	64	2e-14	39.71
CUFF.111499.0	smart00426	TEA	68	66	1e-32	95.45
CUFF.111536.0	pfam01399	PCI	105	103	2e-09	27.88
CUFF.111536.0	smart00753	PAM	88	85	4e-06	25
CUFF.111536.0	smart00088	PINT	88	85	4e-06	25
CUFF.111812.0	pfam07645	EGF_CA	42	42	0.0006	47.62
CUFF.111812.0	smart00179	EGF_CA	39	37	0.0003	42.11
CUFF.111812.0	smart00179	EGF_CA	39	37	0.0002	54.05
CUFF.111812.0	smart00179	EGF_CA	39	37	0.0003	47.37
CUFF.111973.0	pfam00595	PDZ	80	75	5e-07	26.32
CUFF.111973.0	smart00228	PDZ	85	85	7e-13	23.86
CUFF.111980.0	pfam04408	HA2	98	98	1e-28	54.08
CUFF.111980.0	pfam07717	DUF1605	110	109	2e-21	38.18
CUFF.111980.0	pfam00271	Helicase_C	78	72	9e-09	26.04
CUFF.111980.0	smart00847	HA2	92	92	1e-26	55.91
CUFF.111980.0	smart00490	HELICc	82	72	2e-11	29.17
CUFF.112007.0	pfam00010	HLH	52	48	2e-06	42.31
CUFF.112007.0	smart00353	HLH	53	52	1e-07	40
CUFF.112037.0	pfam00153	Mito_carr	96	92	1e-22	43.01
CUFF.112037.0	pfam00153	Mito_carr	96	95	6e-17	35.71
CUFF.112050.0	pfam00788	RA	87	85	8e-10	33.67
CUFF.112050.0	smart00314	RA	90	87	3e-08	27.27
CUFF.112263.0	pfam00051	Kringle	79	77	7e-07	28.57
CUFF.112263.0	smart00130	KR	83	81	7e-09	31.76
CUFF.112514.0	smart00410	IG_like	86	75	6e-05	24.68
CUFF.112514.0	smart00409	IG	86	75	6e-05	24.68
CUFF.112514.0	smart00408	IGc2	63	59	0.0004	27.27
CUFF.11252.0	pfam00364	Biotin_lipoyl	74	72	1e-09	28.77
CUFF.112659.0	pfam00653	BIR	66	66	6e-19	43.48
CUFF.112659.0	smart00238	BIR	71	70	2e-19	47.95
CUFF.112745.0	pfam00270	DEAD	166	162	4e-17	24.44
CUFF.112745.0	pfam04851	ResIII	146	137	2e-11	22.41
CUFF.112745.0	smart00487	DEXDc	201	170	6e-21	25
CUFF.112791.0	smart00054	EFh	29	27	0.0005	40.74
CUFF.112865.0	pfam01968	Hydantoinase_A	285	282	7e-80	38.56
CUFF.112865.0	pfam05378	Hydant_A_N	175	149	3e-40	36.26
CUFF.112902.0	pfam00917	MATH	115	105	9e-10	24.6
CUFF.112902.0	smart00184	RING	39	37	5e-05	40.54
CUFF.112902.0	smart00061	MATH	95	82	2e-07	19.39
CUFF.113393.0	smart00209	TSP1	53	52	0.0005	30.19
CUFF.113444.0	pfam04799	Fzo_mitofusin	171	138	2e-18	31.16
CUFF.113444.1	pfam04799	Fzo_mitofusin	171	138	1e-18	31.16
CUFF.113742.0	pfam00076	RRM_1	70	67	6e-07	35.29
CUFF.113742.0	smart00360	RRM	71	71	2e-10	40.28
CUFF.113742.0	smart00362	RRM_2	72	72	2e-09	35.62
CUFF.114038.0	pfam03901	Glyco_transf_22	412	364	2e-54	30.98
CUFF.114185.0	pfam05699	hATC	84	83	3e-10	34.12
CUFF.114326.0	pfam00170	bZIP_1	60	54	1e-05	35.19
CUFF.114326.0	pfam07716	bZIP_2	54	43	0.0002	37.21
CUFF.114326.0	smart00338	BRLZ	65	53	4e-07	37.74
CUFF.11442.0	smart00537	DCX	89	87	6e-11	32.18
CUFF.114434.0	pfam00010	HLH	52	52	3e-11	44.23
CUFF.114434.0	smart00353	HLH	53	53	4e-09	41.51
CUFF.11448.0	pfam00567	TUDOR	120	102	1e-11	30.56
CUFF.11448.0	smart00333	TUDOR	57	52	3e-06	30.19
CUFF.114500.0	pfam00595	PDZ	80	77	2e-08	27.27
CUFF.114500.0	smart00228	PDZ	85	82	2e-15	33.33
CUFF.114882.0	smart00184	RING	39	39	0.0001	45
CUFF.11520.0	pfam08953	DUF1899	65	61	2e-27	60.66
CUFF.11520.0	smart00320	WD40	40	38	0.0001	30.77
CUFF.11520.1	pfam08953	DUF1899	65	61	2e-27	60.66
CUFF.11520.1	smart00320	WD40	40	38	0.0001	30.77
CUFF.11525.0	pfam00932	IF_tail	111	105	3e-13	29.91
CUFF.115424.0	pfam02661	Fic	108	101	4e-18	35.9
CUFF.11543.0	pfam01410	COLFI	214	214	3e-41	37.33
CUFF.11543.0	smart00038	COLFI	232	215	3e-42	37.44
CUFF.115605.0	pfam00630	Filamin	90	83	2e-17	40.96
CUFF.115605.0	smart00557	IG_FLMN	93	89	2e-19	41.57
CUFF.11573.0	pfam00023	Ank	33	32	9e-06	53.12
CUFF.11573.0	pfam00023	Ank	33	32	0.0001	46.88
CUFF.11573.0	pfam00023	Ank	33	33	0.0002	45.45
CUFF.11573.0	pfam00023	Ank	33	32	0.0002	40.62
CUFF.11573.0	pfam00023	Ank	33	31	0.0003	54.84
CUFF.11573.0	smart00248	ANK	30	28	0.0001	53.57
CUFF.11573.0	smart00248	ANK	30	30	0.0002	46.67
CUFF.11573.0	smart00248	ANK	30	30	0.0002	53.33
CUFF.11573.0	smart00248	ANK	30	30	0.0002	43.33
CUFF.11573.0	smart00248	ANK	30	28	0.0003	53.57
CUFF.11573.1	pfam00023	Ank	33	31	5e-05	51.61
CUFF.11573.1	pfam00023	Ank	33	32	0.0002	46.88
CUFF.11573.1	pfam00023	Ank	33	33	0.0004	45.45
CUFF.11573.1	pfam00023	Ank	33	32	0.0005	40.62
CUFF.11573.1	pfam00023	Ank	33	31	0.0006	54.84
CUFF.11573.1	smart00248	ANK	30	28	0.0002	53.57
CUFF.11573.1	smart00248	ANK	30	30	0.0004	46.67
CUFF.11573.1	smart00248	ANK	30	30	0.0004	53.33
CUFF.11573.1	smart00248	ANK	30	30	0.0004	43.33
CUFF.11573.1	smart00248	ANK	30	28	0.0006	53.57
CUFF.11573.2	pfam00023	Ank	33	32	4e-05	53.12
CUFF.11573.2	pfam00023	Ank	33	31	5e-05	54.84
CUFF.11573.2	pfam00023	Ank	33	29	0.0002	48.28
CUFF.11573.2	pfam00023	Ank	33	31	0.0002	51.61
CUFF.11573.2	pfam00023	Ank	33	32	0.0004	46.88
CUFF.11573.2	pfam00023	Ank	33	32	0.0008	40.62
CUFF.11573.2	smart00248	ANK	30	30	2e-05	53.33
CUFF.11573.2	smart00248	ANK	30	30	8e-05	43.33
CUFF.11573.2	smart00248	ANK	30	29	0.0002	55.17
CUFF.11573.2	smart00248	ANK	30	28	0.0004	53.57
CUFF.11573.2	smart00248	ANK	30	30	0.001	43.33
CUFF.11576.0	pfam00023	Ank	33	28	6e-06	57.14
CUFF.11576.0	smart00248	ANK	30	28	5e-06	57.14
CUFF.11579.0	pfam00023	Ank	33	33	0.0002	45.45
CUFF.11579.0	smart00248	ANK	30	28	0.0001	46.43
CUFF.11579.1	pfam00023	Ank	33	33	0.0003	45.45
CUFF.11579.1	pfam00023	Ank	33	32	3e-06	37.5
CUFF.11579.1	pfam00023	Ank	33	31	2e-06	51.61
CUFF.11579.1	pfam00023	Ank	33	31	2e-05	45.16
CUFF.11579.1	pfam00023	Ank	33	33	0.0001	42.42
CUFF.11579.1	smart00248	ANK	30	28	0.0005	46.43
CUFF.11579.1	smart00248	ANK	30	29	5e-06	44.83
CUFF.11579.1	smart00248	ANK	30	30	2e-05	46.67
CUFF.11579.1	smart00248	ANK	30	27	0.0001	55.56
CUFF.11579.2	pfam00023	Ank	33	33	0.0002	45.45
CUFF.11579.2	smart00248	ANK	30	28	0.0001	46.43
CUFF.116096.0	pfam00017	SH2	76	76	7e-15	39.74
CUFF.116096.0	smart00252	SH2	84	82	2e-19	42.86
CUFF.116268.0	pfam00632	HECT	302	278	3e-46	28.92
CUFF.116268.0	smart00119	HECTc	336	321	6e-52	26.81
CUFF.116640.0	pfam00664	ABC_membrane	271	271	6e-34	20.59
CUFF.116855.0	pfam04905	NCD2	169	143	2e-05	24.32
CUFF.116855.1	pfam04905	NCD2	169	143	2e-05	24.32
CUFF.117012.0	pfam00130	C1_1	53	50	2e-10	38
CUFF.117012.0	smart00109	C1	49	49	2e-11	28
CUFF.117194.0	pfam00320	GATA	36	34	9e-05	33.33
CUFF.117194.0	smart00401	ZnF_GATA	52	47	2e-09	30.61
CUFF.117315.0	pfam02779	Transket_pyr	174	171	9e-41	25.59
CUFF.117315.0	smart00861	Transket_pyr	168	167	1e-30	21.46
CUFF.117741.0	pfam02737	3HCDH_N	180	171	1e-44	39.77
CUFF.117741.0	pfam00725	3HCDH	97	97	1e-22	41.84
CUFF.11798.0	pfam00271	Helicase_C	78	75	1e-10	25.53
CUFF.11798.0	pfam07717	DUF1605	110	103	4e-12	33.33
CUFF.11798.0	smart00490	HELICc	82	75	2e-12	27.66
CUFF.118115.0	pfam00400	WD40	39	38	0.0001	28.95
CUFF.118115.0	smart00320	WD40	40	40	2e-06	30
CUFF.118389.0	pfam03166	MH2	179	179	4e-82	64.44
CUFF.118389.0	pfam03165	MH1	107	107	1e-38	64.49
CUFF.118389.0	smart00524	DWB	171	171	2e-77	59.88
CUFF.118389.0	smart00523	DWA	109	108	2e-39	60.91
CUFF.118587.0	pfam01266	DAO	301	291	2e-46	20.45
CUFF.119222.0	pfam00001	7tm_1	251	212	1e-13	22.12
CUFF.119433.2	pfam02218	HS1_rep	37	36	2e-09	72.22
CUFF.119433.2	pfam02218	HS1_rep	37	37	6e-10	72.97
CUFF.119433.2	pfam02218	HS1_rep	37	37	1e-08	64.86
CUFF.119433.2	pfam02218	HS1_rep	37	33	5e-07	66.67
CUFF.119433.3	pfam02218	HS1_rep	37	36	2e-09	72.22
CUFF.119433.3	pfam02218	HS1_rep	37	37	3e-08	64.86
CUFF.119550.0	pfam01465	GRIP	46	44	6e-08	40.91
CUFF.119550.0	smart00755	Grip	46	45	7e-07	43.48
CUFF.119583.0	pfam08073	CHDNT	55	55	1e-06	30.91
CUFF.119583.0	pfam00628	PHD	51	45	2e-09	51.11
CUFF.119583.0	pfam00628	PHD	51	48	3e-09	52.08
CUFF.119583.0	pfam00385	Chromo	54	52	4e-06	30.91
CUFF.119583.0	pfam08074	CHDCT2	173	172	6e-60	60.47
CUFF.119583.0	pfam06461	DUF1086	158	148	2e-47	58.78
CUFF.119583.0	pfam00271	Helicase_C	78	78	8e-19	32.1
CUFF.119583.0	pfam06465	DUF1087	66	54	2e-15	59.26
CUFF.119583.0	smart00249	PHD	47	44	3e-10	45.45
CUFF.119583.0	smart00249	PHD	47	47	5e-09	48.94
CUFF.119583.0	smart00298	CHROMO	55	50	2e-06	24.53
CUFF.119583.0	smart00490	HELICc	82	82	2e-20	30.59
CUFF.119583.1	pfam08073	CHDNT	55	55	1e-06	30.91
CUFF.119583.1	pfam00628	PHD	51	45	2e-09	51.11
CUFF.119583.1	pfam00628	PHD	51	48	3e-09	52.08
CUFF.119583.1	pfam00385	Chromo	54	52	4e-06	30.91
CUFF.119583.1	pfam08074	CHDCT2	173	172	6e-60	60.47
CUFF.119583.1	pfam06461	DUF1086	158	148	2e-47	58.78
CUFF.119583.1	pfam00271	Helicase_C	78	78	9e-19	32.1
CUFF.119583.1	pfam06465	DUF1087	66	54	2e-15	59.26
CUFF.119583.1	smart00249	PHD	47	44	3e-10	45.45
CUFF.119583.1	smart00249	PHD	47	47	5e-09	48.94
CUFF.119583.1	smart00298	CHROMO	55	50	2e-06	24.53
CUFF.119583.1	smart00490	HELICc	82	82	3e-20	30.59
CUFF.11975.0	pfam07885	Ion_trans_2	75	74	2e-10	34.15
CUFF.11982.0	pfam00955	HCO3_cotransp	499	419	3e-130	44.64
CUFF.119939.0	pfam00250	Fork_head	95	84	2e-16	44.05
CUFF.119939.0	smart00339	FH	89	84	5e-20	40.48
CUFF.119939.1	pfam00250	Fork_head	95	84	2e-16	44.05
CUFF.119939.1	smart00339	FH	89	84	4e-20	40.48
CUFF.120177.0	pfam07830	PP2C_C	78	76	4e-06	27.27
CUFF.120248.0	pfam00615	RGS	117	114	3e-26	36.44
CUFF.120248.0	pfam00610	DEP	75	75	2e-14	33.33
CUFF.120248.0	smart00315	RGS	118	115	2e-26	36.44
CUFF.120248.0	smart00049	DEP	77	76	2e-15	32.47
CUFF.1205.0	pfam10520	Kua-UEV1_localn	178	178	2e-71	59.12
CUFF.121146.0	pfam00207	A2M	91	81	2e-12	29.27
CUFF.121146.0	pfam07678	A2M_comp	249	233	2e-08	19.93
CUFF.121571.0	pfam08662	eIF2A	194	194	9e-17	25.82
CUFF.121641.0	pfam07885	Ion_trans_2	75	74	7e-08	32.43
CUFF.121710.0	pfam00091	Tubulin	232	231	4e-40	37.08
CUFF.121710.0	pfam03953	Tubulin_C	128	125	9e-28	28.8
CUFF.121710.0	smart00864	Tubulin	192	174	8e-21	29.12
CUFF.121767.0	smart00054	EFh	29	27	0.0005	33.33
CUFF.121820.0	pfam00178	Ets	85	79	1e-28	52.5
CUFF.121820.0	smart00413	ETS	87	84	2e-30	54.12
CUFF.121836.0	pfam06565	DUF1126	33	33	7e-10	51.52
CUFF.121836.0	smart00676	DM10	104	96	1e-27	50
CUFF.121839.0	pfam09325	Vps5	236	203	9e-05	19.9
CUFF.121959.0	smart00320	WD40	40	35	9e-05	25.71
CUFF.121959.0	smart00320	WD40	40	39	0.0002	41.03
CUFF.121977.0	pfam03943	TAP_C	51	48	4e-11	35.42
CUFF.122091.0	pfam00400	WD40	39	38	2e-08	39.47
CUFF.122091.0	smart00320	WD40	40	38	2e-09	44.74
CUFF.122160.0	pfam00433	Pkinase_C	47	47	0.0008	27.66
CUFF.122160.0	smart00133	S_TK_X	64	64	2e-05	29.69
CUFF.122567.0	pfam00439	Bromodomain	87	85	7e-21	43.68
CUFF.122567.0	smart00297	BROMO	107	105	4e-24	40.19
CUFF.122640.0	pfam00839	Cys_rich_FGFR	59	59	4e-10	35.59
CUFF.122640.0	pfam00839	Cys_rich_FGFR	59	52	6e-05	36.54
CUFF.122640.0	pfam00839	Cys_rich_FGFR	59	57	0.0001	32.81
CUFF.122640.0	pfam00839	Cys_rich_FGFR	59	55	0.0001	30.77
CUFF.122640.0	pfam00839	Cys_rich_FGFR	59	54	0.0001	25.93
CUFF.122640.0	pfam00839	Cys_rich_FGFR	59	56	0.0001	32.14
CUFF.122784.0	pfam03194	LUC7	252	237	6e-36	34.18
CUFF.123102.1	pfam00060	Lig_chan	278	228	2e-50	36.6
CUFF.123102.1	smart00079	PBPe	134	134	4e-27	34.51
CUFF.123622.0	pfam00581	Rhodanese	109	93	7e-05	17.53
CUFF.123622.0	smart00450	RHOD	100	95	2e-06	20.19
CUFF.123964.0	pfam01485	IBR	63	61	7e-12	37.7
CUFF.123964.0	smart00647	IBR	64	62	7e-11	32.26
CUFF.1241.0	pfam00009	GTP_EFTU	184	180	2e-23	25.47
CUFF.124368.0	pfam00076	RRM_1	70	70	0.0002	28.21
CUFF.124368.0	smart00362	RRM_2	72	72	4e-07	30.86
CUFF.124368.0	smart00360	RRM	71	71	2e-05	35.44
CUFF.124488.0	smart00150	SPEC	101	90	9e-06	20.21
CUFF.124497.0	smart00410	IG_like	86	70	3e-08	31.43
CUFF.124497.0	smart00409	IG	86	70	3e-08	31.43
CUFF.124503.0	pfam07679	I-set	90	84	8e-15	31.4
CUFF.124503.0	pfam00047	ig	62	59	0.0002	32.2
CUFF.124503.0	smart00410	IG_like	86	79	5e-11	30.38
CUFF.124503.0	smart00409	IG	86	79	5e-11	30.38
CUFF.124503.0	smart00408	IGc2	63	62	3e-10	28.79
CUFF.124506.2	pfam07679	I-set	90	84	3e-19	40
CUFF.124506.2	smart00410	IG_like	86	77	7e-14	37.18
CUFF.124506.2	smart00409	IG	86	77	7e-14	37.18
CUFF.124506.2	smart00408	IGc2	63	63	5e-12	37.68
CUFF.124531.0	pfam07679	I-set	90	80	6e-19	35
CUFF.124531.0	smart00410	IG_like	86	74	5e-12	31.08
CUFF.124531.0	smart00409	IG	86	74	5e-12	31.08
CUFF.124531.0	smart00408	IGc2	63	52	8e-09	35.71
CUFF.124534.0	pfam07679	I-set	90	81	5e-06	20
CUFF.124534.0	smart00410	IG_like	86	73	3e-06	25.33
CUFF.124534.0	smart00409	IG	86	73	3e-06	25.33
CUFF.124549.0	pfam07679	I-set	90	73	5e-17	40.54
CUFF.124549.0	pfam00047	ig	62	57	9e-05	29.82
CUFF.124549.0	pfam07679	I-set	90	90	3e-18	33.7
CUFF.124549.0	pfam07679	I-set	90	80	3e-13	32.53
CUFF.124549.0	pfam07679	I-set	90	77	1e-06	32.91
CUFF.124549.0	pfam07679	I-set	90	81	5e-06	21.69
CUFF.124549.0	pfam00047	ig	62	57	1e-06	35.09
CUFF.124549.0	pfam00047	ig	62	60	1e-05	32.79
CUFF.124549.0	pfam00047	ig	62	62	5e-05	32.81
CUFF.124549.0	pfam07679	I-set	90	72	2e-11	34.67
CUFF.124549.0	smart00410	IG_like	86	75	8e-12	39.47
CUFF.124549.0	smart00409	IG	86	75	8e-12	39.47
CUFF.124549.0	smart00408	IGc2	63	54	5e-08	28.81
CUFF.124549.0	smart00410	IG_like	86	85	7e-14	31.4
CUFF.124549.0	smart00410	IG_like	86	84	1e-10	30.23
CUFF.124549.0	smart00410	IG_like	86	71	2e-10	36.11
CUFF.124549.0	smart00410	IG_like	86	75	4e-05	25
CUFF.124549.0	smart00409	IG	86	85	7e-14	31.4
CUFF.124549.0	smart00409	IG	86	84	1e-10	30.23
CUFF.124549.0	smart00409	IG	86	71	2e-10	36.11
CUFF.124549.0	smart00409	IG	86	75	4e-05	25
CUFF.124549.0	smart00408	IGc2	63	62	2e-09	30.88
CUFF.124549.0	smart00408	IGc2	63	60	3e-09	33.85
CUFF.124549.0	smart00408	IGc2	63	59	6e-06	29.23
CUFF.124549.0	smart00406	IGv	81	80	0.0009	18.75
CUFF.124549.0	smart00410	IG_like	86	75	4e-11	37.18
CUFF.124549.0	smart00409	IG	86	75	4e-11	37.18
CUFF.124549.0	smart00408	IGc2	63	62	1e-08	28.99
CUFF.124555.0	pfam07679	I-set	90	84	1e-07	22.35
CUFF.124555.0	smart00410	IG_like	86	85	4e-07	27.91
CUFF.124555.0	smart00409	IG	86	85	4e-07	27.91
CUFF.124555.0	smart00060	FN3	83	83	3e-06	22.92
CUFF.124555.0	smart00408	IGc2	63	56	4e-06	27.87
CUFF.124558.0	pfam00041	fn3	85	85	7e-11	35.87
CUFF.124558.0	pfam00041	fn3	85	85	1e-08	29.21
CUFF.124558.0	pfam00041	fn3	85	84	5e-07	26.44
CUFF.124558.0	pfam00041	fn3	85	82	2e-05	25
CUFF.124558.0	pfam00041	fn3	85	85	6e-05	25.27
CUFF.124558.0	pfam07679	I-set	90	81	3e-06	24.69
CUFF.124558.0	pfam07679	I-set	90	78	3e-05	25.93
CUFF.124558.0	pfam07679	I-set	90	88	0.0001	28.57
CUFF.124558.0	pfam07679	I-set	90	83	0.0001	24.71
CUFF.124558.0	smart00060	FN3	83	83	8e-12	31.03
CUFF.124558.0	smart00060	FN3	83	83	6e-10	36.67
CUFF.124558.0	smart00060	FN3	83	83	3e-09	27.47
CUFF.124558.0	smart00060	FN3	83	83	4e-09	24.71
CUFF.124558.0	smart00060	FN3	83	83	1e-08	30.95
CUFF.124558.0	smart00060	FN3	83	83	4e-07	27.91
CUFF.124558.0	smart00410	IG_like	86	73	3e-06	30.14
CUFF.124558.0	smart00410	IG_like	86	73	7e-05	28.38
CUFF.124558.0	smart00409	IG	86	73	3e-06	30.14
CUFF.124558.0	smart00409	IG	86	73	7e-05	28.38
CUFF.124558.0	smart00408	IGc2	63	54	0.0003	27.87
CUFF.124564.0	pfam07679	I-set	90	73	2e-13	29.73
CUFF.124564.0	pfam07679	I-set	90	81	2e-08	28.92
CUFF.124564.0	pfam00041	fn3	85	84	3e-08	25.56
CUFF.124564.0	pfam00047	ig	62	60	8e-06	31.15
CUFF.124564.0	pfam00041	fn3	85	85	3e-05	28.74
CUFF.124564.0	pfam00041	fn3	85	83	1e-11	32.56
CUFF.124564.0	pfam00041	fn3	85	84	2e-07	28.74
CUFF.124564.0	pfam00041	fn3	85	82	3e-06	26.37
CUFF.124564.0	pfam00041	fn3	85	72	1e-05	27.78
CUFF.124564.0	pfam00041	fn3	85	82	4e-05	32.58
CUFF.124564.0	pfam00041	fn3	85	85	0.0001	25.29
CUFF.124564.0	pfam00041	fn3	85	83	0.0003	26.74
CUFF.124564.0	pfam00041	fn3	85	84	0.0004	29.35
CUFF.124564.0	smart00060	FN3	83	83	7e-13	28.41
CUFF.124564.0	smart00410	IG_like	86	80	4e-11	28.4
CUFF.124564.0	smart00410	IG_like	86	83	0.001	26.19
CUFF.124564.0	smart00409	IG	86	80	4e-11	28.4
CUFF.124564.0	smart00409	IG	86	83	0.001	26.19
CUFF.124564.0	smart00408	IGc2	63	62	2e-07	29.85
CUFF.124564.0	smart00060	FN3	83	83	2e-07	21.43
CUFF.124564.0	smart00060	FN3	83	83	3e-14	36.78
CUFF.124564.0	smart00060	FN3	83	83	5e-11	33.33
CUFF.124564.0	smart00060	FN3	83	74	9e-09	34.21
CUFF.124564.0	smart00060	FN3	83	81	1e-08	33.33
CUFF.124564.0	smart00060	FN3	83	83	2e-08	27.47
CUFF.124564.0	smart00060	FN3	83	83	3e-07	29.07
CUFF.124564.0	smart00060	FN3	83	83	5e-06	25.29
CUFF.124564.0	smart00060	FN3	83	83	2e-05	23.66
CUFF.124564.0	smart00060	FN3	83	83	9e-05	29.41
CUFF.124564.0	smart00060	FN3	83	83	0.0005	25.88
CUFF.124567.0	pfam07679	I-set	90	90	2e-07	20
CUFF.124567.0	pfam07679	I-set	90	87	1e-14	29.55
CUFF.124567.0	pfam07679	I-set	90	80	2e-06	21.35
CUFF.124567.0	smart00060	FN3	83	75	0.0006	22.37
CUFF.124567.0	smart00060	FN3	83	67	0.0006	30
CUFF.124567.0	smart00410	IG_like	86	85	1e-05	23.33
CUFF.124567.0	smart00409	IG	86	85	1e-05	23.33
CUFF.124567.0	smart00408	IGc2	63	63	8e-05	25
CUFF.124567.0	smart00410	IG_like	86	79	2e-11	27.85
CUFF.124567.0	smart00409	IG	86	79	2e-11	27.85
CUFF.124567.0	smart00408	IGc2	63	62	4e-07	31.34
CUFF.124567.0	smart00410	IG_like	86	86	1e-07	24.42
CUFF.124567.0	smart00409	IG	86	86	1e-07	24.42
CUFF.12464.0	pfam00069	Pkinase	260	254	3e-59	34.62
CUFF.12464.0	pfam07714	Pkinase_Tyr	258	251	8e-15	24.05
CUFF.12464.0	smart00220	S_TKc	244	242	1e-73	36.13
CUFF.12464.0	smart00221	STYKc	225	218	3e-47	32.53
CUFF.124702.0	pfam00400	WD40	39	35	4e-07	51.43
CUFF.124702.0	pfam00400	WD40	39	39	9e-07	53.85
CUFF.124702.0	pfam00400	WD40	39	39	1e-06	38.46
CUFF.124702.0	pfam00400	WD40	39	38	1e-06	42.11
CUFF.124702.0	smart00320	WD40	40	40	2e-08	57.5
CUFF.124702.0	smart00320	WD40	40	39	4e-08	51.28
CUFF.124702.0	smart00320	WD40	40	35	4e-08	45.71
CUFF.124702.0	smart00320	WD40	40	40	2e-07	32.5
CUFF.124702.0	smart00320	WD40	40	33	0.0001	27.27
CUFF.124918.0	smart00320	WD40	40	40	3e-05	19.51
CUFF.124918.1	smart00320	WD40	40	40	3e-05	19.51
CUFF.125272.0	pfam00155	Aminotran_1_2	351	299	5e-45	26.43
CUFF.125396.0	pfam03164	Mon1	413	373	1e-79	38.73
CUFF.125648.0	pfam00076	RRM_1	70	70	3e-14	38.89
CUFF.125648.0	pfam07744	SPOC	106	106	6e-08	21.05
CUFF.125648.0	smart00362	RRM_2	72	72	1e-16	41.89
CUFF.125648.0	smart00362	RRM_2	72	72	2e-07	28.21
CUFF.125648.0	smart00360	RRM	71	70	3e-15	32.86
CUFF.125648.0	smart00360	RRM	71	71	2e-06	27.27
CUFF.125648.1	pfam00076	RRM_1	70	70	3e-14	38.89
CUFF.125648.1	pfam07744	SPOC	106	106	9e-08	21.05
CUFF.125648.1	smart00362	RRM_2	72	72	1e-16	41.89
CUFF.125648.1	smart00362	RRM_2	72	72	2e-07	28.21
CUFF.125648.1	smart00360	RRM	71	70	3e-15	32.86
CUFF.125648.1	smart00360	RRM	71	71	2e-06	27.27
CUFF.125686.0	pfam09377	SBDS_C	126	118	2e-20	37.29
CUFF.125818.0	pfam00400	WD40	39	37	0.0001	27.03
CUFF.125818.0	pfam00400	WD40	39	34	8e-06	41.18
CUFF.125818.0	pfam00400	WD40	39	36	3e-06	41.67
CUFF.125818.0	pfam04053	Coatomer_WDAD	451	362	2e-119	43.21
CUFF.125818.0	pfam06957	COPI_C	421	416	9e-120	46.89
CUFF.125818.0	smart00320	WD40	40	36	2e-05	30.56
CUFF.125818.0	smart00320	WD40	40	36	5e-07	38.89
CUFF.125818.0	smart00320	WD40	40	34	1e-07	41.18
CUFF.126062.0	pfam01423	LSM	66	62	2e-10	33.8
CUFF.126062.0	smart00651	Sm	67	64	8e-13	33.33
CUFF.126185.0	pfam00046	Homeobox	57	51	8e-11	37.25
CUFF.126185.0	smart00389	HOX	56	50	1e-14	38
CUFF.126772.0	pfam00250	Fork_head	95	95	6e-43	63.16
CUFF.126772.0	smart00339	FH	89	89	2e-40	68.54
CUFF.126787.0	pfam01363	FYVE	68	66	2e-16	37.31
CUFF.126787.0	smart00064	FYVE	68	65	2e-16	36.36
CUFF.127643.0	pfam00876	Innexin	355	351	2e-81	36.01
CUFF.127673.0	smart00028	TPR	34	34	0.0008	26.47
CUFF.127733.0	pfam01398	Mov34	117	117	2e-27	43.59
CUFF.127733.0	smart00232	JAB_MPN	135	134	6e-30	27.74
CUFF.127797.0	pfam03607	DCX	61	54	0.0007	24.07
CUFF.127797.0	smart00537	DCX	89	84	1e-13	30.59
CUFF.128376.0	pfam10254	Pacs-1	419	415	7e-46	26.81
CUFF.128376.1	pfam10254	Pacs-1	419	415	1e-45	26.81
CUFF.128467.0	pfam04034	DUF367	128	128	2e-41	49.61
CUFF.128467.0	pfam08242	Methyltransf_12	98	88	2e-07	28
CUFF.128829.0	pfam03364	Polyketide_cyc	122	97	1e-08	20.95
CUFF.128877.0	pfam00023	Ank	33	31	1e-07	48.39
CUFF.128877.0	smart00248	ANK	30	28	5e-07	53.57
CUFF.128892.0	pfam01137	RTC	330	318	1e-46	27.52
CUFF.128892.0	pfam05189	RTC_insert	101	97	2e-17	34.65
CUFF.129037.1	pfam00004	AAA	185	185	4e-49	45.74
CUFF.129037.1	pfam07728	AAA_5	146	138	1e-06	26.95
CUFF.129037.1	smart00382	AAA	148	148	5e-17	24.84
CUFF.129076.0	pfam00271	Helicase_C	78	68	4e-18	38.24
CUFF.129076.0	smart00490	HELICc	82	71	6e-20	42.25
CUFF.129143.0	pfam00849	PseudoU_synth_2	151	150	1e-31	38.46
CUFF.129277.0	pfam00786	PBD	59	57	8e-12	43.86
CUFF.129277.0	smart00285	PBD	36	33	3e-08	48.48
CUFF.129280.0	smart00221	STYKc	225	186	4e-49	36.7
CUFF.1299.0	smart00184	RING	39	37	3e-06	40.54
CUFF.129919.0	pfam03531	SSrecog	216	215	4e-66	43.26
CUFF.129919.0	pfam00505	HMG_box	69	65	4e-10	31.82
CUFF.129919.0	smart00398	HMG	70	65	9e-11	34.85
CUFF.129980.0	pfam00996	GDI	439	416	6e-171	64.29
CUFF.130066.0	pfam00091	Tubulin	232	198	5e-34	36.14
CUFF.130066.0	pfam03953	Tubulin_C	128	128	6e-30	33.33
CUFF.130066.0	smart00864	Tubulin	192	192	2e-26	29.38
CUFF.130478.0	smart00248	ANK	30	26	0.001	42.31
CUFF.130478.1	pfam00023	Ank	33	29	0.0004	41.38
CUFF.130478.1	smart00248	ANK	30	26	0.0003	42.31
CUFF.130478.10	pfam00023	Ank	33	33	0.0001	39.39
CUFF.130478.10	smart00248	ANK	30	30	0.0004	46.67
CUFF.130478.3	pfam00023	Ank	33	29	0.0009	41.38
CUFF.130478.3	smart00248	ANK	30	26	0.0007	42.31
CUFF.130478.8	pfam00023	Ank	33	33	0.0002	39.39
CUFF.130478.8	smart00248	ANK	30	30	0.0006	46.67
CUFF.130722.0	pfam00037	Fer4	24	23	0.0009	60.87
CUFF.130796.0	pfam03133	TTL	291	273	3e-55	33.91
CUFF.130914.0	pfam00581	Rhodanese	109	97	1e-10	24.56
CUFF.130914.0	smart00450	RHOD	100	98	3e-14	25.42
CUFF.131060.0	pfam00069	Pkinase	260	260	2e-52	31
CUFF.131060.0	pfam07714	Pkinase_Tyr	258	251	2e-12	22.34
CUFF.131060.0	smart00220	S_TKc	244	244	3e-51	31.66
CUFF.131060.0	smart00221	STYKc	225	212	2e-33	27.8
CUFF.131060.0	smart00219	TyrKc	258	250	2e-14	27.27
CUFF.131060.0	smart00750	KIND	176	145	1e-05	22.7
CUFF.131619.0	pfam01019	G_glu_transpept	500	421	1e-45	26.5
CUFF.131931.1	pfam00628	PHD	51	47	3e-09	26
CUFF.131931.1	pfam07744	SPOC	106	96	4e-07	29.59
CUFF.131931.1	smart00249	PHD	47	45	7e-10	32.65
CUFF.132024.0	pfam03147	FDX-ACB	94	94	1e-15	26.53
CUFF.13207.0	pfam00373	FERM_M	112	112	2e-11	34.78
CUFF.132549.0	pfam08771	Rapamycin_bind	94	90	5e-21	42.22
CUFF.132549.1	pfam08771	Rapamycin_bind	94	90	5e-21	42.22
CUFF.132583.0	pfam00010	HLH	52	51	2e-07	40.74
CUFF.132583.0	smart00353	HLH	53	48	3e-07	44
CUFF.132583.1	pfam00010	HLH	52	51	2e-07	40.74
CUFF.132583.1	smart00353	HLH	53	48	3e-07	44
CUFF.132636.0	pfam00028	Cadherin	92	90	9e-13	28.12
CUFF.132636.0	pfam00028	Cadherin	92	87	2e-11	36.36
CUFF.132636.0	pfam00028	Cadherin	92	91	3e-10	27.08
CUFF.132636.0	pfam00028	Cadherin	92	78	1e-06	30.12
CUFF.132636.0	pfam00028	Cadherin	92	90	2e-06	27.55
CUFF.132636.0	pfam08266	Cadherin_2	84	77	7e-06	32.97
CUFF.132636.0	smart00112	CA	79	79	1e-14	36.47
CUFF.132636.0	smart00112	CA	79	79	2e-12	40
CUFF.132636.0	smart00112	CA	79	78	2e-12	34.94
CUFF.132636.0	smart00112	CA	79	79	1e-11	29.41
CUFF.132636.0	smart00112	CA	79	79	3e-09	30.95
CUFF.132636.0	smart00112	CA	79	75	2e-06	31.25
CUFF.132687.0	pfam00439	Bromodomain	87	86	5e-20	43.18
CUFF.132687.0	pfam00439	Bromodomain	87	77	2e-13	36.71
CUFF.132687.0	smart00297	BROMO	107	105	3e-22	36.45
CUFF.132687.0	smart00297	BROMO	107	100	3e-20	37.25
CUFF.132717.0	pfam02214	K_tetra	92	92	2e-18	43.01
CUFF.132717.0	pfam00520	Ion_trans	192	190	2e-10	20.41
CUFF.132717.0	pfam07885	Ion_trans_2	75	67	1e-05	28.77
CUFF.132717.0	smart00225	BTB	90	87	2e-06	21.35
CUFF.132766.0	pfam00520	Ion_trans	192	190	4e-13	21.65
CUFF.132766.0	pfam07885	Ion_trans_2	75	67	0.0004	24.64
CUFF.13286.0	pfam00400	WD40	39	38	8e-05	33.33
CUFF.13286.0	pfam00400	WD40	39	37	0.0008	28.95
CUFF.13286.0	pfam00400	WD40	39	39	0.0009	32.5
CUFF.13286.0	smart00320	WD40	40	40	3e-06	31.71
CUFF.13286.0	smart00320	WD40	40	36	2e-05	29.73
CUFF.13286.0	smart00320	WD40	40	38	6e-05	41.03
CUFF.13286.0	smart00320	WD40	40	39	0.0006	32.5
CUFF.132865.0	pfam04055	Radical_SAM	166	152	1e-08	21.56
CUFF.132865.0	smart00729	Elp3	216	199	4e-25	31.88
CUFF.133068.0	pfam00076	RRM_1	70	56	1e-12	37.5
CUFF.133068.0	smart00362	RRM_2	72	60	6e-13	39.34
CUFF.133068.0	smart00360	RRM	71	62	2e-12	37.1
CUFF.13316.0	pfam00400	WD40	39	33	0.0006	44.12
CUFF.13316.0	smart00320	WD40	40	39	2e-05	40
CUFF.133642.0	pfam00520	Ion_trans	192	160	7e-05	20.5
CUFF.133645.0	pfam00023	Ank	33	30	0.0003	46.67
CUFF.133645.0	smart00248	ANK	30	24	0.0002	58.33
CUFF.133648.0	pfam03194	LUC7	252	238	3e-63	45.38
CUFF.133648.1	pfam03194	LUC7	252	219	3e-58	45.21
CUFF.133659.0	pfam00431	CUB	110	110	7e-35	52.73
CUFF.133659.0	pfam00431	CUB	110	110	1e-28	45.95
CUFF.133659.0	pfam00431	CUB	110	110	1e-20	33.04
CUFF.133659.0	pfam07645	EGF_CA	42	40	0.0002	47.5
CUFF.133659.0	smart00042	CUB	102	102	2e-32	44.12
CUFF.133659.0	smart00042	CUB	102	87	1e-23	43.18
CUFF.133659.0	smart00042	CUB	102	100	5e-18	29.41
CUFF.133659.0	smart00179	EGF_CA	39	39	5e-07	45.24
CUFF.133659.0	smart00179	EGF_CA	39	37	2e-05	43.9
CUFF.133659.0	smart00181	EGF	35	35	9e-05	44.74
CUFF.133956.0	pfam00856	SET	133	128	4e-32	39.53
CUFF.133956.0	pfam00628	PHD	51	48	0.0003	25
CUFF.133956.0	pfam00439	Bromodomain	87	87	0.0004	24.44
CUFF.133956.0	smart00317	SET	116	115	8e-32	43.1
CUFF.133956.0	smart00297	BROMO	107	92	8e-08	24.49
CUFF.133956.0	smart00249	PHD	47	45	2e-06	30
CUFF.134212.0	pfam00076	RRM_1	70	69	8e-12	38.57
CUFF.134212.0	pfam00076	RRM_1	70	70	3e-07	33.33
CUFF.134212.0	smart00360	RRM	71	71	3e-13	35.21
CUFF.134212.0	smart00360	RRM	71	71	3e-08	34.15
CUFF.134212.0	smart00362	RRM_2	72	72	3e-12	37.84
CUFF.134212.0	smart00362	RRM_2	72	72	4e-10	34.94
CUFF.134212.0	smart00361	RRM_1	70	59	7e-06	25.42
CUFF.134348.0	pfam00644	PARP	206	206	1e-75	54.76
CUFF.13449.0	pfam00587	tRNA-synt_2b	170	170	5e-42	32.16
CUFF.13449.0	pfam03129	HGTP_anticodon	91	91	4e-20	35.87
CUFF.13449.0	pfam02824	TGS	60	59	2e-09	25
CUFF.13449.0	pfam07973	tRNA_SAD	44	43	1e-07	38
CUFF.13449.0	smart00863	tRNA_SAD	44	43	1e-10	38
CUFF.13500.0	pfam00226	DnaJ	63	58	4e-11	34.78
CUFF.13500.0	smart00271	DnaJ	60	60	2e-12	33.8
CUFF.135575.0	pfam00782	DSPc	138	136	1e-35	46.72
CUFF.135575.0	pfam08766	DEK_C	54	51	3e-06	39.22
CUFF.135575.0	smart00195	DSPc	138	136	5e-37	45.59
CUFF.13562.0	pfam00250	Fork_head	95	94	2e-40	51.06
CUFF.13562.0	smart00240	FHA	52	49	0.0008	32.69
CUFF.13562.0	smart00339	FH	89	87	9e-35	52.87
CUFF.135893.0	pfam01472	PUA	74	59	2e-08	28.57
CUFF.135950.0	pfam00620	RhoGAP	152	148	3e-39	40.27
CUFF.135950.0	smart00324	RhoGAP	174	161	2e-35	34.57
CUFF.136067.0	pfam00270	DEAD	166	166	1e-47	44.57
CUFF.136067.0	pfam00271	Helicase_C	78	75	2e-18	38.75
CUFF.136067.0	smart00487	DEXDc	201	199	1e-40	33.49
CUFF.136067.0	smart00490	HELICc	82	79	3e-18	36.9
CUFF.136073.0	smart00451	ZnF_U1	35	28	0.0008	39.29
CUFF.136376.0	pfam00415	RCC1	49	48	0.0005	42.86
CUFF.136561.0	pfam00076	RRM_1	70	70	3e-12	29.17
CUFF.136561.0	pfam00076	RRM_1	70	70	3e-10	33.8
CUFF.136561.0	smart00362	RRM_2	72	72	3e-14	26.67
CUFF.136561.0	smart00362	RRM_2	72	72	5e-12	31.08
CUFF.136561.0	smart00360	RRM	71	71	6e-14	29.17
CUFF.136561.0	smart00360	RRM	71	71	1e-13	30.99
CUFF.136561.1	pfam00076	RRM_1	70	70	5e-12	29.17
CUFF.136561.1	pfam00076	RRM_1	70	70	5e-10	33.8
CUFF.136561.1	smart00362	RRM_2	72	72	4e-14	26.67
CUFF.136561.1	smart00362	RRM_2	72	72	7e-12	31.08
CUFF.136561.1	smart00360	RRM	71	71	8e-14	29.17
CUFF.136561.1	smart00360	RRM	71	71	2e-13	30.99
CUFF.136578.0	pfam02170	PAZ	112	110	7e-14	27.35
CUFF.136650.0	pfam02170	PAZ	112	95	5e-05	22.55
CUFF.136946.0	pfam07830	PP2C_C	78	68	6e-08	33.82
CUFF.137133.0	pfam00876	Innexin	355	352	1e-64	33.24
CUFF.137702.0	pfam08241	Methyltransf_11	95	94	0.0002	28.71
CUFF.137702.0	pfam08242	Methyltransf_12	98	97	0.0002	23.23
CUFF.137799.0	pfam08487	VIT	118	114	4e-14	27.83
CUFF.137799.0	smart00609	VIT	130	112	1e-10	23.68
CUFF.137799.1	pfam08487	VIT	118	114	2e-14	27.83
CUFF.137799.1	smart00609	VIT	130	112	1e-10	23.68
CUFF.138048.0	pfam00102	Y_phosphatase	233	233	3e-85	50
CUFF.138048.0	smart00194	PTPc	258	258	6e-91	45.95
CUFF.138048.0	smart00404	PTPc_motif	105	105	5e-28	43.81
CUFF.138048.0	smart00012	PTPc_DSPc	105	105	5e-28	43.81
CUFF.138051.0	pfam00041	fn3	85	82	4e-05	18.18
CUFF.138051.0	smart00060	FN3	83	77	3e-06	18.68
CUFF.138063.0	smart00060	FN3	83	73	8e-05	21.95
CUFF.138072.0	pfam07679	I-set	90	90	4e-05	22.55
CUFF.138072.0	smart00410	IG_like	86	70	2e-08	27.5
CUFF.138072.0	smart00409	IG	86	70	2e-08	27.5
CUFF.138072.0	smart00408	IGc2	63	60	0.0002	30.67
CUFF.138143.0	pfam03145	Sina	189	189	4e-70	51.83
CUFF.138171.0	pfam04880	NUDE_C	166	140	0.0003	31.43
CUFF.138192.0	pfam00004	AAA	185	185	3e-57	55.14
CUFF.138192.0	pfam00004	AAA	185	153	3e-52	54.49
CUFF.138192.0	smart00382	AAA	148	148	3e-17	26.11
CUFF.138192.0	smart00382	AAA	148	148	4e-12	29.22
CUFF.138198.0	pfam00679	EFG_C	89	88	4e-22	37.08
CUFF.138198.0	pfam03764	EFG_IV	120	109	1e-21	26.09
CUFF.138198.0	smart00838	EFG_C	85	84	6e-18	34.88
CUFF.13832.0	pfam00400	WD40	39	33	3e-06	57.58
CUFF.13832.0	smart00320	WD40	40	33	3e-07	48.48
CUFF.13832.0	smart00320	WD40	40	33	0.0006	27.27
CUFF.13832.1	pfam00400	WD40	39	33	3e-06	57.58
CUFF.13832.1	smart00320	WD40	40	33	3e-07	48.48
CUFF.13832.1	smart00320	WD40	40	33	0.0006	27.27
CUFF.138323.0	pfam00085	Thioredoxin	104	97	4e-22	40.21
CUFF.138545.0	pfam00651	BTB	109	109	2e-15	29.73
CUFF.138545.0	smart00225	BTB	90	81	2e-10	28.57
CUFF.138584.0	pfam00615	RGS	117	114	2e-25	42.98
CUFF.138584.0	pfam00610	DEP	75	75	2e-12	30.49
CUFF.138584.0	smart00315	RGS	118	115	4e-25	40.87
CUFF.138584.0	smart00049	DEP	77	76	4e-14	32.47
CUFF.138806.0	pfam03712	Cu2_monoox_C	156	151	3e-39	43.51
CUFF.138806.0	pfam01082	Cu2_monooxygen	141	124	4e-32	39.2
CUFF.138810.0	smart00233	PH	102	91	0.0002	15.79
CUFF.139.0	pfam03798	TRAM_LAG1_CLN8	195	195	2e-16	23.98
CUFF.139.0	smart00724	TLC	205	195	2e-16	20.92
CUFF.139702.0	pfam00226	DnaJ	63	63	5e-17	56.92
CUFF.139702.0	smart00271	DnaJ	60	60	8e-15	54.1
CUFF.139702.1	pfam00226	DnaJ	63	63	5e-17	56.92
CUFF.139702.1	smart00028	TPR	34	32	0.0005	28.12
CUFF.139702.1	smart00271	DnaJ	60	60	8e-15	54.1
CUFF.139797.0	pfam00536	SAM_1	62	61	1e-07	37.1
CUFF.139797.0	pfam00628	PHD	51	47	7e-07	34.04
CUFF.139797.0	pfam00628	PHD	51	50	0.0008	26.92
CUFF.139797.0	pfam07647	SAM_2	68	63	8e-05	36.51
CUFF.139797.0	smart00454	SAM	68	67	2e-11	38.81
CUFF.139797.0	smart00249	PHD	47	47	8e-08	31.25
CUFF.139797.0	smart00249	PHD	47	46	0.0002	34.69
CUFF.139797.0	smart00251	SAM_PNT	82	67	0.0008	20
CUFF.140083.0	pfam02852	Pyr_redox_dim	110	109	1e-31	39.82
CUFF.140083.0	pfam00070	Pyr_redox	93	93	2e-17	33.33
CUFF.140158.0	pfam00055	Laminin_N	237	237	5e-47	34.71
CUFF.140158.0	pfam00053	Laminin_EGF	49	49	3e-07	38.78
CUFF.140158.0	pfam00053	Laminin_EGF	49	49	3e-07	36.54
CUFF.140158.0	pfam00052	Laminin_B	135	116	3e-11	34.92
CUFF.140158.0	pfam00053	Laminin_EGF	49	41	1e-05	58.14
CUFF.140158.0	smart00136	LamNT	238	238	5e-62	40.65
CUFF.140158.0	smart00180	EGF_Lam	46	46	8e-09	41.3
CUFF.140158.0	smart00180	EGF_Lam	46	46	1e-06	40.38
CUFF.140158.0	smart00281	LamB	127	115	4e-11	30.71
CUFF.140158.0	smart00180	EGF_Lam	46	40	8e-06	50
CUFF.140211.0	pfam02866	Ldh_1_C	173	172	2e-38	36.78
CUFF.140326.0	pfam00917	MATH	115	104	1e-05	21.09
CUFF.140326.0	smart00184	RING	39	37	5e-05	35.14
CUFF.140326.0	smart00061	MATH	95	83	1e-05	22.83
CUFF.140362.0	pfam02212	GED	92	76	2e-15	40.79
CUFF.140362.0	smart00302	GED	92	76	4e-16	38.16
CUFF.140362.1	pfam02212	GED	92	76	8e-15	40.79
CUFF.140362.1	smart00302	GED	92	76	2e-15	38.16
CUFF.140362.2	pfam02212	GED	92	76	8e-15	40.79
CUFF.140362.2	smart00302	GED	92	76	2e-15	38.16
CUFF.140371.0	pfam00169	PH	101	99	1e-09	27.1
CUFF.140371.0	smart00233	PH	102	100	3e-10	24.07
CUFF.140371.1	pfam00169	PH	101	99	7e-10	27.1
CUFF.140371.1	smart00233	PH	102	100	2e-10	24.07
CUFF.140422.0	pfam00350	Dynamin_N	168	168	2e-54	53.3
CUFF.140422.0	smart00053	DYNc	240	225	5e-112	84.89
CUFF.140482.0	pfam00009	GTP_EFTU	184	149	4e-32	33.33
CUFF.140482.0	pfam03143	GTP_EFTU_D3	97	95	4e-08	20.91
CUFF.140482.0	pfam03144	GTP_EFTU_D2	69	69	2e-06	24.64
CUFF.140497.0	pfam00515	TPR_1	34	34	4e-05	47.06
CUFF.140497.0	pfam00515	TPR_1	34	34	6e-05	44.12
CUFF.140497.0	pfam00515	TPR_1	34	34	8e-05	44.12
CUFF.140497.0	pfam00515	TPR_1	34	34	0.0001	29.41
CUFF.140497.0	pfam07719	TPR_2	34	34	0.0004	38.24
CUFF.140497.0	smart00028	TPR	34	34	5e-06	47.06
CUFF.140497.0	smart00028	TPR	34	34	5e-06	41.18
CUFF.140497.0	smart00028	TPR	34	34	6e-06	41.18
CUFF.140497.0	smart00028	TPR	34	34	3e-05	32.35
CUFF.140497.0	smart00028	TPR	34	34	0.0002	38.24
CUFF.140497.0	smart00028	TPR	34	34	0.0002	41.18
CUFF.140497.0	smart00028	TPR	34	34	0.0004	41.18
CUFF.140497.0	smart00028	TPR	34	34	0.0004	32.35
CUFF.140497.1	pfam00515	TPR_1	34	34	2e-05	44.12
CUFF.140497.1	pfam00515	TPR_1	34	34	4e-05	44.12
CUFF.140497.1	pfam00515	TPR_1	34	34	5e-05	29.41
CUFF.140497.1	pfam07719	TPR_2	34	34	0.0002	38.24
CUFF.140497.1	smart00028	TPR	34	34	2e-06	41.18
CUFF.140497.1	smart00028	TPR	34	34	3e-06	41.18
CUFF.140497.1	smart00028	TPR	34	34	1e-05	32.35
CUFF.140497.1	smart00028	TPR	34	34	8e-05	38.24
CUFF.140497.1	smart00028	TPR	34	34	0.0002	41.18
CUFF.140497.1	smart00028	TPR	34	34	0.0002	32.35
CUFF.140497.1	smart00028	TPR	34	33	0.0005	39.39
CUFF.140524.0	pfam06441	EHN	108	96	1e-27	45.45
CUFF.140674.0	pfam00368	HMG-CoA_red	396	337	3e-115	51.31
CUFF.141363.0	smart00248	ANK	30	25	0.0004	40
CUFF.141400.0	smart00547	ZnF_RBZ	25	23	3e-06	43.48
CUFF.14148.0	pfam02181	FH2	372	371	4e-71	33.6
CUFF.14148.0	pfam06371	Drf_GBD	188	186	4e-17	27.23
CUFF.14148.0	pfam06367	Drf_FH3	199	194	5e-11	27.75
CUFF.14148.0	smart00498	FH2	432	377	4e-65	32.02
CUFF.141523.0	pfam00917	MATH	115	100	7e-13	26.27
CUFF.141523.0	smart00061	MATH	95	95	4e-08	19.35
CUFF.141523.0	smart00184	RING	39	35	0.0005	31.43
CUFF.141572.0	pfam00917	MATH	115	113	1e-12	25.36
CUFF.141572.0	smart00061	MATH	95	95	2e-08	20.17
CUFF.141572.0	smart00184	RING	39	36	8e-06	47.22
CUFF.141737.0	pfam00153	Mito_carr	96	94	2e-19	39.36
CUFF.141737.0	pfam00153	Mito_carr	96	88	7e-13	25
CUFF.141737.0	pfam00153	Mito_carr	96	85	1e-06	20
CUFF.141766.0	smart00460	TGc	68	59	2e-07	24.59
CUFF.141766.1	smart00460	TGc	68	59	2e-07	24.59
CUFF.141770.0	pfam04818	DUF618	63	63	5e-10	30.77
CUFF.141770.0	pfam00076	RRM_1	70	70	5e-11	34.29
CUFF.141770.0	smart00582	RPR	121	115	3e-21	27.12
CUFF.141770.0	smart00362	RRM_2	72	71	8e-15	38.03
CUFF.141770.0	smart00360	RRM	71	70	1e-13	37.14
CUFF.141905.0	pfam07679	I-set	90	90	2e-09	30.53
CUFF.141905.0	pfam07679	I-set	90	90	2e-10	29.47
CUFF.141905.0	smart00410	IG_like	86	79	1e-08	27.38
CUFF.141905.0	smart00409	IG	86	79	1e-08	27.38
CUFF.141905.0	smart00410	IG_like	86	69	9e-06	27.4
CUFF.141905.0	smart00410	IG_like	86	69	0.0001	29.67
CUFF.141905.0	smart00409	IG	86	69	9e-06	27.4
CUFF.141905.0	smart00409	IG	86	69	0.0001	29.67
CUFF.141905.0	smart00408	IGc2	63	63	0.0005	26.39
CUFF.141908.0	pfam07679	I-set	90	73	3e-11	33.33
CUFF.141908.0	pfam07679	I-set	90	75	2e-05	27.27
CUFF.141908.0	pfam07679	I-set	90	72	7e-05	24.68
CUFF.141908.0	pfam07679	I-set	90	77	2e-09	27.85
CUFF.141908.0	pfam00047	ig	62	60	0.0007	25
CUFF.141908.0	pfam00041	fn3	85	72	2e-10	29.73
CUFF.141908.0	pfam00041	fn3	85	82	6e-07	31.4
CUFF.141908.0	pfam00041	fn3	85	84	3e-08	33.33
CUFF.141908.0	pfam07679	I-set	90	81	4e-14	30.86
CUFF.141908.0	pfam00041	fn3	85	84	3e-10	35.23
CUFF.141908.0	pfam00041	fn3	85	85	6e-09	28.74
CUFF.141908.0	smart00410	IG_like	86	85	1e-09	28.41
CUFF.141908.0	smart00409	IG	86	85	1e-09	28.41
CUFF.141908.0	smart00408	IGc2	63	55	3e-05	29.51
CUFF.141908.0	smart00410	IG_like	86	73	9e-08	28.77
CUFF.141908.0	smart00409	IG	86	73	9e-08	28.77
CUFF.141908.0	smart00408	IGc2	63	57	2e-05	22.58
CUFF.141908.0	smart00410	IG_like	86	76	6e-11	23.08
CUFF.141908.0	smart00409	IG	86	76	6e-11	23.08
CUFF.141908.0	smart00408	IGc2	63	57	5e-08	29.51
CUFF.141908.0	smart00407	IGc1	75	72	0.0006	20.83
CUFF.141908.0	smart00060	FN3	83	83	1e-12	35.29
CUFF.141908.0	smart00060	FN3	83	71	1e-10	28.77
CUFF.141908.0	smart00060	FN3	83	83	2e-14	38.82
CUFF.141908.0	smart00060	FN3	83	83	9e-16	38.1
CUFF.141908.0	smart00060	FN3	83	83	2e-13	32.94
CUFF.141908.0	smart00410	IG_like	86	79	1e-11	30.38
CUFF.141908.0	smart00409	IG	86	79	1e-11	30.38
CUFF.141908.0	smart00408	IGc2	63	62	7e-07	32.31
CUFF.141911.0	pfam00041	fn3	85	84	2e-13	40.23
CUFF.141911.0	pfam07679	I-set	90	84	3e-11	26.97
CUFF.141911.0	pfam00041	fn3	85	78	5e-08	37.04
CUFF.141911.0	pfam00041	fn3	85	69	2e-06	38.67
CUFF.141911.0	pfam07679	I-set	90	90	2e-21	40
CUFF.141911.0	pfam00041	fn3	85	85	2e-12	34.83
CUFF.141911.0	pfam00047	ig	62	61	8e-05	34.43
CUFF.141911.0	pfam00041	fn3	85	76	1e-09	26.25
CUFF.141911.0	pfam07679	I-set	90	81	2e-18	34.57
CUFF.141911.0	pfam00041	fn3	85	85	7e-13	34.48
CUFF.141911.0	pfam00069	Pkinase	260	246	2e-49	35.86
CUFF.141911.0	pfam07714	Pkinase_Tyr	258	218	6e-17	22.71
CUFF.141911.0	pfam00041	fn3	85	85	4e-09	26.97
CUFF.141911.0	smart00060	FN3	83	83	7e-17	40
CUFF.141911.0	smart00410	IG_like	86	85	7e-10	27.27
CUFF.141911.0	smart00409	IG	86	85	7e-10	27.27
CUFF.141911.0	smart00408	IGc2	63	52	0.0002	25.42
CUFF.141911.0	smart00060	FN3	83	77	2e-13	35.9
CUFF.141911.0	smart00060	FN3	83	70	4e-08	39.47
CUFF.141911.0	smart00060	FN3	83	83	6e-17	42.86
CUFF.141911.0	smart00410	IG_like	86	78	2e-14	37.18
CUFF.141911.0	smart00409	IG	86	78	2e-14	37.18
CUFF.141911.0	smart00408	IGc2	63	63	2e-11	32.84
CUFF.141911.0	smart00060	FN3	83	77	5e-16	32.05
CUFF.141911.0	smart00060	FN3	83	83	6e-16	33.33
CUFF.141911.0	smart00410	IG_like	86	82	7e-10	37.8
CUFF.141911.0	smart00409	IG	86	82	7e-10	37.8
CUFF.141911.0	smart00220	S_TKc	244	230	9e-55	37.61
CUFF.141911.0	smart00221	STYKc	225	209	1e-45	34.6
CUFF.141911.0	smart00219	TyrKc	258	218	8e-19	23.91
CUFF.141911.0	smart00060	FN3	83	83	5e-14	32.94
CUFF.141911.0	smart00410	IG_like	86	77	2e-10	27.27
CUFF.141911.0	smart00409	IG	86	77	2e-10	27.27
CUFF.141911.0	smart00408	IGc2	63	62	8e-06	27.27
CUFF.14195.0	pfam02854	MIF4G	199	190	1e-22	23.38
CUFF.14195.0	pfam02854	MIF4G	199	198	1e-17	21.11
CUFF.14195.0	pfam04050	Upf2	186	181	6e-06	19.69
CUFF.14195.0	smart00543	MIF4G	200	175	1e-23	24.04
CUFF.14195.0	smart00543	MIF4G	200	199	1e-23	20.9
CUFF.141963.0	pfam02891	zf-MIZ	50	47	7e-09	42.55
CUFF.142202.0	pfam00094	VWD	158	146	1e-19	28.08
CUFF.142202.0	pfam08742	C8	74	73	1e-15	34.67
CUFF.142202.0	smart00216	VWD	162	140	5e-23	30.07
CUFF.142202.0	smart00832	C8	76	76	6e-14	34.62
CUFF.142217.0	smart00041	CT	82	79	0.0001	29.27
CUFF.142284.0	smart00228	PDZ	85	84	9e-08	21.35
CUFF.143096.0	pfam00153	Mito_carr	96	91	2e-13	26.37
CUFF.143108.0	pfam00069	Pkinase	260	254	2e-42	28.48
CUFF.143108.0	pfam07714	Pkinase_Tyr	258	248	3e-31	25.17
CUFF.143108.0	smart00221	STYKc	225	199	3e-30	30.84
CUFF.143391.0	pfam03171	2OG-FeII_Oxy	98	95	2e-08	26
CUFF.143391.0	smart00702	P4Hc	178	171	2e-17	23.37
CUFF.143391.1	pfam03171	2OG-FeII_Oxy	98	95	3e-08	26
CUFF.143406.0	smart00358	DSRM	67	54	3e-07	32.14
CUFF.14411.0	smart00184	RING	39	39	5e-06	46.51
CUFF.144173.0	pfam00060	Lig_chan	278	278	3e-89	43.23
CUFF.144173.0	smart00079	PBPe	134	133	7e-43	43.54
CUFF.144369.0	pfam00788	RA	87	76	1e-06	27.06
CUFF.144369.0	smart00314	RA	90	86	2e-06	24.44
CUFF.14448.0	pfam03556	DUF298	118	118	6e-26	44.07
CUFF.144547.0	pfam09815	XK-related	337	301	2e-43	29.53
CUFF.144760.0	pfam00102	Y_phosphatase	233	233	1e-86	47.68
CUFF.144760.0	smart00194	PTPc	258	258	3e-93	45.04
CUFF.144760.0	smart00404	PTPc_motif	105	105	4e-33	49.52
CUFF.144760.0	smart00404	PTPc_motif	105	102	5e-33	52.94
CUFF.144760.0	smart00012	PTPc_DSPc	105	105	4e-33	49.52
CUFF.144760.0	smart00012	PTPc_DSPc	105	102	5e-33	52.94
CUFF.14529.0	pfam07928	Vps54	133	128	7e-18	39.39
CUFF.145297.0	pfam00023	Ank	33	32	1e-06	50
CUFF.145297.0	pfam00023	Ank	33	28	4e-05	42.86
CUFF.145297.0	smart00248	ANK	30	28	5e-06	53.57
CUFF.145297.0	smart00248	ANK	30	29	2e-05	37.93
CUFF.145297.1	pfam00023	Ank	33	32	1e-06	50
CUFF.145297.1	pfam00023	Ank	33	28	4e-05	42.86
CUFF.145297.1	smart00248	ANK	30	28	5e-06	53.57
CUFF.145297.1	smart00248	ANK	30	29	2e-05	37.93
CUFF.145414.0	pfam08336	P4Ha_N	134	131	6e-16	29.63
CUFF.14556.0	pfam00612	IQ	21	21	0.0007	57.14
CUFF.14556.0	smart00015	IQ	23	21	4e-05	57.14
CUFF.145573.0	pfam00439	Bromodomain	87	87	1e-14	33.33
CUFF.145573.0	pfam00628	PHD	51	49	2e-08	44
CUFF.145573.0	pfam00628	PHD	51	51	0.0001	31.37
CUFF.145573.0	smart00297	BROMO	107	106	9e-22	37.74
CUFF.145573.0	smart00249	PHD	47	47	3e-09	31.91
CUFF.145573.0	smart00249	PHD	47	47	3e-08	40.82
CUFF.145576.0	pfam00628	PHD	51	51	8e-08	37.25
CUFF.145576.0	pfam02791	DDT	61	59	1e-05	27.12
CUFF.145576.0	smart00249	PHD	47	47	6e-10	42.55
CUFF.145576.0	smart00571	DDT	63	61	4e-07	29.51
CUFF.145590.0	pfam08718	GLTP	148	120	2e-15	29.46
CUFF.145719.0	pfam00153	Mito_carr	96	89	2e-10	35.11
CUFF.145738.0	pfam00085	Thioredoxin	104	86	4e-20	40.45
CUFF.145837.0	smart00135	LY	43	36	7e-05	36.11
CUFF.145837.1	smart00135	LY	43	36	7e-05	36.11
CUFF.145854.0	pfam00498	FHA	67	57	0.0003	25.42
CUFF.145869.0	pfam07728	AAA_5	146	146	1e-10	19.48
CUFF.145873.0	pfam08393	DHC_N2	410	336	1e-106	41.47
CUFF.145873.0	pfam07728	AAA_5	146	117	8e-06	20.63
CUFF.145873.1	pfam08393	DHC_N2	410	336	1e-106	41.47
CUFF.145873.1	pfam07728	AAA_5	146	117	8e-06	20.63
CUFF.145876.0	pfam00023	Ank	33	31	8e-06	53.12
CUFF.145876.0	smart00248	ANK	30	29	0.0002	50
CUFF.145883.0	pfam00684	DnaJ_CXXCXGXG	84	84	7e-22	40.48
CUFF.145891.0	pfam00307	CH	107	107	1e-13	29.63
CUFF.145891.0	pfam00307	CH	107	98	2e-14	35.35
CUFF.145891.0	pfam00630	Filamin	90	84	1e-14	32.56
CUFF.145891.0	smart00033	CH	103	103	7e-16	36.19
CUFF.145891.0	smart00033	CH	103	96	7e-16	23.96
CUFF.145891.0	smart00557	IG_FLMN	93	89	6e-17	29.67
CUFF.145891.1	pfam00630	Filamin	90	85	4e-21	45.88
CUFF.145891.1	pfam00630	Filamin	90	75	2e-12	35.53
CUFF.145891.1	pfam00630	Filamin	90	73	7e-07	22.97
CUFF.145891.1	smart00557	IG_FLMN	93	92	2e-22	42.39
CUFF.145891.1	smart00557	IG_FLMN	93	80	8e-13	35.8
CUFF.145891.1	smart00557	IG_FLMN	93	74	3e-12	32.05
CUFF.145891.1	smart00557	IG_FLMN	93	78	1e-08	25.32
CUFF.145891.2	pfam00630	Filamin	90	89	2e-16	33.7
CUFF.145891.2	pfam00630	Filamin	90	82	2e-08	28.57
CUFF.145891.2	pfam00630	Filamin	90	72	3e-07	34.25
CUFF.145891.2	pfam00630	Filamin	90	72	4e-07	28
CUFF.145891.2	pfam00630	Filamin	90	84	9e-21	45.24
CUFF.145891.2	pfam00630	Filamin	90	80	6e-14	37.65
CUFF.145891.2	pfam00630	Filamin	90	85	5e-11	32.65
CUFF.145891.2	smart00557	IG_FLMN	93	86	2e-16	31.46
CUFF.145891.2	smart00557	IG_FLMN	93	83	4e-07	32.61
CUFF.145891.2	smart00557	IG_FLMN	93	78	2e-08	27.16
CUFF.145891.2	smart00557	IG_FLMN	93	78	8e-08	25
CUFF.145891.2	smart00557	IG_FLMN	93	91	2e-23	43.96
CUFF.145891.2	smart00557	IG_FLMN	93	80	3e-14	37.65
CUFF.145891.2	smart00557	IG_FLMN	93	86	5e-13	29.59
CUFF.145894.0	pfam00630	Filamin	90	85	6e-26	49.41
CUFF.145894.0	pfam00630	Filamin	90	84	1e-20	41.18
CUFF.145894.0	pfam00630	Filamin	90	89	4e-21	43.33
CUFF.145894.0	smart00557	IG_FLMN	93	90	1e-26	45.56
CUFF.145894.0	smart00557	IG_FLMN	93	89	4e-23	45.56
CUFF.145894.0	smart00557	IG_FLMN	93	88	5e-21	42.7
CUFF.145916.0	pfam00023	Ank	33	33	3e-05	45.45
CUFF.145916.0	pfam00023	Ank	33	33	8e-05	51.52
CUFF.145916.0	pfam00023	Ank	33	33	0.0001	51.52
CUFF.145916.0	smart00248	ANK	30	30	0.0006	43.33
CUFF.145916.0	smart00248	ANK	30	30	0.001	50
CUFF.146074.0	pfam00023	Ank	33	32	7e-06	43.75
CUFF.146074.0	pfam00023	Ank	33	30	0.0002	46.67
CUFF.146074.0	smart00248	ANK	30	30	5e-05	36.67
CUFF.146074.0	smart00248	ANK	30	30	0.0007	50
CUFF.146107.0	pfam10288	DUF2392	102	100	1e-14	36.89
CUFF.146201.0	pfam00876	Innexin	355	351	4e-66	33.51
CUFF.146248.1	pfam01687	Flavokinase	125	114	4e-28	37.5
CUFF.146320.0	smart00228	PDZ	85	84	9e-07	29.55
CUFF.146320.0	smart00228	PDZ	85	80	1e-05	26.25
CUFF.146320.1	smart00228	PDZ	85	84	1e-06	29.55
CUFF.146371.0	pfam00023	Ank	33	28	1e-05	46.43
CUFF.146371.0	pfam00023	Ank	33	32	3e-05	50
CUFF.146371.0	pfam00018	SH3_1	56	52	2e-05	25
CUFF.146371.0	smart00326	SH3	58	54	1e-07	22.58
CUFF.146371.0	smart00248	ANK	30	28	2e-05	46.43
CUFF.146371.0	smart00248	ANK	30	30	0.0001	43.33
CUFF.146417.0	pfam06220	zf-U1	38	36	5e-06	38.89
CUFF.146417.0	pfam00397	WW	30	29	4e-05	37.93
CUFF.146417.0	smart00456	WW	32	28	4e-07	39.29
CUFF.146417.0	smart00451	ZnF_U1	35	34	0.001	31.43
CUFF.146518.0	pfam02784	Orn_Arg_deC_N	245	242	3e-46	36.84
CUFF.146518.0	pfam00278	Orn_DAP_Arg_deC	109	95	4e-16	35.58
CUFF.146929.1	pfam02780	Transketolase_C	124	124	5e-27	36.22
CUFF.147032.0	pfam02666	PS_Dcarbxylase	201	200	1e-28	30.36
CUFF.147106.0	pfam01302	CAP_GLY	67	62	4e-18	40.62
CUFF.147931.0	pfam00289	CPSase_L_chain	118	113	2e-26	38.94
CUFF.148268.0	pfam00023	Ank	33	29	0.0003	37.93
CUFF.148268.0	pfam00023	Ank	33	29	2e-05	51.72
CUFF.148268.0	pfam00023	Ank	33	31	2e-05	41.94
CUFF.148268.0	smart00248	ANK	30	30	0.0007	46.67
CUFF.148268.0	smart00248	ANK	30	26	3e-05	46.15
CUFF.148268.0	smart00248	ANK	30	25	0.0007	40
CUFF.148268.0	smart00248	ANK	30	26	0.0004	53.85
CUFF.148268.0	smart00248	ANK	30	28	0.0002	46.43
CUFF.148268.0	smart00248	ANK	30	26	0.0002	50
CUFF.148424.0	pfam00225	Kinesin	320	261	1e-73	46.49
CUFF.148424.0	smart00129	KISc	335	268	8e-73	45.29
CUFF.148434.0	pfam08839	CDT1	161	161	9e-09	23.67
CUFF.148640.0	pfam10409	PTEN_C2	130	130	2e-07	18.54
CUFF.148640.0	smart00404	PTPc_motif	105	90	0.0005	20.41
CUFF.148640.0	smart00012	PTPc_DSPc	105	90	0.0005	20.41
CUFF.148665.1	pfam05008	V-SNARE	160	132	2e-11	31.58
CUFF.148715.0	smart00614	ZnF_BED	50	48	0.0003	28
CUFF.148831.0	pfam00069	Pkinase	260	256	2e-45	28.3
CUFF.148831.0	smart00220	S_TKc	244	227	2e-48	29.39
CUFF.148831.0	smart00221	STYKc	225	190	3e-35	30.43
CUFF.148845.0	pfam00018	SH3_1	56	47	5e-05	26.15
CUFF.148845.0	pfam00625	Guanylate_kin	105	89	2e-16	33.71
CUFF.148845.0	smart00228	PDZ	85	69	7e-06	31.43
CUFF.148845.0	smart00326	SH3	58	50	1e-07	25.76
CUFF.14898.0	pfam00400	WD40	39	39	9e-06	33.33
CUFF.14898.0	smart00320	WD40	40	40	3e-07	40
CUFF.149111.0	pfam04909	Amidohydro_2	269	219	1e-26	21.14
CUFF.149318.0	pfam00520	Ion_trans	192	191	3e-17	24.62
CUFF.149618.0	pfam07679	I-set	90	83	7e-11	32.14
CUFF.149618.0	smart00408	IGc2	63	56	3e-09	33.33
CUFF.149618.0	smart00408	IGc2	63	59	6e-07	29.03
CUFF.149618.0	smart00408	IGc2	63	58	2e-05	30.43
CUFF.149618.0	smart00410	IG_like	86	77	6e-09	29.27
CUFF.149618.0	smart00410	IG_like	86	73	4e-07	28.77
CUFF.149618.0	smart00410	IG_like	86	69	4e-07	29.33
CUFF.149618.0	smart00410	IG_like	86	69	6e-06	30.95
CUFF.149618.0	smart00409	IG	86	77	6e-09	29.27
CUFF.149618.0	smart00409	IG	86	73	4e-07	28.77
CUFF.149618.0	smart00409	IG	86	69	4e-07	29.33
CUFF.149618.0	smart00409	IG	86	69	6e-06	30.95
CUFF.149668.0	pfam00069	Pkinase	260	260	9e-58	32.07
CUFF.149668.0	smart00220	S_TKc	244	244	2e-57	32.97
CUFF.149668.0	smart00221	STYKc	225	223	1e-53	33.78
CUFF.149668.0	smart00219	TyrKc	258	208	3e-23	28.7
CUFF.149801.0	pfam07707	BACK	103	103	2e-19	33.65
CUFF.149801.0	pfam01344	Kelch_1	46	41	4e-07	34.15
CUFF.149801.0	smart00875	BACK	101	101	7e-19	35.92
CUFF.149801.0	smart00612	Kelch	47	46	2e-08	36.96
CUFF.149801.1	pfam07707	BACK	103	103	2e-19	33.65
CUFF.149801.1	pfam01344	Kelch_1	46	41	2e-07	34.15
CUFF.149801.1	smart00875	BACK	101	101	7e-19	35.92
CUFF.149801.1	smart00612	Kelch	47	46	1e-08	36.96
CUFF.149924.0	pfam01012	ETF	160	160	1e-23	28.57
CUFF.149994.0	pfam00400	WD40	39	34	0.0002	38.24
CUFF.149994.0	smart00320	WD40	40	35	4e-06	34.29
CUFF.150261.0	smart00360	RRM	71	71	1e-05	19.72
CUFF.150264.0	pfam00076	RRM_1	70	60	3e-11	34.43
CUFF.150264.0	smart00360	RRM	71	60	2e-13	38.33
CUFF.150264.0	smart00362	RRM_2	72	59	2e-13	39.34
CUFF.150470.0	pfam00004	AAA	185	183	8e-52	47.47
CUFF.150470.0	pfam07728	AAA_5	146	146	3e-05	21.21
CUFF.150470.0	smart00382	AAA	148	145	8e-13	21.74
CUFF.150761.0	pfam00023	Ank	33	32	0.0005	34.38
CUFF.150761.0	smart00248	ANK	30	28	0.0003	42.86
CUFF.150879.0	smart00279	HhH2	36	35	1e-08	45.71
CUFF.150879.1	smart00279	HhH2	36	35	1e-08	45.71
CUFF.151752.0	pfam09735	Nckap1	1118	941	1e-131	29.26
CUFF.152398.0	pfam00168	C2	85	82	6e-11	33.71
CUFF.152398.0	smart00239	C2	101	101	3e-13	29.63
CUFF.152404.0	pfam06292	DUF1041	87	70	0.0001	29.07
CUFF.153084.0	pfam02732	ERCC4	111	93	2e-10	33.33
CUFF.153174.0	pfam04280	Tim44	148	145	8e-26	29.73
CUFF.153345.0	pfam00046	Homeobox	57	57	3e-19	52.63
CUFF.153345.0	smart00389	HOX	56	56	8e-17	50
CUFF.153472.0	pfam00023	Ank	33	29	4e-06	44.83
CUFF.153472.0	pfam00023	Ank	33	30	0.0005	50
CUFF.153472.0	pfam00644	PARP	206	172	1e-16	26.8
CUFF.153472.0	pfam00536	SAM_1	62	57	6e-10	38.6
CUFF.153472.0	pfam07647	SAM_2	68	55	1e-07	43.64
CUFF.153472.0	pfam00023	Ank	33	30	2e-06	63.33
CUFF.153472.0	pfam00023	Ank	33	30	3e-05	63.33
CUFF.153472.0	pfam00023	Ank	33	31	7e-05	51.61
CUFF.153472.0	pfam00023	Ank	33	31	0.0002	45.16
CUFF.153472.0	pfam00023	Ank	33	31	0.0002	61.29
CUFF.153472.0	pfam00023	Ank	33	30	0.0004	50
CUFF.153472.0	pfam00023	Ank	33	31	0.0005	41.94
CUFF.153472.0	pfam00023	Ank	33	32	0.001	46.88
CUFF.153472.0	smart00248	ANK	30	27	0.0003	40.74
CUFF.153472.0	smart00454	SAM	68	58	5e-10	44.83
CUFF.153472.0	smart00248	ANK	30	27	0.0003	55.56
CUFF.153472.0	smart00248	ANK	30	26	0.001	38.46
CUFF.153472.0	smart00248	ANK	30	28	0.001	50
CUFF.153676.0	pfam00856	SET	133	119	1e-32	46.67
CUFF.153676.0	pfam05965	FYRC	85	68	7e-07	35.21
CUFF.153676.0	smart00317	SET	116	115	7e-31	44.35
CUFF.153676.0	smart00542	FYRC	86	70	2e-08	32.39
CUFF.15369.0	pfam00204	DNA_gyraseB	169	136	3e-21	27.21
CUFF.154020.0	smart00451	ZnF_U1	35	32	0.0006	24.24
CUFF.154108.0	pfam00059	Lectin_C	107	90	0.0005	23.76
CUFF.154108.0	smart00034	CLECT	126	119	3e-10	24.81
CUFF.154111.0	pfam00059	Lectin_C	107	104	1e-12	27.52
CUFF.154111.0	pfam00059	Lectin_C	107	87	4e-11	34.04
CUFF.154111.0	smart00034	CLECT	126	126	1e-17	27.69
CUFF.154125.0	pfam00091	Tubulin	232	231	4e-45	38.08
CUFF.154125.0	pfam03953	Tubulin_C	128	121	2e-29	34.88
CUFF.154125.0	smart00864	Tubulin	192	184	1e-24	26.7
CUFF.15414.0	pfam04068	RLI	33	32	5e-08	53.12
CUFF.15414.0	pfam00005	ABC_tran	179	176	2e-23	29.44
CUFF.15414.0	smart00382	AAA	148	143	7e-09	19.54
CUFF.154158.0	pfam00013	KH_1	61	61	3e-10	37.7
CUFF.154158.0	pfam00013	KH_1	61	58	1e-08	31.03
CUFF.154158.0	pfam00013	KH_1	61	61	7e-08	34.38
CUFF.154158.0	pfam00013	KH_1	61	59	2e-07	33.9
CUFF.154158.0	pfam00013	KH_1	61	57	3e-06	37.93
CUFF.154158.0	pfam00013	KH_1	61	58	3e-05	36.21
CUFF.154158.0	pfam00013	KH_1	61	61	0.0001	21.88
CUFF.154158.0	pfam00013	KH_1	61	58	0.0001	32.2
CUFF.154158.0	pfam00013	KH_1	61	58	0.0002	32.2
CUFF.154158.0	smart00322	KH	69	67	2e-11	40.3
CUFF.154158.0	smart00322	KH	69	63	2e-09	31.75
CUFF.154158.0	smart00322	KH	69	63	4e-09	23.81
CUFF.154158.0	smart00322	KH	69	64	7e-08	26.87
CUFF.154158.0	smart00322	KH	69	58	1e-06	33.9
CUFF.154158.0	smart00322	KH	69	69	3e-06	27.78
CUFF.154158.0	smart00322	KH	69	62	2e-05	28.57
CUFF.154158.0	smart00322	KH	69	69	2e-05	22.86
CUFF.154158.0	smart00322	KH	69	61	7e-05	31.15
CUFF.154158.0	smart00322	KH	69	63	0.0003	20.31
CUFF.154158.0	smart00322	KH	69	67	0.0003	23.88
CUFF.154158.0	smart00322	KH	69	66	0.0006	36.36
CUFF.154215.0	pfam07986	TBCC	119	98	3e-13	25.2
CUFF.154504.0	pfam00112	Peptidase_C1	213	182	4e-83	58.38
CUFF.154504.0	pfam08246	Inhibitor_I29	58	58	5e-14	44.26
CUFF.154504.0	smart00645	Pept_C1	174	142	5e-60	52.43
CUFF.154504.0	smart00848	Inhibitor_I29	57	57	8e-16	43.33
CUFF.15480.0	pfam06071	YchF-GTPase_C	84	84	8e-40	59.52
CUFF.155.0	pfam00646	F-box	48	44	8e-06	31.82
CUFF.155.0	smart00256	FBOX	41	39	5e-08	30.77
CUFF.155.1	pfam00646	F-box	48	44	7e-06	31.82
CUFF.155.1	smart00256	FBOX	41	39	5e-08	30.77
CUFF.155068.0	smart00293	PWWP	63	57	4e-05	28.33
CUFF.155210.0	pfam00023	Ank	33	28	0.0008	32.14
CUFF.155213.0	pfam00023	Ank	33	30	4e-05	50
CUFF.155213.0	smart00248	ANK	30	29	0.0001	55.17
CUFF.155303.0	smart00320	WD40	40	40	0.0004	25.58
CUFF.156356.0	pfam07173	DUF1399	145	145	2e-34	40.69
CUFF.156748.0	pfam00004	AAA	185	184	1e-35	38.42
CUFF.156748.0	smart00382	AAA	148	148	1e-10	22.44
CUFF.156824.0	pfam00439	Bromodomain	87	84	7e-13	34.88
CUFF.156824.0	smart00297	BROMO	107	98	4e-15	31
CUFF.157145.0	pfam00028	Cadherin	92	91	8e-08	24.74
CUFF.157145.0	smart00112	CA	79	78	7e-11	34.52
CUFF.15729.2	pfam08477	Miro	117	117	1e-11	26.23
CUFF.15729.2	pfam01926	MMR_HSR1	119	119	8e-05	19.23
CUFF.15729.2	smart00175	RAB	164	131	1e-44	45.45
CUFF.15729.2	smart00173	RAS	164	136	2e-14	30.43
CUFF.157361.0	pfam00071	Ras	162	161	7e-67	55.28
CUFF.157361.0	pfam08477	Miro	117	117	1e-15	32.2
CUFF.157361.0	pfam00025	Arf	163	160	1e-09	23.35
CUFF.157361.0	pfam01926	MMR_HSR1	119	119	0.0006	18.9
CUFF.157361.0	smart00175	RAB	164	164	5e-75	59.15
CUFF.157361.0	smart00173	RAS	164	160	5e-33	38.04
CUFF.157361.0	smart00174	RHO	174	171	1e-23	28.32
CUFF.157361.0	smart00010	small_GTPase	124	117	4e-14	27.5
CUFF.157693.0	pfam00153	Mito_carr	96	92	5e-18	31.18
CUFF.157844.0	pfam00091	Tubulin	232	232	1e-46	35.27
CUFF.157844.0	pfam03953	Tubulin_C	128	121	3e-25	33.88
CUFF.157844.0	smart00864	Tubulin	192	189	1e-29	30.5
CUFF.158121.0	pfam00094	VWD	158	158	1e-15	26.42
CUFF.158121.0	pfam08742	C8	74	69	0.0008	27.27
CUFF.158121.0	smart00216	VWD	162	162	9e-20	25.3
CUFF.158121.0	smart00832	C8	76	71	8e-05	26.25
CUFF.158124.0	smart00832	C8	76	75	2e-07	28.92
CUFF.158411.0	smart00252	SH2	84	79	1e-09	24.42
CUFF.158411.0	smart00732	YqgFc	99	99	3e-07	23.53
CUFF.158411.0	smart00316	S1	72	65	6e-06	26.15
CUFF.158648.0	pfam05179	CDC73	273	272	8e-64	38.24
CUFF.158759.0	pfam00240	ubiquitin	69	63	0.0003	28.57
CUFF.158759.0	smart00213	UBQ	64	64	0.0002	26.56
CUFF.158787.1	pfam00023	Ank	33	28	0.0004	42.86
CUFF.158787.1	smart00248	ANK	30	24	0.0007	41.67
CUFF.158787.1	smart00248	ANK	30	26	0.0006	38.46
CUFF.158825.0	pfam00464	SHMT	380	380	3e-168	56.5
CUFF.158825.0	pfam00155	Aminotran_1_2	351	293	7e-05	16.67
CUFF.158964.0	pfam07571	DUF1546	95	89	5e-08	26.85
CUFF.159306.0	pfam02141	DENN	190	187	6e-40	34.68
CUFF.159306.0	pfam03456	uDENN	86	86	5e-17	34.41
CUFF.159306.0	pfam03455	dDENN	70	68	7e-12	35.71
CUFF.159306.0	smart00799	DENN	183	179	2e-35	30.59
CUFF.159306.0	smart00800	uDENN	89	89	2e-17	37.63
CUFF.159306.0	smart00801	dDENN	69	68	2e-11	32.86
CUFF.159349.1	smart00362	RRM_2	72	66	3e-08	33.33
CUFF.159349.1	smart00360	RRM	71	65	6e-07	30.77
CUFF.159382.0	pfam00023	Ank	33	30	1e-06	43.33
CUFF.159382.0	smart00248	ANK	30	28	7e-06	57.14
CUFF.159486.0	smart00389	HOX	56	53	3e-10	33.93
CUFF.159486.1	smart00389	HOX	56	53	3e-10	33.93
CUFF.159687.0	smart00450	RHOD	100	96	2e-07	21.43
CUFF.160244.0	pfam02373	JmjC	114	114	5e-13	26.32
CUFF.160244.0	smart00558	JmjC	57	54	0.0007	18.64
CUFF.160412.0	pfam00169	PH	101	100	3e-08	24.55
CUFF.160412.0	pfam00784	MyTH4	114	107	0.0004	21.33
CUFF.160412.0	smart00139	MyTH4	144	143	7e-09	17.91
CUFF.160412.0	smart00233	PH	102	101	8e-09	21.62
CUFF.160420.0	pfam00069	Pkinase	260	260	4e-55	32.61
CUFF.160420.0	smart00220	S_TKc	244	244	9e-63	31.72
CUFF.160420.0	smart00221	STYKc	225	221	7e-53	34.91
CUFF.160420.0	smart00219	TyrKc	258	209	5e-21	25.81
CUFF.160433.0	smart00382	AAA	148	141	0.0001	16.67
CUFF.160571.0	pfam00168	C2	85	85	2e-21	41.57
CUFF.160571.0	smart00239	C2	101	100	9e-22	40.38
CUFF.160678.0	pfam04117	Mpv17_PMP22	68	66	3e-07	27.27
CUFF.160678.1	pfam04117	Mpv17_PMP22	68	66	3e-07	27.27
CUFF.160817.0	pfam03632	Glyco_hydro_65m	370	309	5e-50	29.94
CUFF.160903.0	pfam00035	dsrm	66	64	0.0008	25
CUFF.160903.0	pfam02137	A_deamin	325	324	5e-73	32.49
CUFF.160903.0	smart00552	ADEAMc	374	336	1e-78	37.44
CUFF.160909.0	pfam00028	Cadherin	92	81	2e-06	26.14
CUFF.160960.0	smart00179	EGF_CA	39	33	0.0002	45.45
CUFF.160960.0	smart00179	EGF_CA	39	33	0.0008	51.52
CUFF.160960.0	smart00179	EGF_CA	39	39	0.001	40.48
CUFF.161219.0	pfam01529	zf-DHHC	65	53	1e-20	56.6
CUFF.161329.0	pfam00853	Runt	134	129	2e-45	56.59
CUFF.162506.0	pfam00028	Cadherin	92	79	7e-08	25.3
CUFF.162506.0	smart00112	CA	79	67	1e-08	36.62
CUFF.162506.1	pfam00028	Cadherin	92	79	7e-08	25.3
CUFF.162506.1	smart00112	CA	79	67	2e-08	36.62
CUFF.162527.0	pfam00028	Cadherin	92	91	6e-13	37.23
CUFF.162527.0	pfam00028	Cadherin	92	76	7e-08	29.49
CUFF.162527.0	smart00112	CA	79	78	9e-15	38.27
CUFF.162527.0	smart00112	CA	79	77	9e-07	25.32
CUFF.162575.0	pfam00928	Adap_comp_sub	259	258	3e-53	37.55
CUFF.162626.0	pfam01805	Surp	45	45	7e-10	42.22
CUFF.162626.0	pfam04818	DUF618	63	62	3e-05	24.19
CUFF.162626.0	smart00648	SWAP	54	54	2e-13	38.89
CUFF.162626.0	smart00582	RPR	121	100	2e-06	17.14
CUFF.162875.0	smart00049	DEP	77	68	1e-07	28.99
CUFF.16318.0	pfam00620	RhoGAP	152	143	4e-27	31.29
CUFF.16318.0	smart00324	RhoGAP	174	167	2e-27	28.65
CUFF.163320.0	pfam07728	AAA_5	146	145	4e-08	21.21
CUFF.163323.0	pfam08393	DHC_N2	410	356	1e-76	34.67
CUFF.16345.1	pfam00092	VWA	178	152	5e-10	18.71
CUFF.16345.1	smart00327	VWA	177	153	3e-13	24.36
CUFF.163578.0	pfam01926	MMR_HSR1	119	119	2e-15	25
CUFF.16469.0	smart00320	WD40	40	35	0.0001	55.56
CUFF.16469.0	smart00320	WD40	40	33	0.0008	44.12
CUFF.164954.0	pfam02197	RIIa	37	33	0.0003	39.39
CUFF.164954.0	smart00394	RIIa	38	33	1e-05	42.42
CUFF.164988.1	pfam09744	Jnk-SapK_ap_N	158	157	1e-22	49.68
CUFF.164988.2	pfam09744	Jnk-SapK_ap_N	158	157	3e-21	49.68
CUFF.165138.2	pfam00023	Ank	33	32	0.0001	40.62
CUFF.165138.2	smart00248	ANK	30	29	4e-05	51.72
CUFF.165138.3	pfam00023	Ank	33	33	8e-05	45.45
CUFF.165138.3	pfam00023	Ank	33	32	0.0001	40.62
CUFF.165138.3	smart00248	ANK	30	29	7e-05	51.72
CUFF.165138.3	smart00248	ANK	30	26	0.0005	46.15
CUFF.165138.5	pfam00023	Ank	33	33	0.0005	45.45
CUFF.165138.6	pfam00023	Ank	33	33	0.0005	45.45
CUFF.165195.0	pfam00071	Ras	162	147	3e-53	53.06
CUFF.165195.0	pfam08477	Miro	117	100	2e-09	30.69
CUFF.165195.0	smart00175	RAB	164	148	1e-61	56.08
CUFF.165195.0	smart00173	RAS	164	139	3e-27	41.84
CUFF.165195.0	smart00174	RHO	174	151	2e-16	25.49
CUFF.165333.0	pfam07885	Ion_trans_2	75	66	2e-06	32.86
CUFF.165378.0	pfam00104	Hormone_recep	190	172	7e-30	31.4
CUFF.165378.0	pfam00105	zf-C4	76	75	3e-28	45.57
CUFF.165378.0	smart00430	HOLI	163	163	6e-27	26.38
CUFF.165378.0	smart00399	ZnF_C4	70	70	6e-24	37.84
CUFF.165405.0	pfam03607	DCX	61	59	6e-09	31.75
CUFF.165405.0	smart00537	DCX	89	87	8e-16	36.67
CUFF.165423.0	smart00221	STYKc	225	210	8e-54	40.61
CUFF.165558.0	pfam07647	SAM_2	68	55	7e-07	27.27
CUFF.165558.0	pfam00536	SAM_1	62	54	0.0004	22.81
CUFF.165558.0	smart00454	SAM	68	55	2e-06	32.73
CUFF.166624.0	pfam00038	Filament	312	302	3e-16	22.48
CUFF.166819.1	smart00320	WD40	40	33	0.0002	33.33
CUFF.166819.1	smart00320	WD40	40	37	0.0004	27.03
CUFF.166858.0	pfam00089	Trypsin	216	216	2e-42	34.16
CUFF.166858.0	smart00020	Tryp_SPc	229	229	2e-54	34.55
CUFF.167233.0	smart00209	TSP1	53	53	4e-05	35
CUFF.167273.0	pfam03489	SapB_2	35	33	0.0005	39.39
CUFF.167273.0	pfam02199	SapA	34	34	6e-06	47.22
CUFF.167273.0	smart00741	SapB	76	76	3e-06	27.27
CUFF.167273.0	smart00741	SapB	76	76	2e-08	25
CUFF.167273.0	smart00741	SapB	76	74	9e-08	29.33
CUFF.167273.0	smart00162	SAPA	34	34	3e-07	47.22
CUFF.167483.0	pfam06631	DUF1154	47	45	0.0007	48.89
CUFF.167489.0	pfam00388	PI-PLC-X	144	124	3e-48	61.11
CUFF.167489.0	pfam09279	efhand_like	83	83	7e-19	39.56
CUFF.167489.0	smart00148	PLCXc	135	127	8e-50	55.81
CUFF.167524.0	smart00472	MIR	57	57	0.0005	15.79
CUFF.167524.0	smart00472	MIR	57	57	0.0008	26.32
CUFF.167524.0	smart00472	MIR	57	57	0.0008	29.82
CUFF.167551.0	pfam08454	RIH_assoc	121	105	4e-40	72.38
CUFF.167666.0	pfam00137	ATP-synt_C	70	67	0.0002	35.82
CUFF.167814.0	pfam08366	LLGL	105	99	4e-11	33.94
CUFF.168096.0	pfam07717	DUF1605	110	105	1e-10	28.3
CUFF.168096.0	pfam04408	HA2	98	91	1e-10	34.07
CUFF.168096.0	pfam00271	Helicase_C	78	78	4e-08	25
CUFF.168096.0	smart00847	HA2	92	84	1e-13	33.33
CUFF.168096.0	smart00490	HELICc	82	82	6e-12	28.71
CUFF.16811.0	pfam00385	Chromo	54	53	7e-09	32.08
CUFF.16811.0	smart00298	CHROMO	55	45	5e-10	42.22
CUFF.168161.0	pfam07728	AAA_5	146	117	2e-07	19.84
CUFF.168622.0	pfam00018	SH3_1	56	54	1e-15	53.7
CUFF.168622.0	pfam00017	SH2	76	76	2e-13	32.53
CUFF.168622.0	pfam07653	SH3_2	53	52	2e-10	34.62
CUFF.168622.0	smart00326	SH3	58	55	1e-17	56.36
CUFF.168622.0	smart00252	SH2	84	82	8e-17	33.33
CUFF.168715.0	pfam00090	TSP_1	48	46	5e-05	44.44
CUFF.168715.0	pfam00090	TSP_1	48	43	0.0004	40
CUFF.168715.0	pfam00090	TSP_1	48	43	0.0002	47.92
CUFF.168715.0	smart00209	TSP1	53	53	1e-10	50
CUFF.168715.0	smart00209	TSP1	53	53	1e-08	46.55
CUFF.168715.0	smart00209	TSP1	53	47	2e-11	46.94
CUFF.168773.0	pfam00226	DnaJ	63	63	9e-16	61.9
CUFF.168773.0	smart00271	DnaJ	60	60	1e-12	60
CUFF.168901.0	pfam07984	DUF1693	321	321	3e-71	42.9
CUFF.168901.1	pfam07984	DUF1693	321	321	2e-71	42.9
CUFF.168919.0	pfam07525	SOCS_box	36	36	0.0002	44.44
CUFF.168919.0	smart00252	SH2	84	75	3e-16	37.97
CUFF.168919.0	smart00253	SOCS	43	41	1e-07	48.78
CUFF.168955.0	pfam05091	eIF-3_zeta	503	449	6e-151	47.26
CUFF.169219.0	pfam02544	Steroid_dh	150	127	3e-22	44.96
CUFF.169448.0	pfam00656	Peptidase_C14	228	227	3e-36	29.13
CUFF.169448.0	smart00115	CASc	241	239	5e-35	28.4
CUFF.169721.0	pfam05127	DUF699	172	166	4e-09	20.89
CUFF.170126.0	pfam04857	CAF1	234	232	1e-57	40.34
CUFF.170126.1	pfam04857	CAF1	234	232	6e-58	40.34
CUFF.170207.0	pfam03953	Tubulin_C	128	128	9e-36	37.5
CUFF.170207.0	smart00864	Tubulin	192	174	9e-28	29.67
CUFF.170207.0	smart00865	Tubulin_C	120	120	8e-10	16.67
CUFF.170234.0	pfam00076	RRM_1	70	65	2e-07	30.77
CUFF.170234.0	smart00360	RRM	71	70	5e-07	28.17
CUFF.170234.0	smart00362	RRM_2	72	70	1e-06	30.99
CUFF.170234.1	pfam00076	RRM_1	70	70	2e-09	28.38
CUFF.170234.1	pfam00076	RRM_1	70	65	8e-07	30.77
CUFF.170234.1	smart00362	RRM_2	72	72	1e-13	31.58
CUFF.170234.1	smart00362	RRM_2	72	70	5e-06	30.99
CUFF.170234.1	smart00360	RRM	71	71	6e-11	30.67
CUFF.170234.1	smart00360	RRM	71	70	2e-06	28.17
CUFF.170380.0	pfam01805	Surp	45	45	4e-13	51.11
CUFF.170380.0	pfam01805	Surp	45	45	7e-13	44.44
CUFF.170380.0	smart00648	SWAP	54	54	1e-17	46.3
CUFF.170380.0	smart00648	SWAP	54	51	6e-16	49.02
CUFF.170389.0	pfam00313	CSD	66	61	4e-06	29.69
CUFF.170389.0	smart00357	CSP	64	64	0.0001	32.81
CUFF.170389.1	pfam00313	CSD	66	61	4e-06	29.69
CUFF.170389.1	smart00357	CSP	64	64	0.0001	32.81
CUFF.170396.0	pfam00550	PP-binding	67	64	2e-07	27.54
CUFF.170717.0	pfam03416	Peptidase_C54	275	272	5e-64	33.33
CUFF.171042.0	pfam00097	zf-C3HC4	41	41	0.0002	25.45
CUFF.171042.0	smart00744	RINGv	49	48	3e-14	33.93
CUFF.17108.0	pfam00091	Tubulin	232	232	2e-40	34.16
CUFF.17108.0	pfam03953	Tubulin_C	128	124	9e-17	25
CUFF.17108.0	smart00864	Tubulin	192	190	2e-24	27.5
CUFF.171219.0	pfam05739	SNARE	63	62	1e-08	25.81
CUFF.171219.0	pfam00835	SNAP-25	57	57	4e-06	45.61
CUFF.171219.0	smart00397	t_SNARE	66	66	7e-08	25.76
CUFF.171219.0	smart00397	t_SNARE	66	60	2e-07	30
CUFF.171312.0	pfam01699	Na_Ca_ex	135	121	2e-13	23.81
CUFF.171665.0	pfam07728	AAA_5	146	146	7e-12	22.84
CUFF.171665.0	pfam07728	AAA_5	146	146	1e-05	19.35
CUFF.171665.0	pfam07728	AAA_5	146	140	5e-05	22.81
CUFF.171665.0	smart00382	AAA	148	143	7e-07	16.99
CUFF.171665.0	smart00382	AAA	148	119	6e-05	16.81
CUFF.171665.0	smart00382	AAA	148	128	0.0007	22.07
CUFF.171701.0	smart00221	STYKc	225	197	7e-48	35.51
CUFF.171701.1	smart00221	STYKc	225	197	4e-47	35.51
CUFF.171701.2	smart00221	STYKc	225	197	1e-47	35.51
CUFF.171792.0	pfam00595	PDZ	80	80	5e-10	30.59
CUFF.171792.0	pfam00595	PDZ	80	77	2e-05	25.64
CUFF.171792.0	smart00228	PDZ	85	82	1e-16	42.05
CUFF.171792.0	smart00228	PDZ	85	78	2e-05	31.25
CUFF.171792.0	smart00228	PDZ	85	75	2e-10	31.58
CUFF.171792.1	smart00228	PDZ	85	81	3e-10	29.07
CUFF.171792.1	smart00228	PDZ	85	78	0.0001	31.25
CUFF.171992.0	smart00054	EFh	29	29	0.0002	48.28
CUFF.171999.0	pfam03127	GAT	95	80	3e-07	28.75
CUFF.172494.0	pfam01138	RNase_PH	131	129	1e-14	29.77
CUFF.17258.0	pfam07679	I-set	90	90	5e-09	27.47
CUFF.17258.0	pfam07679	I-set	90	75	2e-08	29.33
CUFF.17258.0	pfam07679	I-set	90	80	3e-07	31.71
CUFF.17258.0	pfam07679	I-set	90	76	2e-06	28.75
CUFF.17258.0	pfam00047	ig	62	62	0.0001	29.03
CUFF.17258.0	pfam00041	fn3	85	71	0.0002	31.65
CUFF.17258.0	pfam07686	V-set	115	115	0.001	25.22
CUFF.17258.0	pfam00041	fn3	85	85	2e-07	30
CUFF.17258.0	smart00410	IG_like	86	86	4e-11	37.21
CUFF.17258.0	smart00410	IG_like	86	72	2e-08	30.14
CUFF.17258.0	smart00410	IG_like	86	86	1e-07	22.22
CUFF.17258.0	smart00410	IG_like	86	78	2e-05	25.64
CUFF.17258.0	smart00410	IG_like	86	77	2e-05	31.76
CUFF.17258.0	smart00409	IG	86	86	4e-11	37.21
CUFF.17258.0	smart00409	IG	86	72	2e-08	30.14
CUFF.17258.0	smart00409	IG	86	86	1e-07	22.22
CUFF.17258.0	smart00409	IG	86	78	2e-05	25.64
CUFF.17258.0	smart00409	IG	86	77	2e-05	31.76
CUFF.17258.0	smart00408	IGc2	63	63	2e-10	33.33
CUFF.17258.0	smart00408	IGc2	63	62	6e-09	30.3
CUFF.17258.0	smart00408	IGc2	63	62	7e-06	33.85
CUFF.17258.0	smart00408	IGc2	63	61	3e-05	30.43
CUFF.17258.0	smart00060	FN3	83	69	4e-05	28.95
CUFF.17258.0	smart00060	FN3	83	83	2e-08	26.44
CUFF.172590.0	pfam00023	Ank	33	30	0.0008	26.67
CUFF.172590.0	pfam00023	Ank	33	28	1e-05	42.86
CUFF.172590.0	pfam00069	Pkinase	260	251	5e-42	30.23
CUFF.172590.0	smart00248	ANK	30	29	0.0008	20.69
CUFF.172590.0	smart00248	ANK	30	26	7e-05	46.15
CUFF.172590.0	smart00220	S_TKc	244	239	3e-47	33.73
CUFF.172590.0	smart00221	STYKc	225	205	8e-35	33.65
CUFF.172590.0	smart00219	TyrKc	258	237	3e-23	26.21
CUFF.172647.0	pfam09091	CenpB-DNA-bind	64	55	6e-14	51.79
CUFF.172647.0	smart00674	CENPB	66	54	4e-15	42.86
CUFF.172647.1	smart00213	UBQ	64	58	5e-07	28.81
CUFF.172865.0	pfam00134	Cyclin_N	127	126	2e-19	40
CUFF.172865.0	smart00385	CYCLIN	83	83	2e-12	29.89
CUFF.17300.0	pfam02213	GYF	56	51	1e-08	44.23
CUFF.17300.0	smart00444	GYF	56	51	1e-09	42.31
CUFF.17300.1	pfam02213	GYF	56	51	2e-08	44.23
CUFF.17300.1	smart00444	GYF	56	51	1e-09	42.31
CUFF.173031.0	pfam00307	CH	107	107	2e-19	29.63
CUFF.173031.0	smart00033	CH	103	103	1e-15	19.42
CUFF.173054.0	pfam07679	I-set	90	87	3e-06	27
CUFF.173054.0	smart00410	IG_like	86	76	1e-07	30.23
CUFF.173054.0	smart00409	IG	86	76	1e-07	30.23
CUFF.173054.0	smart00408	IGc2	63	59	6e-06	28.38
CUFF.17323.0	smart00051	DSL	63	52	3e-08	42.86
CUFF.17323.0	smart00179	EGF_CA	39	39	2e-05	46.15
CUFF.173232.0	pfam00071	Ras	162	162	7e-62	50
CUFF.173232.0	pfam08477	Miro	117	117	2e-16	34.75
CUFF.173232.0	smart00175	RAB	164	163	2e-66	52.15
CUFF.173232.0	smart00173	RAS	164	161	2e-32	38.89
CUFF.173232.0	smart00174	RHO	174	164	1e-26	28.31
CUFF.173232.0	smart00010	small_GTPase	124	117	1e-09	24.68
CUFF.17326.0	pfam00013	KH_1	61	61	2e-05	29.87
CUFF.17326.0	pfam00013	KH_1	61	58	0.0002	30.51
CUFF.17326.0	smart00322	KH	69	61	8e-07	33.87
CUFF.173385.0	pfam10588	NADH-G_4Fe-4S_3	41	41	4e-14	56.1
CUFF.174066.0	pfam00227	Proteasome	188	157	3e-31	27.39
CUFF.174066.1	pfam00227	Proteasome	188	183	1e-39	27.32
CUFF.17410.0	pfam02225	PA	100	83	1e-10	29.89
CUFF.174207.0	pfam00018	SH3_1	56	54	6e-14	40.74
CUFF.174207.0	pfam07653	SH3_2	53	52	8e-11	42.31
CUFF.174207.0	smart00326	SH3	58	58	3e-18	43.1
CUFF.174260.0	pfam00191	Annexin	66	65	6e-17	50.77
CUFF.174260.0	smart00335	ANX	53	52	2e-14	53.85
CUFF.174263.0	pfam00191	Annexin	66	60	4e-16	40
CUFF.174263.0	smart00335	ANX	53	47	3e-13	36.17
CUFF.174344.0	pfam00675	Peptidase_M16	149	147	1e-45	46.3
CUFF.174344.0	pfam05193	Peptidase_M16_C	181	180	1e-23	30.16
CUFF.174419.0	smart00184	RING	39	39	2e-05	35.9
CUFF.174459.0	pfam09110	HAND	109	108	4e-21	53.7
CUFF.174459.0	pfam00271	Helicase_C	78	78	2e-18	29.63
CUFF.174459.0	smart00490	HELICc	82	82	4e-20	27.06
CUFF.174459.0	smart00717	SANT	49	49	1e-06	22.45
CUFF.174545.0	pfam08620	RPAP1_C	74	69	9e-13	37.04
CUFF.174558.0	pfam09070	PFU	114	107	7e-23	40.54
CUFF.174558.0	smart00320	WD40	40	40	0.0003	30
CUFF.174558.0	smart00320	WD40	40	40	0.0005	40
CUFF.174639.0	pfam00578	AhpC-TSA	124	124	5e-42	45.52
CUFF.174639.0	pfam08534	Redoxin	149	141	6e-18	32.67
CUFF.174819.0	pfam00071	Ras	162	160	2e-54	44.85
CUFF.174819.0	pfam08477	Miro	117	117	3e-15	28.33
CUFF.174819.0	pfam00025	Arf	163	160	7e-12	26.74
CUFF.174819.0	pfam01926	MMR_HSR1	119	118	3e-07	26.12
CUFF.174819.0	smart00175	RAB	164	161	3e-63	46.99
CUFF.174819.0	smart00173	RAS	164	158	3e-31	35.5
CUFF.174819.0	smart00174	RHO	174	169	4e-21	26.26
CUFF.174819.0	smart00010	small_GTPase	124	110	3e-12	27.27
CUFF.175181.0	pfam00097	zf-C3HC4	41	41	6e-05	40
CUFF.175181.0	smart00184	RING	39	39	3e-08	43.18
CUFF.175284.0	pfam00120	Gln-synt_C	259	256	8e-53	33.21
CUFF.1753.0	pfam00569	ZZ	46	44	0.0007	38.64
CUFF.1753.0	smart00291	ZnF_ZZ	44	44	5e-05	42.22
CUFF.175668.0	pfam06462	Hyd_WA	32	27	0.0007	44.44
CUFF.175901.0	pfam03006	HlyIII	207	181	3e-26	28.93
CUFF.176124.0	pfam07654	C1-set	83	67	0.0001	31.34
CUFF.176124.0	pfam00047	ig	62	58	0.0007	32.2
CUFF.176124.0	pfam07679	I-set	90	90	6e-10	28.12
CUFF.176124.0	pfam07679	I-set	90	88	9e-15	28.41
CUFF.176124.0	pfam07679	I-set	90	81	2e-12	33.73
CUFF.176124.0	pfam07679	I-set	90	84	9e-11	31.4
CUFF.176124.0	pfam07679	I-set	90	90	2e-11	31.18
CUFF.176124.0	pfam07679	I-set	90	81	2e-10	30.12
CUFF.176124.0	pfam00047	ig	62	62	1e-05	30.65
CUFF.176124.0	pfam00047	ig	62	62	0.0002	33.87
CUFF.176124.0	pfam07679	I-set	90	90	2e-13	32.97
CUFF.176124.0	pfam00047	ig	62	57	6e-05	22.81
CUFF.176124.0	pfam07679	I-set	90	82	1e-13	32.93
CUFF.176124.0	pfam00047	ig	62	62	3e-07	27.42
CUFF.176124.0	pfam07686	V-set	115	112	2e-06	23.21
CUFF.176124.0	pfam07645	EGF_CA	42	42	1e-05	38.1
CUFF.176124.0	smart00408	IGc2	63	53	7e-13	47.17
CUFF.176124.0	smart00410	IG_like	86	74	5e-11	33.33
CUFF.176124.0	smart00409	IG	86	74	5e-11	33.33
CUFF.176124.0	smart00410	IG_like	86	73	2e-11	31.51
CUFF.176124.0	smart00410	IG_like	86	74	2e-07	28.95
CUFF.176124.0	smart00409	IG	86	73	2e-11	31.51
CUFF.176124.0	smart00409	IG	86	74	2e-07	28.95
CUFF.176124.0	smart00408	IGc2	63	56	1e-10	38.33
CUFF.176124.0	smart00408	IGc2	63	62	5e-09	37.88
CUFF.176124.0	smart00410	IG_like	86	82	3e-15	33.73
CUFF.176124.0	smart00410	IG_like	86	86	6e-12	31.82
CUFF.176124.0	smart00410	IG_like	86	84	2e-11	32.94
CUFF.176124.0	smart00409	IG	86	82	3e-15	33.73
CUFF.176124.0	smart00409	IG	86	86	6e-12	31.82
CUFF.176124.0	smart00409	IG	86	84	2e-11	32.94
CUFF.176124.0	smart00408	IGc2	63	62	2e-12	37.88
CUFF.176124.0	smart00408	IGc2	63	63	1e-09	20.29
CUFF.176124.0	smart00408	IGc2	63	59	7e-07	30.77
CUFF.176124.0	smart00406	IGv	81	79	0.0003	22.78
CUFF.176124.0	smart00410	IG_like	86	85	1e-12	32.18
CUFF.176124.0	smart00410	IG_like	86	82	1e-10	26.19
CUFF.176124.0	smart00410	IG_like	86	75	5e-07	27.63
CUFF.176124.0	smart00409	IG	86	85	1e-12	32.18
CUFF.176124.0	smart00409	IG	86	82	1e-10	26.19
CUFF.176124.0	smart00409	IG	86	75	5e-07	27.63
CUFF.176124.0	smart00408	IGc2	63	63	1e-11	35.94
CUFF.176124.0	smart00408	IGc2	63	62	8e-09	33.33
CUFF.176124.0	smart00408	IGc2	63	59	5e-05	38.71
CUFF.176124.0	smart00410	IG_like	86	73	8e-10	26.03
CUFF.176124.0	smart00409	IG	86	73	8e-10	26.03
CUFF.176124.0	smart00408	IGc2	63	58	2e-09	31.03
CUFF.176124.0	smart00410	IG_like	86	86	1e-16	33.33
CUFF.176124.0	smart00409	IG	86	86	1e-16	33.33
CUFF.176124.0	smart00408	IGc2	63	62	1e-13	36.51
CUFF.176124.0	smart00179	EGF_CA	39	39	5e-06	53.66
CUFF.176124.0	smart00179	EGF_CA	39	37	0.0003	44.74
CUFF.176124.0	smart00179	EGF_CA	39	33	1e-07	55.88
CUFF.176124.0	smart00179	EGF_CA	39	33	0.0002	37.84
CUFF.176124.0	smart00181	EGF	35	32	0.0005	45.71
CUFF.176128.0	smart00410	IG_like	86	83	1e-12	26.88
CUFF.176128.0	smart00409	IG	86	83	1e-12	26.88
CUFF.176128.0	smart00408	IGc2	63	62	2e-12	37.33
CUFF.176134.0	pfam07679	I-set	90	90	4e-12	21.98
CUFF.176134.0	pfam00047	ig	62	59	0.0003	28.81
CUFF.176134.0	pfam00047	ig	62	61	0.0004	24.59
CUFF.176134.0	smart00408	IGc2	63	63	3e-11	34.33
CUFF.176134.0	smart00408	IGc2	63	60	3e-06	30.3
CUFF.176134.0	smart00410	IG_like	86	83	1e-10	32.14
CUFF.176134.0	smart00410	IG_like	86	82	8e-10	23.17
CUFF.176134.0	smart00409	IG	86	83	1e-10	32.14
CUFF.176134.0	smart00409	IG	86	82	8e-10	23.17
CUFF.176134.0	smart00408	IGc2	63	59	1e-11	27.87
CUFF.176134.0	smart00410	IG_like	86	74	2e-11	25.68
CUFF.176134.0	smart00409	IG	86	74	2e-11	25.68
CUFF.176137.0	pfam07679	I-set	90	79	2e-11	31.65
CUFF.176137.0	pfam00047	ig	62	57	7e-06	28.07
CUFF.176137.0	smart00410	IG_like	86	70	3e-11	30
CUFF.176137.0	smart00409	IG	86	70	3e-11	30
CUFF.176137.0	smart00408	IGc2	63	57	9e-11	37.29
CUFF.176143.0	smart00408	IGc2	63	56	1e-05	24.66
CUFF.176398.0	smart00362	RRM_2	72	65	2e-09	34.78
CUFF.176398.0	smart00360	RRM	71	68	7e-09	31.94
CUFF.176491.1	pfam00919	UPF0004	97	87	2e-21	45.05
CUFF.176491.1	pfam04055	Radical_SAM	166	137	6e-09	20.11
CUFF.176491.2	pfam00919	UPF0004	97	87	2e-21	45.05
CUFF.176491.2	pfam04055	Radical_SAM	166	137	6e-09	20.11
CUFF.176491.2	pfam01938	TRAM	59	59	4e-06	26.32
CUFF.176642.0	pfam01663	Phosphodiest	333	332	1e-40	26.14
CUFF.176714.0	pfam04158	Sof1	88	77	6e-11	36.36
CUFF.176714.0	pfam00400	WD40	39	39	2e-05	28.21
CUFF.176714.0	smart00320	WD40	40	39	9e-07	28.21
CUFF.176759.0	smart00362	RRM_2	72	64	0.0001	23.88
CUFF.176759.0	smart00360	RRM	71	67	0.0007	26.09
CUFF.176773.0	pfam01663	Phosphodiest	333	332	3e-56	29.36
CUFF.177079.0	smart00179	EGF_CA	39	39	1e-06	35.9
CUFF.177085.0	pfam02210	Laminin_G_2	124	114	2e-06	16.52
CUFF.177085.0	smart00282	LamG	135	118	2e-09	20
CUFF.177287.0	pfam04046	PSP	49	40	1e-09	57.5
CUFF.177287.0	smart00581	PSP	54	54	3e-11	44.44
CUFF.177308.0	smart00184	RING	39	37	9e-05	37.84
CUFF.177545.0	pfam00076	RRM_1	70	56	9e-12	42.11
CUFF.177545.0	pfam00076	RRM_1	70	70	5e-11	32.39
CUFF.177545.0	smart00360	RRM	71	71	1e-15	36.62
CUFF.177545.0	smart00360	RRM	71	71	2e-14	29.58
CUFF.177545.0	smart00362	RRM_2	72	72	2e-13	37.84
CUFF.177545.0	smart00362	RRM_2	72	72	4e-12	27.03
CUFF.177566.0	pfam00307	CH	107	99	2e-14	34.65
CUFF.177566.0	smart00033	CH	103	96	1e-13	25.77
CUFF.177610.0	pfam10242	L_HGMIC_fpl	181	179	3e-20	28.65
CUFF.177622.0	smart00410	IG_like	86	73	0.001	26.03
CUFF.177622.0	smart00409	IG	86	73	0.001	26.03
CUFF.177622.1	smart00410	IG_like	86	73	0.001	26.03
CUFF.177622.1	smart00409	IG	86	73	0.001	26.03
CUFF.178052.0	pfam03074	GCS	370	362	1e-142	56.02
CUFF.178429.0	pfam00069	Pkinase	260	255	2e-41	27.92
CUFF.178429.0	pfam07714	Pkinase_Tyr	258	254	6e-27	24.13
CUFF.178429.0	smart00220	S_TKc	244	240	8e-43	31.09
CUFF.178429.0	smart00221	STYKc	225	218	9e-36	28.69
CUFF.178429.0	smart00219	TyrKc	258	254	3e-29	26.24
CUFF.178660.0	pfam00557	Peptidase_M24	237	237	2e-39	31.2
CUFF.178660.0	pfam05195	AMP_N	135	122	7e-13	26.77
CUFF.179092.0	pfam00530	SRCR	96	95	0.0003	20.72
CUFF.179092.0	smart00202	SR	101	100	2e-09	23.68
CUFF.179092.0	smart00202	SR	101	82	2e-06	27.78
CUFF.179421.0	pfam05914	RIB43A	379	306	6e-59	41.18
CUFF.179445.0	pfam05193	Peptidase_M16_C	181	155	3e-13	24.39
CUFF.17951.0	pfam00443	UCH	317	316	1e-26	22.49
CUFF.179523.0	pfam04811	Sec23_trunk	241	238	4e-58	36.4
CUFF.179523.0	pfam08033	Sec23_BS	85	85	3e-20	36.47
CUFF.179523.0	pfam04810	zf-Sec23_Sec24	40	36	7e-11	55.56
CUFF.179523.0	pfam04815	Sec23_helical	102	102	2e-08	29.31
CUFF.179523.1	pfam04811	Sec23_trunk	241	238	4e-58	36.4
CUFF.179523.1	pfam08033	Sec23_BS	85	85	2e-20	36.47
CUFF.179523.1	pfam04815	Sec23_helical	102	102	4e-11	32.69
CUFF.179523.1	pfam04810	zf-Sec23_Sec24	40	36	7e-11	55.56
CUFF.179534.0	pfam00102	Y_phosphatase	233	188	9e-28	23.22
CUFF.179534.0	smart00404	PTPc_motif	105	89	3e-11	26.67
CUFF.179534.0	smart00012	PTPc_DSPc	105	89	3e-11	26.67
CUFF.179534.1	pfam00102	Y_phosphatase	233	188	1e-27	23.22
CUFF.179534.1	smart00404	PTPc_motif	105	89	3e-11	26.67
CUFF.179534.1	smart00012	PTPc_DSPc	105	89	3e-11	26.67
CUFF.179582.0	pfam10218	DUF2054	132	111	1e-20	40.54
CUFF.179928.0	pfam00071	Ras	162	160	5e-60	47.85
CUFF.179928.0	pfam08477	Miro	117	117	3e-17	32.2
CUFF.179928.0	pfam00025	Arf	163	160	2e-14	25.27
CUFF.179928.0	smart00175	RAB	164	159	4e-64	51.85
CUFF.179928.0	smart00173	RAS	164	161	2e-28	32.93
CUFF.179928.0	smart00174	RHO	174	172	1e-23	27.68
CUFF.179928.0	smart00010	small_GTPase	124	112	5e-11	26.45
CUFF.179928.0	smart00177	ARF	175	146	9e-10	27.45
CUFF.179964.0	smart00184	RING	39	37	7e-05	35.14
CUFF.180002.0	pfam00006	ATP-synt_ab	213	213	8e-75	40.17
CUFF.180002.0	pfam00306	ATP-synt_ab_C	110	97	1e-14	30.61
CUFF.180002.0	pfam02874	ATP-synt_ab_N	69	69	8e-08	27.14
CUFF.180023.0	smart00742	Hr1	57	55	2e-05	36.36
CUFF.180372.0	pfam10408	Ufd2P_core	626	626	1e-104	32.67
CUFF.180372.0	pfam04564	U-box	75	68	3e-18	52.17
CUFF.180372.0	smart00504	Ubox	63	63	3e-14	43.75
CUFF.180372.1	pfam10408	Ufd2P_core	626	626	7e-105	32.67
CUFF.180372.1	pfam04564	U-box	75	68	4e-18	52.17
CUFF.180372.1	smart00504	Ubox	63	63	3e-14	43.75
CUFF.180971.0	pfam00153	Mito_carr	96	90	2e-20	41.11
CUFF.180971.0	pfam00153	Mito_carr	96	91	6e-17	30.77
CUFF.180971.0	pfam00153	Mito_carr	96	96	5e-12	27.08
CUFF.181170.0	pfam00010	HLH	52	52	9e-15	58.49
CUFF.181170.0	smart00353	HLH	53	53	9e-16	56.6
CUFF.181248.0	pfam03953	Tubulin_C	128	128	6e-51	43.38
CUFF.181248.0	smart00865	Tubulin_C	120	120	1e-24	21.85
CUFF.181304.0	pfam00018	SH3_1	56	46	5e-08	50
CUFF.181304.0	pfam07653	SH3_2	53	45	8e-06	40
CUFF.181611.0	smart00221	STYKc	225	182	1e-22	35.94
CUFF.182129.0	pfam00017	SH2	76	76	2e-13	32.93
CUFF.182129.0	smart00252	SH2	84	79	7e-16	34.52
CUFF.182129.1	pfam00017	SH2	76	76	2e-13	32.93
CUFF.182129.1	smart00252	SH2	84	79	6e-16	34.52
CUFF.182544.0	pfam00076	RRM_1	70	64	1e-07	31.25
CUFF.182544.0	smart00362	RRM_2	72	64	2e-12	32.81
CUFF.182544.0	smart00360	RRM	71	63	4e-10	33.33
CUFF.183176.0	pfam00018	SH3_1	56	54	2e-12	42.59
CUFF.183176.0	pfam07653	SH3_2	53	52	6e-07	38.46
CUFF.183176.0	smart00326	SH3	58	54	2e-13	42.59
CUFF.183214.0	smart00166	UBX	80	79	3e-05	24.69
CUFF.183218.0	pfam01612	3_5_exonuc	173	173	8e-44	44.83
CUFF.183218.0	smart00474	35EXOc	172	168	1e-33	37.65
CUFF.183218.0	smart00341	HRDC	81	71	6e-12	36
CUFF.183373.0	pfam00055	Laminin_N	237	237	3e-21	24.24
CUFF.183373.0	pfam00053	Laminin_EGF	49	41	0.0003	31.71
CUFF.183373.0	smart00136	LamNT	238	232	3e-36	30.68
CUFF.183373.0	smart00180	EGF_Lam	46	38	2e-08	48.72
CUFF.183373.0	smart00180	EGF_Lam	46	44	9e-05	25
CUFF.183376.0	smart00643	C345C	114	99	2e-07	25
CUFF.183662.0	pfam00400	WD40	39	39	3e-07	46.15
CUFF.183662.0	smart00320	WD40	40	39	6e-08	38.46
CUFF.183725.0	pfam00876	Innexin	355	351	5e-63	29.35
CUFF.183799.0	pfam04696	Pinin_SDK_memA	131	128	2e-09	26.15
CUFF.183854.0	pfam00168	C2	85	82	2e-07	30.43
CUFF.183854.0	smart00239	C2	101	98	6e-10	31.48
CUFF.184187.0	pfam03909	BSD	60	60	2e-11	38.33
CUFF.184187.0	smart00751	BSD	51	51	5e-09	37.25
CUFF.184474.0	pfam00018	SH3_1	56	54	0.0001	22.41
CUFF.184474.0	smart00326	SH3	58	55	7e-06	23.73
CUFF.184474.1	pfam00018	SH3_1	56	55	1e-05	22.03
CUFF.184474.1	smart00326	SH3	58	52	5e-07	23.21
CUFF.184513.0	smart00184	RING	39	37	6e-05	35.14
CUFF.184585.0	pfam01753	zf-MYND	38	38	8e-05	48.78
CUFF.184585.0	smart00248	ANK	30	28	0.0005	42.86
CUFF.184607.0	pfam00582	Usp	139	138	1e-19	27.52
CUFF.184644.0	pfam08235	LNS2	156	156	2e-63	58.86
CUFF.184644.0	pfam04571	Lipin_N	111	92	3e-32	53.76
CUFF.184644.0	smart00775	LNS2	157	157	3e-69	63.92
CUFF.185225.0	pfam08547	CIA30	163	153	1e-23	29.82
CUFF.185279.0	pfam07742	BTG	118	111	1e-24	42.86
CUFF.185279.0	smart00099	btg1	108	108	7e-23	41.82
CUFF.185279.1	pfam07742	BTG	118	111	1e-24	42.86
CUFF.185279.1	smart00099	btg1	108	108	5e-23	41.82
CUFF.185316.1	smart00696	DM9	71	67	2e-07	28.36
CUFF.185367.0	pfam00069	Pkinase	260	221	9e-52	36.8
CUFF.185367.0	pfam07714	Pkinase_Tyr	258	226	2e-17	23.4
CUFF.185367.0	smart00220	S_TKc	244	208	9e-58	38.46
CUFF.185367.0	smart00221	STYKc	225	223	4e-53	34.62
CUFF.185367.0	smart00219	TyrKc	258	226	2e-21	24.36
CUFF.185415.0	pfam02515	CoA_transf_3	192	192	2e-42	29.69
CUFF.185754.0	pfam09733	VEFS-Box	141	124	2e-10	24.24
CUFF.18590.0	smart00326	SH3	58	48	0.0001	27.08
CUFF.18602.0	pfam08638	MED14	197	195	2e-25	32.14
CUFF.186090.0	smart00582	RPR	121	120	5e-14	17.93
CUFF.186161.0	pfam00051	Kringle	79	77	2e-11	40.51
CUFF.186161.0	pfam00051	Kringle	79	74	4e-08	34.21
CUFF.186161.0	smart00130	KR	83	78	9e-16	46.15
CUFF.186161.0	smart00130	KR	83	74	2e-12	31.58
CUFF.186579.0	pfam00501	AMP-binding	412	412	6e-68	24.72
CUFF.186588.0	pfam03031	NIF	169	152	2e-24	26.42
CUFF.186588.0	smart00577	CPDc	148	148	3e-29	28.76
CUFF.186905.0	smart00356	ZnF_C3H1	27	22	0.0003	40.62
CUFF.186932.0	pfam00575	S1	74	70	2e-06	31.43
CUFF.186932.0	pfam00575	S1	74	74	8e-06	27.03
CUFF.186932.0	pfam00575	S1	74	65	0.0006	26.47
CUFF.186932.0	smart00316	S1	72	72	4e-11	31.94
CUFF.186932.0	smart00316	S1	72	70	5e-08	34.29
CUFF.186932.0	smart00316	S1	72	63	2e-06	30.3
CUFF.187032.0	pfam04088	Peroxin-13_N	152	130	1e-05	24.06
CUFF.187032.0	pfam00018	SH3_1	56	51	6e-05	24.07
CUFF.187032.0	pfam07653	SH3_2	53	52	0.0004	25
CUFF.187032.0	smart00326	SH3	58	51	7e-09	22.22
CUFF.187463.3	pfam05761	5_nucleotid	373	306	3e-55	33.88
CUFF.187484.0	pfam08477	Miro	117	117	2e-10	25.53
CUFF.187484.0	pfam00071	Ras	162	134	5e-10	23.42
CUFF.187484.0	smart00175	RAB	164	132	1e-12	23.93
CUFF.187487.0	pfam00130	C1_1	53	51	6e-10	43.14
CUFF.187487.0	pfam00433	Pkinase_C	47	46	3e-09	47.83
CUFF.187487.0	smart00109	C1	49	49	1e-07	40
CUFF.187487.0	smart00133	S_TK_X	64	61	9e-14	39.34
CUFF.187487.1	pfam00130	C1_1	53	51	3e-10	43.14
CUFF.187487.1	pfam00433	Pkinase_C	47	46	3e-09	47.83
CUFF.187487.1	smart00109	C1	49	49	6e-08	40
CUFF.187487.1	smart00133	S_TK_X	64	61	9e-14	39.34
CUFF.187487.2	pfam00130	C1_1	53	51	4e-10	43.14
CUFF.187487.2	pfam00433	Pkinase_C	47	46	3e-09	47.83
CUFF.187487.2	smart00109	C1	49	49	7e-08	40
CUFF.187487.2	smart00133	S_TK_X	64	61	9e-14	39.34
CUFF.187487.3	pfam00130	C1_1	53	51	5e-10	43.14
CUFF.187487.3	pfam00433	Pkinase_C	47	46	3e-09	47.83
CUFF.187487.3	smart00109	C1	49	49	9e-08	40
CUFF.187487.3	smart00133	S_TK_X	64	61	9e-14	39.34
CUFF.187493.0	pfam00595	PDZ	80	69	9e-13	50
CUFF.187493.0	pfam00018	SH3_1	56	50	0.0001	26.67
CUFF.187493.0	pfam00625	Guanylate_kin	105	91	9e-26	48.91
CUFF.187493.0	pfam10603	Gua_kin_assoc_C	55	50	2e-07	40
CUFF.187493.0	smart00228	PDZ	85	69	4e-16	45.71
CUFF.187493.0	smart00326	SH3	58	51	3e-07	29.51
CUFF.187493.0	smart00072	GuKc	184	181	4e-42	36.81
CUFF.187701.0	pfam01363	FYVE	68	57	0.0007	26.32
CUFF.187716.0	pfam00431	CUB	110	110	4e-24	36.84
CUFF.187716.0	smart00042	CUB	102	101	6e-26	35.29
CUFF.187721.0	pfam00307	CH	107	107	7e-20	37.04
CUFF.187721.0	pfam00435	Spectrin	105	105	8e-12	30.48
CUFF.187721.0	pfam00435	Spectrin	105	105	7e-10	32.38
CUFF.187721.0	pfam00435	Spectrin	105	105	9e-10	22.64
CUFF.187721.0	pfam00435	Spectrin	105	105	2e-07	22.86
CUFF.187721.0	pfam00435	Spectrin	105	101	2e-06	26.73
CUFF.187721.0	pfam00435	Spectrin	105	90	3e-05	18.48
CUFF.187721.0	smart00033	CH	103	100	3e-18	26
CUFF.187721.0	smart00150	SPEC	101	101	9e-13	33.66
CUFF.187721.0	smart00150	SPEC	101	98	2e-12	29.29
CUFF.187721.0	smart00150	SPEC	101	100	7e-12	33
CUFF.187721.0	smart00150	SPEC	101	100	7e-10	29
CUFF.187721.0	smart00150	SPEC	101	100	3e-08	21
CUFF.187721.0	smart00150	SPEC	101	91	6e-08	20.43
CUFF.187721.0	smart00150	SPEC	101	98	4e-05	19.63
CUFF.187724.0	pfam00435	Spectrin	105	103	2e-07	25.23
CUFF.187724.0	pfam00435	Spectrin	105	102	2e-06	27.45
CUFF.187724.0	smart00150	SPEC	101	100	9e-10	23.08
CUFF.187724.0	smart00150	SPEC	101	100	7e-07	31
CUFF.187727.0	pfam00169	PH	101	101	4e-14	25.89
CUFF.187727.0	pfam00435	Spectrin	105	95	4e-07	21.05
CUFF.187727.0	smart00233	PH	102	102	4e-16	27.68
CUFF.187727.0	smart00150	SPEC	101	93	4e-11	24.73
CUFF.187742.0	pfam00106	adh_short	167	137	9e-14	27.21
CUFF.187781.0	pfam00023	Ank	33	33	3e-05	45.45
CUFF.187781.0	smart00248	ANK	30	30	6e-05	36.67
CUFF.187863.0	pfam05193	Peptidase_M16_C	181	172	1e-18	30.15
CUFF.187961.0	pfam00350	Dynamin_N	168	168	1e-24	32.02
CUFF.187961.0	pfam01031	Dynamin_M	294	235	6e-14	23.63
CUFF.187961.0	smart00053	DYNc	240	240	8e-44	40.33
CUFF.187961.1	pfam00350	Dynamin_N	168	168	1e-24	32.02
CUFF.187961.1	smart00053	DYNc	240	240	2e-43	40.33
CUFF.188405.0	pfam08264	Anticodon_1	151	151	7e-25	29.65
CUFF.188693.0	pfam00728	Glyco_hydro_20	336	336	2e-75	33.52
CUFF.188706.0	pfam00533	BRCT	74	69	2e-05	28.99
CUFF.188706.0	smart00292	BRCT	80	78	9e-09	25.64
CUFF.188814.0	pfam02770	Acyl-CoA_dh_M	51	48	2e-11	39.22
CUFF.188832.0	pfam09172	DUF1943	293	293	3e-32	24.41
CUFF.188832.0	pfam00094	VWD	158	148	2e-08	27.52
CUFF.188832.0	smart00216	VWD	162	141	5e-13	25.17
CUFF.189021.0	pfam00153	Mito_carr	96	87	8e-13	27.78
CUFF.189038.0	pfam02798	GST_N	75	74	1e-10	37.66
CUFF.189105.1	pfam06963	FPN1	95	76	2e-11	47.37
CUFF.18928.0	pfam02737	3HCDH_N	180	180	3e-51	45.7
CUFF.18928.0	pfam00725	3HCDH	97	97	5e-35	54.08
CUFF.18946.0	pfam00023	Ank	33	28	0.0005	35.71
CUFF.18946.0	smart00248	ANK	30	26	0.0004	38.46
CUFF.18949.1	pfam00023	Ank	33	29	0.0003	55.17
CUFF.18949.1	pfam00023	Ank	33	32	0.0002	46.88
CUFF.18949.1	smart00248	ANK	30	30	0.0003	43.33
CUFF.18949.3	pfam00023	Ank	33	29	0.0002	55.17
CUFF.18949.3	pfam00023	Ank	33	32	0.0002	46.88
CUFF.18949.3	smart00248	ANK	30	30	0.0003	43.33
CUFF.189507.0	pfam00226	DnaJ	63	63	5e-26	61.9
CUFF.189507.0	smart00271	DnaJ	60	60	4e-22	58.33
CUFF.18971.0	pfam00562	RNA_pol_Rpb2_6	374	373	6e-113	39.84
CUFF.18971.0	pfam04563	RNA_pol_Rpb2_1	394	370	2e-41	22.76
CUFF.18971.0	pfam04560	RNA_pol_Rpb2_7	78	78	3e-24	36.36
CUFF.18971.0	pfam04565	RNA_pol_Rpb2_3	68	68	5e-14	39.71
CUFF.18971.0	pfam04561	RNA_pol_Rpb2_2	180	176	5e-11	19.69
CUFF.18971.0	pfam04566	RNA_pol_Rpb2_4	63	63	2e-05	39.68
CUFF.18971.0	pfam04567	RNA_pol_Rpb2_5	46	46	4e-05	32.65
CUFF.189942.0	pfam01221	Dynein_light	89	89	2e-38	80.9
CUFF.190062.0	pfam03166	MH2	179	179	2e-77	60.89
CUFF.190062.0	smart00524	DWB	171	171	1e-74	58.48
CUFF.190314.0	pfam02171	Piwi	297	297	2e-77	37.12
CUFF.190314.0	pfam02170	PAZ	112	112	7e-20	28.12
CUFF.190363.0	pfam00046	Homeobox	57	52	2e-07	41.82
CUFF.190363.0	smart00389	HOX	56	52	7e-11	47.27
CUFF.190422.0	pfam00005	ABC_tran	179	177	4e-30	32.09
CUFF.190422.0	smart00382	AAA	148	143	1e-08	19.89
CUFF.190422.1	pfam00005	ABC_tran	179	177	8e-30	32.09
CUFF.190422.1	smart00382	AAA	148	143	1e-08	19.89
CUFF.190422.2	pfam00005	ABC_tran	179	177	3e-30	32.09
CUFF.190422.2	smart00382	AAA	148	143	1e-08	19.89
CUFF.190762.0	pfam00046	Homeobox	57	57	2e-18	40.35
CUFF.190762.0	pfam00412	LIM	57	57	5e-09	32.76
CUFF.190762.0	pfam00412	LIM	57	54	2e-05	32.76
CUFF.190762.0	smart00389	HOX	56	56	1e-17	42.86
CUFF.190762.0	smart00132	LIM	39	39	4e-05	25.64
CUFF.190762.0	smart00132	LIM	39	37	0.0008	33.33
CUFF.190971.0	pfam08241	Methyltransf_11	95	78	2e-10	24.05
CUFF.191511.0	pfam00107	ADH_zinc_N	142	129	1e-20	35.34
CUFF.191511.0	pfam08240	ADH_N	108	107	5e-20	29.69
CUFF.191601.0	pfam00178	Ets	85	82	1e-41	68.29
CUFF.191601.0	smart00413	ETS	87	84	4e-41	64.29
CUFF.191856.0	smart00666	PB1	81	79	4e-06	27.16
CUFF.191859.0	pfam00069	Pkinase	260	255	1e-59	31.49
CUFF.191859.0	pfam07714	Pkinase_Tyr	258	213	1e-30	26.42
CUFF.191859.0	smart00220	S_TKc	244	239	1e-66	34.55
CUFF.191859.0	smart00221	STYKc	225	202	1e-49	33.9
CUFF.191859.0	smart00219	TyrKc	258	244	8e-32	27.5
CUFF.191911.0	pfam00071	Ras	162	142	2e-40	46.53
CUFF.191911.0	pfam08477	Miro	117	98	8e-12	28.57
CUFF.191911.0	smart00173	RAS	164	142	6e-52	48.25
CUFF.191911.0	smart00175	RAB	164	141	6e-31	39.86
CUFF.191911.0	smart00174	RHO	174	147	8e-19	31.37
CUFF.192618.0	pfam00240	ubiquitin	69	58	2e-05	31.03
CUFF.192789.2	pfam09445	Methyltransf_15	212	188	5e-35	30.2
CUFF.192870.0	pfam00004	AAA	185	185	1e-62	50
CUFF.192870.0	pfam07724	AAA_2	168	145	6e-08	25
CUFF.192870.0	pfam07728	AAA_5	146	136	8e-06	23.13
CUFF.192870.0	smart00382	AAA	148	148	9e-18	27.39
CUFF.193216.0	pfam02214	K_tetra	92	92	4e-32	52.17
CUFF.193216.0	pfam00520	Ion_trans	192	192	9e-23	25.62
CUFF.193216.0	pfam07885	Ion_trans_2	75	75	6e-11	27.27
CUFF.193216.0	smart00225	BTB	90	81	2e-08	16.67
CUFF.193245.0	pfam08393	DHC_N2	410	409	9e-102	38.74
CUFF.193245.0	pfam07728	AAA_5	146	145	3e-12	23.57
CUFF.193245.0	pfam07728	AAA_5	146	146	2e-05	22.44
CUFF.193452.0	smart00150	SPEC	101	93	9e-05	22.11
CUFF.193492.0	pfam02148	zf-UBP	72	72	3e-17	37.18
CUFF.193492.0	pfam00627	UBA	37	34	3e-05	41.18
CUFF.193492.0	smart00290	ZnF_UBP	50	50	2e-14	44.64
CUFF.193492.0	smart00165	UBA	37	34	9e-06	47.06
CUFF.193492.0	smart00165	UBA	37	33	0.0002	32.35
CUFF.193533.0	pfam00754	F5_F8_type_C	126	126	4e-20	33.58
CUFF.193533.0	smart00231	FA58C	139	139	6e-23	38.71
CUFF.193533.1	pfam00754	F5_F8_type_C	126	126	7e-20	33.58
CUFF.193533.1	smart00231	FA58C	139	139	1e-22	38.71
CUFF.193551.0	pfam00652	Ricin_B_lectin	124	115	9e-14	31.62
CUFF.193551.0	smart00458	RICIN	117	112	2e-14	28.32
CUFF.19364.0	smart00385	CYCLIN	83	81	3e-05	21.35
CUFF.193704.0	pfam03399	SAC3_GANP	183	162	3e-23	36.36
CUFF.193858.0	pfam10561	UPF0565	266	263	8e-24	28.37
CUFF.193869.0	pfam00432	Prenyltrans	44	40	0.0002	32.5
CUFF.193986.0	smart00228	PDZ	85	80	9e-07	26.83
CUFF.193986.0	smart00228	PDZ	85	79	6e-11	22.5
CUFF.193986.0	smart00228	PDZ	85	72	1e-05	36
CUFF.194228.0	pfam00400	WD40	39	39	0.0006	41.03
CUFF.194228.0	smart00320	WD40	40	33	4e-05	39.39
CUFF.194228.0	smart00320	WD40	40	40	0.0005	25.58
CUFF.195062.0	pfam00439	Bromodomain	87	83	7e-18	38.55
CUFF.195062.0	smart00297	BROMO	107	97	6e-22	34.02
CUFF.195128.0	pfam01139	UPF0027	363	341	2e-140	52.47
CUFF.195242.0	pfam05254	UPF0203	69	57	1e-06	36.84
CUFF.19537.0	pfam00241	Cofilin_ADF	126	122	8e-06	26.92
CUFF.19537.0	smart00102	ADF	127	127	8e-14	25.93
CUFF.195419.0	pfam00400	WD40	39	38	0.0002	39.47
CUFF.195419.0	smart00320	WD40	40	35	9e-06	34.29
CUFF.195419.0	smart00320	WD40	40	39	0.0004	29.27
CUFF.195644.0	pfam05225	HTH_psq	43	39	1e-06	46.15
CUFF.195665.0	pfam00380	Ribosomal_S9	121	118	7e-24	43.33
CUFF.19577.0	pfam00561	Abhydrolase_1	226	196	2e-12	20.3
CUFF.195917.0	pfam00017	SH2	76	73	3e-15	39.73
CUFF.195917.0	smart00252	SH2	84	74	7e-18	36.49
CUFF.195917.0	smart00253	SOCS	43	42	7e-05	39.53
CUFF.196211.0	pfam00023	Ank	33	32	0.0005	43.75
[truncated: 7,444 more rows]
