# Supplementary material for: Transcriptome Analysis Reveals Strain-Specific and Conserved Stemness Genes in Schmidtea mediterranea
Source: PLoS One. 2012 Apr 4;7(4):e34447. doi: 10.1371/journal.pone.0034447 (PMC3319590; doi:10.1371/journal.pone.0034447)
Supplement: Dataset S5 — Excel spreadsheet of transcript expression profiles in sexual and asexual non-irradiated and irradiated samples; raw expression data are shown as FPKM values and normalized expression values are included as Z-scores. (XLS) [file pone.0034447.s005.xls]

## Sheet: Das_Zscore.txt
	FPKM Values				Z-scores
Transcript Id	Sex_NIR	Asex_NIR	Sex_IR	Asex_IR	Sex_NIR	Asex_NIR	Sex_IR	Asex_IR
CUFF.100122.0	3.5218	1.58319	1.49942	1.25462	1.48665	-0.364318	-0.444301	-0.678034
CUFF.100123.1	14.4856	9.65058	6.35108	7.13961	1.38519	0.0665097	-0.833378	-0.618318
CUFF.100183.0	1.13661	1.78675	1.32802	1.98661	-1.07242	0.576303	-0.587017	1.08314
CUFF.100189.0	1.53437	3.46727	2.33165	4.45747	-1.1029	0.405461	-0.480735	1.17818
CUFF.100217.0	46.194	51.682	73.5955	59.4394	-0.969833	-0.508365	1.33427	0.143929
CUFF.100226.0	6.48661	0.781763	0	0.543255	1.49129	-0.385229	-0.642378	-0.463683
CUFF.100250.0	41.9544	24.0544	24.4984	32.2372	1.34157	-0.789549	-0.736687	0.184669
CUFF.100262.0	88.2111	13.6686	77.4046	41.6878	0.96656	-1.21888	0.649734	-0.397413
CUFF.100277.0	0.510444	0.922778	1.30641	2.56499	-0.919067	-0.454488	-0.0222474	1.3958
CUFF.100300.0	6.40081	0	0	0	1.5	-0.5	-0.5	-0.5
CUFF.100303.0	14.2037	0.844892	2.34028	0.344616	1.48745	-0.546317	-0.318656	-0.62248
CUFF.1004.0	90.5478	89.4524	87.5226	72.0622	0.653589	0.526909	0.303731	-1.48423
CUFF.100414.0	5.53628	0.901663	4.9784	1.31581	0.975666	-0.945869	0.744366	-0.774162
CUFF.10043.0	14.5656	6.66416	9.66479	6.09936	1.37225	-0.666966	0.107443	-0.812731
CUFF.10046.0	24.3149	17.7476	17.0915	17.2088	1.49498	-0.384347	-0.572099	-0.538532
CUFF.100469.0	4.29068	3.15525	3.44331	5.29882	0.252846	-0.925365	-0.626452	1.29897
CUFF.100495.0	3.0424	3.36151	3.08256	6.47633	-0.570182	-0.378312	-0.546035	1.49453
CUFF.100505.0	6.07916	1.46532	3.80324	2.71537	1.30934	-1.04734	0.146834	-0.408834
CUFF.100514.0	11.4299	8.36815	9.84217	10.8698	0.9686	-1.30844	-0.212205	0.55205
CUFF.100667.0	3.39371	1.69555	0	0.858499	1.31734	0.144124	-1.02729	-0.434175
CUFF.100691.0	8.96113	4.11861	2.5267	2.57586	1.45484	-0.140677	-0.665181	-0.648984
CUFF.100700.0	2.62175	1.80556	1.91714	2.66624	0.812027	-0.983716	-0.738223	0.909912
CUFF.100726.0	14.4144	11.617	12.7876	13.7756	1.03677	-1.25457	-0.295734	0.513531
CUFF.100729.0	4.5056	0	1.15314	0.849026	1.45374	-0.821616	-0.239273	-0.392852
CUFF.100756.0	10.1027	2.47641	5.69715	8.1742	1.0593	-1.2554	-0.277858	0.473966
CUFF.100783.1	14.088	1.48596	2.14582	0.474077	1.49131	-0.47876	-0.375604	-0.636947
CUFF.100799.0	9.75182	0.635289	2.36092	3.64212	1.42578	-0.873039	-0.437905	-0.114838
CUFF.100836.0	8.71894	1.75134	0	0	1.47003	-0.208704	-0.630661	-0.630661
CUFF.100845.0	4.75345	0.381922	0	0	1.49548	-0.388748	-0.553364	-0.553364
CUFF.100860.0	3.15712	0	0	0	1.5	-0.5	-0.5	-0.5
CUFF.100902.0	10.8336	0	0	0	1.5	-0.5	-0.5	-0.5
CUFF.100914.0	13.4691	0.989809	0.420392	0	1.49709	-0.419218	-0.506657	-0.571212
CUFF.100932.0	27.7648	51.2071	13.6121	15.1749	0.0474876	1.39672	-0.767078	-0.677131
CUFF.100946.0	279.165	383.712	450.365	346.718	-1.20025	0.261825	1.19396	-0.255532
CUFF.100947.1	26.1268	72.7191	21.5429	45.1681	-0.656252	1.34712	-0.85335	0.162484
CUFF.100957.0	42.9866	52.5739	54.8376	61.8669	-1.29258	-0.0631372	0.227152	1.12856
CUFF.100965.0	41.4645	67.6507	48.8006	59.0105	-1.11207	1.16886	-0.473061	0.416265
CUFF.100965.1	38.6518	30.4838	51.4722	52.4794	-0.435963	-1.20673	0.773825	0.868869
CUFF.100968.0	86.6651	131.534	110.809	26.9751	-0.0515297	0.940482	0.482271	-1.37122
CUFF.100968.1	94.9164	136.568	155.946	217.537	-1.10428	-0.287685	0.0922261	1.29973
CUFF.101025.0	18.3666	19.8322	24.3456	20.9582	-0.985864	-0.409996	1.36342	0.0324358
CUFF.101025.1	12.9012	15.7048	14.9939	19.448	-1.04778	-0.0209407	-0.281313	1.35003
CUFF.101031.0	3.84684	2.05788	5.66098	3.7019	0.0203263	-1.1942	1.25195	-0.0780737
CUFF.101031.1	4.41147	0.927631	0	0.806912	1.46653	-0.310588	-0.783777	-0.372168
CUFF.101041.0	19.3737	0.975867	0.198092	0.254302	1.49895	-0.446793	-0.52905	-0.523105
CUFF.101058.0	1.94752	2.76134	1.6126	2.44658	-0.478127	1.11339	-1.1331	0.49784
CUFF.101107.0	12.7892	7.86402	6.01201	5.24619	1.41902	-0.0335737	-0.579792	-0.805658
CUFF.101116.0	64.0232	38.4651	27.8803	39.1343	1.4126	-0.255186	-0.945892	-0.211518
CUFF.101119.0	146.312	286.437	170.792	280.639	-1.02531	0.897158	-0.689456	0.817612
CUFF.101143.0	10.9717	5.62473	6.28667	4.83442	1.46488	-0.472786	-0.232909	-0.759183
CUFF.101158.0	4.15111	2.8588	2.27661	2.23494	1.42182	-0.0241288	-0.675532	-0.722156
CUFF.101179.0	11.7525	7.66679	7.86464	9.80663	1.2953	-0.838778	-0.735435	0.278917
CUFF.101254.0	3.98651	3.94218	4.1858	4.10918	-0.621131	-1.01784	1.16232	0.476649
CUFF.101296.0	9.77578	4.62854	9.82916	1.75441	0.821097	-0.467903	0.834465	-1.18766
CUFF.1013.0	40.5957	61.5025	54.8066	79.9947	-1.13857	0.139203	-0.270033	1.2694
CUFF.10131.0	21.2597	23.7024	17.721	16.2124	0.452697	1.1727	-0.590364	-1.03504
CUFF.101317.0	14.3539	8.96075	19.6237	9.66469	0.24381	-0.849082	1.3117	-0.706432
CUFF.101337.0	2.3167	1.39604	3.5205	1.63708	0.10411	-0.862895	1.36851	-0.609722
CUFF.101350.0	9.45735	5.22406	4.37029	6.60046	1.3665	-0.533698	-0.916931	0.0841274
CUFF.101353.0	5.02102	2.26924	6.0237	1.57692	0.607604	-0.680228	1.07686	-1.00423
CUFF.101388.0	25.2874	20.6285	21.2062	25.4283	0.834812	-0.974335	-0.750002	0.889526
CUFF.101467.0	18.8127	13.9881	18.2256	17.4381	0.785431	-1.44812	0.513633	0.149059
CUFF.101532.0	3.13967	0.741979	0.4727	0.928095	1.48249	-0.471571	-0.691027	-0.319891
CUFF.101535.0	5.60876	1.39855	0.989987	1.70077	1.48608	-0.478816	-0.669491	-0.337771
CUFF.101538.0	7.28338	5.56648	3.86455	6.47179	1.01384	-0.15688	-1.31739	0.460432
CUFF.101544.0	6.24836	4.46252	2.51722	2.47115	1.28673	0.297771	-0.779496	-0.805008
CUFF.101547.0	6.4705	1.11403	2.07004	2.32245	1.46355	-0.7916	-0.389107	-0.282839
CUFF.10155.0	231.009	86.331	216.074	87.3738	0.957781	-0.870027	0.769098	-0.856853
CUFF.10155.1	128.741	70.1308	0	91.1317	1.04005	-0.0438301	-1.34077	0.344542
CUFF.101553.0	4.86461	4.31997	2.94875	4.50298	0.841906	0.191992	-1.44427	0.410376
CUFF.101556.1	6.11829	2.68136	2.70471	2.65521	1.4999	-0.499422	-0.485839	-0.514634
CUFF.10158.0	158.576	90.9692	264.361	122.967	-0.00852557	-0.905904	1.39561	-0.481181
CUFF.10164.0	148.512	36.2702	127.62	63.2602	1.03304	-1.09073	0.637732	-0.580041
CUFF.10167.0	93.4675	38.8703	132.62	39.3833	0.381427	-0.816627	1.24057	-0.80537
CUFF.101682.0	10.2673	13.2707	12.8532	14.3938	-1.39187	0.329179	0.0899376	0.972753
CUFF.101685.0	6.77335	5.12574	6.85353	6.5302	0.559914	-1.47815	0.659096	0.259142
CUFF.101688.0	47.4229	45.2313	61.197	49.7111	-0.487703	-0.795935	1.44952	-0.165884
CUFF.10173.0	85.7991	42.4303	108.509	61.9974	0.387455	-1.12431	1.17908	-0.442232
CUFF.101758.0	29.9759	6.33733	13.5865	8.83579	1.43873	-0.785276	-0.103246	-0.550211
CUFF.10176.0	117.352	41.5148	166.804	61.8766	0.361795	-0.978899	1.23604	-0.618931
CUFF.10176.1	0	20.0895	61.1492	28.5927	-1.07847	-0.28941	1.32331	0.044574
CUFF.10176.2	32.813	18.6465	46.3733	35.6153	-0.0480776	-1.28863	1.13939	0.197317
CUFF.10176.3	42.3727	37.0544	40.205	46.936	0.17606	-1.10541	-0.346258	1.27561
CUFF.10176.4	30.6415	54.6807	67.7587	83.1124	-1.27853	-0.196577	0.392034	1.08307
CUFF.101761.0	4.95039	0.497183	0	0	1.49285	-0.359729	-0.566562	-0.566562
CUFF.10179.1	63.2765	0	0	0	1.5	-0.5	-0.5	-0.5
CUFF.10179.2	212.063	0	220.014	122.379	0.71681	-1.35277	0.794406	-0.158442
CUFF.102168.0	2.64427	0	0	0	1.5	-0.5	-0.5	-0.5
CUFF.102390.0	4.38269	2.51148	2.52929	2.80687	1.48272	-0.611059	-0.591131	-0.280534
CUFF.102418.0	3.80425	1.52829	3.57002	5.09771	0.206053	-1.33568	0.0473858	1.08224
CUFF.102421.0	2.42922	3.0448	2.61124	3.9062	-0.863797	0.0712963	-0.5873	1.3798
CUFF.102424.0	2.81271	2.49051	2.27715	3.38925	0.145207	-0.52026	-0.960931	1.33598
CUFF.102442.0	4.12081	6.54302	5.0222	5.75198	-1.19882	1.14542	-0.326445	0.379844
CUFF.102504.0	8.26298	8.09129	5.50726	7.0284	0.821123	0.685631	-1.35359	-0.153163
CUFF.102540.0	1.97028	1.89966	2.01706	2.31016	-0.437767	-0.829048	-0.178575	1.44539
CUFF.102585.0	4.90275	0.590877	2.82327	1.84773	1.29732	-1.07137	0.154977	-0.380928
CUFF.102636.0	8.174	0.437835	3.25425	1.36915	1.41079	-0.832512	-0.0158207	-0.562454
CUFF.10272.0	9.33998	5.18155	7.69247	7.64657	1.09377	-1.33224	0.132622	0.105844
CUFF.10275.0	10.6352	0	0	4.4535	1.36333	-0.749337	-0.749337	0.135344
CUFF.102877.0	9.45434	3.47388	5.53285	3.25895	1.40121	-0.681094	0.0358091	-0.755929
CUFF.103311.0	14.2744	0	0	0	1.5	-0.5	-0.5	-0.5
CUFF.103365.0	7.7506	5.99234	4.11702	3.39867	1.24425	0.346153	-0.61174	-0.978666
CUFF.103374.0	7.09992	4.81842	3.70484	4.41632	1.42425	-0.130466	-0.889312	-0.404476
CUFF.103398.0	112.883	105.454	180.288	144.004	-0.66748	-0.885213	1.30806	0.244631
CUFF.103477.0	11.5785	15.3979	6.25879	7.14737	0.350402	1.25293	-0.906653	-0.69668
CUFF.103542.0	4.70676	5.56816	0.960745	1.99514	0.640852	1.03543	-1.07505	-0.601231
CUFF.103609.0	3.3979	0.481781	0.511555	0	1.48277	-0.397127	-0.377933	-0.70771
CUFF.103654.0	15.2615	9.86946	13.0199	16.5225	0.54606	-1.30208	-0.222255	0.978272
CUFF.103675.0	9.96048	6.00217	9.51209	8.17073	0.871744	-1.35575	0.619418	-0.135416
CUFF.10370.0	4.44528	1.14802	2.43794	1.59554	1.39583	-0.86182	0.0213936	-0.555402
CUFF.103708.0	4.98472	0.7702	7.36018	3.37188	0.311485	-1.20972	1.16889	-0.270659
CUFF.103717.0	2.53617	2.44526	4.86821	2.54886	-0.477521	-0.554566	1.49885	-0.466766
CUFF.10373.0	3.62332	1.05406	1.19914	1.17719	1.49802	-0.571347	-0.454495	-0.472174
CUFF.103789.0	15.6966	14.6117	17.8006	19.351	-0.550817	-1.06228	0.44109	1.17201
CUFF.10379.0	2.45324	1.77398	1.88361	1.77209	1.48068	-0.603768	-0.267346	-0.609568
CUFF.103794.0	3.83385	2.26826	2.31924	2.36436	1.49799	-0.5639	-0.496759	-0.437335
CUFF.103800.0	7.17701	1.75926	5.91528	4.43167	1.01164	-1.31448	0.469914	-0.167076
CUFF.103809.0	11.7675	0.778286	0.550922	0.270419	1.49898	-0.456058	-0.496507	-0.54641
CUFF.103872.0	16.7972	2.57181	4.40175	1.34805	1.47654	-0.520547	-0.263644	-0.69235
CUFF.103872.2	40.9663	25.3879	43.0077	28.6916	0.735441	-1.04003	0.9681	-0.663509
CUFF.103873.1	3.4429	2.70662	7.17309	6.46701	-0.683219	-1.01757	1.01072	0.690076
CUFF.104045.0	32.9648	19.4399	26.6532	19.8699	1.28515	-0.826089	0.299907	-0.758966
CUFF.104075.0	84.909	69.8324	52.0808	48.9538	1.25316	0.351973	-0.709111	-0.896025
CUFF.104075.1	45.3547	50.664	23.1784	28.7459	0.638329	1.04329	-1.05314	-0.628483
CUFF.104140.0	5.63987	0	0	0	1.5	-0.5	-0.5	-0.5
CUFF.104143.0	5.51978	0	0	0	1.5	-0.5	-0.5	-0.5
CUFF.104152.0	3.75117	0.753483	0.800048	0	1.46285	-0.345469	-0.31738	-0.799999
CUFF.104197.0	2.14353	0	0.685755	0	1.42118	-0.699922	-0.0213406	-0.699922
CUFF.104203.1	23.732	25.8152	28.1964	30.9229	-1.10865	-0.436223	0.332399	1.21248
CUFF.104203.3	7.91864	0	3.37652	0	1.35826	-0.752805	0.147354	-0.752805
CUFF.10424.0	3.76652	1.91871	2.4845	1.46341	1.36208	-0.490961	0.0764308	-0.94755
CUFF.104341.0	5.20324	2.09031	4.43897	3.26829	1.06607	-1.21783	0.505337	-0.353571
CUFF.104363.0	37.485	42.1029	35.1334	45.403	-0.552886	0.449902	-1.06354	1.16653
CUFF.104366.0	27.3246	34.9995	29.6756	39.1923	-1.02561	0.412521	-0.58508	1.19817
CUFF.104384.0	5.0538	1.01514	0	0	1.47003	-0.208703	-0.630661	-0.630661
CUFF.104447.0	3.13349	1.88824	2.29135	2.53058	1.29125	-1.09946	-0.325541	0.133747
CUFF.104450.0	2.17973	0	0	0	1.5	-0.5	-0.5	-0.5
CUFF.104453.0	4.79426	0.513602	2.59038	2.94449	1.18738	-1.25207	-0.0685579	0.133241
CUFF.104563.0	29.6644	10.0551	11.8628	6.98738	1.4706	-0.449084	-0.272116	-0.749403
CUFF.104566.0	8.11683	3.12203	2.87298	3.03734	1.49877	-0.456052	-0.553523	-0.489197
CUFF.104617.0	48.7346	31.1299	52.2233	38.609	0.629892	-1.19986	0.992492	-0.422519
CUFF.104618.1	3.57546	0	0	0	1.5	-0.5	-0.5	-0.5
CUFF.10463.0	1.50748	0	1.92909	0	0.643912	-0.853278	1.06264	-0.853278
CUFF.10466.0	5.09603	3.07086	4.53653	2.01799	1.01188	-0.435644	0.611966	-1.1882
CUFF.104810.0	12.5697	1.31018	3.30399	0.170711	1.4599	-0.537144	-0.183512	-0.739246
CUFF.104816.0	9.0301	7.63519	8.38902	6.20444	0.999941	-0.147676	0.472514	-1.32478
CUFF.105053.0	1.07197	1.03281	4.39045	5.38665	-0.843068	-0.860457	0.630571	1.07295
CUFF.105114.0	2.52032	0	0	0	1.5	-0.5	-0.5	-0.5
CUFF.105117.0	5.48928	0	0	0	1.5	-0.5	-0.5	-0.5
CUFF.105305.0	6.83476	12.5206	7.87165	10.4752	-1.00826	1.20451	-0.604735	0.408493
CUFF.105422.0	0.961064	1.53736	1.26147	2.50496	-0.905074	-0.0431539	-0.455781	1.40401
CUFF.105422.1	1.09326	0.351703	1.16	1.30929	0.268262	-1.46615	0.424359	0.773531
CUFF.105425.0	2.99558	6.29481	4.32483	6.17552	-1.2329	0.850807	-0.393378	0.775467
CUFF.105432.0	17.5964	5.30178	4.69119	7.36851	1.47254	-0.571545	-0.673061	-0.227934
CUFF.105435.0	17.6999	6.86331	3.93917	7.92748	1.43895	-0.375823	-0.86552	-0.197609
CUFF.105438.0	13.9694	4.26509	3.21774	5.84972	1.46273	-0.524247	-0.738694	-0.19979
CUFF.105440.0	22.1825	11.6852	15.2271	16.2403	1.3412	-1.06599	-0.253777	-0.0214352
CUFF.105447.0	9.36309	1.95606	0	1.40959	1.47087	-0.291782	-0.757267	-0.421826
CUFF.105447.1	7.55634	5.59471	10.8195	5.45096	0.080348	-0.703943	1.38501	-0.761416
CUFF.105464.0	1470.46	1459.69	1503.05	1459.07	-0.126204	-0.647474	1.45116	-0.677483
CUFF.105488.0	203.269	18.1812	242.052	7.53196	0.69954	-0.814618	1.01681	-0.901737
CUFF.105491.0	7.36226	3.22653	6.42362	7.14685	0.689489	-1.46677	0.200106	0.57718
CUFF.105494.0	4.1771	1.93624	2.46708	2.42192	1.45429	-0.830201	-0.289025	-0.335064
CUFF.105497.0	1.50047	1.35627	0	1.88497	0.383644	0.208044	-1.44356	0.851869
CUFF.105500.0	2.59564	2.90481	4.03334	2.79495	-0.752133	-0.274198	1.47036	-0.444027
CUFF.105503.0	0.96203	0.386478	1.43627	0.604277	0.25015	-1.00435	1.28382	-0.529625
CUFF.105537.0	3.63389	0.845211	0.734273	0.32037	1.48329	-0.354747	-0.427867	-0.700673
CUFF.105540.0	4.10583	2.47416	0.562943	0.921064	1.28884	0.282558	-0.896131	-0.67527
CUFF.105579.0	43.5171	36.3302	46.2131	46.7909	0.0633232	-1.43235	0.624392	0.744639
CUFF.105582.0	12.6016	2.20907	3.22519	2.01483	1.49181	-0.551126	-0.351379	-0.589309
CUFF.105636.0	8.26026	10.6792	5.18914	5.66017	0.319739	1.27099	-0.887979	-0.702747
CUFF.105848.0	65.6335	83.9626	75.4007	92.8921	-1.18616	0.384884	-0.348983	1.15026
CUFF.105890.0	9.29527	3.29489	1.74926	3.77792	1.4473	-0.37487	-0.844239	-0.228186
CUFF.105893.0	15.4005	16.2813	10.3725	11.7949	0.684823	0.996035	-1.09172	-0.589141
CUFF.105897.0	4.78814	3.42632	5.55283	6.20309	-0.17129	-1.31221	0.469358	1.01414
CUFF.105986.0	47.5749	39.5501	34.614	24.5059	1.14134	0.309734	-0.201789	-1.24928
CUFF.106001.0	11.5537	6.72448	6.49095	6.51375	1.49866	-0.440103	-0.533857	-0.524704
CUFF.106019.0	23.7524	13.9198	12.8917	13.6896	1.49449	-0.41664	-0.616468	-0.461383
CUFF.106022.0	23.5836	9.1234	13.9719	11.3387	1.42553	-0.844874	-0.0836082	-0.497049
CUFF.106049.0	11.0655	5.97395	9.0632	9.05762	1.08255	-1.33978	0.129944	0.127289
CUFF.106049.1	3.67644	1.9481	0	0	1.2824	0.306134	-0.794268	-0.794268
CUFF.106103.0	12.4441	4.31126	5.65905	6.88971	1.4333	-0.844275	-0.466831	-0.12219
CUFF.106104.1	4.14473	0.342653	1.50401	0.492374	1.43412	-0.726376	-0.0664454	-0.641298
CUFF.106168.0	0	5.36272	0	5.04644	-0.865227	0.917806	-0.865227	0.812648
CUFF.106188.0	20.234	10.7712	13.4497	8.08381	1.36126	-0.453185	0.060404	-0.968478
CUFF.106452.0	8.1951	2.35159	2.74661	0.89878	1.45298	-0.374082	-0.250573	-0.828325
CUFF.106560.0	2.04465	1.7797	2.32577	3.7102	-0.489155	-0.797414	-0.162082	1.44865
CUFF.106566.0	2.51051	2.08014	4.81896	5.71633	-0.720706	-0.964748	0.5883	1.09715
CUFF.106569.0	4.07782	1.36516	4.92838	4.83817	0.165032	-1.46029	0.674655	0.620605
CUFF.106593.0	40.028	26.5454	35.99	34.2492	1.03096	-1.35537	0.316261	0.00815055
CUFF.1066.0	4.72535	7.07289	4.21733	4.25026	-0.251256	1.47791	-0.625457	-0.601201
CUFF.1066.1	3.66729	3.5257	0	1.4634	0.854314	0.773844	-1.22993	-0.39823
CUFF.106668.0	23.8992	31.4772	9.71293	7.57922	0.500436	1.16203	-0.738092	-0.924375
CUFF.106680.0	71.3991	120.07	124.454	111.747	-1.46418	0.542184	0.722906	0.199085
CUFF.106683.0	6.74091	0.435221	1.38635	1.05854	1.48622	-0.675309	-0.349271	-0.461641
CUFF.106698.0	139.687	232.989	226.388	245.373	-1.47992	0.453365	0.316587	0.709971
CUFF.106779.0	1.84494	1.58822	0.67455	1.65551	0.773803	0.282258	-1.46716	0.411099
CUFF.106810.0	21.8764	27.3373	10.9657	8.92857	0.523141	1.14427	-0.717852	-0.949558
CUFF.106840.0	8.53066	0.63162	0.447102	0.109643	1.49789	-0.441476	-0.486779	-0.569632
CUFF.106876.0	8.90119	0	0.690342	0	1.49579	-0.551525	-0.392743	-0.551525
CUFF.106903.0	2.00908	1.03771	4.40738	4.68727	-0.572069	-1.11353	0.764791	0.920807
CUFF.10694.0	15.8704	25.2839	17.9512	24.3035	-1.07204	0.953645	-0.624276	0.742673
CUFF.106960.0	4.03477	2.56794	3.8289	4.44223	0.391353	-1.42348	0.136641	0.895482
CUFF.107041.0	2.34448	2.26045	4.20025	1.17811	-0.12066	-0.187654	1.35888	-1.05056
CUFF.10727.0	2.38046	4.5701	3.73407	2.86636	-1.04183	1.2229	0.358198	-0.539267
CUFF.107277.0	53.5235	84.4216	58.5625	73.9428	-0.993751	1.18559	-0.638334	0.44649
CUFF.107362.0	46.4106	53.0324	58.1069	56.0352	-1.36925	-0.0713225	0.923321	0.517251
CUFF.107430.0	3.53332	0.835181	1.65683	0.405519	1.3906	-0.557892	0.0354708	-0.868178
CUFF.107493.0	20.7804	7.56476	10.7101	8.18408	1.46263	-0.692151	-0.179309	-0.591172
CUFF.107569.0	0	7.05058	0	4.22154	-0.816142	1.22581	-0.816142	0.406477
CUFF.10757.0	1.07629	2.07543	0.826384	0.811258	-0.202468	1.46868	-0.620459	-0.645758
CUFF.107613.0	7.76631	2.01598	5.81012	3.45229	1.18234	-1.08007	0.412698	-0.514969
CUFF.107649.0	11.1656	5.69325	5.82527	6.15024	1.49604	-0.57291	-0.522997	-0.400134
CUFF.107655.0	17.094	18.5952	13.984	15.8463	0.365656	1.13432	-1.22677	-0.273209
CUFF.107655.1	6.12805	15.4969	5.54535	13.5551	-0.797174	1.04542	-0.911776	0.663525
CUFF.107664.0	27.8667	31.8692	19.8029	25.1164	0.336107	1.12609	-1.25547	-0.206729
CUFF.107667.0	27.1982	27.9988	18.6109	22.0667	0.728274	0.908812	-1.20819	-0.428896
CUFF.107670.0	30.8387	39.155	24.4414	26.8638	0.079679	1.36891	-0.912063	-0.53653
CUFF.107745.0	27.338	56.1828	29.1135	47.4267	-0.899511	1.14716	-0.77353	0.525877
CUFF.107791.0	8.11574	4.58487	4.54367	2.97367	1.40794	-0.215987	-0.234936	-0.957012
CUFF.107794.0	7.72182	3.44678	3.65979	2.51496	1.4649	-0.384638	-0.292482	-0.787776
CUFF.107814.0	1.87559	0	0	0	1.5	-0.5	-0.5	-0.5
CUFF.10787.0	8.52665	12.109	7.4364	19.1718	-0.61996	0.0562588	-0.82576	1.38946
CUFF.107958.0	23.2059	18.0775	26.1493	14.6104	0.522589	-0.471816	1.09332	-1.14409
CUFF.107970.1	5.03041	0.586347	0.290722	0.334859	1.49763	-0.420496	-0.548092	-0.529042
CUFF.107985.0	8.41414	1.61507	6.5741	2.52547	1.12039	-0.977002	0.552771	-0.696159
CUFF.108030.0	14.7444	17.7699	19.3227	28.342	-0.906189	-0.388926	-0.123447	1.41856
CUFF.108058.0	8.11137	0	8.89708	0.873423	0.77757	-0.954737	0.94537	-0.768204
CUFF.108066.0	45.8207	3.26865	43.4744	1.79322	0.913283	-0.834783	0.816895	-0.895395
CUFF.10808.0	9.11372	11.1343	11.9821	15.2132	-1.0823	-0.286237	0.0477777	1.32076
CUFF.10811.0	0	0	0	2.4812	-0.5	-0.5	-0.5	1.5
CUFF.10811.1	11.3356	5.823	12.9602	11.3037	0.314178	-1.45315	0.835021	0.303951
CUFF.108217.0	1.74244	0.449997	0.955612	0.46906	1.38359	-0.7499	0.0847405	-0.718432
CUFF.108367.0	117.805	134.207	97.9333	108.811	0.203121	1.27234	-1.09228	-0.383181
CUFF.108378.0	41.9857	34.0009	26.7516	31.8088	1.31688	0.0574375	-1.086	-0.288323
CUFF.108393.0	18.7557	26.1015	20.3165	22.3701	-0.985498	1.32718	-0.494111	0.152425
CUFF.1084.0	2.99511	0	0	3.29322	0.782158	-0.864086	-0.864086	0.946013
CUFF.10850.0	5.95985	6.83523	6.02753	7.84936	-0.802628	0.189551	-0.725917	1.33899
CUFF.1087.0	14.5589	21.2702	11.3259	12.8949	-0.103658	1.43011	-0.842514	-0.483942
CUFF.108783.0	8.63039	3.75721	1.59604	1.48373	1.42467	-0.0327887	-0.679147	-0.712736
CUFF.108838.0	10.2577	0	0	0	1.5	-0.5	-0.5	-0.5
CUFF.108973.0	12.4871	13.5261	10.027	11.0518	0.462496	1.13542	-1.13082	-0.467094
CUFF.108973.1	7.03897	1.75225	3.59471	2.46266	1.41925	-0.83611	-0.0500999	-0.533042
CUFF.10898.0	4.99244	2.54371	2.33733	1.83564	1.4662	-0.272323	-0.418846	-0.77503
CUFF.109011.0	6.51349	4.49833	4.58902	4.6889	1.4951	-0.595637	-0.501545	-0.397919
CUFF.10904.0	5.51237	3.88388	1.41081	3.30266	1.17251	0.210557	-1.2503	-0.132773
CUFF.109068.0	5.99993	0.672659	1.07134	0	1.48042	-0.460204	-0.314973	-0.705241
CUFF.109071.0	3.7953	0	1.21419	0	1.42118	-0.699922	-0.0213393	-0.699922
CUFF.109266.0	15.6375	11.9997	14.5625	13.7981	1.06932	-1.30544	0.36756	-0.131442
CUFF.109275.0	16.6717	13.5417	15.8287	15.3701	0.997151	-1.36973	0.359682	0.0128931
CUFF.109278.0	26.5076	24.1464	24.2893	24.8953	1.43087	-0.751739	-0.619647	-0.0594828
CUFF.109288.0	118.314	281.977	247.014	221.92	-1.40533	0.91809	0.421742	0.0654985
CUFF.109312.0	1.81918	1.33984	1.55197	0.761782	1.00368	-0.0631001	0.408999	-1.34958
CUFF.109323.0	3.42383	1.6047	1.70387	0.477911	1.33385	-0.162799	-0.0812096	-1.08984
CUFF.109326.0	4.02192	3.57163	2.9797	2.26035	1.06672	0.476281	-0.29988	-1.24312
CUFF.109374.0	9.08875	6.89122	8.37152	12.7979	-0.0790321	-0.953541	-0.364454	1.39703
CUFF.109377.0	13.1358	6.36012	7.267	11.962	1.02625	-0.9866	-0.717194	0.677547
CUFF.109380.0	20.0473	12.7748	12.9745	16.2107	1.33101	-0.798529	-0.740053	0.207573
CUFF.109383.0	26.6711	18.7578	21.6371	24.9738	1.03933	-1.2071	-0.389726	0.557499
CUFF.10950.0	17.2698	6.4522	7.29294	3.47125	1.44278	-0.361911	-0.221651	-0.859222
CUFF.109558.0	23.0259	19.4685	16.5602	19.5459	1.27631	-0.0686685	-1.16823	-0.0394052
CUFF.109567.0	7.14245	5.2007	3.71314	4.48636	1.36581	0.0442641	-0.968159	-0.441911
CUFF.109605.0	93.784	90.5214	108.633	108.106	-0.68472	-1.02962	0.885027	0.829315
CUFF.109632.0	2.96508	0	0	1.48996	1.30368	-0.784297	-0.784297	0.264916
CUFF.109635.0	18.2573	27.3559	15.6458	27.4817	-0.640052	0.842576	-1.0656	0.863075
CUFF.109672.0	33.1337	37.4257	27.912	29.2304	0.281972	1.28361	-0.936628	-0.62895
CUFF.109722.0	2.91758	0.627902	1.86678	0.916304	1.28935	-0.921304	0.274814	-0.642856
CUFF.109725.0	17.3208	20.7119	11.2557	9.51972	0.501788	1.15156	-0.660359	-0.992993
CUFF.109915.0	32.1143	32.316	29.9571	46.1994	-0.407284	-0.380194	-0.69702	1.4845
CUFF.109945.0	1.66099	0.889696	1.18085	0.69554	1.31997	-0.516997	0.176437	-0.979414
CUFF.109983.0	5.06322	6.4758	3.77202	0	0.444332	0.952365	-0.0200468	-1.37665
CUFF.11001.0	14.3817	2.03915	3.24775	1.77128	1.49152	-0.549016	-0.349203	-0.593301
CUFF.110028.0	81.4176	89.0516	70.0511	70.3757	0.400762	1.22907	-0.832523	-0.797304
CUFF.11004.0	17.5484	6.17633	7.02173	6.04781	1.4955	-0.5413	-0.389884	-0.564319
CUFF.11019.0	20.0199	17.1435	6.91037	6.1772	1.05701	0.649297	-0.801192	-0.905115
CUFF.110382.0	31.4235	10.0818	7.41108	3.09879	1.46045	-0.231678	-0.443433	-0.785344
CUFF.110385.0	23.1869	8.30244	4.30026	2.42739	1.44828	-0.132987	-0.558164	-0.757131
CUFF.110415.0	11.1166	10.508	9.76274	8.48873	1.01416	0.47632	-0.182296	-1.30819
CUFF.110418.0	8.35097	1.19589	5.02318	3.65656	1.2714	-1.12612	0.156324	-0.301601
CUFF.110418.1	2.64959	3.77743	3.8567	0	0.0436894	0.670115	0.714143	-1.42795
CUFF.110515.0	0.735456	1.00031	1.71154	1.17615	-1.01951	-0.377227	1.34754	0.0491946
CUFF.11075.0	47.1091	67.2371	83.6865	73.1558	-1.34526	-0.0364161	1.03322	0.348452
CUFF.110766.0	4.04832	3.45541	3.16817	1.41541	0.906866	0.383053	0.129288	-1.41921
CUFF.110767.1	20.6933	18.5583	13.2834	14.5035	1.1374	0.520077	-1.00513	-0.652346
CUFF.11084.0	5.08753	1.0627	1.3071	0.841064	1.49331	-0.501531	-0.380398	-0.611381
CUFF.11084.1	2.84545	0.820159	2.77798	2.33396	0.689809	-1.45601	0.618324	0.147879
CUFF.110872.0	1.85759	0.932814	2.17902	2.3336	0.050736	-1.42314	0.56302	0.809385
CUFF.110875.0	1.73729	1.61059	2.6507	1.67882	-0.371318	-0.629726	1.49161	-0.490569
CUFF.110891.0	1.24257	2.16329	3.35564	3.12279	-1.2691	-0.317953	0.913798	0.673253
CUFF.110909.0	2.15067	0.431997	0.688041	0.450298	1.48482	-0.606202	-0.294686	-0.583936
CUFF.110923.0	1.13592	0	0	1.427	0.66084	-0.855066	-0.855066	1.04929
CUFF.110929.0	0.497841	3.89997	1.91122	4.6906	-1.18343	0.604344	-0.440721	1.01981
CUFF.111062.0	19.9674	5.23623	6.17463	7.07233	1.49123	-0.630267	-0.495124	-0.365842
CUFF.111062.1	20.9265	16.8463	18.5965	16.9841	1.36248	-0.785457	0.135897	-0.712916
CUFF.111077.0	11.6788	12.4819	11.8433	13.8411	-0.796057	0.020983	-0.628702	1.40378
CUFF.1111.0	5.6061	3.14409	8.31047	3.7654	0.172355	-0.889599	1.33885	-0.621605
CUFF.111110.0	75.0221	4.87313	24.1234	1.78472	1.43466	-0.637346	-0.0687461	-0.728569
CUFF.111125.0	39.1477	44.4137	43.4671	37.1989	-0.554162	0.974381	0.699615	-1.11983
CUFF.111190.0	18.312	12.3428	10.8113	14.6343	1.3145	-0.515845	-0.98545	0.186799
CUFF.111317.0	287.042	432.977	117.519	136.057	0.296014	1.28583	-0.853789	-0.728054
CUFF.111397.0	8.36823	7.96553	12.1087	17.0229	-0.712612	-0.808328	0.176449	1.34449
CUFF.111499.0	5.53893	4.24804	3.32923	3.58458	1.38003	0.0737155	-0.856075	-0.597673
CUFF.111505.0	4.48056	3.08569	1.63819	0	1.13304	0.407881	-0.344634	-1.19628
CUFF.111536.0	60.209	33.6588	34.9368	29.6602	1.48029	-0.428242	-0.336374	-0.715677
CUFF.111592.0	5.14788	4.13614	3.29381	4.67064	1.05158	-0.221421	-1.28127	0.451105
CUFF.111598.0	46.5867	50.4712	41.9876	35.0519	0.462051	1.04815	-0.231866	-1.27833
CUFF.111787.0	2.9485	3.27481	5.10482	5.01138	-1.00361	-0.715423	0.900777	0.818254
CUFF.111793.0	27.0238	20.0927	32.3482	22.4561	0.285457	-0.996305	1.27009	-0.559244
CUFF.111797.0	351.751	925.597	572.646	957.914	-1.20151	0.767169	-0.443694	0.878038
CUFF.111812.0	21.9171	43.9374	28.5986	47.7848	-1.10871	0.680872	-0.565709	0.99355
CUFF.111944.0	14.3546	15.2514	9.66802	16.4907	0.138715	0.439619	-1.43378	0.855442
CUFF.111947.0	8.15081	4.8255	7.13659	6.28741	1.1021	-1.26119	0.381299	-0.222212
CUFF.111973.0	7.54747	11.955	10.0723	14.4932	-1.18095	0.319277	-0.321553	1.18323
CUFF.111980.0	12.9204	5.2055	5.95603	2.75979	1.4246	-0.345239	-0.173063	-0.906297
CUFF.111994.2	2.52086	0.77268	2.63294	0.170791	0.803112	-0.605744	0.893437	-1.09081
CUFF.111995.1	1.24856	0	1.55277	0	0.670078	-0.85599	1.0419	-0.85599
CUFF.1120.0	54.7917	74.2059	137.104	71.6053	-0.819621	-0.282679	1.4569	-0.354604
CUFF.112007.0	11.3264	7.43468	6.14707	6.09808	1.45185	-0.128693	-0.65163	-0.671526
CUFF.112037.0	50.1178	47.2085	48.22	40.6017	0.865647	0.162333	0.40686	-1.43484
CUFF.112050.0	9.27818	0	10.8075	9.74558	0.363137	-1.48773	0.668215	0.456377
CUFF.11211.0	10.6595	0.848373	0.579087	0	1.49639	-0.425806	-0.478564	-0.592019
CUFF.112209.0	19.5837	9.1851	0	2.12619	1.3435	0.165542	-0.874948	-0.634093
CUFF.112209.1	0	0	11.6289	6.83249	-0.812892	-0.812892	1.23528	0.390501
CUFF.11222.0	3.41119	0.88096	1.55901	2.14266	1.31576	-1.04078	-0.409279	0.134306
CUFF.112227.0	2.02727	0.212457	0.451174	0.221458	1.48795	-0.590552	-0.31715	-0.580243
CUFF.112244.0	15.5302	0.839037	2.80973	0.336378	1.48334	-0.562593	-0.288149	-0.632594
CUFF.112247.0	18.5111	0.647995	4.02995	0.289477	1.47088	-0.607558	-0.214054	-0.649273
CUFF.112260.0	4.60858	1.85141	3.48488	2.54389	1.24295	-1.06265	0.303289	-0.483587
CUFF.112263.0	4.03251	2.98541	5.08659	5.64481	-0.344128	-1.23424	0.551921	1.02645
CUFF.11228.0	13.881	22.0234	11.0176	13.9063	-0.279635	1.43739	-0.883451	-0.2743
CUFF.112293.1	3.96334	1.02181	2.16991	1.73078	1.38918	-0.956742	-0.041112	-0.391326
CUFF.112317.0	24.0614	30.0727	32.0737	33.5858	-1.40834	0.0297361	0.508432	0.87017
CUFF.112373.0	4.05957	1.79395	1.73165	1.86995	1.49813	-0.50341	-0.558448	-0.436269
CUFF.112512.0	16.0991	35.9055	30.4731	37.954	-1.42103	0.588096	0.0370427	0.795892
CUFF.112512.1	0	14.9646	6.11236	17.6764	-1.19165	0.648972	-0.43984	0.982519
CUFF.112512.2	31.0883	15.244	20.7928	8.3737	1.27265	-0.378318	0.199866	-1.0942
CUFF.112514.0	8.18954	11.3707	9.19295	14.1387	-0.961078	0.245721	-0.580426	1.29578
CUFF.11252.0	113.517	149.778	141.885	124.05	-1.1378	1.05787	0.579934	-0.500006
CUFF.112566.0	16.6136	11.9071	11.678	15.1874	1.13222	-0.793565	-0.887307	0.548653
CUFF.1126.2	9.78482	0.525054	6.25481	0.387787	1.20614	-0.807411	0.438533	-0.83726
CUFF.112620.0	49.7841	19.7998	37.5874	24.3911	1.24647	-0.965889	0.346548	-0.627125
CUFF.112659.0	34.4935	6.57964	17.5715	7.17013	1.38309	-0.757034	0.0857012	-0.711762
CUFF.112688.0	2.20959	0	0	0	1.5	-0.5	-0.5	-0.5
CUFF.112691.0	5.35179	0	2.38903	0.46906	1.3576	-0.844545	0.138487	-0.651537
CUFF.1127.0	12.7078	6.61224	3.02829	3.03176	1.39363	0.0585281	-0.726458	-0.725698
CUFF.1127.1	8.20249	6.97457	4.43634	6.38009	1.08527	0.303268	-1.31321	-0.0753287
CUFF.112710.0	113.232	69.8089	143.614	95.5059	0.247985	-1.15199	1.22751	-0.323508
CUFF.112736.0	10.7137	2.15201	6.47419	3.73864	1.31897	-0.965102	0.18796	-0.541825
CUFF.112745.0	22.8526	14.6972	25.3097	23.602	0.261828	-1.46406	0.781811	0.420419
CUFF.112791.0	17.7869	10.3758	17.4609	13.6722	0.845463	-1.26926	0.752441	-0.328646
CUFF.112865.0	10.7331	21.4131	12.1442	22.8154	-0.972094	0.745821	-0.745113	0.971386
CUFF.112874.0	12.4554	25.8756	10.4791	24.3783	-0.734701	0.953135	-0.983257	0.764822
CUFF.112902.0	6.58635	10.069	9.74499	14.3209	-1.13156	-0.0350461	-0.137061	1.30367
CUFF.112916.0	55.1172	21.8425	55.1842	30	0.847691	-1.08676	0.851586	-0.612517
CUFF.112925.0	11.0787	9.53713	6.32908	4.39068	1.07075	0.562049	-0.496574	-1.13623
CUFF.113127.0	15.5277	10.8067	17.6989	14.5371	0.307534	-1.33281	1.06193	-0.0366567
CUFF.113232.0	15.8993	11.881	12.949	12.0394	1.45147	-0.703007	-0.130382	-0.618079
CUFF.113393.0	2.23298	0	0	0	1.5	-0.5	-0.5	-0.5
CUFF.113406.0	0	0	2.62963	2.8796	-0.864248	-0.864248	0.785821	0.942675
CUFF.113406.1	15.4026	7.92841	6.36413	4.82886	1.44433	-0.149857	-0.483507	-0.810968
CUFF.113409.0	17.691	18.0289	11.4858	10.9488	0.820104	0.90801	-0.794206	-0.933908
CUFF.113444.0	14.4328	0	3.88654	4.33649	1.42315	-0.919241	-0.288469	-0.215443
CUFF.113444.1	0	11.3547	3.89454	4.14158	-1.0239	1.37436	-0.20132	-0.149142
CUFF.113540.0	23.2079	25.8186	27.5485	26.3847	-1.37969	0.0428697	0.985485	0.351335
CUFF.113574.0	5.907	1.38264	6.53209	2.11923	0.736328	-0.997193	0.975833	-0.714967
CUFF.113582.0	3.45291	0.891736	1.89369	0	1.27894	-0.451131	0.225688	-1.0535
CUFF.113673.0	3.29796	0.903339	1.53466	0.376643	1.39212	-0.491474	0.00512034	-0.90577
CUFF.113714.0	3.97618	2.79538	4.32499	4.07932	0.267325	-1.46504	0.779067	0.418643
CUFF.113742.0	14.3678	12.1273	6.91885	8.23869	1.14936	0.49819	-1.01557	-0.631978
CUFF.113832.0	6.94629	12.9466	12.661	17.3507	-1.29627	0.11028	0.0433316	1.14265
CUFF.113832.1	8.57639	8.31399	11.2177	9.99357	-0.70403	-0.898691	1.25542	0.347302
CUFF.114038.0	0	0	0	2.57222	-0.5	-0.5	-0.5	1.5
CUFF.11405.0	55.1653	43.2621	43.3506	40.0193	1.45882	-0.328403	-0.315115	-0.815297
CUFF.114120.0	6.35496	5.08277	5.61867	4.49976	1.22332	-0.387885	0.290822	-1.12626
CUFF.114179.0	10.171	10.5275	6.81405	10.9735	0.289171	0.476781	-1.47744	0.711491
CUFF.114185.0	6.99038	7.41883	5.74109	5.76708	0.597286	1.09805	-0.862855	-0.832479
CUFF.114275.0	6.61484	0.919867	0.651143	0.639224	1.49854	-0.437269	-0.528612	-0.532664
CUFF.114305.0	6.50861	0	2.53489	1.0665	1.39675	-0.886759	0.00259274	-0.512584
CUFF.114308.0	2.63809	0	0	0.946888	1.40012	-0.720416	-0.720416	0.0407081
CUFF.114311.0	0	0	2.47775	0	-0.5	-0.5	1.5	-0.5
CUFF.114311.1	64.7645	3.36621	14.4801	0.657903	1.46969	-0.583598	-0.211925	-0.674169
CUFF.114326.0	11.5083	9.76431	7.65799	15.8452	0.0903944	-0.411107	-1.0168	1.33751
CUFF.114336.1	331.78	19.3042	119.479	5.98478	1.41253	-0.663163	0.00227185	-0.751641
CUFF.11442.0	20.0084	23.236	31.6288	25.0652	-1.01596	-0.357001	1.3565	0.0164556
CUFF.114434.0	73.1636	103.187	97.1967	83.7896	-1.1987	1.02688	0.582832	-0.411014
CUFF.11445.0	26.2382	16.0703	9.63257	6.61938	1.33636	0.164789	-0.57698	-0.924167
CUFF.11448.0	36.0582	40.6772	20.5569	24.32	0.594466	1.08001	-1.03503	-0.639452
CUFF.114500.0	59.0169	53.8598	79.6509	66.7501	-0.517284	-0.97703	1.3222	0.172116
CUFF.114506.0	3.2368	0.650162	1.38068	0	1.37265	-0.476701	0.0455929	-0.941544
CUFF.11460.0	44.9969	55.3413	35.6344	36.295	0.209138	1.33008	-0.8054	-0.733816
CUFF.114719.0	70.387	0	82.5456	25.8824	0.667281	-1.16146	0.983176	-0.489001
CUFF.114738.0	17.0416	5.49283	23.5827	9.70851	0.385789	-1.05833	1.20372	-0.53118
CUFF.114770.0	13.7954	32.3998	15.6151	11.5537	-0.47755	1.47698	-0.286377	-0.713058
CUFF.114882.0	3.65869	1.15029	1.22137	1.19902	1.49957	-0.532204	-0.47463	-0.492733
CUFF.114942.0	1.81236	1.27415	0	0.758929	1.10255	0.405251	-1.24554	-0.262269
CUFF.114963.0	19.6002	16.6517	17.2696	23.4119	0.119832	-0.843297	-0.64146	1.36492
CUFF.115011.0	3.89346	8.04408	2.37255	3.26078	-0.198677	1.45304	-0.803917	-0.45045
CUFF.115076.0	11.815	6.65536	5.91628	5.96932	1.48941	-0.329047	-0.589527	-0.570834
CUFF.115079.0	12.2914	9.10996	6.89723	9.57847	1.27401	-0.162203	-1.1611	0.0492989
CUFF.115170.0	14.3276	7.75269	12.163	12.0342	1.00176	-1.38618	0.215599	0.168821
CUFF.115170.1	5.97493	5.41305	6.21847	8.37616	-0.401097	-0.833897	-0.213506	1.4485
CUFF.11520.0	427.646	263.819	508.608	375.155	0.329873	-1.26716	1.11912	-0.181825
CUFF.11520.1	60.1346	119.379	106.809	132.983	-1.4119	0.459745	0.0626342	0.889522
CUFF.115205.0	2.14495	2.58509	0.731958	1.43712	0.516527	1.0576	-1.2205	-0.353627
CUFF.11525.0	32.4422	18.6629	20.0853	22.0943	1.46135	-0.74634	-0.518446	-0.196568
CUFF.11529.0	142.961	174.993	217.685	261.32	-1.0933	-0.471029	0.358326	1.206
CUFF.115292.0	55.6048	21.1124	53.1712	38.5936	0.848464	-1.32188	0.695336	-0.221921
CUFF.115292.1	7.90385	3.53687	0	0	1.34386	0.180301	-0.76208	-0.76208
CUFF.115323.0	6.64178	1.60093	1.69987	1.19197	1.49455	-0.458152	-0.419825	-0.616573
CUFF.115341.0	2.91946	1.31945	0	0	1.34074	0.187242	-0.76399	-0.76399
CUFF.11535.0	192.627	403.472	389.794	526.792	-1.34267	0.183086	0.0841066	1.07548
CUFF.11538.0	99.611	178.306	193.084	257.486	-1.27203	-0.0588257	0.169	1.16186
CUFF.115389.0	4.74413	0	3.03547	0	1.19034	-0.827048	0.463753	-0.827048
CUFF.11540.0	222.279	495.283	414	586.251	-1.33657	0.424696	-0.0996956	1.01157
CUFF.115424.0	6.80029	6.66378	6.83161	7.10577	-0.27036	-1.00743	-0.101252	1.37904
CUFF.11543.0	219.654	387.821	355.477	498.358	-1.26919	0.195977	-0.0858234	1.15904
CUFF.115449.0	10.9878	10.0642	6.18674	6.62564	1.04421	0.66176	-0.943859	-0.762115
CUFF.115452.0	6.05717	3.51486	2.87082	3.80467	1.43933	-0.3946	-0.859186	-0.185542
CUFF.115478.0	15.6041	6.33908	9.64753	7.48865	1.41463	-0.831857	-0.0296565	-0.553121
CUFF.115481.0	10.6222	3.79314	10.5723	5.93076	0.844702	-1.14953	0.83013	-0.5253
CUFF.11549.0	56.7009	84.023	47.4239	47.1441	-0.12212	1.45019	-0.655987	-0.672088
CUFF.115490.0	14.0704	4.91526	7.95901	4.73923	1.41109	-0.689711	0.00872777	-0.730104
CUFF.115521.0	6.15454	7.10837	6.39911	7.40952	-1.04181	0.578337	-0.62639	1.08986
CUFF.115595.0	4.46526	1.96351	1.81542	0.923412	1.42985	-0.216048	-0.313476	-0.900326
CUFF.115605.0	4.58501	4.03535	3.49288	7.13243	-0.1406	-0.48194	-0.818816	1.44136
CUFF.115608.0	3.10088	2.82235	3.88692	6.44034	-0.583584	-0.752596	-0.106616	1.4428
CUFF.115670.0	4.96758	0.704342	4.67286	2.82825	0.850543	-1.31515	0.700827	-0.23622
CUFF.115670.1	9.71856	5.20716	11.6092	4.06901	0.575326	-0.68002	1.10142	-0.996722
CUFF.115670.2	0	1.54044	2.433	2.68288	-1.37194	-0.101934	0.633933	0.839945
CUFF.115670.3	11.2294	4.13717	4.91177	0	1.32807	-0.20103	-0.0340252	-1.09301
CUFF.115707.0	5.61291	0.395499	0	0	1.49654	-0.402859	-0.546841	-0.546841
CUFF.115707.2	3.24942	0.674445	0	0	1.46791	-0.198349	-0.634781	-0.634781
CUFF.11573.0	3.44358	6.53425	4.55122	13.5908	-0.787019	-0.108782	-0.543951	1.43975
CUFF.11573.1	8.70832	20.6213	9.72706	26.7579	-0.886926	0.477243	-0.770269	1.17995
CUFF.11573.2	19.6534	36.7646	21.0705	46.0332	-0.881615	0.462062	-0.770336	1.18989
CUFF.11573.3	10.3021	15.6031	15.4951	21.3469	-1.19341	-0.0185504	-0.0424863	1.25444
CUFF.115745.0	21.768	17.4898	0.960553	0.628648	1.04921	0.660788	-0.839934	-0.870068
CUFF.11576.0	18.9427	51.8857	32.3208	59.4922	-1.17674	0.608228	-0.451866	1.02037
CUFF.11579.0	17.338	27.7112	20.7156	27.2947	-1.16508	0.874038	-0.501125	0.792165
CUFF.11579.1	11.9254	30.3678	14.1894	43.7076	-0.880309	0.356913	-0.728427	1.25182
CUFF.11579.2	1.49677	9.45709	4.35064	12.3214	-1.10714	0.522006	-0.523074	1.10821
CUFF.11582.0	30.8506	65.869	47.0941	75.9386	-1.20325	0.546036	-0.391833	1.04905
CUFF.11585.0	16.3541	12.1499	18.6344	23.6406	-0.279994	-1.15804	0.196245	1.24179
CUFF.115881.0	1.22662	0	0	1.15571	0.916768	-0.865259	-0.865259	0.81375
CUFF.115884.0	1.16322	0	1.48855	1.4613	0.192467	-1.4665	0.656448	0.617585
CUFF.11592.0	15.8708	16.4853	21.5963	21.8641	-0.958389	-0.767384	0.821267	0.904507
CUFF.115958.1	3.05493	1.51087	2.75538	3.0785	0.61423	-1.47014	0.20986	0.646048
CUFF.116096.0	1.55601	0.244435	0.346329	1.10477	1.18578	-0.907061	-0.744472	0.465751
CUFF.116214.0	3.91769	9.8827	0	11.6674	-0.454836	0.652888	-1.18237	0.984313
CUFF.116214.1	15.8585	4.10429	12.3685	2.7856	1.11572	-0.736788	0.565685	-0.944619
CUFF.116268.0	11.5564	7.9587	6.57264	8.83356	1.34482	-0.367186	-1.02676	0.0491254
CUFF.116271.0	10.3959	14.5733	9.31236	14.6408	-0.660041	0.842804	-1.04985	0.867088
CUFF.116274.0	6.57095	5.13205	3.61715	6.13344	0.921281	-0.176503	-1.33227	0.587491
CUFF.116289.0	4.75812	5.59111	3.80554	4.93136	-0.0181928	1.11168	-1.31028	0.216791
CUFF.116295.0	9.46175	8.6882	6.34228	10.7543	0.350698	-0.0665841	-1.33206	1.04795
CUFF.116298.0	1.6293	0	1.56373	0	0.901214	-0.86566	0.830107	-0.86566
CUFF.116319.0	3.03436	1.34732	0.613106	2.00628	1.2492	-0.391997	-1.10626	0.249057
CUFF.116432.0	10.1235	7.32045	7.77285	4.66313	1.18536	-0.0667981	0.135295	-1.25386
CUFF.116540.0	36.9647	34.1486	49.062	45.1897	-0.628849	-1.03348	1.10936	0.552968
CUFF.116595.0	16.13	6.77944	5.37713	4.17188	1.47104	-0.24504	-0.502402	-0.723597
CUFF.116633.0	2.97393	2.47478	3.53384	3.73601	-0.360997	-1.23695	0.621579	0.976364
CUFF.116637.0	16.13	11.1846	16.2585	15.1282	0.610856	-1.46585	0.664817	0.190174
CUFF.116640.0	11.8087	9.20144	14.1106	11.9022	0.0263793	-1.27217	1.17284	0.0729471
CUFF.116654.0	2.83561	1.82795	0.506326	0.248529	1.22844	0.392623	-0.703615	-0.917448
CUFF.116673.0	11.2115	9.50199	5.46113	7.08765	1.13735	0.465956	-1.12105	-0.482252
CUFF.116715.0	7.40665	9.42238	8.95155	6.20309	-0.400036	0.968383	0.648751	-1.2171
CUFF.116829.0	1.83939	1.53473	1.26744	2.13299	0.388998	-0.424108	-1.13748	1.17259
CUFF.116855.0	0	9.24434	0	0	-0.5	1.5	-0.5	-0.5
CUFF.116855.1	64.2348	66.8855	44.4821	45.5799	0.750549	0.973106	-0.907914	-0.815741
CUFF.116865.0	7.9589	7.7802	10.298	9.77621	-0.782069	-0.922608	1.05752	0.647157
CUFF.117012.0	11.0521	16.9199	11.4673	14.8223	-0.897013	1.19724	-0.748825	0.448596
CUFF.117041.0	3.90663	1.25553	3.33281	0.872483	1.04166	-0.723169	0.659671	-0.978163
CUFF.11705.0	30.3305	36.7062	38.4905	37.073	-1.4659	0.291041	0.782738	0.39212
CUFF.117068.0	1.88876	0.455266	0.966802	0.949106	1.37716	-1.0193	-0.164136	-0.193719
CUFF.117071.0	3.4258	1.04007	2.6772	1.44551	1.1618	-1.0059	0.481615	-0.637514
CUFF.117074.0	4.68119	1.77312	4.79232	1.68022	0.83357	-0.838812	0.897479	-0.892237
CUFF.117098.0	24.1752	6.20929	4.81798	5.4766	1.49723	-0.423389	-0.572125	-0.501716
CUFF.117158.0	23.1823	26.3953	24.8257	24.9844	-1.26586	1.17746	-0.0161405	0.104543
CUFF.117180.0	1.74784	0	0.319524	0	1.47536	-0.619435	-0.236485	-0.619435
CUFF.117194.0	38.3708	20.1102	22.8439	19.2153	1.47757	-0.560946	-0.255771	-0.660848
CUFF.117315.0	12.8141	8.10849	9.7627	10.0586	1.34712	-1.06487	-0.216959	-0.0652881
CUFF.117362.0	6.21425	1.13969	0.691498	1.01826	1.49614	-0.426764	-0.596597	-0.472777
CUFF.117372.0	1.70188	1.3674	0.725952	0.475109	1.12131	0.530014	-0.603941	-1.04738
CUFF.117473.0	96.1744	67.5375	77.768	83.7174	1.24396	-1.15086	-0.295314	0.202216
CUFF.117495.0	104.253	107.852	134.894	116.871	-0.855796	-0.592873	1.38266	0.0660046
CUFF.117546.0	19.6974	15.9292	19.2126	23.6971	0.0198877	-1.16355	-0.132368	1.27603
CUFF.117561.0	12.2387	4.91669	8.43319	7.8846	1.287	-1.14774	0.0215791	-0.16084
CUFF.117741.0	186.202	149.456	142.919	147.417	1.48594	-0.352305	-0.679323	-0.454308
CUFF.11778.1	4.46898	6.81776	5.7192	9.59221	-0.998479	0.0770292	-0.426002	1.34745
CUFF.117810.0	5.29116	2.51211	3.3057	2.8871	1.44767	-0.79721	-0.156159	-0.494298
CUFF.117891.0	4.24523	4.48232	5.45161	4.5175	-0.805945	-0.360466	1.46078	-0.294365
CUFF.11798.0	21.0172	6.82219	4.59013	6.82957	1.48528	-0.396774	-0.692713	-0.395795
CUFF.118115.0	5.82011	4.42554	0.17733	1.78426	1.08805	0.539931	-1.12979	-0.498198
CUFF.118131.0	4.83901	0.647995	0	0	1.48707	-0.310412	-0.58833	-0.58833
CUFF.118134.0	9.67802	0.777594	0	0	1.49548	-0.388748	-0.553365	-0.553365
CUFF.118152.0	240.768	365.922	239.45	253.7	-0.560697	1.49164	-0.58231	-0.348632
CUFF.118170.0	5.58031	2.69015	5.48729	3.09928	0.890938	-0.994021	0.830271	-0.727187
CUFF.118208.0	0	0	0	2.20895	-0.5	-0.5	-0.5	1.5
CUFF.118374.0	6.54222	6.27714	5.11036	0	0.674825	0.58798	0.205721	-1.46853
CUFF.118377.0	5.19098	6.71392	5.02259	6.04403	-0.701476	1.23421	-0.915503	0.382767
CUFF.118389.0	32.1981	21.5791	24.6295	25.2158	1.40216	-0.964085	-0.28436	-0.153715
CUFF.118392.0	17.8053	32.3469	30.4736	34.5988	-1.46185	0.470512	0.221579	0.769756
CUFF.118461.0	12.9487	13.9498	9.95404	12.7561	0.318885	0.902988	-1.42838	0.20651
CUFF.118464.0	10.4479	6.55359	5.86398	6.14043	1.48691	-0.324642	-0.645434	-0.516835
CUFF.118470.0	5.42426	6.5373	5.47997	4.66238	-0.132014	1.31254	-0.0597108	-1.12082
CUFF.118544.0	38.8415	43.0733	35.38	37.9515	0.00935786	1.33269	-1.07309	-0.268955
CUFF.118587.0	35.5182	39.9681	39.5665	53.1819	-0.851292	-0.272104	-0.324375	1.44777
CUFF.118701.0	21.769	21.3364	14.0964	17.4628	0.8596	0.739754	-1.26598	-0.333371
CUFF.118752.0	36.7744	2.37071	5.28125	0	1.48819	-0.506497	-0.337747	-0.643948
CUFF.118752.1	19.0685	0	12.2474	0	1.1882	-0.827648	0.467098	-0.827648
CUFF.118919.0	41.5787	31.0987	46.6567	29.1352	0.532171	-0.717926	1.1379	-0.95214
CUFF.119048.0	3.44238	0	1.57326	0.772234	1.35078	-0.979517	0.0854923	-0.456757
CUFF.119222.0	6.98111	6.3471	2.97785	7.3853	0.52669	0.21115	-1.46569	0.727851
CUFF.119243.0	11.0103	0.995214	1.40896	1.38317	1.49887	-0.554411	-0.469586	-0.474873
CUFF.119426.0	25.5002	25.9819	14.2886	18.7422	0.776324	0.861859	-1.2145	-0.423683
CUFF.119433.0	109.095	114.112	166.962	137.76	-0.865028	-0.67541	1.32207	0.218371
CUFF.119433.1	96.0416	133.824	189.604	199.475	-1.20653	-0.429872	0.716747	0.919656
CUFF.119433.2	100.616	95.5228	150.577	163.426	-0.780519	-0.928194	0.66808	1.04063
CUFF.119433.3	65.4376	98.4311	89.2686	50.3557	-0.474947	1.02665	0.609648	-1.16135
CUFF.119447.0	1.64592	0.43753	1.30707	0.827078	1.11394	-1.16167	0.475822	-0.428086
CUFF.119469.0	3.34354	0.366329	0	0	1.49145	-0.346393	-0.57253	-0.57253
CUFF.119510.0	9.75493	12.5928	1.45042	2.90138	0.575123	1.10503	-0.97554	-0.704609
CUFF.119520.0	14.6446	11.7382	8.42865	10.6511	1.26908	0.144196	-1.13673	-0.276554
CUFF.119550.0	22.7514	26.6821	29.8978	26.0182	-1.22384	0.117649	1.21512	-0.10893
CUFF.119583.0	40.6164	36.8106	21.9069	28.3029	1.03362	0.581839	-1.18736	-0.428099
CUFF.119583.1	24.7921	45.0319	24.1263	27.3345	-0.558264	1.48532	-0.625489	-0.301562
CUFF.119666.0	7.38727	5.62734	0	7.46001	0.645216	0.144675	-1.45579	0.665904
CUFF.119666.1	11.0514	5.33667	8.35731	2.29101	1.13421	-0.375865	0.422315	-1.18066
CUFF.119706.0	12.3399	8.23272	11.8433	7.19739	0.948114	-0.650063	0.754878	-1.05293
CUFF.11975.0	5.82114	7.43535	7.13084	7.50034	-1.468	0.591181	0.202731	0.674086
CUFF.11979.0	3.64227	5.01674	4.328	7.19024	-0.912356	-0.0179424	-0.466129	1.39643
CUFF.11982.0	8.36209	17.3712	11.217	21.4245	-1.0553	0.470359	-0.571831	1.15677
CUFF.11985.0	2.15067	0	1.83478	3.15209	0.278445	-1.35647	0.0383096	1.03971
CUFF.11990.0	8.82471	12.7626	8.24863	12.7249	-0.743946	0.869701	-0.980009	0.854253
CUFF.119939.0	0	0	6.23888	0	-0.5	-0.5	1.5	-0.5
CUFF.119939.1	18.2686	19.879	10.8915	22.1066	0.0992435	0.430703	-1.41914	0.889198
CUFF.119955.0	7.74419	0.599995	0	0	1.4958	-0.392856	-0.551472	-0.551472
CUFF.120002.0	69.3336	49.9443	83.4216	61.6713	0.230882	-1.15042	1.23451	-0.314981
CUFF.120059.0	31.0883	51.3349	38.5672	50.0618	-1.20704	0.886237	-0.433806	0.754613
CUFF.12006.0	1.92507	1.95375	2.33381	2.9275	-0.770681	-0.709277	0.104433	1.37553
CUFF.120089.0	7.77098	7.08745	4.03149	7.78347	0.616777	0.234432	-1.47497	0.623764
CUFF.120167.0	210.974	260.477	247.81	198.983	-0.635128	1.05642	0.623578	-1.04487
CUFF.120168.1	78.7543	84.7326	87.1619	97.0914	-1.07118	-0.288386	0.0297035	1.32986
CUFF.120177.0	194.806	177.589	229.925	178.84	-0.019849	-0.725925	1.4204	-0.674621
CUFF.120183.0	7.0638	10.1419	12.4979	12.7322	-1.34435	-0.177109	0.716304	0.805152
CUFF.120186.0	7.08077	11.0961	10.8033	10.6748	-1.49351	0.623324	0.468963	0.40122
CUFF.120216.0	5.43255	0	1.11492	1.01997	1.46685	-0.783765	-0.321873	-0.361209
CUFF.120216.1	0	2.70619	0	0	-0.5	1.5	-0.5	-0.5
CUFF.120220.0	8.69198	3.94979	1.45874	1.43204	1.40758	0.0195097	-0.709639	-0.717454
CUFF.120248.0	25.2906	55.4822	28.9832	40.3121	-0.900633	1.32337	-0.628626	0.205893
CUFF.12027.0	4.86447	2.95871	2.26891	2.91272	1.43957	-0.261	-0.876528	-0.302038
CUFF.120350.0	1.69817	3.45691	1.65528	3.5027	-0.845169	0.843777	-0.886357	0.88775
CUFF.1205.0	53.0077	46.3507	54.6385	45.692	0.676459	-0.783021	1.034	-0.927434
CUFF.120629.0	1.33149	1.6047	1.46046	2.1506	-0.84754	-0.0891406	-0.489534	1.42621
CUFF.12066.0	3.46193	2.47248	2.62528	1.61076	1.21227	-0.0924814	0.109011	-1.2288
CUFF.120673.0	34.1077	35.1442	61.6123	38.3059	-0.629455	-0.549743	1.48579	-0.306592
CUFF.120673.1	70.758	105.502	83.2824	113.821	-1.1394	0.613582	-0.507492	1.03331
CUFF.120679.0	60.3821	29.7705	42.147	45.354	1.26848	-1.16317	-0.180033	0.0747171
CUFF.120718.0	3.27641	1.82249	1.6126	0.633232	1.31997	-0.0125497	-0.204915	-1.10251
CUFF.120724.0	8.08282	6.05081	5.24005	6.48608	1.35296	-0.346319	-1.02432	0.0176785
CUFF.120727.0	4.45805	0	0	0	1.5	-0.5	-0.5	-0.5
CUFF.120779.0	9.08369	2.26772	4.64967	3.66795	1.41495	-0.899803	-0.0908747	-0.424274
CUFF.120952.0	57.1319	44.2061	59.1868	55.0503	0.48507	-1.45121	0.792893	0.173247
CUFF.121006.0	36.9745	25.6538	20.4798	23.9675	1.43001	-0.156248	-0.881231	-0.392533
CUFF.121040.0	14.7771	5.87175	10.1506	5.86759	1.3201	-0.775311	0.231496	-0.77629
CUFF.121043.0	13.0683	0	0	0	1.5	-0.5	-0.5	-0.5
CUFF.121046.0	6.3196	1.08805	2.31059	1.5122	1.46604	-0.717812	-0.207476	-0.540755
CUFF.121108.0	32.2601	29.9374	23.7374	27.153	1.08552	0.453309	-1.23426	-0.304572
CUFF.121114.0	14.7449	12.565	12.3885	11.5069	1.41259	-0.17176	-0.30004	-0.940785
CUFF.121141.0	30.4722	25.2665	24.0216	25.4933	1.46076	-0.367718	-0.804983	-0.288056
CUFF.121146.0	52.4688	60.118	65.6882	79.6432	-1.04715	-0.380259	0.105375	1.32203
CUFF.121397.0	19.9794	15.2027	21.7139	15.5912	0.57529	-0.904032	1.11246	-0.783715
CUFF.121419.0	23.3371	49.2201	27.2289	49.8886	-0.998304	0.836654	-0.722398	0.884047
CUFF.121421.0	12.327	1.26438	1.00689	0	1.49337	-0.410487	-0.454801	-0.628085
CUFF.121449.0	5.28393	9.25834	4.25732	7.25391	-0.555699	1.2407	-1.01972	0.334716
CUFF.121463.0	14.827	4.43158	10.0316	6.1569	1.29257	-0.959949	0.253483	-0.586101
CUFF.121470.0	51.7181	52.8971	57.279	55.7936	-1.05567	-0.595352	1.11549	0.535538
CUFF.121514.0	13.0743	3.57283	8.65725	6.97092	1.26703	-1.13807	0.148948	-0.277912
CUFF.121571.0	94.0202	68.93	69.3377	53.5807	1.34817	-0.151666	-0.127294	-1.06921
CUFF.121598.0	2.33676	0	1.49574	5.62698	-0.011812	-0.993732	-0.365213	1.37076
CUFF.121607.0	10.4609	10.879	14.3582	10.3861	-0.556852	-0.337242	1.49023	-0.596141
CUFF.121641.0	2.40891	1.62579	0.863134	1.08943	1.32757	0.187725	-0.922338	-0.592959
CUFF.121701.0	4.82522	0	2.64631	0.577305	1.28293	-0.917709	0.289195	-0.654417
CUFF.121710.0	42.8958	2.7138	0.816428	0.801484	1.49859	-0.438318	-0.529778	-0.530498
CUFF.121742.0	6.40602	9.30421	5.88548	6.60315	-0.419842	1.47047	-0.759358	-0.291267
CUFF.121754.0	1.64034	0	0.699703	0.686895	1.31161	-1.12328	-0.0846566	-0.103669
CUFF.121757.0	2.30429	0	0.737187	0	1.42118	-0.699922	-0.0213393	-0.699922
CUFF.121767.0	38.1173	20.0915	22.7169	20.603	1.48674	-0.617651	-0.311153	-0.557937
CUFF.121770.0	22.7169	7.31145	10.8833	10.5346	1.457	-0.820523	-0.292464	-0.344016
CUFF.121793.1	7.73565	0	0	5.27654	1.15289	-0.836659	-0.836659	0.520427
CUFF.121820.0	11.2167	14.4306	9.51046	11.2382	-0.186123	1.37861	-1.01683	-0.175656
CUFF.121836.0	10.1674	0.415381	0	0	1.49886	-0.444437	-0.52721	-0.52721
CUFF.121839.0	74.5148	89.5227	98.4114	110.966	-1.22861	-0.249846	0.329844	1.14861
CUFF.121952.0	12.5611	0.961179	14.5433	0.876662	0.725683	-0.854976	0.995786	-0.866493
CUFF.121955.0	17.5191	1.24935	15.3881	0.390683	0.978802	-0.814076	0.743972	-0.908698
CUFF.121959.0	10.4098	10.0034	12.5246	10.9919	-0.518092	-0.885789	1.39531	0.00857266
CUFF.121977.0	6.45593	7.60382	5.00697	5.65262	0.246699	1.27237	-1.04799	-0.471083
CUFF.122031.0	19.4452	29.6437	23.3205	23.7625	-1.09277	1.33114	-0.171713	-0.0666613
CUFF.122031.1	8.41857	5.03141	4.8015	6.7395	1.28774	-0.721533	-0.857917	0.29171
CUFF.122031.2	7.00021	3.31	5.26361	4.37769	1.28887	-1.07466	0.176603	-0.390816
CUFF.122091.0	23.5766	20.5992	16.3767	19.3679	1.20606	0.207611	-1.20837	-0.205297
CUFF.122160.0	11.1757	10.2613	12.3504	15.3105	-0.500074	-0.916235	0.034555	1.38175
CUFF.122160.1	0	0	0	2.47167	-0.5	-0.5	-0.5	1.5
CUFF.122160.2	5.29452	3.26021	6.63947	2.37372	0.466691	-0.585223	1.16215	-1.04361
CUFF.122160.3	0	0	5.16031	0	-0.5	-0.5	1.5	-0.5
CUFF.122250.0	5.36293	0.994366	2.63954	3.88684	1.15449	-1.20006	-0.313349	0.358915
CUFF.122303.0	13.0124	6.05008	6.42397	5.14468	1.48331	-0.445357	-0.341784	-0.696165
CUFF.122306.0	17.266	7.66642	15.699	12.2722	0.95001	-1.30729	0.581537	-0.224259
CUFF.122411.0	55.3261	76.0755	66.2499	65.0373	-1.21928	1.22602	0.0680815	-0.0748224
CUFF.122436.0	40.4342	57.408	44.1115	57.0993	-1.06261	0.870761	-0.643752	0.835599
CUFF.122567.0	25.15	42.1749	22.4325	22.2273	-0.298157	1.48532	-0.582835	-0.604332
CUFF.122571.0	23.5567	18.8547	21.5157	15.4743	1.06038	-0.284853	0.476453	-1.25198
CUFF.122574.0	26.233	25.3885	22.7035	19.5644	0.917569	0.636879	-0.255546	-1.2989
CUFF.122640.0	169.069	225.983	178.125	204.703	-0.981289	1.21741	-0.631438	0.39532
CUFF.122655.0	39.485	43.0309	38.1648	29.5508	0.33692	0.956851	0.106109	-1.39988
CUFF.122784.0	9.19563	11.9909	7.33053	10.3211	-0.262454	1.16509	-1.21496	0.312324
CUFF.122877.0	296.535	135.451	285.877	159.68	0.922485	-1.00362	0.795046	-0.713911
CUFF.123006.0	15.0104	6.05036	8.02752	3.06379	1.3735	-0.391553	-0.00206792	-0.979883
CUFF.123006.1	7.67993	5.44604	11.3981	5.00587	0.1018	-0.662744	1.37434	-0.813392
CUFF.123062.0	3.96887	0.781381	0.934597	0.850704	1.49879	-0.54721	-0.448863	-0.502713
CUFF.123062.1	7.65953	5.17258	4.55971	3.07796	1.33145	0.0288777	-0.292121	-1.06821
CUFF.123101.0	13.8719	7.91882	9.81093	6.83253	1.3765	-0.545559	0.0653438	-0.896288
CUFF.123102.1	6.80842	6.69564	7.37998	9.57832	-0.601314	-0.685332	-0.175521	1.46217
CUFF.123124.0	5.69064	4.02041	4.85479	7.39541	0.138969	-1.01968	-0.440867	1.32158
CUFF.123141.0	3.439	0.200549	0	0	1.49765	-0.420044	-0.538802	-0.538802
CUFF.123150.0	6.65602	0.937613	0.221235	0	1.48793	-0.321521	-0.548201	-0.618205
CUFF.123159.0	2.85127	0	0	0	1.5	-0.5	-0.5	-0.5
CUFF.123162.0	7.70657	0.431997	0	0	1.49783	-0.423223	-0.537303	-0.537303
CUFF.123165.0	4.13591	1.06812	0.378044	0	1.4579	-0.174177	-0.5413	-0.742421
CUFF.123174.0	5.14965	1.60164	2.97608	2.9216	1.35249	-1.06203	-0.126689	-0.163764
CUFF.12330.0	25.4289	14.326	17.3294	15.878	1.45317	-0.791359	-0.184201	-0.477612
CUFF.123303.0	2.57548	0.390112	0.55908	0	1.46878	-0.425691	-0.279215	-0.763876
CUFF.12333.0	17.6369	16.3662	8.47689	7.90564	0.984794	0.736529	-0.804857	-0.916466
CUFF.123348.0	46.575	66.4504	51.4935	56.7892	-1.02867	1.30739	-0.450576	0.171858
CUFF.12338.0	21.3745	8.76387	12.1253	9.55038	1.45324	-0.723021	-0.142927	-0.58729
CUFF.123507.0	0	3.33636	7.7936	3.40042	-1.13646	-0.092677	1.30177	-0.0726359
CUFF.123507.1	9.87428	0	0	0	1.5	-0.5	-0.5	-0.5
CUFF.123577.0	25.4662	18.4458	22.1972	25.9034	0.71204	-1.31748	-0.232991	0.83843
CUFF.123580.0	28.4323	29.1598	37.6305	41.1503	-0.899961	-0.784305	0.562348	1.12192
CUFF.123580.1	1.43951	0	0	0	1.5	-0.5	-0.5	-0.5
CUFF.123583.0	17.946	15.8351	19.2743	19.8608	-0.158508	-1.34062	0.585342	0.913783
CUFF.123586.0	14.5222	13.0224	18.1413	14.66	-0.260349	-0.952335	1.40945	-0.19677
CUFF.123622.0	32.1404	32.8039	32.8826	28.2499	0.281748	0.582681	0.618376	-1.48281
CUFF.123768.0	42.0053	3.03748	0.860051	1.05539	1.49822	-0.430772	-0.538559	-0.52889
CUFF.123771.0	49.7451	3.2437	0.356293	0.932723	1.498	-0.427579	-0.547144	-0.523274
CUFF.123781.0	19.7057	22.5043	14.337	11.4294	0.53966	1.09663	-0.528814	-1.10748
CUFF.123810.0	152.023	153.473	181.672	116.562	0.0408884	0.0952563	1.15258	-1.28873
CUFF.123810.1	305.2	322.225	282.358	214.78	0.51017	0.871181	0.0258115	-1.40716
CUFF.123810.2	427.765	417.959	370.662	357.059	0.99016	0.707938	-0.653298	-1.0448
CUFF.123810.4	0	339.275	0	294.721	-0.86178	0.982903	-0.86178	0.740657
CUFF.123889.0	0	32.3702	0	0	-0.5	1.5	-0.5	-0.5
CUFF.123907.0	5.09782	2.36303	3.34542	0.821046	1.22232	-0.303377	0.244683	-1.16363
CUFF.123961.0	13.0744	10.977	10.9034	9.41197	1.31682	-0.0761733	-0.125055	-1.11559
CUFF.123964.0	10.1121	6.63848	8.62681	7.33284	1.26406	-1.00565	0.293548	-0.55195
CUFF.124.0	15.6796	24.5347	16.4066	21.6564	-0.9156	1.1688	-0.744472	0.491275
CUFF.124045.0	1.02521	2.47117	0.655971	3.21982	-0.677768	0.520552	-0.983771	1.14099
CUFF.124078.0	9.20255	6.00756	5.96993	9.8748	0.695797	-0.849242	-0.867439	1.02088
CUFF.124095.0	2.62704	1.89966	2.01706	2.64018	0.842749	-1.0089	-0.710045	0.876199
CUFF.1241.0	51.0723	53.5445	40.4361	40.4653	0.678138	1.03539	-0.858874	-0.854654
CUFF.124101.0	2.5054	2.73193	1.98473	1.94841	0.548461	1.13236	-0.793601	-0.887218
CUFF.12422.0	6.74529	1.76726	1.50118	1.10528	1.49212	-0.380974	-0.481092	-0.630059
CUFF.124260.0	16.0582	20.6657	14.6234	20.4739	-0.61669	0.881069	-1.0831	0.818721
CUFF.124345.0	39.0046	0.734503	0	0	1.49976	-0.474657	-0.512552	-0.512552
CUFF.124368.0	9.07152	9.45912	7.27812	7.93086	0.631737	1.01637	-1.14792	-0.500183
CUFF.124429.0	17.3212	12.1591	9.41066	6.87154	1.3139	0.160529	-0.453556	-1.02087
CUFF.124450.0	22.2443	10.8779	11.2521	7.60792	1.44978	-0.331952	-0.273295	-0.844537
CUFF.124474.0	5.30937	0.69181	0	0	1.48778	-0.315785	-0.585998	-0.585998
CUFF.124488.0	2.51377	4.41815	2.61366	6.05271	-0.824311	0.308463	-0.764894	1.28074
CUFF.124491.0	2.85194	3.51708	2.97057	5.66576	-0.687224	-0.178995	-0.596579	1.4628
CUFF.124497.0	4.98661	7.13169	5.01992	9.18786	-0.794875	0.274195	-0.778274	1.29895
CUFF.124503.0	4.75998	9.52509	7.93009	11.621	-1.27891	0.368574	-0.182878	1.09321
CUFF.124506.0	3.15152	4.98378	4.46066	6.48124	-1.17477	0.155748	-0.224123	1.24315
CUFF.124506.2	3.04314	5.05482	2.99066	4.70141	-0.833959	1.0211	-0.882353	0.695208
CUFF.124507.1	3.10407	3.25942	2.44445	5.81966	-0.372403	-0.267754	-0.816742	1.4569
CUFF.124514.0	1.18974	1.17625	1.24948	0	0.473755	0.451399	0.572758	-1.49791
CUFF.124531.0	3.78048	7.34057	5.64409	13.9839	-0.879426	-0.0780408	-0.459923	1.41739
CUFF.124534.0	5.29819	5.32113	7.53329	12.5722	-0.695765	-0.689067	-0.0431858	1.42802
CUFF.124537.0	3.46056	5.90842	5.16646	7.36632	-1.24022	0.266513	-0.190187	1.1639
CUFF.124546.0	3.52955	3.40304	2.25834	7.53781	-0.282649	-0.337439	-0.833195	1.45328
CUFF.124549.0	5.16671	7.77648	5.8192	12.2997	-0.807141	0.00340319	-0.60449	1.40823
CUFF.124555.0	8.58135	8.93988	7.53805	15.7137	-0.432372	-0.3362	-0.712225	1.4808
CUFF.124558.0	9.40812	13.7244	10.7047	22.809	-0.786742	-0.0723537	-0.572145	1.43124
CUFF.124564.0	17.3111	26.0961	19.9229	40.134	-0.838697	0.0225558	-0.582645	1.39879
CUFF.124567.0	25.2812	31.6274	27.0455	49.9826	-0.724679	-0.164034	-0.568814	1.45753
CUFF.124609.0	44.8668	33.3397	24.3045	20.5746	1.30299	0.237415	-0.597804	-0.942598
CUFF.12464.0	64.8637	77.2329	60.5187	86.8207	-0.626593	0.407449	-0.989827	1.20897
CUFF.12465.1	1.04069	1.74193	0.0222362	0.0286984	0.396101	1.23197	-0.817889	-0.810186
CUFF.124702.0	72.0059	63.8003	67.0174	66.6049	1.36212	-1.04218	-0.0995419	-0.220407
CUFF.124706.0	24.5603	20.0875	16.0638	16.5608	1.33489	0.195922	-0.828682	-0.702125
CUFF.124709.0	29.5022	34.9763	31.8031	32.6309	-1.20604	1.21588	-0.188044	0.1782
CUFF.124759.0	0	2.97362	0	0	-0.5	1.5	-0.5	-0.5
CUFF.124841.0	9.43882	7.12309	0.903068	0.831245	1.10976	0.581491	-0.837434	-0.853818
CUFF.124895.0	5.0604	2.09645	3.03547	1.98661	1.41567	-0.666009	-0.00650535	-0.743153
CUFF.124912.0	22.8847	19.8275	22.5711	21.4293	0.872272	-1.33792	0.645555	-0.179905
CUFF.124915.0	35.0978	18.2249	24.8459	18.9969	1.38772	-0.779035	0.0712101	-0.679897
CUFF.124918.0	0	0	5.4447	0	-0.5	-0.5	1.5	-0.5
CUFF.124918.1	21.8533	16.5788	14.2967	18.6682	1.24685	-0.395616	-1.10626	0.25502
CUFF.125209.0	17.5096	5.91509	9.16633	6.16568	1.44319	-0.696476	-0.0964867	-0.650232
CUFF.125272.0	74.2037	119.389	94.8381	117.922	-1.27721	0.830226	-0.314824	0.761806
CUFF.125288.0	14.9088	3.34511	5.07405	2.49059	1.47346	-0.541952	-0.240619	-0.690884
CUFF.125312.0	9.52327	9.50472	12.758	11.7767	-0.834102	-0.845417	1.13905	0.540468
CUFF.125324.0	24.7535	12.1014	18.0714	13.2211	1.33968	-0.856837	0.179607	-0.662447
CUFF.125374.0	11.1771	26.1487	23.5579	30.0097	-1.41825	0.420744	0.10251	0.895
CUFF.125396.0	11.4581	13.1227	11.7464	10.0999	-0.119932	1.22285	0.112631	-1.21555
CUFF.125425.0	3.36042	0	2.86684	0	0.997065	-0.860635	0.724206	-0.860635
CUFF.125483.0	0	0	27.5327	16.031	-0.811316	-0.811316	1.23972	0.382908
CUFF.125483.1	63.2804	60.7787	47.5291	61.3299	0.700159	0.35337	-1.48331	0.429778
CUFF.12549.0	7.14005	0.97786	3.94551	1.22314	1.32628	-0.814086	0.216694	-0.728891
CUFF.125558.0	25.0881	13.1271	22.6915	20.4963	0.916674	-1.39777	0.452934	0.0281638
CUFF.125575.0	8.70952	0.839734	3.56652	1.31296	1.4159	-0.767969	-0.0112841	-0.636648
CUFF.125578.0	9.82252	9.067	7.22024	4.97729	0.949435	0.599653	-0.255337	-1.29375
CUFF.125578.1	31.59	23.1125	27.2383	17.5254	1.12162	-0.292614	0.39566	-1.22466
CUFF.125578.2	3.35678	0	0	1.80555	1.27605	-0.797042	-0.797042	0.318035
CUFF.125614.0	14.5708	11.7844	12.5126	15.181	0.65276	-1.06541	-0.616379	1.02902
CUFF.125648.1	9.4608	2.70317	3.25743	4.00572	1.47782	-0.691278	-0.513368	-0.273178
CUFF.125665.0	1.42983	0	0	0	1.5	-0.5	-0.5	-0.5
CUFF.125686.0	25.2417	10.2817	16.2069	9.61242	1.36852	-0.69821	0.12036	-0.790672
CUFF.125749.0	2.0313	3.53617	2.50313	3.40244	-1.1587	0.924663	-0.50549	0.739525
CUFF.125818.0	96.819	89.6198	95.8786	95.2454	0.748174	-1.46994	0.458431	0.263338
CUFF.12592.0	4.10782	1.81527	2.80356	1.89217	1.361	-0.786225	0.139419	-0.714199
CUFF.125965.0	26.2288	14.3686	23.872	22.9065	0.847268	-1.44445	0.39187	0.205309
CUFF.126059.0	36.9743	36.4381	26.9598	30.7241	0.875331	0.763586	-1.2117	-0.427217
CUFF.126062.0	149.743	136.844	55.0974	46.4303	0.979867	0.740097	-0.779429	-0.940535
CUFF.126119.0	23.2559	31.2619	24.0369	27.3425	-0.881683	1.31157	-0.667727	0.237844
CUFF.126122.0	19.6825	13.0178	13.2079	17.1877	1.20703	-0.851163	-0.792456	0.436587
CUFF.126137.1	7.33096	4.16538	4.55668	5.62452	1.35023	-0.885757	-0.609365	0.144896
CUFF.126185.0	4.44931	4.6843	4.64657	4.04754	-0.0261201	0.779386	0.650054	-1.40332
CUFF.126203.0	91.2134	93.5073	120.846	125.469	-0.924066	-0.795952	0.730912	0.989106
CUFF.126205.0	6.41804	6.42687	4.28767	6.52129	0.465099	0.473238	-1.49861	0.560271
CUFF.126272.0	4.76163	3.22802	4.95085	4.1125	0.640635	-1.33072	0.883865	-0.193779
CUFF.126284.0	1.9936	0.655276	1.85539	0.910715	0.955541	-1.04307	0.749142	-0.661609
CUFF.126544.0	15.8751	3.14222	2.37255	1.9652	1.49603	-0.40195	-0.516678	-0.577398
CUFF.126595.0	4.85454	1.48217	1.15962	0.731825	1.48004	-0.304139	-0.474786	-0.701114
CUFF.126598.0	1.65205	0.905021	0.768761	0.75469	1.48095	-0.269767	-0.589102	-0.622078
CUFF.126601.0	2.36214	2.03346	2.15912	2.54352	0.38977	-1.073	-0.51376	1.19699
CUFF.126748.0	22.179	13.6745	25.3492	14.5412	0.565556	-0.917557	1.11841	-0.766412
CUFF.126772.0	1.25893	2.18106	0.704822	0.790767	0.0369926	1.39955	-0.781768	-0.654774
CUFF.126781.0	11.1988	5.59529	8.95176	8.94554	1.09363	-1.33246	0.120758	0.118065
CUFF.126784.0	4.88163	0	0	0	1.5	-0.5	-0.5	-0.5
CUFF.126784.1	10.5098	10.9459	16.3177	17.16	-0.923127	-0.798242	0.74008	0.981289
CUFF.126787.0	15.964	8.77333	14.6679	15.6027	0.657608	-1.4801	0.272292	0.550198
CUFF.126793.0	17.7253	4.62854	9.82916	7.79362	1.38536	-0.961473	-0.0295657	-0.394317
CUFF.126800.0	13.494	3.15173	5.22054	5.12499	1.46738	-0.782195	-0.332202	-0.352986
CUFF.126803.0	12.7099	1.67105	4.14007	5.22552	1.42471	-0.897235	-0.377895	-0.149578
CUFF.127.0	14.6444	20.9746	14.7567	24.6183	-0.836653	0.453808	-0.81376	1.19661
CUFF.127195.0	13.4634	0.391932	0.665846	0.245122	1.49946	-0.506322	-0.464291	-0.52885
CUFF.127222.0	11.464	6.54459	5.27612	4.80056	1.45571	-0.156207	-0.571841	-0.727665
CUFF.12723.0	9.53927	3.39675	1.10974	1.9065	1.4531	-0.154784	-0.753437	-0.544875
CUFF.127241.0	5.31505	5.4309	8.13229	4.06429	-0.245468	-0.177854	1.39878	-0.97546
CUFF.12726.0	5.92075	1.02856	1.84297	0.804104	1.47361	-0.57349	-0.232706	-0.667411
CUFF.127262.0	6.82727	8.52417	7.35391	8.63848	-1.13546	0.774708	-0.542632	0.903385
CUFF.127312.0	41.4497	8.13221	32.8944	16.9535	1.10038	-1.1092	0.533	-0.52418
CUFF.127324.0	13.6886	4.4937	9.41209	6.60903	1.29296	-1.02102	0.216737	-0.488677
CUFF.127345.1	16.521	15.3118	20.3673	19.2345	-0.571033	-1.08723	1.07092	0.58734
CUFF.127367.0	17.132	7.53383	11.8811	7.12505	1.33109	-0.724917	0.206305	-0.812481
CUFF.127367.1	10.2652	13.5985	7.85332	5.57769	0.274262	1.24524	-0.42831	-1.09119
CUFF.127367.2	7.87041	8.95849	2.29887	1.85213	0.711276	1.00606	-0.798151	-0.919181
CUFF.127400.0	15.7083	0.762347	0.40473	0.662203	1.4997	-0.479692	-0.527054	-0.492955
CUFF.127403.0	17.2502	1.07999	0.860051	0	1.49764	-0.447101	-0.473553	-0.576988
CUFF.127514.0	0	1.34532	0.714229	1.05173	-1.34311	0.97994	-0.109806	0.472979
CUFF.127553.0	45.3843	31.3835	39.6068	34.9563	1.24688	-1.06486	0.292926	-0.47494
CUFF.127556.0	34.4528	39.4322	29.9165	30.5823	0.195861	1.33406	-0.841057	-0.688867
CUFF.127559.0	3.24041	4.77318	2.76445	4.97539	-0.633839	0.758141	-1.06608	0.941777
CUFF.127643.0	1.57073	0	0	2.79867	0.352448	-0.804793	-0.804793	1.25714
CUFF.127661.0	10.2694	14.2971	6.45746	8.34114	0.127664	1.3287	-1.00903	-0.447332
CUFF.127670.0	13.1777	11.8349	12.161	12.1771	1.44387	-0.864193	-0.303677	-0.276004
CUFF.127673.0	8.28964	5.92993	6.57015	6.44989	1.44383	-0.85862	-0.233935	-0.351277
CUFF.127717.0	13.767	14.3489	18.0512	15.9718	-0.920877	-0.617743	1.31093	0.227689
CUFF.127733.0	40.4366	33.5942	33.0069	23.6251	1.12516	0.134439	0.049403	-1.309
CUFF.127791.0	1.35319	2.12012	1.21215	1.18997	-0.26279	1.47963	-0.583226	-0.633618
CUFF.127794.0	1.88946	0.719107	1.52709	0.499714	1.11107	-0.66872	0.560006	-1.00236
CUFF.127797.0	1.11088	1.07107	1.23203	1.39555	-0.627415	-0.900384	0.203287	1.32451
CUFF.127838.0	6.49047	2.028	1.38428	1.66094	1.49103	-0.357445	-0.624091	-0.509491
CUFF.128270.0	13.7249	15.7535	9.70171	9.35992	0.509231	1.15898	-0.779368	-0.888841
CUFF.128273.0	4.47474	1.83066	2.97849	2.42301	1.36576	-0.967018	0.0456704	-0.444409
CUFF.128273.1	3.51275	3.31646	0.527919	1.10654	0.918848	0.789727	-1.0446	-0.663977
CUFF.12832.0	12.2655	17.1111	8.70802	13.2979	-0.167807	1.23382	-1.19684	0.130823
CUFF.128325.0	5.88207	3.31597	0.880223	2.16028	1.32607	0.120434	-1.02396	-0.422546
CUFF.128357.0	17.5508	5.03623	9.0907	8.39934	1.41459	-0.935924	-0.174405	-0.304258
CUFF.128375.2	14.1543	18.2317	18.0235	17.5213	-1.48159	0.654259	0.545198	0.282133
CUFF.128376.0	9.43905	3.56745	12.9733	8.78269	0.192907	-1.3205	1.10386	0.0237304
CUFF.128376.1	14.4053	18.1695	8.3754	18.0758	-0.0763309	0.741792	-1.38689	0.721427
CUFF.128436.0	9.96113	8.89852	11.2375	10.3732	-0.161084	-1.25512	1.15303	0.263171
CUFF.128448.0	23.799	7.04795	5.68368	6.60258	1.4968	-0.429563	-0.586453	-0.48078
CUFF.12846.0	2.9309	2.43607	0.905317	2.03142	0.990991	0.417438	-1.35684	-0.0515873
CUFF.128467.0	71.5929	123.017	58.0168	105.216	-0.597562	1.12224	-1.0516	0.526914
CUFF.128481.0	6.47193	6.59995	6.37075	5.31602	0.478476	0.695484	0.306964	-1.48092
CUFF.12849.0	5.44265	1.19263	1.58292	0.932366	1.48803	-0.516451	-0.332375	-0.639202
CUFF.128547.0	41.2319	16.2642	19.8631	12.5306	1.45879	-0.482771	-0.202911	-0.773107
CUFF.128562.0	0	11.6639	0	8.10537	-0.839259	1.1414	-0.839259	0.537121
CUFF.128614.0	5.59672	0.69181	2.20369	1.80279	1.42974	-0.890083	-0.175025	-0.364634
CUFF.128637.0	15.3491	9.41161	5.68581	4.90517	1.36635	0.120386	-0.661459	-0.825274
CUFF.128703.0	116.795	83.4022	115.469	78.856	0.894748	-0.750121	0.829431	-0.974058
CUFF.128724.0	6.55859	1.85259	1.31139	1.80234	1.49262	-0.417517	-0.637187	-0.437913
CUFF.128779.0	37.8662	30.5229	43.1074	42.6273	-0.113839	-1.37139	0.783723	0.701505
CUFF.128782.0	36.7406	31.8598	38.572	41.6526	-0.113566	-1.30393	0.333088	1.0844
CUFF.128829.0	16.2575	8.37527	14.1144	8.08935	1.10651	-0.811045	0.585142	-0.880602
CUFF.128877.0	4.72948	5.47496	5.65404	6.7232	-1.11356	-0.207238	0.0104798	1.31032
CUFF.128892.0	35.7494	39.7525	19.4617	20.1807	0.664182	1.04601	-0.889386	-0.820805
CUFF.128899.0	6.39773	0.467304	3.72138	0	1.25084	-0.726703	0.358392	-0.882529
CUFF.128926.0	2.80908	0.445459	0.472989	0	1.47799	-0.38298	-0.361304	-0.733707
CUFF.129024.0	29.1179	53.0178	13.0013	27.6319	-0.0950366	1.34772	-1.06794	-0.184741
CUFF.129037.0	0	1.13277	2.27864	0	-0.782254	0.256746	1.30776	-0.782254
CUFF.129037.1	32.9242	0.70963	4.50807	1.31116	1.49126	-0.591929	-0.346299	-0.553031
CUFF.129039.0	94.4177	93.6647	73.5995	70.4102	0.890707	0.831846	-0.736625	-0.985929
CUFF.129076.0	17.2629	36.1653	13.4617	11.3516	-0.202654	1.46467	-0.537946	-0.724072
CUFF.129143.0	10.5964	4.70033	1.60083	2.49595	1.42021	-0.0365792	-0.802396	-0.581232
CUFF.129188.0	16.8993	12.1594	22.7554	13.3083	0.129834	-0.864833	1.35873	-0.623736
CUFF.129277.0	39.3032	38.0839	41.2422	50.9548	-0.528491	-0.736841	-0.197162	1.46249
CUFF.129280.0	92.6234	103.461	109.952	119.575	-1.21695	-0.259812	0.313447	1.16331
CUFF.129353.0	11.0999	2.70939	3.59603	6.7074	1.33786	-0.875456	-0.641571	0.17917
CUFF.129365.0	1.6846	0	0	0	1.5	-0.5	-0.5	-0.5
CUFF.129499.0	8.02852	4.39816	2.33498	3.89681	1.39664	-0.110629	-0.96723	-0.318782
CUFF.129562.0	5.55627	3.31438	4.52469	4.7239	1.10932	-1.31354	-0.00553329	0.209757
CUFF.129632.0	5.71272	6.88495	8.17049	2.95508	-0.0980933	0.429156	1.00737	-1.33843
CUFF.129694.0	6.65827	6.69716	4.42037	4.52814	0.850166	0.880715	-0.907769	-0.823112
CUFF.129697.0	4.76119	3.60946	2.19257	2.99942	1.26621	0.202145	-1.10689	-0.361459
CUFF.129700.0	3.83035	0	0	0	1.5	-0.5	-0.5	-0.5
CUFF.129766.0	18.1301	22.1104	21.8657	24.9451	-1.2992	0.124306	0.036792	1.1381
CUFF.129803.0	4.90712	2.95702	3.5038	3.30534	1.44681	-0.830734	-0.192144	-0.423928
CUFF.129862.0	4.01467	0.967692	2.05499	2.46568	1.29843	-1.11554	-0.254128	0.0712407
CUFF.129865.0	4.0487	3.31805	3.31586	3.66206	1.32668	-0.769039	-0.77532	0.217682
CUFF.129868.0	5.46781	2.19659	1.74926	1.71724	1.48892	-0.32502	-0.573071	-0.590827
CUFF.129877.0	4.15111	2.71586	1.21419	1.04297	1.28466	0.298706	-0.732871	-0.850491
CUFF.129880.0	7.26578	4.55348	2.6034	3.65107	1.37546	0.0175466	-0.958763	-0.434246
CUFF.1299.0	5.83348	5.13337	4.85815	5.35084	1.30848	-0.389474	-1.05696	0.137949
CUFF.129919.0	20.2582	22.9019	8.64143	9.34665	0.676174	1.03577	-0.903933	-0.808009
CUFF.129980.0	432.52	471.049	541.19	511.574	-1.19285	-0.38032	1.09887	0.474302
CUFF.130018.0	9.76033	3.16563	3.59044	3.74971	1.49537	-0.605594	-0.470257	-0.419516
CUFF.13005.0	33.9555	47.7765	22.8302	13.8419	0.297318	1.241	-0.462303	-1.07601
CUFF.130051.0	2.87432	2.75092	1.94729	1.69924	0.955491	0.743571	-0.636538	-1.06252
CUFF.130054.0	3.97659	1.94698	3.65754	3.12225	0.89785	-1.37787	0.540112	-0.0600884
CUFF.130057.0	8.33918	9.91267	9.3558	10.0456	-1.38431	0.643558	-0.0741205	0.814874
CUFF.13006.1	124.071	123.166	100.347	136.646	0.199362	0.139491	-1.37013	1.03128
CUFF.130066.0	23.6996	1.47738	4.7714	0.128331	1.47607	-0.551168	-0.250668	-0.674236
CUFF.130070.0	1.40669	2.05495	1.58191	1.98136	-1.11945	0.956706	-0.558279	0.721022
CUFF.130076.0	8.13247	0	2.25999	1.47908	1.44734	-0.831729	-0.198383	-0.417227
CUFF.130076.1	1.51985	0	0	0	1.5	-0.5	-0.5	-0.5
CUFF.130124.0	53.1607	47.0605	51.52	63.5203	-0.0940022	-0.969906	-0.329584	1.39349
CUFF.130127.0	25.8434	15.8819	23.418	31.296	0.270933	-1.28591	-0.108122	1.1231
CUFF.130178.0	4.05602	1.98366	0.977901	0.443078	1.37435	0.0743337	-0.556593	-0.892094
CUFF.130181.0	4.05362	2.13737	0	0.530456	1.30073	0.250475	-0.920966	-0.630235
CUFF.130229.0	7.50234	1.95221	2.40014	2.03491	1.49608	-0.564357	-0.398067	-0.533656
CUFF.130255.0	32.476	21.5987	21.6922	18.1637	1.44674	-0.303067	-0.288026	-0.855648
CUFF.130478.0	9.62329	11.1232	17.7747	7.84348	-0.453967	-0.107955	1.42647	-0.864548
CUFF.130478.1	16.0801	11.3319	30.7029	12.5033	-0.176305	-0.708001	1.46114	-0.57683
CUFF.130478.10	33.1724	17.495	54.7189	26.8516	0.00714232	-0.984427	1.36992	-0.392638
CUFF.130478.2	4.34871	14.369	8.68607	12.6307	-1.26907	0.977687	-0.296543	0.587924
CUFF.130478.3	10.9189	0	16.8189	0	0.476515	-0.829316	1.18212	-0.829316
CUFF.130478.4	8.27894	5.17429	10.5017	11.8475	-0.230337	-1.29502	0.53192	0.993439
CUFF.130478.5	19.1187	25.6231	39.1945	19.6613	-0.725956	-0.0295813	1.4234	-0.667864
CUFF.130478.9	17.4451	27.3399	24.6445	19.9242	-1.09322	1.11738	0.5152	-0.539362
CUFF.130722.0	152.825	231.267	167.774	153.057	-0.626638	1.47348	-0.226411	-0.620427
CUFF.130737.0	7.14005	1.369	3.11487	3.26172	1.40347	-0.965744	-0.249005	-0.188718
CUFF.130778.0	49.3297	87.7624	81.1597	73.2827	-1.4036	0.886638	0.493178	0.0237812
CUFF.130796.0	6.58849	1.70152	4.06501	2.4387	1.33491	-0.922369	0.169323	-0.581867
CUFF.130799.0	9.09072	3.46673	6.1118	3.81814	1.33778	-0.831127	0.188952	-0.695605
CUFF.130881.0	31.4221	38.5912	39.6358	40.79	-1.46567	0.23247	0.479903	0.753298
CUFF.130914.0	12.7599	4.22605	2.61755	3.54854	1.48513	-0.332724	-0.675361	-0.477045
CUFF.130956.0	5.87859	0.745774	1.31977	1.16605	1.4924	-0.63482	-0.396936	-0.460643
CUFF.130980.0	1.35303	1.28124	1.29858	0.910579	0.702058	0.347554	0.43318	-1.48279
CUFF.131060.0	29.5046	24.1103	25.2783	30.0316	0.763988	-1.04879	-0.656282	0.941089
CUFF.131072.0	39.9186	29.003	41.6154	37.5854	0.515629	-1.43326	0.818579	0.0990551
CUFF.131085.0	177.979	11.1044	226.95	7.31347	0.636379	-0.83565	1.06836	-0.86909
CUFF.131106.0	16.5187	1.17108	11.191	0	1.1655	-0.758211	0.49771	-0.904996
CUFF.131130.0	22.7641	2.86935	15.4233	0.934215	1.17964	-0.733614	0.473686	-0.919714
CUFF.131133.0	10.3627	6.04527	10.0193	8.36504	0.844182	-1.34532	0.670033	-0.168894
CUFF.131136.0	1.49168	0.719107	2.4179	0.999429	0.113512	-0.922465	1.35552	-0.546569
CUFF.131144.0	3.45548	0	1.78466	0	1.29292	-0.789474	0.286026	-0.789474
CUFF.131213.0	12.6235	0.633908	1.57053	0	1.49124	-0.513957	-0.357312	-0.619975
CUFF.131231.0	6.0087	1.12648	0.683484	0	1.47843	-0.302024	-0.463576	-0.71283
CUFF.131316.0	1.68523	4.06206	1.84847	4.23415	-0.923106	0.801453	-0.804664	0.926317
CUFF.131319.0	0.96587	2.32813	1.236	1.51672	-0.926779	1.38632	-0.468101	0.00855786
CUFF.131322.0	1.76139	3.1199	2.21985	3.65439	-1.08352	0.503524	-0.547934	1.12793
CUFF.131328.0	1.68775	5.23045	1.54269	3.78614	-0.775257	1.22364	-0.857104	0.408719
CUFF.131331.0	1.53478	3.40108	1.90067	2.55003	-0.991545	1.28781	-0.544674	0.248405
CUFF.131334.0	0.604876	1.21499	1.54809	2.02634	-1.24521	-0.223667	0.334061	1.13482
CUFF.131364.0	6.12258	2.69162	2.95578	2.35747	1.48515	-0.481677	-0.330245	-0.673232
CUFF.131388.0	6.7699	4.07953	10.3583	6.47098	-0.0578435	-1.09685	1.32798	-0.173285
CUFF.131400.0	9.82994	1.88475	8.00491	4.20985	1.0695	-1.13901	0.562204	-0.492702
CUFF.131403.0	2.80464	0.86202	1.04435	1.23637	1.4778	-0.700691	-0.496223	-0.280888
CUFF.131403.1	5.03604	3.39792	2.42556	4.22212	1.13153	-0.333022	-1.20235	0.403848
CUFF.131475.0	3.64046	1.01249	3.22519	1.75898	0.99912	-1.13351	0.662123	-0.527728
CUFF.131615.0	26.2217	20.5304	34.914	18.3844	0.163766	-0.607107	1.34112	-0.897777
CUFF.131619.0	47.7193	64.2177	54.6758	56.5479	-1.19008	1.24267	-0.164319	0.111729
CUFF.131639.0	23.2483	10.832	19.9358	11.592	1.11296	-0.905483	0.574463	-0.781935
CUFF.131649.0	17.1686	25.9348	13.1702	16.6903	-0.197482	1.41685	-0.933804	-0.285563
CUFF.131681.0	6.6556	0	1.002	0	1.48353	-0.599018	-0.285491	-0.599018
CUFF.131862.0	0.66653	1.33883	0	1.95377	-0.383157	0.413732	-1.17321	1.14263
CUFF.131931.1	11.8373	11.2194	0	10.2748	0.626654	0.516162	-1.49007	0.347251
CUFF.131982.0	15.4563	9.40638	13.1697	13.1209	1.06544	-1.35056	0.152302	0.132814
CUFF.132024.0	26.8666	29.3535	21.0782	24.036	0.429042	1.12504	-1.19094	-0.363147
CUFF.132060.0	9.27273	0	2.70451	0	1.43491	-0.68434	-0.0662328	-0.68434
CUFF.13207.0	21.7788	17.2387	15.9256	17.8675	1.42044	-0.38288	-0.904443	-0.133121
CUFF.132114.0	3.7533	0.772298	0.585733	1.15002	1.48095	-0.536778	-0.663056	-0.281112
CUFF.132174.0	46.331	45.5429	35.402	39.27	0.899211	0.748255	-1.19418	-0.453286
CUFF.132287.0	9.23795	17.7299	0	17.7026	-0.228362	0.7766	-1.32161	0.773369
CUFF.132489.0	26.4151	50.0448	30.0762	42.2657	-0.987706	1.17627	-0.652428	0.463868
CUFF.132492.0	14.1352	23.6032	17.4123	21.0766	-1.18584	1.09542	-0.396239	0.486653
CUFF.132539.0	52.5979	56.1462	71.7956	42.7923	-0.268528	0.025997	1.32497	-1.08244
CUFF.132549.0	15.3923	12.1087	14.8205	15.5211	0.583281	-1.47249	0.225293	0.66392
CUFF.132549.1	12.6257	14.9346	13.7186	19.1585	-0.868585	-0.0611138	-0.486375	1.41607
CUFF.132551.1	12.9329	11.4759	8.84597	9.40807	1.20106	0.429206	-0.964024	-0.666246
CUFF.132552.0	18.4742	16.5033	16.4337	25.9672	-0.192768	-0.629266	-0.64468	1.46671
CUFF.132583.0	30.1983	36.7718	22.9734	33.9806	-0.1309	0.968429	-1.33917	0.501638
CUFF.132583.1	5.3444	0.833663	6.43255	0.520848	0.677246	-0.8046	1.03472	-0.907365
CUFF.1326.0	6.19592	4.10701	2.51078	4.54046	1.22606	-0.152835	-1.20651	0.133286
CUFF.132616.0	4.63917	0	1.36999	0	1.43321	-0.686383	-0.0604467	-0.686383
CUFF.132636.0	1.84541	2.7801	2.58292	2.28208	-1.29607	1.0017	0.516967	-0.222595
CUFF.132687.0	24.0594	20.2029	14.8154	13.4079	1.20591	0.42272	-0.671397	-0.957238
CUFF.132711.0	11.9715	0	0	0	1.5	-0.5	-0.5	-0.5
CUFF.132717.0	12.6966	0.431039	0	0.149767	1.49939	-0.461831	-0.530752	-0.506805
CUFF.132766.0	18.0536	0.785845	0.260753	0.307177	1.49945	-0.461816	-0.521456	-0.516183
CUFF.13286.0	78.5836	97.1993	39.6679	43.1093	0.499078	1.16538	-0.893819	-0.770642
CUFF.132865.0	61.1023	65.9653	44.7175	43.2408	0.639939	1.06358	-0.787439	-0.916083
CUFF.132991.0	6.17946	4.39454	4.18263	3.56632	1.42461	-0.165919	-0.354751	-0.90394
CUFF.132991.1	3.78202	2.68265	4.87949	1.85904	0.366055	-0.470215	1.20088	-1.09672
CUFF.133068.0	47.2927	38.037	23.3627	22.3861	1.20611	0.437445	-0.781227	-0.862332
CUFF.13309.0	100.291	5.52267	140.368	2.56141	0.551339	-0.81985	1.13121	-0.862696
CUFF.13310.1	0.129582	1.70091	3.37874	1.11407	-1.06497	0.0881222	1.31937	-0.342522
CUFF.133153.0	0	0	0	2.15568	-0.5	-0.5	-0.5	1.5
CUFF.13316.0	15.1391	7.79585	1.58508	0.691584	1.32187	0.223341	-0.705774	-0.839439
CUFF.13332.0	6.39585	0	0.39925	0	1.4973	-0.541523	-0.414253	-0.541523
CUFF.133330.0	4.75685	4.95117	1.66015	6.51906	0.14016	0.235711	-1.38254	1.00667
CUFF.133434.0	9.2608	0.708922	7.83367	0	1.0074	-0.783711	0.7085	-0.932188
CUFF.133465.0	0	0	6.76792	0	-0.5	-0.5	1.5	-0.5
CUFF.133468.1	0	4.61814	0	2.99183	-0.828992	1.18332	-0.828992	0.474668
CUFF.133489.0	18.5099	12.8992	9.82916	8.85832	1.3772	0.0862928	-0.620063	-0.843434
CUFF.133620.0	7.16002	9.57076	4.94894	5.75295	0.148978	1.33879	-0.94229	-0.545475
CUFF.133620.1	8.27048	18.5141	4.79788	9.77374	-0.354523	1.40109	-0.949677	-0.096886
CUFF.133630.0	1.89968	1.66508	2.87298	1.30172	-0.0523547	-0.401436	1.3959	-0.94211
CUFF.133642.0	1.61763	0.835524	3.10506	0	0.172693	-0.419495	1.29893	-1.05213
CUFF.133645.0	1.97132	0.978282	4.89691	1.1654	-0.155225	-0.7025	1.4571	-0.599377
CUFF.133648.0	28.5305	24.3639	31.544	25.1857	0.341264	-0.923247	1.25582	-0.673841
CUFF.133648.1	4.1288	7.46168	0	2.79734	0.171663	1.24741	-1.16098	-0.258091
CUFF.133659.0	15.0665	21.2913	19.3181	25.6447	-1.19816	0.218785	-0.230372	1.20974
CUFF.133693.0	14.5602	18.4535	19.7991	24.8211	-1.14416	-0.225368	0.0921849	1.27734
CUFF.13374.0	7.23389	0	0.590875	0	1.49532	-0.554244	-0.386833	-0.554244
CUFF.133768.0	15.8714	7.70175	11.1589	9.15902	1.37603	-0.918829	0.0522846	-0.509482
CUFF.133768.1	5.39161	3.66151	14.8556	9.53835	-0.596148	-0.9434	1.30339	0.236155
CUFF.133819.0	77.1901	46.0218	51.2811	36.7492	1.40696	-0.391784	-0.0882658	-0.926913
CUFF.13395.0	5.11866	3.00926	1.91714	2.03889	1.41604	-0.00791666	-0.745154	-0.662966
CUFF.133956.0	27.3691	25.9973	19.7959	20.7912	1.03392	0.668442	-0.98377	-0.718597
CUFF.133977.0	60.1718	52.673	87.6075	54.3476	-0.216996	-0.678202	1.47041	-0.575207
CUFF.13404.0	5.96777	5.34288	2.61834	2.78461	1.03689	0.67478	-0.904007	-0.807659
CUFF.134058.0	3.827	12.9521	0.53199	0	-0.0835521	1.43894	-0.633313	-0.722073
CUFF.13407.0	1.76455	1.50115	1.32826	1.04316	1.17285	0.303291	-0.267471	-1.20867
CUFF.134212.0	45.5601	45.976	40.46	30.8639	0.689204	0.748365	-0.0362732	-1.4013
CUFF.134253.0	8.70766	10.4377	14.243	14.1852	-1.14953	-0.525266	0.847825	0.826968
CUFF.134254.1	6.62185	1.53527	0.890226	0.661735	1.48705	-0.316229	-0.544907	-0.625911
CUFF.134348.0	6.42496	4.68676	1.08183	1.69924	1.17133	0.481572	-0.948955	-0.703951
CUFF.13437.0	2.33328	0.978106	0.908733	0.8921	1.4979	-0.42578	-0.524256	-0.547866
CUFF.134461.0	58.565	48.0055	56.776	60.6912	0.458747	-1.43677	0.137607	0.840418
CUFF.13449.0	87.9156	59.534	57.0928	54.9011	1.48876	-0.343983	-0.501624	-0.643153
CUFF.134653.0	13.9811	4.83656	8.11734	9.26978	1.30236	-1.1134	-0.246701	0.0577448
CUFF.134656.0	27.7142	0	15.7789	25.3293	0.835585	-1.36809	-0.113443	0.645951
CUFF.134656.1	3.21143	24.5556	7.29893	0	-0.507698	1.44303	-0.134126	-0.801203
CUFF.134861.0	21.2521	25.1887	20.9259	19.1969	-0.153597	1.40157	-0.282464	-0.965512
CUFF.134870.0	35.1843	43.0577	43.231	56.5283	-1.05224	-0.162944	-0.14337	1.35856
CUFF.134876.0	53.2226	70.8554	67.3669	82.0356	-1.27509	0.209205	-0.0844493	1.15033
CUFF.134891.0	2.4411	0	1.20147	0.235895	1.32544	-0.873384	0.208843	-0.660901
CUFF.134987.0	42.4475	27.1528	27.2431	28.7954	1.49219	-0.575486	-0.563278	-0.353424
CUFF.134989.0	42.952	50.0743	66.0099	87.7706	-0.943441	-0.585064	0.216779	1.31173
CUFF.134989.1	16.8975	72.8501	13.2372	53.0478	-0.766639	1.1734	-0.893552	0.486795
CUFF.13500.0	51.7013	37.187	52.9721	64.1116	0.0188555	-1.29499	0.133889	1.14224
CUFF.135185.0	1.92353	5.80197	0	8.24162	-0.555749	0.486407	-1.07261	1.14195
CUFF.135185.1	4.18216	3.27567	1.503	2.49277	1.15705	0.361717	-1.19359	-0.325183
CUFF.135203.0	3.92883	3.81431	2.65347	3.0162	0.930871	0.745676	-1.13157	-0.544981
CUFF.135245.0	17.7313	8.06545	9.62848	9.09858	1.48394	-0.689211	-0.337798	-0.456935
CUFF.135245.1	13.3056	12.9315	19.9617	20.4263	-0.818783	-0.910199	0.807725	0.921256
CUFF.135278.0	0.953634	1.3135	1.56901	0.684575	-0.452875	0.470253	1.12569	-1.14306
CUFF.135280.0	5.89846	0.410123	14.9511	0.997496	0.0496959	-0.76651	1.39597	-0.679158
CUFF.135314.0	20.5915	14.3659	8.98916	19.124	0.920167	-0.267387	-1.29302	0.640237
CUFF.135314.1	8.70448	4.37447	8.23714	6.09987	0.923165	-1.23697	0.69002	-0.376212
CUFF.135314.2	24.5798	30.1239	26.9628	27.3495	-1.17719	1.26334	-0.128187	0.0420394
CUFF.135352.0	11.8336	8.62062	5.93838	4.4776	1.27185	0.279047	-0.549761	-1.00114
CUFF.135434.0	6.81551	0.912669	1.21134	0	1.47909	-0.426944	-0.330503	-0.721646
CUFF.135493.0	71.9823	150.041	57.1422	66.4156	-0.336204	1.48463	-0.682371	-0.466056
CUFF.135493.1	34.1629	34.9021	28.914	50.8814	-0.321527	-0.243657	-0.874459	1.43964
CUFF.135575.0	20.0169	10.2315	18.2661	15.3178	0.947897	-1.33738	0.539016	-0.14953
CUFF.13562.0	15.9548	16.1331	12.4512	17.0443	0.276673	0.364929	-1.45756	0.815961
CUFF.13580.0	5.6476	2.49713	3.75697	1.08477	1.23928	-0.386853	0.263422	-1.11585
CUFF.135893.0	15.9831	13.2846	9.40375	10.6164	1.24952	0.32854	-0.995961	-0.582094
CUFF.135896.0	6.75395	0	2.54202	2.99459	1.32149	-1.10299	-0.190478	-0.0280178
CUFF.135916.0	4.28502	0	0	0	1.5	-0.5	-0.5	-0.5
CUFF.135950.0	10.2497	8.61259	9.45839	10.8756	0.459461	-1.20973	-0.347357	1.09763
CUFF.136019.0	79.5635	42.9436	54.6058	43.2344	1.42326	-0.706098	-0.0279704	-0.689189
CUFF.136045.0	8.08185	3.44966	5.17108	4.65339	1.39541	-0.961186	-0.0854256	-0.348797
CUFF.136048.0	26.2893	6.89166	32.2163	9.88914	0.604851	-0.966273	1.08491	-0.72349
CUFF.136067.0	30.072	36.3064	21.8112	25.0969	0.277215	1.26459	-1.03109	-0.510715
CUFF.136073.0	58.0234	53.837	46.3527	43.9793	1.14689	0.504598	-0.643678	-1.00782
CUFF.136121.0	567.442	30.9108	162.398	8.56725	1.44764	-0.622949	-0.115512	-0.709178
CUFF.136184.0	10.5227	6.97928	9.48918	7.18624	1.13588	-0.898591	0.542478	-0.779764
CUFF.136265.0	25.4855	10.031	23.6961	14.4276	0.956746	-1.13302	0.714782	-0.538509
CUFF.136310.0	18.6609	11.7759	23.6749	19.5189	0.051331	-1.34418	1.06761	0.225238
CUFF.136324.0	27.5581	12.5721	11.5559	14.0827	1.4855	-0.517188	-0.65299	-0.315316
CUFF.136349.0	20.0757	11.972	14.312	10.8211	1.40361	-0.564117	0.00407936	-0.843577
CUFF.136370.0	7.62511	0	1.12589	0.368426	1.48719	-0.634317	-0.321064	-0.531811
CUFF.136376.0	7.73071	3.66526	6.89229	6.70781	0.832836	-1.45229	0.361573	0.25788
CUFF.136406.0	2.96968	0.753483	2.60015	2.74891	0.68715	-1.48333	0.325243	0.470935
CUFF.136412.0	62.0571	39.2353	53.5127	37.5791	1.18935	-0.754852	0.461447	-0.895944
CUFF.136436.0	3.5802	0	0	5.06184	0.553049	-0.84164	-0.84164	1.13023
CUFF.136561.0	106.181	159.456	53.9783	96.0398	0.0522636	1.28035	-1.1511	-0.181509
CUFF.136561.1	133.352	94.6079	73.5125	52.096	1.29809	0.179464	-0.429606	-1.04795
CUFF.136562.2	18.7754	22.8074	19.5948	32.556	-0.736355	-0.0989605	-0.606821	1.44214
CUFF.136578.0	18.1051	12.5123	12.3134	18.2912	0.837703	-0.835788	-0.895304	0.893389
CUFF.136587.0	10.1265	11.9865	11.1074	17.2648	-0.782676	-0.199151	-0.474945	1.45677
CUFF.136593.0	82.2604	149.895	90.9439	146.588	-0.982462	0.907348	-0.739832	0.814946
CUFF.136647.0	7.40109	5.24692	4.7355	7.93035	0.681859	-0.687529	-1.01263	1.0183
CUFF.136650.0	8.63981	6.239	8.45203	9.86709	0.225353	-1.36438	0.101012	1.03802
CUFF.136734.0	5.49107	3.3656	3.57302	4.53355	1.28032	-0.896253	-0.683846	0.299778
CUFF.136739.0	4.87149	6.13203	5.12567	4.48787	-0.402477	1.39166	-0.0406996	-0.948487
CUFF.136746.0	62.1319	64.4147	68.0687	67.0634	-1.22703	-0.375065	0.988639	0.613453
CUFF.136761.0	13.0447	10.9962	10.9255	10.8636	1.49804	-0.435386	-0.502115	-0.560537
CUFF.136872.0	1.93509	0.777594	1.37543	0	1.1011	-0.294773	0.426181	-1.2325
CUFF.13691.0	0	1.34999	0	0	-0.5	1.5	-0.5	-0.5
CUFF.136946.0	89.5305	72.29	77.6472	66.7375	1.33368	-0.437869	0.112609	-1.00842
CUFF.136950.0	11.5904	5.5293	13.7505	8.03863	0.509416	-1.14775	1.10001	-0.461674
CUFF.137042.0	3.00831	2.11069	1.58198	2.64023	1.08051	-0.360614	-1.20946	0.48956
CUFF.137127.0	6.33072	5.83452	8.44166	7.15101	-0.534408	-0.970006	1.31872	0.185697
CUFF.137133.0	2.3619	1.94399	1.84297	2.38819	0.809295	-0.676456	-1.0356	0.902762
CUFF.137255.0	18.6379	15.4872	3.01229	2.43551	1.04338	0.667454	-0.82101	-0.889829
CUFF.137291.0	19.0916	14.5911	17.3996	20.825	0.419837	-1.2751	-0.21739	1.07266
CUFF.137615.0	15.8074	6.22075	12.7976	8.51063	1.15867	-1.0748	0.457452	-0.541315
CUFF.137672.0	84.1943	107.721	84.4012	91.1093	-0.693195	1.43527	-0.674477	-0.0675947
CUFF.13770.0	7.3935	7.35739	5.72885	4.9423	0.850254	0.820676	-0.513319	-1.15761
CUFF.137702.0	16.6201	18.3613	11.9975	9.10114	0.613455	1.02427	-0.477183	-1.16054
CUFF.137772.0	41.7413	22.2786	38.1538	27.1552	1.0301	-1.10066	0.637341	-0.566777
CUFF.137796.0	9.25207	12.8337	8.71221	10.5264	-0.588474	1.36486	-0.8829	0.106515
CUFF.137799.0	37.2863	15.8673	31.1395	27.0336	1.04811	-1.32634	0.366696	-0.0884723
CUFF.137799.1	32.2145	21.1192	42.4314	23.9239	0.239328	-0.919103	1.30605	-0.626271
CUFF.137874.0	48.9999	17.7601	41.8956	33.9243	0.995183	-1.33275	0.465785	-0.128221
CUFF.137877.0	14.4509	1.59444	8.79043	5.25479	1.26566	-1.08297	0.231601	-0.414293
CUFF.138042.0	5.62022	7.11214	4.31524	5.29532	0.0297593	1.31705	-1.09623	-0.250577
CUFF.138048.0	6.25391	9.97697	8.41933	12.9428	-1.11767	0.205708	-0.347963	1.25993
CUFF.138051.0	3.72232	2.77712	3.17557	3.11745	1.34009	-1.07624	-0.0576347	-0.206214
CUFF.138054.0	2.12237	1.59366	1.70662	6.85604	-0.373769	-0.582377	-0.537808	1.49395
CUFF.13806.0	11.0156	17.5433	12.5142	16.3096	-1.07994	1.03698	-0.593943	0.636896
CUFF.138060.0	1.09151	2.0463	0.465592	2.59006	-0.480308	0.523496	-1.13836	1.09517
CUFF.138063.0	1.53411	1.58477	0.560903	0.825954	0.796265	0.895214	-1.10459	-0.586893
CUFF.138143.0	15.4166	23.7533	19.5736	15.9495	-0.844227	1.31691	0.233399	-0.706083
CUFF.138171.0	77.6746	119.09	107.331	125.459	-1.40261	0.552346	-0.00272129	0.852987
CUFF.138192.0	47.2812	2.37771	10.7297	0.811904	1.46968	-0.593844	-0.210032	-0.6658
CUFF.138198.0	27.7879	23.7699	8.29507	8.3168	1.05136	0.658233	-0.855862	-0.853735
CUFF.138258.0	1.50748	0	0	1.89378	0.660837	-0.855066	-0.855066	1.04929
CUFF.138258.1	2.20959	3.32874	2.12067	0	0.212139	1.01738	0.148161	-1.37768
CUFF.138267.0	4.14121	0.249549	0.264971	0	1.4972	-0.459821	-0.452066	-0.585313
CUFF.13829.0	12.4816	5.49639	4.60742	7.53847	1.40597	-0.577817	-0.830283	0.00212999
CUFF.13832.0	0	0	0	7.49748	-0.5	-0.5	-0.5	1.5
CUFF.13832.1	15.5139	19.8023	14.3146	7.8044	0.232689	1.09656	-0.00890386	-1.32035
CUFF.138323.0	101.402	58.7564	57.2852	58.7411	1.49923	-0.476785	-0.544954	-0.477494
CUFF.138515.0	2.90806	1.16826	0.496183	0.487101	1.44018	-0.0847032	-0.67376	-0.68172
CUFF.138545.0	5.20761	0.434887	0.395931	0.259123	1.49927	-0.470223	-0.486298	-0.542753
CUFF.138584.0	18.1766	39.3232	25.5	30.615	-1.15027	1.22815	-0.326588	0.248712
CUFF.138591.0	1.89541	11.4558	2.24636	4.88879	-0.7284	1.43012	-0.649163	-0.0525611
CUFF.138591.1	13.5074	13.3712	15.6515	9.41898	0.200204	0.147779	1.02549	-1.37348
CUFF.138609.0	11.4804	0.70391	2.16097	0.355805	1.48334	-0.5647	-0.287789	-0.630856
CUFF.138609.1	19.2588	1.21558	2.75774	0.285253	1.49029	-0.519481	-0.347705	-0.623108
CUFF.138615.0	0	1.00846	1.52979	1.35254	-1.42284	0.0523126	0.814903	0.555625
CUFF.138617.0	9.91231	4.88711	8.64856	11.6034	0.402851	-1.35832	-0.0400533	0.995524
CUFF.138623.0	40.0339	52.0325	58.6987	52.7792	-1.38681	0.146503	0.998383	0.241924
CUFF.138692.0	2.55222	1.23037	2.28621	5.12998	-0.149524	-0.948184	-0.310247	1.40795
CUFF.138716.0	10.051	5.58035	11.3962	8.43127	0.474005	-1.31232	1.0115	-0.173187
CUFF.138731.0	2.88975	0	0	0	1.5	-0.5	-0.5	-0.5
CUFF.138806.0	27.1464	26.0212	24.2363	26.1719	1.03302	0.104955	-1.36722	0.229252
CUFF.138810.0	8.53533	10.8466	4.01233	9.55546	0.10026	0.878135	-1.42199	0.443593
CUFF.138866.0	140.701	126.972	131.208	107.645	1.01231	0.0244992	0.329282	-1.36609
CUFF.138924.0	143.556	188.276	205.878	216.971	-1.39614	-0.0122008	0.532525	0.875818
CUFF.13899.0	11.9438	6.55596	4.38853	8.76497	1.24907	-0.420651	-1.09235	0.263932
CUFF.139.0	11.7335	6.47427	6.60302	11.1884	0.958831	-0.885815	-0.840657	0.76764
CUFF.13902.0	17.5359	14.211	13.5416	15.1453	1.38963	-0.513757	-0.896965	0.0210953
CUFF.139125.0	127.133	153.46	126.339	117.787	-0.262021	1.44261	-0.313432	-0.867161
CUFF.139169.1	3.34739	1.07995	0.95424	0.356332	1.45605	-0.269856	-0.365543	-0.820652
CUFF.139170.0	4.15039	5.51088	1.52927	1.75616	0.474718	1.18156	-0.887077	-0.769197
CUFF.139561.0	18.866	0.951483	1.25861	0	1.49739	-0.475475	-0.441652	-0.580259
CUFF.139561.1	22.9858	1.33343	0	0.720264	1.49821	-0.441282	-0.560723	-0.496206
CUFF.13961.0	18.5125	11.2526	11.948	10.1115	1.46962	-0.450578	-0.266649	-0.752392
CUFF.13964.0	17.6461	15.7256	14.6301	12.3329	1.1556	0.289495	-0.204553	-1.24054
CUFF.139696.0	2.24921	1.93624	1.23354	1.21096	1.14092	0.53747	-0.817424	-0.860961
CUFF.139702.0	32.9379	15.8917	24.1473	24.6294	1.22615	-1.22235	-0.0365239	0.0327246
CUFF.139702.1	33.2782	17.9383	23.0252	16.394	1.39263	-0.619072	0.048034	-0.821594
CUFF.139797.0	8.60579	9.81103	6.84568	6.24557	0.44637	1.18457	-0.631689	-0.999254
CUFF.140046.0	4.28773	1.72252	4.96435	0	0.671001	-0.443746	0.965035	-1.19229
CUFF.140079.0	76.0393	66.2121	109.556	79.5711	-0.364252	-0.890248	1.42971	-0.175214
CUFF.140083.0	99.1423	110.563	109.399	106.898	-1.43205	0.790617	0.564083	0.0773456
CUFF.140137.0	18.4489	20.9268	30.6254	16.7905	-0.524913	-0.12458	1.44234	-0.792846
CUFF.140152.0	5.43031	7.75655	10.5522	7.83249	-1.17584	-0.0650988	1.26978	-0.0288388
CUFF.140155.0	5.28067	1.44642	6.14322	1.20616	0.688561	-0.810183	1.02572	-0.904096
CUFF.140158.0	15.9857	12.5325	23.0221	13.2985	-0.0468925	-0.769791	1.42612	-0.609435
CUFF.140163.1	5.72517	5.99995	2.46867	3.83066	0.731798	0.896748	-1.22307	-0.405473
CUFF.14018.0	5.89132	13.7107	7.53899	7.14579	-0.766413	1.46942	-0.295287	-0.407717
CUFF.140211.0	358.166	323.059	360.57	368.562	0.276321	-1.46319	0.395436	0.79143
CUFF.140215.0	1.68889	0	0	0	1.5	-0.5	-0.5	-0.5
CUFF.14024.0	4.81973	7.35771	7.81242	11.706	-1.09132	-0.199072	-0.0392146	1.32961
CUFF.140256.0	12.0131	8.68689	8.80825	8.4023	1.49246	-0.465459	-0.394022	-0.632978
CUFF.14027.0	1.64592	0	1.3164	1.29231	0.800666	-1.46263	0.347545	0.314419
CUFF.140326.0	16.8683	21.0094	13.1222	15.072	0.104188	1.33577	-1.00992	-0.430039
CUFF.140362.0	5.6376	0	3.35915	0	1.22827	-0.815311	0.402352	-0.815311
CUFF.140362.1	1.7188	11.0863	3.25411	10.9243	-1.01381	0.875336	-0.704188	0.842666
CUFF.140362.2	6.61317	1.64148	7.76152	3.79082	0.600548	-1.19655	1.01564	-0.419636
CUFF.140371.0	14.9119	26.2396	23.3931	32.3509	-1.28511	0.278183	-0.114652	1.12158
CUFF.140371.1	10.413	0	13.2145	0	0.65156	-0.854101	1.05664	-0.854101
CUFF.140422.0	16.0917	15.7766	20.5922	17.7285	-0.660741	-0.803779	1.38224	0.0822776
CUFF.140482.0	92.223	125.911	83.2362	82.9816	-0.190006	1.46614	-0.631808	-0.644325
CUFF.14049.0	15.889	20.1276	13.2195	16.5617	-0.19697	1.29269	-1.13517	0.0394503
CUFF.140497.0	16.7983	10.2594	15.0817	11.0892	1.11246	-0.971172	0.565464	-0.706755
CUFF.140497.1	39.5747	41.3649	31.7472	36.6979	0.530775	0.957154	-1.33353	-0.154402
CUFF.140524.0	35.5449	23.8567	41.3295	19.0162	0.545158	-0.591045	1.10748	-1.06159
CUFF.140544.0	3.14732	1.02731	1.76206	1.89455	1.35175	-1.05741	-0.222449	-0.0718882
CUFF.140554.0	1.381	0.665748	0	0	1.31902	0.233758	-0.776387	-0.776387
CUFF.140608.0	27.5252	20.368	18.5242	21.0517	1.44332	-0.38246	-0.852806	-0.20805
CUFF.140674.0	67.9598	104.792	93.2035	80.1696	-1.16425	1.14477	0.418287	-0.398812
CUFF.140674.1	59.4754	70.6981	77.0179	65.0883	-1.14263	0.349411	1.18962	-0.396401
CUFF.140691.0	8.58605	2.38797	3.00509	3.59542	1.4772	-0.706695	-0.489253	-0.28125
CUFF.140776.0	30.5652	26.5089	45.6934	38.5172	-0.557826	-1.03359	1.21655	0.374861
CUFF.140788.0	14.5611	4.97365	11.0147	7.70247	1.20501	-1.10646	0.35	-0.448556
CUFF.140877.0	84.4792	61.0019	99.378	72.4552	0.313144	-1.11421	1.21895	-0.417883
CUFF.140901.0	0	5.35541	0	2.48123	-0.768767	1.33268	-0.768767	0.204858
CUFF.140905.0	16.2107	16.951	23.9517	15.8678	-0.531085	-0.337847	1.48952	-0.620591
CUFF.140914.0	14.0868	12.2688	16.8807	18.2625	-0.476535	-1.14921	0.557234	1.06851
CUFF.140961.0	36.8254	27.4475	28.4084	15.9456	1.12695	0.0338918	0.145891	-1.30673
CUFF.141057.0	37.899	24.8925	28.2768	29.9833	1.38515	-0.974163	-0.360268	-0.050718
CUFF.141108.0	11.7798	0.616279	0	0.509415	1.49834	-0.45722	-0.565176	-0.47594
CUFF.141108.1	26.0192	1.8245	1.78906	0	1.49648	-0.448974	-0.451824	-0.595679
CUFF.141111.0	23.7611	1.77531	2.034	0.633116	1.49777	-0.472859	-0.449672	-0.575236
CUFF.141165.0	37.1147	71.5311	47.0941	64.9216	-1.1386	1.03231	-0.509119	0.615402
CUFF.141280.0	3.20464	0.429136	1.13914	0	1.41565	-0.537777	-0.0380684	-0.839807
CUFF.141301.0	5.44404	0.781763	1.38346	1.35814	1.48745	-0.678227	-0.398732	-0.410494
CUFF.141301.1	2.78842	0	0	0	1.5	-0.5	-0.5	-0.5
CUFF.141358.0	106.066	60.5385	103.718	101.317	0.607173	-1.49398	0.49881	0.388
CUFF.141363.0	5.21124	8.8227	9.52672	11.3787	-1.3633	0.0339936	0.306383	1.02293
CUFF.141366.0	4.96964	7.87177	8.35824	9.45388	-1.4075	0.108884	0.363069	0.935551
CUFF.14138.0	25.8172	1.65211	4.6779	0.574034	1.48389	-0.549255	-0.294678	-0.63996
CUFF.141396.0	16.3264	9.91225	16.6512	12.7996	0.753133	-1.25628	0.854886	-0.351737
CUFF.141400.0	3.33354	5.44316	1.6513	3.37724	-0.0758788	1.28334	-1.15974	-0.0477231
CUFF.141429.0	71.8865	98.6026	104.853	110.017	-1.44207	0.133445	0.502046	0.806581
CUFF.141438.1	5.47319	4.43646	4.9923	4.92224	1.21907	-1.22483	0.0854587	-0.079695
CUFF.141439.2	12.9435	0	1.08694	0.663946	1.49609	-0.592888	-0.417465	-0.485733
CUFF.14148.0	59.2591	91.3936	74.6274	101.542	-1.20482	0.520012	-0.379921	1.06473
CUFF.141485.0	1.97843	1.6831	2.53175	2.19301	-0.330392	-1.1563	1.217	0.269693
CUFF.141496.0	14.2254	22.9548	12.7199	16.6743	-0.535945	1.39875	-0.869608	0.00680403
CUFF.141523.0	94.9748	76.0265	62.5324	56.7702	1.31963	0.203288	-0.591717	-0.931198
CUFF.141533.0	7.24797	0.476467	6.23959	1.48996	1.0023	-1.00306	0.703675	-0.702918
CUFF.141572.0	17.1222	8.36009	11.3487	10.1483	1.41906	-0.893213	-0.104535	-0.421314
CUFF.141626.0	21.3643	23.4952	12.3027	14.2582	0.648327	1.04201	-1.02581	-0.664529
CUFF.141629.0	24.3207	22.4512	13.4329	13.8371	1.02228	0.693349	-0.893372	-0.822255
CUFF.141631.0	18.7956	39.9505	26.6762	60.962	-0.965266	0.1819	-0.537925	1.32129
CUFF.141637.0	10.3679	5.40663	9.82308	15.279	0.0368275	-1.1915	-0.0980612	1.25274
CUFF.141640.0	17.9599	21.2368	24.2838	35.9718	-0.880158	-0.462352	-0.0738578	1.41637
CUFF.141649.0	5.83731	4.45078	3.04893	3.14277	1.30938	0.252239	-0.816585	-0.745038
CUFF.141683.0	18.2788	10.5103	15.5345	13.6725	1.15818	-1.22221	0.317286	-0.253261
CUFF.141686.0	7.03659	0.978516	8.3119	2.71992	0.654333	-1.08819	1.02116	-0.5873
CUFF.141704.0	164.272	126.871	165.347	170.106	0.380898	-1.48792	0.434613	0.672406
CUFF.141737.0	341.57	376.433	422.154	380.304	-1.16811	-0.11159	1.27398	0.00572006
CUFF.141745.0	2.7691	0.417164	0	0.434837	1.48076	-0.387792	-0.719218	-0.373751
CUFF.141766.0	24.3548	23.6694	22.0466	27.8047	-0.047034	-0.32963	-0.998722	1.37539
CUFF.141766.1	72.9238	96.158	87.5743	137.741	-0.92352	-0.0878101	-0.396557	1.40789
CUFF.141767.2	42.8174	73.3116	65.2461	90.1082	-1.27482	0.276849	-0.133557	1.13153
CUFF.141770.0	23.9204	25.8747	21.9563	16.3235	0.461566	0.935905	-0.0151515	-1.38232
CUFF.141782.0	67.339	56.6209	72.1441	76.0698	-0.0837586	-1.35813	0.487564	0.954327
CUFF.141785.0	52.5351	64.864	72.1621	84.9691	-1.186	-0.277654	0.260042	1.20361
CUFF.141809.0	0.909588	1.46164	1.55197	5.90381	-0.668173	-0.429759	-0.390748	1.48868
CUFF.141830.0	2.2108	0.639469	1.5843	1.55531	1.10249	-1.32609	0.134201	0.0893954
CUFF.141836.0	3.92303	1.59433	3.2106	1.03151	1.09617	-0.624914	0.569628	-1.04088
CUFF.141854.0	3.7544	0	2.1353	0.349369	1.26387	-0.89826	0.331446	-0.697061
CUFF.141884.0	12.8363	11.422	10.2511	17.5341	-0.054634	-0.497245	-0.863683	1.41556
CUFF.141887.0	3.50205	1.40688	0	0	1.37433	0.108534	-0.741431	-0.741431
CUFF.141905.0	21.5572	43.8268	35.254	69.9962	-1.03424	0.0572597	-0.362921	1.33991
CUFF.141908.0	33.5683	53.1044	52.6608	93.2803	-0.978464	-0.200947	-0.218602	1.39801
CUFF.141911.0	54.4425	101.633	86.1608	152.836	-1.0798	0.0697915	-0.307122	1.31713
CUFF.141914.0	19.9489	21.2816	25.1397	32.1883	-0.853981	-0.611353	0.0910423	1.37429
CUFF.141914.1	24.3784	25.0299	25.5848	43.5744	-0.565878	-0.495835	-0.436178	1.49789
CUFF.14192.0	9.29849	9.83428	8.01365	8.34376	0.506256	1.14307	-1.02084	-0.628486
CUFF.141929.0	9.32452	5.53507	6.05523	5.59473	1.48762	-0.602476	-0.315578	-0.56957
CUFF.14195.0	25.4407	22.4763	13.5087	17.4608	1.08075	0.52056	-1.17408	-0.427236
CUFF.141963.0	21.0952	28.1085	20.5038	27.1415	-0.78559	0.981972	-0.934641	0.738259
CUFF.142169.0	2.74894	2.20907	4.05947	2.30266	-0.0950925	-0.728148	1.44164	-0.618403
CUFF.142184.0	2.74464	2.54448	1.89121	1.06091	0.90113	0.637558	-0.222672	-1.31602
CUFF.142190.0	3.14221	3.02959	1.34034	2.10529	0.870189	0.73737	-1.25485	-0.352706
CUFF.142196.0	4.60107	12.6747	5.97199	4.62409	-0.613487	1.47916	-0.258151	-0.60752
CUFF.142202.0	4.14502	3.42552	3.10679	2.97554	1.39876	0.0235149	-0.585704	-0.836575
CUFF.142205.0	6.91287	22.217	9.43599	14.4739	-0.940572	1.32735	-0.566671	0.179897
CUFF.142214.0	9.41977	11.3527	7.31382	12.6314	-0.327129	0.505249	-1.23402	1.0559
CUFF.142217.0	28.6953	16.6061	23.7795	15.7216	1.21606	-0.745493	0.41844	-0.88901
CUFF.14226.0	5.09994	6.00348	2.27661	4.76786	0.353003	0.919558	-1.41734	0.144776
CUFF.142284.0	23.5765	21.403	19.4344	22.7713	0.982303	-0.21702	-1.30328	0.537999
CUFF.14229.0	3.53447	2.71074	1.23354	1.61461	1.20301	0.417242	-0.99188	-0.628372
CUFF.14232.0	7.24683	4.78953	3.58978	3.52407	1.41367	0.00113673	-0.688515	-0.726287
CUFF.142572.1	2.8651	1.12017	2.84072	0.22243	0.840807	-0.489343	0.822222	-1.17369
CUFF.14259.0	29.3978	27.4255	17.5592	20.6578	1.01097	0.657291	-1.11195	-0.556306
CUFF.14259.1	3.26572	0	13.7647	13.9473	-0.62358	-1.07827	0.838215	0.863638
CUFF.142652.0	1.09233	1.53588	2.79565	2.97319	-1.0858	-0.607509	0.750931	0.942377
CUFF.142686.0	8.51016	4.26036	6.03153	4.93427	1.38048	-0.896923	0.0522221	-0.535784
CUFF.142689.0	7.75829	9.13282	6.92659	10.1997	-0.514214	0.433166	-1.08745	1.1685
CUFF.142692.0	4.73202	0.495915	1.3164	0.775386	1.47728	-0.679069	-0.261408	-0.536807
CUFF.142712.0	14.556	11.0965	14.8978	17.9516	-0.0247726	-1.25832	0.0971027	1.18599
CUFF.142761.0	11.8969	7.16907	8.14319	5.38736	1.36444	-0.356809	-0.00216256	-1.00547
CUFF.142779.0	2.34619	0	1.12589	0	1.32064	-0.775513	0.230388	-0.775513
CUFF.142941.0	9.30579	9.533	10.7176	7.01426	0.105375	0.252146	1.01736	-1.37488
CUFF.142995.0	0.63255	0	2.02365	0	-0.0330123	-0.695931	1.42488	-0.695931
CUFF.143096.0	6.64288	2.02968	2.63403	0.940298	1.43927	-0.414777	-0.171889	-0.8526
CUFF.143100.0	2.00061	0	1.73338	0	0.984951	-0.861624	0.738296	-0.861624
CUFF.143100.1	17.8984	19.6525	25.0919	12.3831	-0.16383	0.171076	1.20961	-1.21686
CUFF.143106.0	24.6945	37.3415	39.7675	16.9636	-0.464642	0.711264	0.936831	-1.18345
CUFF.143108.0	33.1136	26.1715	24.0561	25.1087	1.46623	-0.229904	-0.746751	-0.489573
CUFF.143154.0	88.7494	13.2936	98.4813	9.99935	0.760225	-0.827975	0.965063	-0.897313
CUFF.14316.0	5.70271	3.1886	3.2258	3.12686	1.49922	-0.493256	-0.463774	-0.542186
CUFF.143180.0	28.744	11.8592	26.8749	12.8493	0.966246	-0.91722	0.757751	-0.806777
CUFF.14319.0	9.20731	5.04392	6.48976	6.09263	1.40857	-0.938227	-0.123245	-0.347096
CUFF.143312.0	0	5.15652	0	8.25281	-0.823244	0.443061	-0.823244	1.20343
CUFF.143391.0	6.92871	20.8594	0	17.8761	-0.463351	0.975094	-1.17879	0.667047
CUFF.143391.1	15.7322	4.19918	25.0614	4.13815	0.341063	-0.799254	1.26348	-0.805288
CUFF.143394.0	3.06206	1.25246	3.22046	5.33042	-0.0924817	-1.17716	0.00246354	1.26718
CUFF.143394.1	7.41475	5.64152	4.38967	1.61593	1.08619	0.359177	-0.154075	-1.29129
CUFF.143406.0	21.7904	28.8264	15.9575	25.0218	-0.203479	1.08792	-1.27406	0.389617
CUFF.143462.0	3.38731	2.91598	2.06412	3.44478	0.680434	-0.0580801	-1.39284	0.770482
CUFF.143537.0	2.0669	0	0.378044	0	1.47533	-0.619494	-0.236342	-0.619494
CUFF.143628.0	8.78168	5.231	9.17101	6.59385	0.718516	-1.18923	0.9277	-0.456985
CUFF.143772.0	6.37699	2.0344	3.3602	3.53432	1.39562	-0.980609	-0.255143	-0.159866
CUFF.143868.0	2.98487	1.87302	3.54821	1.18656	0.550257	-0.492521	1.0786	-1.13634
CUFF.14394.0	8.94651	4.91546	5.72432	5.95011	1.45173	-0.832054	-0.373796	-0.245876
CUFF.143951.0	3.45325	3.0207	1.4255	1.53935	1.0624	0.642174	-0.907593	-0.796985
CUFF.14397.0	11.8135	9.03542	8.72165	9.70361	1.43359	-0.562758	-0.788235	-0.0825929
CUFF.14400.0	2.94194	0	0	1.94956	1.17021	-0.83244	-0.83244	0.494672
CUFF.14400.1	3.45797	7.19995	6.37075	7.11136	-1.46607	0.662732	0.191003	0.612333
CUFF.144002.0	246.742	446.901	382.282	519.484	-1.31284	0.414703	-0.143016	1.04116
CUFF.14403.0	11.3081	8.74279	6.96232	9.38121	1.23181	-0.19837	-1.191	0.157554
CUFF.14406.0	4.48056	1.79999	1.91122	2.3453	1.47333	-0.665747	-0.576986	-0.230594
CUFF.14409.0	6.79159	3.06945	4.34552	7.10997	0.750758	-1.16002	-0.504941	0.914199
CUFF.144105.0	105.771	7.37737	23.2455	3.046	1.47532	-0.571782	-0.241642	-0.661897
CUFF.14411.0	101.282	52.6068	82.914	62.5467	1.21988	-1.02549	0.372572	-0.566965
CUFF.144173.0	8.15545	7.16692	7.8754	10.8384	-0.219942	-0.834829	-0.394139	1.44891
CUFF.144272.1	26.2818	38.8797	30.8897	53.4217	-0.931579	0.127007	-0.544383	1.34895
CUFF.144309.0	2.50016	2.33467	4.79605	3.00034	-0.582901	-0.729583	1.45205	-0.139569
CUFF.144309.1	2.70487	0	0	4.53302	0.403569	-0.815557	-0.815557	1.22754
CUFF.144312.0	7.06478	4.36654	4.82141	4.82462	1.47633	-0.74234	-0.368316	-0.365676
CUFF.144369.0	9.11792	9.28822	9.72332	12.2726	-0.668285	-0.55246	-0.256539	1.47728
CUFF.144390.0	5.78892	7.45247	4.37742	6.44595	-0.176311	1.11423	-1.27132	0.333397
CUFF.144392.0	39.8437	43.9303	32.9743	47.5194	-0.196023	0.45886	-1.29685	1.03402
CUFF.144461.0	2.77188	4.00872	2.6104	2.83119	-0.44167	1.48409	-0.693094	-0.349324
CUFF.14448.0	29.553	23.4552	29.3118	27.5679	0.73792	-1.42433	0.652391	0.0340145
CUFF.144511.0	5.83497	2.06045	4.94628	3.68795	1.03925	-1.26474	0.496789	-0.271302
CUFF.144547.0	6.56374	3.28205	3.93166	3.50882	1.47625	-0.684421	-0.256716	-0.535115
CUFF.144621.0	2.90631	0.500382	2.25805	0.912766	1.11934	-1.01473	0.544329	-0.64894
CUFF.144688.0	14.0483	0.627092	0.887795	0	1.49773	-0.481237	-0.442796	-0.573702
CUFF.144760.0	6.27889	9.91829	6.90381	10.4151	-1.00495	0.736563	-0.705912	0.974294
CUFF.14505.0	9.73198	2.78708	9.86439	3.63144	0.845075	-0.972921	0.879736	-0.751889
CUFF.145065.0	74.7903	65.1093	88.2087	65.1555	0.134982	-0.751346	1.36348	-0.747116
CUFF.145084.0	14.2986	21.3585	20.5644	30.2264	-1.1159	-0.0386763	-0.159843	1.31442
CUFF.145125.0	10.9499	8.03649	7.72474	6.26067	1.37851	-0.105139	-0.263897	-1.00947
CUFF.145138.0	2.44394	0.557244	1.69052	0.497873	1.2185	-0.786597	0.417796	-0.849694
CUFF.14516.0	8.05507	0.599256	2.29064	0	1.44685	-0.581311	-0.121214	-0.744323
CUFF.145180.0	32.5443	41.5772	17.5496	15.5323	0.461875	1.18828	-0.743964	-0.90619
CUFF.145183.0	7.87599	0	4.83779	2.77039	1.20443	-1.16416	0.290735	-0.331005
CUFF.145192.0	3.94377	1.66356	1.26169	1.48631	1.48691	-0.340897	-0.663034	-0.48298
CUFF.145195.0	4.37579	2.39173	0	0	1.26906	0.330918	-0.799991	-0.799991
CUFF.145195.2	1.80733	2.06179	1.62742	3.07609	-0.519069	-0.125765	-0.797146	1.44198
CUFF.145210.0	3.4635	0	1.8995	0	1.26757	-0.800609	0.333649	-0.800609
CUFF.14522.0	10.6743	1.03956	3.17345	0	1.44256	-0.556539	-0.113782	-0.772236
CUFF.145221.0	1.15924	0.798351	1.27153	1.04022	0.453462	-1.32718	1.00751	-0.133788
CUFF.145236.0	1.30452	2.4067	0	2.95375	-0.277071	0.567174	-1.2763	0.986202
CUFF.14529.0	9.20872	10.8395	7.59273	7.45375	0.273443	1.29845	-0.742271	-0.829626
CUFF.145291.0	4.07958	0.756414	0.803161	2.36538	1.32007	-0.790553	-0.760863	0.231342
CUFF.145294.0	10.4593	9.79586	7.82109	7.83624	1.09341	0.603654	-0.854121	-0.842938
CUFF.145297.0	4.49889	0	2.56662	0	1.24951	-0.80772	0.365931	-0.80772
CUFF.145297.1	8.9729	10.4614	5.26402	11.1163	0.00735061	0.575882	-1.40925	0.826021
CUFF.145344.0	8.31548	5.67499	5.89749	7.29986	1.22278	-0.903453	-0.724287	0.40496
CUFF.145347.0	4.2537	0.820247	1.30641	1.28249	1.48478	-0.695693	-0.386947	-0.402138
CUFF.145353.0	2.16802	1.56773	3.8841	1.63415	-0.13458	-0.689893	1.45292	-0.62845
CUFF.145365.0	6.46035	2.51161	2.66683	6.28323	0.9057	-0.900691	-0.829684	0.824675
CUFF.145387.0	5.73753	4.43594	4.57155	2.99191	1.15836	0.0015176	0.122046	-1.28192
CUFF.14541.0	23.0857	6.86538	16.114	13.5592	1.22011	-1.19938	0.18018	-0.200904
CUFF.145411.0	19.4367	25.1744	18.2675	24.0627	-0.677304	1.01334	-1.02182	0.685775
CUFF.145414.0	6.24176	0.989809	1.36627	0.515871	1.48716	-0.483528	-0.342269	-0.661364
CUFF.145461.0	7.54052	4.04614	7.03012	6.6558	0.784847	-1.45878	0.457136	0.216797
CUFF.145461.1	9.24371	0	0	1.45495	1.48194	-0.603388	-0.603388	-0.27516
CUFF.145492.0	9.93457	7.4119	3.01231	4.77374	1.2042	0.372255	-1.07868	-0.497779
CUFF.145492.1	7.95136	12.5784	7.19987	6.38485	-0.208051	1.45959	-0.478897	-0.77264
CUFF.145495.0	1.30081	0	0	0	1.5	-0.5	-0.5	-0.5
CUFF.14556.0	23.2059	27.5092	36.9984	25.3293	-0.830793	-0.123515	1.43611	-0.481797
CUFF.145573.0	22.0592	17.8468	14.0959	12.4704	1.27448	0.287806	-0.590773	-0.971517
CUFF.145576.0	14.5104	11.9124	7.48301	8.47157	1.21316	0.408323	-0.963868	-0.65762
CUFF.145590.0	0	28.2029	0	17.3313	-0.820514	1.21232	-0.820514	0.428708
CUFF.14562.0	11.2673	7.50435	9.86529	18.9969	-0.128897	-0.885392	-0.410754	1.42504
CUFF.145701.0	40.7079	32.9124	27.1079	29.1767	1.37413	0.0728117	-0.896147	-0.550797
CUFF.145719.0	9.29274	10.9543	10.3293	9.79938	-1.12399	1.20701	0.330199	-0.413223
CUFF.145738.0	41.4265	48.3784	51.4465	46.7381	-1.32786	0.329177	1.06048	-0.0618
CUFF.145761.0	0.675839	1.08603	0.864856	1.98106	-0.824282	-0.11412	-0.497038	1.43544
CUFF.145786.0	10.9448	8.07486	4.95262	4.33917	1.26656	0.326552	-0.696093	-0.89702
CUFF.145792.0	6.76028	6.1106	3.28737	4.75587	0.994572	0.572732	-1.2604	-0.3069
CUFF.145833.0	23.5049	27.5485	24.9583	22.8159	-0.573932	1.35681	0.120039	-0.902917
CUFF.145837.0	5.62001	11.612	17.6103	15.0813	-1.3212	-0.167324	0.987765	0.500757
CUFF.145837.1	7.82376	8.76869	0	8.39852	0.376743	0.602627	-1.49351	0.514138
CUFF.145848.0	6.91287	2.96226	5.70091	2.70179	1.1326	-0.776777	0.546844	-0.902665
CUFF.145851.0	6.84766	5.61647	7.42403	5.3765	0.542229	-0.713826	1.13024	-0.958643
CUFF.145854.0	6.63657	4.79902	9.94855	5.31994	-0.0170435	-0.810915	1.41382	-0.585863
CUFF.145869.0	33.8777	20.7937	18.7023	22.6628	1.45661	-0.4746	-0.783293	-0.198719
CUFF.145869.1	34.339	21.4383	19.4377	24.9892	1.40645	-0.547069	-0.850015	-0.00936578
CUFF.145869.2	46.8503	29.0859	23.467	29.6803	1.44141	-0.314885	-0.870402	-0.256119
CUFF.145870.3	24.3348	31.4212	21.0338	21.9941	-0.0769615	1.43305	-0.78036	-0.575733
CUFF.145873.0	11.2921	0	0	0	1.5	-0.5	-0.5	-0.5
CUFF.145873.1	24.1421	21.0405	18.7772	25.0534	0.654794	-0.420444	-1.20507	0.970716
CUFF.145876.0	35.1749	10.367	13.3214	11.288	1.4918	-0.606532	-0.356639	-0.528631
CUFF.145883.0	374.786	491.852	376.691	311.563	-0.185534	1.37289	-0.160174	-1.02718
CUFF.145891.0	54.8177	111.362	95.7327	141.646	-1.27455	0.289711	-0.142662	1.1275
CUFF.145891.1	60.1919	123.057	110.648	163.537	-1.27178	0.204234	-0.0871188	1.15467
CUFF.145891.2	65.7162	118.264	106.198	153.756	-1.24681	0.200527	-0.131809	1.17809
CUFF.145894.0	85.7455	144.248	136.467	181.912	-1.2977	0.180825	-0.015824	1.1327
CUFF.145904.0	11.8306	16.1129	12.37	9.00193	-0.170442	1.29443	0.0140739	-1.13807
CUFF.145916.0	114.527	125.749	144.185	156.116	-1.11005	-0.50585	0.486763	1.12914
CUFF.145918.0	32.8504	12.5085	21.3236	17.9428	1.35974	-1.00554	0.0194501	-0.373656
CUFF.146066.0	19.7444	32.4358	27.8274	38.5005	-1.24996	0.355254	-0.227617	1.12232
CUFF.146068.0	68.3367	38.3824	42.3219	32.3146	1.4487	-0.438211	-0.19005	-0.820439
CUFF.146074.0	11.0471	6.23247	9.55326	7.12836	1.15821	-1.02278	0.481513	-0.616946
CUFF.146107.0	4.33603	1.16128	2.4661	1.81572	1.38174	-0.937724	0.0155745	-0.459591
CUFF.146116.0	1.79722	3.249	0.862447	3.38664	-0.434907	0.76407	-1.20691	0.877742
CUFF.146201.0	112.611	145.347	170.434	146.549	-1.31055	0.0678658	1.1242	0.118478
CUFF.146228.0	96.085	86.0464	102.426	81.052	0.485339	-0.555124	1.14256	-1.07277
CUFF.146228.1	127.541	132.819	130.524	109.845	0.225703	0.730743	0.51114	-1.46759
CUFF.146248.0	0	57.4273	0	0	-0.5	1.5	-0.5	-0.5
CUFF.146248.1	96.1431	47.8159	133.408	82.3997	0.175187	-1.19003	1.2279	-0.213057
CUFF.146257.0	44.6166	65.0646	17.4403	16.4785	0.372297	1.24566	-0.788437	-0.829517
CUFF.146320.0	22.5308	26.1463	31.0329	31.1696	-1.24305	-0.376955	0.793628	0.826374
CUFF.146320.1	7.27027	0	4.00132	4.01216	1.15912	-1.28399	0.060616	0.0642587
CUFF.146320.2	4.86187	0	0	0	1.5	-0.5	-0.5	-0.5
CUFF.146320.3	48.5396	43.9639	55.8775	59.4881	-0.48858	-1.1408	0.557362	1.07202
CUFF.146371.0	15.8209	13.5285	13.1675	18.9554	0.16994	-0.690372	-0.825851	1.34628
CUFF.146417.0	5.05788	1.66247	1.41217	1.50185	1.49743	-0.421723	-0.563197	-0.512509
CUFF.146518.0	13.2483	14.1021	14.4167	16.8254	-0.913033	-0.356144	-0.150946	1.42012
CUFF.146608.0	8.14256	7.33667	7.0458	8.32943	0.692422	-0.608481	-1.07802	0.994075
CUFF.146614.0	8.54817	4.03131	3.80483	4.66899	1.47949	-0.5549	-0.656906	-0.267689
CUFF.146617.0	8.1868	6.11573	5.10836	5.77983	1.42337	-0.137091	-0.896099	-0.390177
CUFF.146660.0	9.17366	2.82282	2.54768	3.23665	1.49398	-0.512602	-0.599534	-0.381849
CUFF.146666.0	6.5392	2.02996	2.53578	2.48936	1.49116	-0.649816	-0.409653	-0.431693
CUFF.146717.0	16.6439	0.977247	11.3177	0.315345	1.16565	-0.7916	0.500243	-0.874292
CUFF.146720.0	17.2882	1.84782	23.9199	0	0.557398	-0.761754	1.12398	-0.919623
CUFF.146723.0	39.7291	2.48983	9.65969	0.798558	1.4659	-0.589427	-0.193704	-0.682773
CUFF.146729.0	83.1863	2.73621	23.1265	1.71117	1.44939	-0.651715	-0.119185	-0.678486
CUFF.146761.0	75.7868	67.201	107.787	49.5978	0.0284635	-0.323849	1.34157	-1.04618
CUFF.146780.0	49.1826	32.1657	41.3123	39.5312	1.23589	-1.19976	0.109402	-0.145529
CUFF.146819.0	1.90138	0	0.405525	0.597154	1.42959	-0.883045	-0.389809	-0.156732
CUFF.146885.0	5.17259	1.52669	0.810519	0.66307	1.47607	-0.243637	-0.581441	-0.650991
CUFF.146897.0	1.64592	8.43055	4.2125	3.61847	-0.991582	1.38484	-0.0925963	-0.300665
CUFF.146903.0	2.66724	1.63452	1.67768	1.19263	1.40399	-0.254545	-0.18523	-0.964214
CUFF.146929.0	101.142	291.506	116.403	258.813	-0.934536	1.02422	-0.777507	0.687824
CUFF.146929.1	97.0296	156.382	91.3781	144.066	-0.767512	1.0413	-0.939746	0.665959
CUFF.147016.0	3.52394	6.27403	2.56222	4.42696	-0.42576	1.31443	-1.03431	0.145647
CUFF.147019.0	5.98654	8.5931	5.9393	8.19663	-0.843538	1.00049	-0.876958	0.720005
CUFF.147032.0	46.7151	63.2543	54.9374	92.4323	-0.8849	-0.0542639	-0.471957	1.41112
CUFF.147106.0	11.5312	4.45	3.36463	3.97063	1.48987	-0.360342	-0.643932	-0.485594
CUFF.147232.0	7.01306	3.40966	3.72236	4.00463	1.484	-0.676032	-0.488587	-0.319382
CUFF.147238.0	5.12065	0	0	0	1.5	-0.5	-0.5	-0.5
CUFF.147259.0	3.22601	1.06036	0	0.736851	1.4211	-0.140974	-0.905807	-0.374319
CUFF.147686.0	10.3333	0	8.06298	0	1.0637	-0.853129	0.642557	-0.853129
CUFF.147787.0	319.438	111.017	125.972	74.9945	1.47126	-0.426478	-0.290308	-0.754474
CUFF.147805.0	9.64715	2.79041	1.97524	0	1.44035	-0.193699	-0.387964	-0.85869
CUFF.147811.0	13.6076	5.19996	5.52132	8.13038	1.41207	-0.749343	-0.666729	0.00400141
CUFF.147898.0	20.0225	10.7999	15.4092	14.7754	1.26261	-1.17821	0.0416702	-0.126069
CUFF.147914.0	9.8442	2.06807	4.50732	3.40371	1.43434	-0.84732	-0.131599	-0.455419
CUFF.147931.0	89.9629	80.6234	121.894	86.7054	-0.261625	-0.767145	1.46671	-0.437944
CUFF.147971.0	22.0467	19.9492	19.3342	21.8562	0.919756	-0.623441	-1.07592	0.7796
CUFF.148073.0	14.578	11.8391	18.3108	17.0177	-0.300745	-1.26033	1.00706	0.554017
CUFF.148168.0	5.88151	12.1388	5.08034	8.03517	-0.602041	1.37812	-0.855577	0.0794987
CUFF.148175.0	9.18516	1.07999	1.7201	0	1.47828	-0.457737	-0.304839	-0.715706
CUFF.148192.0	15.463	1.46164	4.26792	1.52356	1.4707	-0.633945	-0.212114	-0.624638
CUFF.148195.0	6.24227	1.6551	2.0769	0.784188	1.4627	-0.425931	-0.252267	-0.784504
CUFF.148201.0	21.1753	5.76982	6.36202	2.31318	1.4655	-0.37446	-0.303731	-0.787305
CUFF.148204.0	27.1906	6.9428	8.84624	2.89477	1.45964	-0.420179	-0.243462	-0.796001
CUFF.148210.0	74.795	73.8669	101.152	73.4371	-0.443416	-0.511803	1.49869	-0.543473
CUFF.148219.0	12.7205	19.2516	15.279	18.3916	-1.2325	0.948857	-0.377975	0.661621
CUFF.148222.0	18.4247	28.326	25.9095	30.4799	-1.40196	0.483993	0.0237094	0.894258
CUFF.148228.0	14.8508	27.0511	24.2852	12.7091	-0.695121	1.04513	0.650603	-1.00061
CUFF.148228.1	3.47823	0	0	13.9324	-0.132617	-0.660132	-0.660132	1.45288
CUFF.148231.0	25.2714	44.3225	31.8901	40.37	-1.19234	1.03639	-0.41804	0.573995
CUFF.148268.0	14.9992	0	23.5808	36.4824	-0.245971	-1.22552	0.314465	1.15703
CUFF.148333.2	3.91918	10.4521	6.87675	12.5554	-1.1851	0.523354	-0.411652	1.0734
CUFF.148334.0	37.9294	23.1733	7.59592	6.91863	1.2908	0.289639	-0.767243	-0.813195
CUFF.148334.1	2.10737	0	1.28664	0.778894	1.20238	-1.17874	0.275034	-0.298669
CUFF.148373.0	9.81798	19.7981	15.8768	23.7703	-1.26071	0.417385	-0.241959	1.08529
CUFF.148400.0	29.5175	12.9786	12.1944	10.0246	1.48541	-0.356374	-0.443703	-0.685333
CUFF.148424.0	20.3739	12.3282	12.7655	15.9304	1.35273	-0.813431	-0.695696	0.156397
CUFF.148427.0	22.0372	16.1077	14.5572	14.8675	1.47219	-0.224542	-0.668218	-0.579426
CUFF.148434.0	16.0914	12.0239	1.07077	0	1.10023	0.591389	-0.778833	-0.912785
CUFF.148461.0	3.00933	2.1761	0	0	1.11589	0.573097	-0.844495	-0.844495
CUFF.148464.0	3.10193	5.77758	0	0	0.316564	1.27684	-0.796702	-0.796702
CUFF.148586.0	13.895	4.00248	2.57815	4.18735	1.48561	-0.415792	-0.689557	-0.380259
CUFF.148640.0	13.9985	15.0176	14.1815	19.2509	-0.654329	-0.241081	-0.580122	1.47553
CUFF.148665.0	4.19676	0	0	7.85506	0.312673	-0.795798	-0.795798	1.27892
CUFF.148665.1	28.2682	45.1104	41.0178	28.7104	-0.875021	1.08773	0.610784	-0.823489
CUFF.148707.0	3.43914	0	0	0	1.5	-0.5	-0.5	-0.5
CUFF.148712.1	35.8445	2.98207	0	0	1.49514	-0.38466	-0.555241	-0.555241
CUFF.148715.0	9.77578	12.3272	11.0619	9.49492	-0.683287	1.27736	0.305038	-0.899116
CUFF.148784.0	0.899832	13.6916	1.8134	0.643712	-0.533164	1.49524	-0.388298	-0.573777
CUFF.148785.1	29.5301	18.6607	27.8698	20.3502	1.00585	-1.00856	0.698153	-0.695447
CUFF.148831.0	49.3904	49.6545	36.4022	30.4737	0.824218	0.851737	-0.529112	-1.14684
CUFF.148845.0	59.5283	60.8417	81.1494	66.7615	-0.761858	-0.629183	1.42223	-0.0311863
CUFF.148969.0	1.57213	0.378944	0.603545	0	1.39261	-0.38745	-0.0523785	-0.952778
CUFF.148971.0	101.231	6.85638	17.1296	3.15302	1.48781	-0.543063	-0.321991	-0.622757
CUFF.14898.0	25.6715	23.0703	24.0213	29.9198	0.0002558	-0.858308	-0.544417	1.40247
CUFF.149023.0	3.76134	1.26507	3.13424	0.769219	1.06114	-0.671437	0.625889	-1.01559
CUFF.14907.0	213.719	404.272	308.084	308.356	-1.21974	1.22971	-0.0067325	-0.0032361
CUFF.14907.1	367.108	375.115	306.936	457.081	-0.15318	-0.0234178	-1.12833	1.30493
CUFF.149076.0	6.02982	2.26437	5.17145	2.54493	1.07733	-0.923791	0.621153	-0.77469
CUFF.149076.2	9.35777	1.60167	3.19854	1.884	1.47222	-0.6632	-0.223548	-0.585468
CUFF.149111.0	18.814	6.00666	13.3877	8.68674	1.2603	-1.01623	0.295767	-0.53984
CUFF.149174.0	4.15722	15.0308	0	3.13352	-0.217483	1.44418	-0.852776	-0.373922
CUFF.149176.0	9.3572	8.18944	7.55515	6.85709	1.28802	0.188114	-0.409317	-1.06681
CUFF.149183.0	30.3874	25.2846	17.9735	17.478	1.22665	0.403758	-0.775251	-0.855157
CUFF.149252.0	21.0392	13.3825	17.7993	23.9343	0.441818	-1.2493	-0.273771	1.08125
CUFF.149273.0	17.9009	12.9908	17.7347	14.7502	0.860403	-1.19365	0.790877	-0.457634
CUFF.1493.0	10.9561	13.2043	5.90108	7.84735	0.456226	1.14978	-1.10321	-0.502798
CUFF.149318.0	0.959083	1.99653	1.56204	2.19064	-1.31485	0.585021	-0.21066	0.940494
CUFF.149351.0	7.78691	2.09481	2.66912	2.2709	1.49419	-0.589634	-0.379385	-0.525169
CUFF.14943.0	4.893	2.44015	1.07956	0.847842	1.3885	0.0673347	-0.665515	-0.790324
CUFF.149453.0	21.9203	20.1875	16.9364	20.2634	1.00341	0.172842	-1.38547	0.209223
CUFF.149456.0	16.0125	4.60324	10.9034	8.67377	1.25422	-1.14502	0.179833	-0.289032
CUFF.149618.0	11.7353	19.2014	16.8989	24.6828	-1.19085	0.199609	-0.229202	1.22045
CUFF.149668.0	3.74986	4.94159	4.02461	5.86887	-0.932512	0.307266	-0.646685	1.27193
CUFF.149801.0	9.15651	10.375	5.53842	11.3061	0.0247189	0.506615	-1.40619	0.874853
CUFF.149801.1	3.86651	7.56428	7.26449	8.97272	-1.40853	0.298873	0.160449	0.949203
CUFF.149823.0	4.73002	3.31763	4.42296	1.27867	0.827756	-0.0766412	0.631136	-1.38225
CUFF.149823.1	10.6849	1.48888	9.32463	3.18582	0.999756	-1.03704	0.698474	-0.66119
CUFF.149823.2	6.42737	1.82009	4.94149	1.02226	1.12469	-0.677933	0.543331	-0.990088
CUFF.149865.0	21.328	24.1301	19.253	21.1646	-0.0701573	1.32482	-1.10316	-0.151503
CUFF.149924.0	99.6292	75.4775	84.219	77.5316	1.4099	-0.799104	0.000427594	-0.611228
CUFF.149994.0	29.5717	37.0977	30.6178	22.2898	-0.0531841	1.18775	0.119303	-1.25387
CUFF.149997.0	2.82364	0	1.12917	0	1.37549	-0.740565	0.105642	-0.740565
CUFF.15006.0	2.11068	0	0	0	1.5	-0.5	-0.5	-0.5
CUFF.15006.1	6.23542	24.8342	7.81294	16.14	-0.877596	1.29285	-0.693502	0.278251
CUFF.150107.0	4.34441	0.939772	1.9957	2.51893	1.33084	-1.06057	-0.318891	0.0486249
CUFF.150129.0	1.38192	2.09097	1.3571	2.25996	-0.830087	0.676882	-0.882838	1.03604
CUFF.150245.0	10.4903	5.21953	12.5621	4.35252	0.583839	-0.734513	1.10205	-0.951374
CUFF.150261.0	24.4578	21.9244	15.5197	14.9814	1.11311	0.574638	-0.786665	-0.901079
CUFF.150264.0	7.1039	1.00725	0	0	1.48545	-0.298645	-0.593402	-0.593402
CUFF.150282.0	3.44596	2.47416	2.06412	2.02634	1.42761	-0.0431092	-0.663664	-0.72084
CUFF.150297.0	5.14788	3.8407	1.56848	3.07955	1.16294	0.288638	-1.23112	-0.220453
CUFF.150407.0	22.8058	20.9602	21.3609	32.53	-0.294138	-0.631649	-0.558371	1.48416
CUFF.150407.1	124.624	156.082	105.14	93.729	0.173333	1.32606	-0.540628	-0.958767
CUFF.150407.2	28.5305	22.6152	31.8072	11.8379	0.550812	-0.123377	0.92427	-1.35171
CUFF.150461.0	7.97997	4.34417	2.88546	2.92827	1.43868	-0.0794591	-0.688546	-0.670671
CUFF.150461.1	2.85929	2.29116	3.03921	0.912618	0.606186	0.0161905	0.793031	-1.41541
CUFF.150470.0	54.824	50.4198	50.5981	46.9018	1.2766	-0.0820996	-0.027094	-1.1674
CUFF.150717.0	4.96263	10.0637	6.16043	9.59414	-1.08473	0.940191	-0.609253	0.753794
CUFF.150746.0	18.5584	12.6419	7.42455	9.60557	1.34503	0.120892	-0.95859	-0.507332
CUFF.150761.0	6.27963	3.11631	2.67863	3.09365	1.48908	-0.404506	-0.666505	-0.418071
CUFF.150764.0	13.5186	9.00817	10.6276	9.56368	1.41357	-0.832157	-0.0258471	-0.55557
CUFF.150782.0	3.30935	2.65895	2.87555	3.28485	0.870005	-1.17149	-0.491619	0.793104
CUFF.150800.0	4.8922	9.16988	5.78286	10.3932	-1.01071	0.610193	-0.673219	1.07373
CUFF.150801.1	26.3481	34.473	23.5492	22.8241	-0.0844088	1.43793	-0.60883	-0.74469
CUFF.150879.0	10.9842	3.46375	2.32044	2.01907	1.48374	-0.291001	-0.560809	-0.631929
CUFF.150879.1	0	3.44309	2.3395	2.03061	-1.35983	1.03715	0.268861	0.053821
CUFF.150901.0	6.23753	3.29713	3.50089	5.49889	1.09894	-0.915705	-0.776096	0.592857
CUFF.150963.0	3.03819	3.66162	5.30169	2.42883	-0.460498	0.043703	1.37011	-0.95332
CUFF.150984.0	3.97344	1.42369	2.47365	2.56328	1.30396	-1.13191	-0.128841	-0.0432147
CUFF.150991.0	0	78.8431	1.84297	64.6512	-0.879627	1.02911	-0.83501	0.685531
CUFF.150999.0	10.3508	5.82156	5.29828	3.90098	1.43539	-0.186714	-0.374122	-0.87455
CUFF.151132.0	69.3701	109.748	57.1101	53.3085	-0.116667	1.44626	-0.59122	-0.73837
CUFF.151132.1	35.9067	48.5687	32.817	44.64	-0.622061	1.09906	-1.04204	0.565039
CUFF.15120.0	4.45478	1.17444	1.0095	1.45738	1.49033	-0.520891	-0.622017	-0.347417
CUFF.151201.0	13.5012	6.15111	9.61012	8.99682	1.30078	-1.12806	0.0149719	-0.187693
CUFF.151261.0	7.39119	2.59896	5.99069	4.71933	1.08916	-1.26605	0.400861	-0.223966
CUFF.151275.0	15.0977	6.37627	10.4032	6.97061	1.34468	-0.832828	0.172588	-0.684437
CUFF.151437.0	7.39112	0.785978	0	0	1.49196	-0.35111	-0.570426	-0.570426
CUFF.151468.0	4.38816	3.11345	1.72086	3.601	1.05498	-0.082466	-1.3251	0.352585
CUFF.151644.0	3.57745	1.15001	0.610397	0	1.43104	-0.117683	-0.461959	-0.851396
CUFF.151687.0	13.6639	8.033	5.86398	4.50065	1.39925	0.00436419	-0.532944	-0.870667
CUFF.151752.0	76.0823	79.6625	96.5937	100.928	-0.996573	-0.70494	0.674227	1.02729
CUFF.151770.0	48.7551	41.7915	53.4937	51.532	-0.0269589	-1.38757	0.898915	0.515619
CUFF.15218.0	4.06062	0	1.9336	0	1.32335	-0.77403	0.224708	-0.77403
CUFF.152259.0	9.12279	4.35999	6.03839	4.64349	1.41265	-0.770666	-0.00127209	-0.640707
CUFF.152335.0	9.52533	10.5514	7.34946	12.1862	-0.186592	0.320218	-1.26132	1.1277
CUFF.152371.0	75.9332	66.2528	81.8751	68.0794	0.400477	-0.937231	1.22157	-0.684818
CUFF.152398.0	6.34515	9.76017	9.18812	9.64924	-1.4822	0.635225	0.280535	0.566445
CUFF.152401.0	6.01867	1.45074	0	1.00813	1.4607	-0.250479	-0.793935	-0.416283
CUFF.152404.0	4.92144	4.00363	4.88084	3.70955	0.882051	-0.61001	0.816049	-1.08809
CUFF.152415.0	3.91113	0	1.2081	2.37197	1.22155	-1.12235	-0.398346	0.299146
CUFF.152433.0	12.4605	5.08463	7.40774	6.2861	1.43437	-0.840469	-0.123984	-0.469916
CUFF.152512.0	2.7466	0.902779	0.958571	0.836467	1.49781	-0.495481	-0.435166	-0.567168
CUFF.152515.0	5.61907	0	2.11488	1.66094	1.38447	-0.994311	-0.0989952	-0.291167
CUFF.152518.0	4.2899	0	0	0	1.5	-0.5	-0.5	-0.5
CUFF.152536.0	9.72122	8.24458	8.13977	8.14155	1.497	-0.409549	-0.544873	-0.542574
CUFF.152539.0	7.138	3.79859	3.91472	4.07597	1.49624	-0.580314	-0.5081	-0.40783
CUFF.152607.0	2.98224	4.21926	0.829631	3.42067	0.0823227	0.935999	-1.40321	0.384886
CUFF.152613.0	3.9019	0	0	0	1.5	-0.5	-0.5	-0.5
CUFF.152709.0	7.21179	4.03977	3.11958	3.8281	1.46443	-0.280588	-0.786811	-0.397034
CUFF.153012.0	20.0648	23.711	33.0126	30.7716	-1.13105	-0.526812	1.01461	0.643244
CUFF.153015.0	10.1311	10.7679	11.2292	13.4288	-0.878416	-0.433815	-0.111744	1.42397
CUFF.153084.0	5.49307	1.64223	2.28863	1.87228	1.48333	-0.656808	-0.297566	-0.528956
CUFF.153148.0	52.7151	3.32175	1.22203	0.545302	1.49839	-0.435815	-0.518038	-0.544539
CUFF.153171.0	17.5964	15.0217	9.38238	9.90144	1.15644	0.512089	-0.899212	-0.769312
CUFF.153174.0	40.8045	37.3646	19.7687	16.5962	0.996144	0.714603	-0.725546	-0.985201
CUFF.153201.0	12.2662	24.0226	31.3935	23.692	-1.3394	0.149299	1.08267	0.107435
CUFF.153256.0	39.3016	33.7977	45.3164	34.5867	0.198287	-0.840107	1.33307	-0.69125
CUFF.153259.0	5.66731	2.10161	0.557871	1.27787	1.44078	-0.132141	-0.813122	-0.495513
CUFF.153264.0	10.8527	2.30816	6.26317	2.67327	1.34036	-0.809031	0.185858	-0.717187
CUFF.153304.0	14.5908	17.005	10.4642	10.2727	0.458675	1.19316	-0.796788	-0.855049
CUFF.153345.0	7.46014	9.07193	7.31043	6.92333	-0.244083	1.45665	-0.402054	-0.810516
CUFF.153373.0	0	0	3.52877	0	-0.5	-0.5	1.5	-0.5
CUFF.153403.0	7.97034	2.35413	3.14081	3.14952	1.48414	-0.699784	-0.393874	-0.390487
CUFF.153421.0	4.83889	0.942538	2.62707	2.33336	1.33529	-1.08075	-0.0362091	-0.218332
CUFF.153472.0	15.0898	17.8187	14.4459	19.531	-0.686643	0.461823	-0.95763	1.18245
CUFF.153522.0	15.5229	9.64509	8.38715	8.14697	1.47273	-0.225484	-0.588927	-0.65832
CUFF.15357.0	5.09035	3.83429	1.01781	0.999182	1.14375	0.533708	-0.834208	-0.843255
CUFF.153613.0	2.12771	0.976877	0	0.763696	1.31875	0.0111421	-1.09881	-0.231079
CUFF.15366.0	4.23302	3.22207	2.5659	3.91834	1.00545	-0.353113	-1.23491	0.582569
CUFF.153676.0	24.3221	34.318	20.017	19.4728	-0.0306007	1.42338	-0.656811	-0.735969
CUFF.15369.0	4.40526	1.7357	1.62615	1.70281	1.49914	-0.464785	-0.545378	-0.488981
CUFF.153808.0	192.049	281.363	193.071	240.821	-0.810818	1.27152	-0.78699	0.32629
CUFF.153832.0	16.5335	18.3357	12.114	15.3738	0.360706	1.04915	-1.32755	-0.0823024
CUFF.153849.0	32.0955	1.27521	1.35402	0.443078	1.49947	-0.483667	-0.478596	-0.53721
CUFF.15390.0	9.5668	13.6085	11.1249	19.8474	-0.877512	0.0158258	-0.533125	1.39481
CUFF.153967.0	1.16311	0.901398	0.531306	0.521581	1.23401	0.392458	-0.797599	-0.828871
CUFF.153997.0	4.23917	0.383177	0.271238	0	1.49522	-0.416581	-0.47208	-0.60656
CUFF.154020.0	11.8444	6.4291	6.24791	4.88412	1.46176	-0.300056	-0.359005	-0.802702
CUFF.15404.0	6.8702	1.07999	9.93837	4.12773	0.360859	-1.16861	1.17131	-0.363557
CUFF.154098.0	0.896113	3.23998	0	5.40358	-0.612105	0.351549	-0.980531	1.24109
CUFF.154108.0	12.9554	12.2232	7.77824	10.2975	0.925871	0.609353	-1.31213	-0.223095
CUFF.154111.0	6.79331	5.17435	3.75548	4.09638	1.34516	0.160584	-0.877591	-0.628157
CUFF.154125.0	17.8739	0.801262	0.196334	0.38548	1.49937	-0.460727	-0.530179	-0.508463
CUFF.154131.0	0	1.5807	0	2.35285	-0.834468	0.506858	-0.834468	1.16208
CUFF.15414.0	106.243	99.8649	92.0364	82.1651	1.07514	0.460991	-0.292812	-1.24331
CUFF.154158.0	437.065	460.143	522.145	507.609	-1.12109	-0.541971	1.01392	0.649148
CUFF.154212.0	5.52398	0	1.06034	2.42883	1.36482	-0.940267	-0.497801	0.0732516
CUFF.154215.0	15.3373	7.26918	3.74894	5.30399	1.44022	-0.125284	-0.808338	-0.506602
CUFF.154302.0	45.9678	9.6204	16.9075	8.12611	1.46406	-0.597542	-0.184222	-0.682297
CUFF.154375.0	0.763251	2.14636	0.976714	2.5569	-0.967486	0.611335	-0.723817	1.07997
CUFF.154378.0	0.837199	3.3633	2.4998	2.10347	-1.29837	1.10664	0.284532	-0.0928
CUFF.15480.0	61.4732	46.9664	41.6988	34.1321	1.33469	0.0778671	-0.378501	-1.03406
CUFF.154877.0	18.4171	8.55934	8.31811	6.65366	1.4811	-0.36004	-0.405095	-0.715966
CUFF.154906.0	6.64418	8.25393	10.5953	8.21837	-1.09552	-0.106873	1.33111	-0.128713
CUFF.155.0	3.98778	6.57607	4.91503	4.60413	-0.933833	1.40605	-0.0955758	-0.376637
CUFF.155.1	10.4213	18.4079	15.4568	28.1575	-1.03003	0.0397869	-0.355517	1.34576
CUFF.155026.0	58.8468	69.6802	68.7708	50.9438	-0.361561	0.8573	0.754984	-1.25072
CUFF.155068.0	32.8785	20.7632	20.512	19.5816	1.49514	-0.422773	-0.462539	-0.609825
CUFF.155098.0	22.6684	5.70059	3.64357	2.52252	1.48538	-0.310438	-0.528146	-0.646794
CUFF.155098.1	21.152	7.51275	10.0239	1.82804	1.35933	-0.322656	-0.0129822	-1.02369
CUFF.155119.0	7.44564	3.73232	7.25141	5.13207	0.873831	-1.21249	0.764703	-0.426044
CUFF.155164.0	10.2584	6.34439	9.41378	8.98712	0.89248	-1.42475	0.392435	0.139837
CUFF.155170.0	12.9191	8.61642	11.075	9.29659	1.26535	-0.963835	0.309934	-0.611445
CUFF.155176.0	7.37245	3.70219	4.43129	3.29772	1.45054	-0.542266	-0.146394	-0.761877
CUFF.155204.0	12.8565	15.0389	16.3139	20.6977	-1.01978	-0.359424	0.0263701	1.35284
CUFF.155207.0	12.2986	16.8175	12.3081	19.0155	-0.836034	0.5078	-0.833209	1.16144
CUFF.155210.0	15.065	16.8051	19.1886	21.5662	-1.09121	-0.476951	0.364431	1.20373
CUFF.155213.0	10.9588	8.04835	17.0915	15.9182	-0.48237	-1.16874	0.963905	0.687206
CUFF.155227.0	1.98646	2.87288	2.03362	0	0.215956	0.94321	0.254648	-1.41381
CUFF.155230.0	4.5651	4.89053	5.51731	7.64657	-0.786643	-0.551735	-0.0993014	1.43768
CUFF.155233.0	4.9252	0	0	0	1.5	-0.5	-0.5	-0.5
CUFF.155236.0	2.78104	3.3517	5.63482	3.78483	-0.896469	-0.434362	1.41445	-0.0836236
CUFF.155242.0	6.07798	4.50779	4.78637	7.04814	0.400618	-0.929544	-0.693549	1.22247
CUFF.155245.0	4.47549	3.63259	3.7402	4.58967	0.742811	-0.967875	-0.749478	0.974542
CUFF.155248.0	1.613	0.971993	2.06412	0	0.503548	-0.212587	1.00754	-1.2985
CUFF.155251.0	5.22219	4.54986	5.26264	5.65834	0.106416	-1.35573	0.194384	1.05493
CUFF.155254.0	10.0999	11.5348	11.6342	13.041	-1.22987	-0.0355207	0.0472153	1.21817
CUFF.155257.0	10.7659	6.43063	7.79484	5.576	1.37361	-0.532555	0.0672711	-0.908326
CUFF.155266.0	12.0852	5.94491	8.83722	14.5624	0.45932	-1.17305	-0.404143	1.11787
CUFF.155269.0	11.2699	10.1868	13.5205	7.52135	0.258973	-0.175724	1.16224	-1.24549
CUFF.155272.0	14.314	9.30561	10.0865	10.1315	1.4789	-0.729085	-0.384824	-0.364986
CUFF.155275.0	7.73765	3.94536	2.28501	2.99091	1.43996	-0.121182	-0.804688	-0.514095
CUFF.155278.0	19.1472	6.43333	10.6919	9.4757	1.41647	-0.919255	-0.136892	-0.360326
CUFF.155281.0	10.7937	5.37201	7.52	6.47096	1.39069	-0.926046	-0.00819044	-0.456455
CUFF.155303.0	11.818	15.1138	4.6449	5.07846	0.515412	1.15541	-0.877508	-0.793317
CUFF.155375.0	34.9083	12.0895	21.052	20.1626	1.35731	-1.052	-0.1057	-0.199607
CUFF.155378.0	11.7269	1.02385	3.47962	1.06722	1.46102	-0.651423	-0.166732	-0.642863
CUFF.155381.0	12.565	1.82532	4.84577	1.14177	1.42733	-0.624607	-0.047516	-0.755207
CUFF.155389.0	8.01691	0.193239	1.84663	0.201426	1.46682	-0.637942	-0.193139	-0.63574
CUFF.155444.0	1.98646	0	0	0	1.5	-0.5	-0.5	-0.5
CUFF.155447.0	2.76317	0.416271	0	0	1.4835	-0.285341	-0.599082	-0.599082
CUFF.15558.0	60.7798	46.2049	100.693	58.7345	-0.246515	-0.863514	1.44313	-0.333099
CUFF.155647.0	26.1383	42.2314	16.754	24.6305	-0.121679	1.38434	-0.999876	-0.262781
CUFF.155647.1	4.12193	0	1.78191	0	1.35429	-0.755441	0.156595	-0.755441
CUFF.155671.0	2.58645	0.708449	0.752231	0.738463	1.49971	-0.526442	-0.479206	-0.49406
CUFF.155882.1	6.57871	2.05557	2.80621	3.36703	1.4444	-0.826577	-0.449697	-0.168121
CUFF.155885.0	6.50333	5.16518	5.98296	4.89454	1.17093	-0.636675	0.468004	-1.00226
CUFF.155885.1	3.83842	0	0	0	1.5	-0.5	-0.5	-0.5
CUFF.155888.0	2.14495	0	1.64691	0	1.07513	-0.851461	0.627792	-0.851461
CUFF.15597.0	35.8373	44.4451	45.0278	47.2268	-1.4565	0.26165	0.377959	0.816887
CUFF.156151.0	12.0195	14.1542	8.10151	9.22112	0.418335	1.19798	-1.01261	-0.603703
CUFF.156157.0	18.9441	22.3577	15.0886	16.2937	0.239907	1.29924	-0.956562	-0.582586
CUFF.156164.0	8.73369	4.27611	4.36574	3.94297	1.49521	-0.462749	-0.423379	-0.609077
CUFF.15617.0	12.0512	2.23447	9.88565	5.04644	1.06143	-1.1337	0.577188	-0.504915
CUFF.15623.0	35.6118	35.9343	30.7385	31.4039	0.801683	0.919757	-0.982528	-0.738912
CUFF.156356.0	6.54278	5.82892	6.18933	6.26242	1.1465	-1.2827	-0.0562587	0.19246
CUFF.156368.0	12.2047	10.3361	8.23116	10.1524	1.21528	0.0646615	-1.23149	-0.0484546
CUFF.156382.0	77.4608	107.381	94.2185	115.34	-1.27599	0.530025	-0.264476	1.01044
CUFF.156395.0	5.81262	1.75134	1.85957	0	1.40688	-0.246046	-0.201997	-0.958833
CUFF.156431.0	41.5281	41.4574	13.0006	13.9941	0.867938	0.863565	-0.896475	-0.835028
CUFF.156463.0	6.39385	0	0.658653	0	1.49247	-0.568251	-0.355969	-0.568251
CUFF.156748.0	37.8538	15.8378	21.0579	15.8513	1.45776	-0.65319	-0.152674	-0.651896
CUFF.156824.0	3.83676	1.41552	1.7034	0.885295	1.44783	-0.420283	-0.198169	-0.82938
CUFF.156854.0	4.9522	5.11575	6.33722	3.11061	0.0550358	0.17791	1.09559	-1.32853
CUFF.156863.0	1.36093	0.78444	0.908638	1.26368	1.01806	-1.06679	-0.617633	0.666361
CUFF.156872.0	2.24263	0.917936	1.29955	1.27577	1.42706	-0.910658	-0.237216	-0.279181
CUFF.156878.0	1.47982	0.891736	0.63123	1.85903	0.474767	-0.581355	-1.04919	1.15578
CUFF.157004.0	111.184	123.299	179.974	143.845	-0.942678	-0.540426	1.34134	0.141759
CUFF.157013.0	3.58787	0.982349	1.66901	1.63846	1.43927	-0.877792	-0.267153	-0.294321
CUFF.157043.0	2.63276	0.846131	0.449211	0.330741	1.46773	-0.204596	-0.576123	-0.687013
CUFF.157094.0	3.62926	0.485996	0.688041	2.02634	1.32346	-0.841109	-0.701973	0.219627
CUFF.157109.0	7.64103	2.9517	6.79462	3.34723	1.03267	-0.937936	0.676984	-0.771721
CUFF.157133.0	21.4813	11.7321	16.0759	18.3778	1.1119	-1.26296	-0.204833	0.355898
CUFF.157145.0	1.56602	2.0761	1.4028	3.34445	-0.604137	-0.0241537	-0.789725	1.41802
CUFF.157216.0	35.9593	21.4993	24.6301	22.0562	1.46911	-0.671691	-0.208177	-0.589242
CUFF.157267.0	6.22263	0.882293	0	0	1.48545	-0.298646	-0.593402	-0.593402
CUFF.15729.2	21.7009	29.6166	23.6984	29.3779	-1.09675	0.87743	-0.598575	0.817898
CUFF.157361.0	15.338	17.2226	14.2615	14.0002	0.0904525	1.37772	-0.644848	-0.823328
CUFF.157391.0	89.5034	115.304	91.219	117.39	-0.920718	0.794363	-0.806674	0.933029
CUFF.157556.0	6.34327	0.546063	7.63416	0.284598	0.689072	-0.823355	1.02585	-0.891569
CUFF.157568.0	27.5908	28.6695	35.496	31.1431	-0.892587	-0.58537	1.35884	0.119119
CUFF.157669.1	8.70235	0	9.92538	0	0.749083	-0.862316	0.975549	-0.862316
CUFF.157678.0	11.478	14.8505	17.1482	26.3379	-0.938952	-0.409032	-0.0479953	1.39598
CUFF.157678.1	16.8226	3.54758	15.4928	0	0.930096	-0.641403	0.772674	-1.06137
CUFF.157693.0	7.25144	1.6342	3.01772	1.99968	1.46101	-0.712597	-0.17724	-0.571174
CUFF.157717.1	8.48015	0.777931	0.379167	0.0860027	1.49631	-0.408841	-0.507475	-0.57999
CUFF.157718.0	18.9235	11.2871	18.3077	18.5252	0.591191	-1.49635	0.422851	0.482309
CUFF.157844.0	11.3752	0.741284	2.70624	0.301898	1.46901	-0.58804	-0.207934	-0.673036
CUFF.157844.1	1.80415	0.247817	0	0	1.48637	-0.305268	-0.590553	-0.590553
CUFF.157938.0	4.01578	2.01658	0.856482	4.62443	0.650487	-0.492807	-1.15624	0.998559
CUFF.157941.0	1.97672	2.26322	0.632391	1.11747	0.635028	1.01464	-1.1462	-0.503471
CUFF.158006.0	1.22704	1.7477	0.713735	1.12107	0.0579291	1.28133	-1.14819	-0.191069
CUFF.1581.0	9.26387	9.85128	3.25425	6.61756	0.670044	0.865169	-1.32621	-0.208999
CUFF.158115.0	9.31773	10.2315	9.53895	9.75453	-1.0067	1.33431	-0.439952	0.112347
CUFF.158121.0	482.851	149.162	577.86	195.154	0.622939	-0.956673	1.07269	-0.738957
CUFF.158124.0	162.123	219.892	160.222	236.398	-0.828788	0.64277	-0.877212	1.06323
CUFF.158165.0	10.0183	0	5.96676	0	1.22849	-0.815236	0.40198	-0.815236
CUFF.158235.0	23.8461	37.9244	23.45	28.4249	-0.678153	1.41313	-0.736993	0.00201281
CUFF.158238.0	8.24922	8.49408	6.66177	11.4699	-0.234071	-0.112001	-1.02546	1.37153
CUFF.158339.0	57.0861	78.306	45.3577	55.8606	-0.149623	1.38679	-0.998809	-0.238355
CUFF.1584.0	21.9343	33.1689	15.2135	14.7289	0.0783127	1.38581	-0.70386	-0.760258
CUFF.158411.0	29.644	31.5903	23.9714	18.8991	0.62957	0.968266	-0.357577	-1.24026
CUFF.158546.0	89.3184	71.2957	68.4365	70.4953	1.48838	-0.370322	-0.665195	-0.452868
CUFF.158585.0	67.1455	45.0718	63.7304	44.9119	1.00369	-0.853309	0.716384	-0.866761
CUFF.158585.1	30.3236	6.35317	19.9133	9.81362	1.26981	-0.94826	0.306506	-0.628052
CUFF.158600.0	7.76312	1.03956	1.37976	1.0836	1.49843	-0.538274	-0.435221	-0.524934
CUFF.158603.0	2.89328	2.39729	2.31404	6.58788	-0.320597	-0.563423	-0.60418	1.4882
CUFF.158606.0	12.5803	12.3409	11.7308	14.0888	-0.104717	-0.343698	-0.952731	1.40115
CUFF.158648.0	40.9653	50.5332	36.5351	35.1447	0.0245625	1.40111	-0.612818	-0.812857
CUFF.158669.0	3.33516	8.40445	8.92384	7.61782	-1.46631	0.523738	0.727634	0.214932
CUFF.158759.0	3.21797	0.383051	1.32185	0.698738	1.42748	-0.805146	-0.065801	-0.556529
CUFF.158763.0	16.1168	8.63283	13.1554	14.0811	0.987053	-1.3804	0.0502555	0.343088
CUFF.158766.0	8.64789	6.84114	9.84773	10.2896	-0.167791	-1.33963	0.610415	0.897008
CUFF.158769.0	2.18861	1.58262	3.92099	4.53659	-0.621292	-1.05475	0.617855	1.05819
CUFF.158787.0	4.8972	0	3.77795	0	1.0718	-0.85196	0.632124	-0.85196
CUFF.158787.1	8.20572	11.8767	13.9019	10.3674	-1.19791	0.327831	1.16955	-0.299469
CUFF.1588.0	6.83031	5.69898	2.68941	2.97021	1.11949	0.56475	-0.910962	-0.773275
CUFF.158825.0	71.7236	62.2976	50.8061	42.7696	1.1651	0.424277	-0.47888	-1.1105
CUFF.15888.0	33.3383	50.3898	49.9839	53.9068	-1.47234	0.378232	0.33418	0.759926
CUFF.158910.0	0	1.42156	0	0	-0.5	1.5	-0.5	-0.5
CUFF.158942.0	11.7363	18.8212	13.0628	11.0971	-0.551328	1.45897	-0.174942	-0.732697
CUFF.158942.1	11.3514	6.43547	9.07932	9.95079	1.03749	-1.33785	-0.0603629	0.360725
CUFF.158964.0	9.1349	7.25539	6.31504	5.67176	1.35333	0.106852	-0.516783	-0.943402
CUFF.15900.0	7.78302	0.951601	12.7023	0.708511	0.387728	-0.791235	1.23669	-0.833187
CUFF.159087.0	18.2519	16.4395	23.8517	16.2042	-0.122077	-0.630789	1.4497	-0.696834
CUFF.159092.0	23.8738	34.6351	30.8453	25.3418	-0.963937	1.19706	0.436023	-0.669146
CUFF.159093.1	3.42223	4.17191	4.41737	2.30509	-0.165352	0.624612	0.883262	-1.34252
CUFF.159093.2	23.668	17.8492	23.8283	23.6945	0.478688	-1.49957	0.533187	0.487698
CUFF.159093.3	8.69719	0	0	0	1.5	-0.5	-0.5	-0.5
CUFF.15914.0	6.04219	1.89966	4.25823	4.07028	1.16386	-1.27781	0.112366	0.00158553
CUFF.159151.0	24.0459	16.3938	23.8082	18.8523	0.866056	-1.16007	0.803118	-0.509106
CUFF.159198.0	47.0562	0	12.5009	24.117	1.30588	-1.04512	-0.420557	0.159801
CUFF.159198.1	0	87.7164	25.4719	86.886	-1.12935	0.851165	-0.55423	0.832415
CUFF.159306.0	15.3164	13.8444	18.5062	17.9098	-0.491593	-1.16298	0.963299	0.691276
CUFF.159309.0	14.398	16.6872	19.1926	24.3825	-0.995785	-0.461567	0.123106	1.33425
CUFF.159309.1	3.16208	7.30841	6.01099	0	-0.295109	0.981767	0.582223	-1.26888
CUFF.159312.0	10.9712	8.29921	13.1435	12.6096	-0.130763	-1.35811	0.867056	0.621816
CUFF.159349.1	5.86467	3.71892	4.99562	3.59651	1.21814	-0.760922	0.416602	-0.873823
CUFF.159382.0	6.82752	9.57832	13.9594	8.04127	-0.890389	-0.00748087	1.39869	-0.500819
CUFF.159382.1	14.6451	10.3945	14.3472	12.7352	0.829134	-1.35365	0.676155	-0.151643
CUFF.159486.0	0	4.29929	4.15998	0	-0.865791	0.894307	0.837274	-0.865791
CUFF.159486.1	12.4658	9.81701	9.08681	14.5332	0.395651	-0.66283	-0.954625	1.2218
CUFF.15957.0	3.87403	0.848902	1.1267	0	1.43749	-0.365691	-0.200105	-0.871694
CUFF.159672.0	17.554	29.4409	25.4481	32.5387	-1.34115	0.493086	-0.123033	0.971101
CUFF.159687.0	56.0431	48.8134	53.3048	67.1961	-0.0378478	-0.961486	-0.387682	1.38702
CUFF.159688.1	229.495	330.509	322.516	484.733	-1.06223	-0.106908	-0.182501	1.35164
CUFF.159928.0	3.75514	1.74856	6.22513	1.71542	0.184635	-0.755497	1.34189	-0.771024
CUFF.160019.0	18.4528	10.9385	13.8903	11.7519	1.39378	-0.837226	0.0391688	-0.595726
CUFF.160019.1	7.05125	1.26671	2.56711	3.43851	1.3995	-0.933249	-0.408832	-0.0574201
CUFF.160244.0	13.261	14.8764	12.8074	9.95359	0.261703	1.04983	0.0403982	-1.35194
CUFF.160412.0	4.51488	4.54298	4.93275	7.41083	-0.602442	-0.58218	-0.301127	1.48575
CUFF.160420.0	27.9885	11.2904	15.4415	15.5463	1.44246	-0.868682	-0.29414	-0.279634
CUFF.160433.0	49.4078	50.0454	46.9978	55.2789	-0.293827	-0.110994	-0.984898	1.38972
CUFF.160571.0	11.1562	21.4753	15.9618	21.2172	-1.28328	0.819865	-0.303846	0.767262
CUFF.160678.0	10.7087	5.86008	6.04837	8.62089	1.25674	-0.845039	-0.763419	0.351717
CUFF.160678.1	0	2.08629	3.49892	0	-0.815432	0.402948	1.22792	-0.815432
CUFF.160678.2	0	3.44852	4.94485	4.7262	-1.43603	0.0738298	0.728964	0.633233
CUFF.160757.0	4.19153	1.53294	6.21645	1.2717	0.378381	-0.753978	1.24084	-0.865247
CUFF.16076.0	69.4624	40.661	57.1353	48.4567	1.2578	-1.07434	0.259636	-0.443096
CUFF.160814.0	36.3679	16.1242	35.9292	22.962	0.853325	-1.1737	0.809397	-0.489023
CUFF.160817.0	30.614	23.9849	40.9592	35.1765	-0.288258	-1.21155	1.15261	0.347201
CUFF.160874.0	3.28279	1.49702	4.54152	0.5573	0.455578	-0.544945	1.16081	-1.07145
CUFF.160880.0	3.22185	2.37988	6.51688	1.4362	-0.075522	-0.456621	1.4159	-0.883756
CUFF.160903.0	58.1725	53.3553	55.635	37.7169	0.754523	0.23174	0.479143	-1.46541
CUFF.160903.1	10.7911	5.13564	8.26723	10.5773	0.797097	-1.3513	-0.161672	0.715878
CUFF.160909.0	1.66719	3.51625	3.73356	4.97422	-1.32342	0.0318429	0.19112	1.10046
CUFF.160912.0	1.84695	5.68851	2.88872	6.3162	-1.08431	0.697208	-0.601193	0.988298
CUFF.160915.0	3.31771	9.4571	5.24737	10.0919	-1.13223	0.740998	-0.543457	0.934686
CUFF.160919.0	0.956152	2.13181	0.587856	1.03764	-0.334121	1.43361	-0.887894	-0.211595
CUFF.160919.1	3.86608	6.84233	3.28619	7.28685	-0.714274	0.747517	-0.999088	0.965844
CUFF.160949.0	8.45981	2.54893	3.96947	2.30266	1.44952	-0.620236	-0.122818	-0.70647
CUFF.160960.0	3.25723	2.49811	3.78928	2.46867	0.397623	-0.79117	1.23082	-0.837273
CUFF.161107.0	3.32578	1.75359	0.398993	1.56676	1.30053	-0.00639316	-1.13244	-0.161701
CUFF.161219.0	59.8039	95.1483	60.1971	59.1716	-0.495359	1.49957	-0.473166	-0.531048
CUFF.161249.0	39.294	61.0257	39.7285	48.14	-0.762368	1.37454	-0.719643	0.107471
CUFF.161260.1	42.2802	28.4234	45.3482	33.7724	0.621559	-1.1638	1.01685	-0.474613
CUFF.161284.0	31.9815	21.1754	52.0084	29.4201	-0.127274	-0.953378	1.40374	-0.323088
CUFF.161329.0	47.7673	44.8465	46.4022	55.7642	-0.190837	-0.791641	-0.471636	1.45411
CUFF.161609.0	10.033	12.5568	5.06154	10.3014	0.172373	0.970871	-1.40053	0.257291
CUFF.161612.0	7.26669	6.12113	5.49035	5.06035	1.33642	0.142287	-0.515237	-0.963469
CUFF.161641.0	5.50056	3.22504	3.23411	2.61463	1.46049	-0.32918	-0.322047	-0.80926
CUFF.161698.0	16.9349	5.59081	9.7985	8.63617	1.39391	-0.968014	-0.0919432	-0.333949
CUFF.161768.0	44.7545	19.0148	46.1983	0	0.778366	-0.38223	0.843466	-1.2396
CUFF.161768.1	20.8441	42.7432	45.8156	74.5893	-1.13991	-0.147501	-0.00826814	1.29568
CUFF.161780.0	24.9667	28.9957	36.9838	37.4474	-1.16219	-0.505621	0.796132	0.871681
CUFF.161975.0	3.15588	0.281737	1.49574	0.734182	1.37695	-0.898822	0.0624384	-0.540571
CUFF.162082.0	4.62224	3.84187	5.71101	6.60763	-0.472393	-1.11524	0.424511	1.16313
CUFF.162101.0	12.9138	32.0082	25.5677	34.8947	-1.3753	0.57973	-0.0796987	0.875272
CUFF.162212.1	3.28953	0	2.17734	1.27298	1.15143	-1.20912	0.353327	-0.295636
CUFF.162215.0	1.91114	0.69099	3.4239	1.44053	0.0385827	-1.01932	1.35019	-0.369449
CUFF.162218.0	3.20464	1.28741	7.86007	4.02584	-0.322388	-1.01699	1.36425	-0.0248715
CUFF.162361.0	32.3471	71.6757	42.1363	77.9923	-1.06624	0.703807	-0.625662	0.988096
CUFF.162439.0	7.14757	7.19995	5.59716	5.09266	0.825498	0.874178	-0.615405	-1.08427
CUFF.16244.0	11.6884	4.9304	8.03961	8.25954	1.25235	-1.19448	-0.0687478	0.0108809
CUFF.162442.0	16.13	7.95267	3.75295	12.8949	1.09167	-0.409319	-1.1802	0.49785
CUFF.162445.0	21.6824	14.0187	17.7631	16.9524	1.291	-1.135	0.0503167	-0.206316
CUFF.162506.1	2.81908	5.02245	3.29381	7.39091	-0.876046	0.188932	-0.64659	1.3337
CUFF.162527.0	1.90545	1.84714	1.64324	3.12225	-0.333786	-0.420647	-0.724387	1.47882
CUFF.162535.1	12.9536	15.0007	13.2972	14.9641	-1.0175	0.875548	-0.699754	0.841702
CUFF.16256.0	17.0003	9.08684	16.2124	15.7929	0.677091	-1.4859	0.461734	0.347072
CUFF.162568.0	7.46229	0	0.734563	0	1.49314	-0.565254	-0.362633	-0.565254
CUFF.162575.0	26.4764	21.6084	27.7958	25.5916	0.415885	-1.41073	0.910961	0.0838823
CUFF.162581.0	37.1227	48.5036	39.6146	43.2729	-1.01249	1.28947	-0.508465	0.231483
CUFF.162593.0	47.0535	46.9125	57.2083	34.0371	0.0790797	0.0642256	1.14887	-1.29218
CUFF.162626.0	37.5384	36.6275	27.7314	25.4528	0.928604	0.78023	-0.668839	-1.04
CUFF.162875.0	11.2519	3.36913	9.92711	3.86304	1.02012	-0.917978	0.6944	-0.796543
CUFF.162937.1	1.99174	0.927739	1.59915	0.375823	1.07302	-0.413317	0.524601	-1.18431
CUFF.162938.0	6.11907	1.89699	5.96313	2.54239	0.894638	-1.00473	0.824486	-0.71439
CUFF.162942.0	9.07792	3.33978	10.1494	1.80066	0.721604	-0.665098	0.980542	-1.03705
CUFF.162993.0	23.3945	4.85129	7.92744	20.8451	0.990533	-1.01908	-0.6857	0.714243
CUFF.162993.1	7.6791	3.70854	5.19621	0	1.0997	-0.13615	0.326894	-1.29045
CUFF.163005.0	7.65539	5.74617	5.84348	8.43606	0.549144	-0.877077	-0.804385	1.13232
CUFF.163167.0	70.8336	77.713	66.1357	77.2573	-0.388167	0.853109	-1.23583	0.770885
CUFF.16318.0	37.9802	40.9769	37.1526	46.1237	-0.635375	0.10315	-0.839334	1.37156
CUFF.163209.0	3.73522	2.02116	2.92645	2.01102	1.28266	-0.788014	0.305622	-0.800264
CUFF.16330.0	22.1131	1.49223	16.0124	0.816719	1.12838	-0.809912	0.554937	-0.873408
CUFF.16330.1	23.0777	1.8838	25.4215	1.02129	0.774667	-0.830771	0.95221	-0.896106
CUFF.163320.0	14.2971	11.6229	12.1686	15.1655	0.582065	-1.00049	-0.67755	1.09597
CUFF.163323.0	9.72378	6.54889	7.97835	8.47902	1.17364	-1.24396	-0.155462	0.225784
CUFF.163329.0	7.35859	0.709484	5.46164	4.06747	1.05486	-1.31525	0.378678	-0.118281
CUFF.163356.0	30.2579	37.4834	21.4473	12.9296	0.443711	1.12176	-0.38308	-1.18239
CUFF.163380.0	7.66272	2.3882	9.8382	0	0.590312	-0.566976	1.06764	-1.09097
CUFF.163380.1	0	0	8.93657	5.98163	-0.833925	-0.833925	1.16429	0.503564
CUFF.16342.0	30.0586	3.06139	35.2147	1.86147	0.712584	-0.825262	1.00629	-0.893613
CUFF.163434.0	0	0	2.69945	2.65004	-0.865952	-0.865952	0.881948	0.849955
CUFF.163443.0	1.88659	2.7815	2.32611	2.66775	-1.31497	0.91	-0.222215	0.627189
CUFF.163443.1	3.00683	2.88761	1.80333	6.29669	-0.253188	-0.314567	-0.872792	1.44055
CUFF.16345.1	33.5054	1.75805	26.8422	1.47041	1.05381	-0.845849	0.655103	-0.86306
CUFF.16345.2	32.0687	0.958809	15.7756	0.374786	1.31954	-0.756432	0.232296	-0.795404
CUFF.163452.0	17.0887	8.03715	13.3341	9.68664	1.25358	-0.992406	0.32194	-0.583114
CUFF.163455.0	14.7248	8.85583	11.924	11.0553	1.27035	-1.14654	0.116961	-0.240777
CUFF.163487.0	13.4481	3.69403	7.01115	5.58327	1.42065	-0.883511	-0.0999207	-0.437223
CUFF.16349.0	41.711	4.4543	31.5868	1.16075	1.09826	-0.763088	0.592458	-0.927634
CUFF.163502.0	5.76607	0.63175	2.779	3.01035	1.29148	-1.14699	-0.127184	-0.0173079
CUFF.16352.0	41.1933	3.60428	34.1963	1.45431	1.02727	-0.804411	0.686315	-0.909177
CUFF.16355.0	40.8196	2.68342	34.9824	1.24315	0.999719	-0.825561	0.720338	-0.894496
CUFF.163578.0	4.33285	2.01757	1.76421	1.4845	1.47904	-0.292441	-0.486294	-0.700307
CUFF.16358.0	30.3064	3.4714	22.2759	0.943948	1.12106	-0.752492	0.560388	-0.928952
CUFF.163590.0	2.37206	0	0.607095	0	1.45038	-0.663827	-0.122726	-0.663827
CUFF.16364.0	29.9265	1.83395	21.6147	1.01954	1.12897	-0.81346	0.55426	-0.869772
CUFF.163670.0	4.78163	1.15256	1.63172	1.20139	1.48847	-0.59731	-0.321916	-0.569246
CUFF.16373.0	13.3179	0.722848	11.4625	0.669871	0.997172	-0.856723	0.724071	-0.86452
CUFF.16373.1	24.1108	1.71559	25.9086	1.09832	0.798767	-0.842013	0.930482	-0.887237
CUFF.16373.2	11.4913	0.596249	7.55862	0.321569	1.18685	-0.802699	0.468704	-0.852859
CUFF.16376.0	11.9646	0	6.23773	1.11337	1.3026	-0.881508	0.257174	-0.678265
CUFF.163772.0	21.0023	18.0163	28.7182	26.1987	-0.510748	-1.12532	1.07731	0.558755
CUFF.163776.0	33.7729	35.4651	40.289	55.5973	-0.755699	-0.585379	-0.0998525	1.44093
CUFF.163812.0	47.6937	49.2574	44.6968	23.7556	0.533826	0.66543	0.2816	-1.48086
CUFF.163812.1	0	0	0	14.7071	-0.5	-0.5	-0.5	1.5
CUFF.16385.0	22.9924	0.852625	4.52658	0	1.4749	-0.578871	-0.238061	-0.657964
CUFF.163862.0	52.8119	46.2095	69.932	48.2594	-0.138361	-0.750922	1.45002	-0.560735
CUFF.16388.0	15.483	0.557016	12.1245	0	1.06434	-0.817512	0.640907	-0.88774
CUFF.163887.0	49.7562	48.378	63.3356	57.358	-0.709553	-0.90708	1.23668	0.379955
CUFF.16391.0	15.3714	0.481184	20.4369	0	0.605241	-0.825482	1.09196	-0.871717
CUFF.16397.0	12.6135	0	10.2717	0.960351	1.03729	-0.929585	0.672126	-0.779834
CUFF.16400.0	11.3737	0.623072	7.05683	0.432979	1.22294	-0.79909	0.410999	-0.834844
CUFF.16403.0	9.71334	0	5.64997	0	1.24021	-0.811141	0.382071	-0.811141
CUFF.16412.0	27.7145	1.96479	24.7891	0.240944	0.962388	-0.803012	0.761823	-0.921199
CUFF.16415.0	13.1291	1.13022	3.60021	0	1.45164	-0.558704	-0.144871	-0.748066
CUFF.164211.0	27.8243	1.21499	2.58015	0.759878	1.49741	-0.522161	-0.418549	-0.556703
CUFF.164313.0	127.999	99.8263	108.63	100.404	1.42819	-0.713822	-0.044465	-0.669899
CUFF.16432.0	9.46553	4.19063	7.29241	6.18823	1.21838	-1.17851	0.230928	-0.270806
CUFF.164423.0	20.2069	19.5467	16.8986	19.15	0.875051	0.41522	-1.42919	0.138917
CUFF.164426.0	15.7318	9.35993	15.7995	11.5076	0.822294	-1.16835	0.843445	-0.497392
CUFF.164456.0	10.3373	0.822727	0.374387	0.980093	1.49787	-0.479135	-0.572294	-0.446437
CUFF.164579.0	3.4672	1.81681	2.70072	3.21942	0.91287	-1.34873	-0.137469	0.573327
CUFF.164582.0	0	0	1.28472	1.26121	-0.865952	-0.865952	0.881945	0.849959
CUFF.164585.0	4.5651	1.83395	1.16837	1.14699	1.47074	-0.212401	-0.622583	-0.635759
CUFF.16465.0	166.03	143.475	135.987	145.203	1.42577	-0.326127	-0.907737	-0.191909
CUFF.16469.0	31.8747	27.866	28.2496	20.8167	1.01058	0.143652	0.22661	-1.38085
CUFF.164724.0	20.2852	15.0334	19.6259	20.4998	0.552257	-1.48432	0.296589	0.635477
CUFF.164877.0	0	0	4.67977	0	-0.5	-0.5	1.5	-0.5
CUFF.16490.0	11.7309	0.706904	17.2636	0	0.507882	-0.792507	1.16052	-0.875893
CUFF.164954.0	4.88291	2.10188	0	1.97111	1.31682	-0.0682807	-1.11513	-0.133411
CUFF.164982.0	37.5874	42.2683	54.917	48.7066	-1.09554	-0.476382	1.19669	0.375227
CUFF.164988.0	16.804	22.1304	22.1377	19.0182	-1.23777	0.810609	0.813416	-0.386254
CUFF.164988.1	5.65834	0	0	5.12088	0.950028	-0.86388	-0.86388	0.777733
CUFF.164988.2	10.8217	15.8718	19.988	12.4969	-0.981086	0.266009	1.28248	-0.567405
CUFF.165056.0	8.06502	8.50494	5.16031	4.50298	0.745982	0.96379	-0.692162	-1.01761
CUFF.165129.0	15.6802	5.9542	15.7235	13.738	0.626362	-1.46983	0.635695	0.207771
CUFF.165137.4	0.722269	0.894396	0.827619	1.7296	-0.693929	-0.322063	-0.466329	1.48232
CUFF.165138.0	25.498	17.9414	30.0649	54.0976	-0.409896	-0.893681	-0.117516	1.42109
CUFF.165138.2	29.293	26.8528	36.2767	32.2284	-0.460948	-1.06254	1.26076	0.262724
CUFF.165138.3	18.5831	14.9612	32.7911	21.8924	-0.451408	-0.922054	1.39484	-0.0213824
CUFF.165138.5	38.7538	26.1925	0	0	1.15847	0.512213	-0.835341	-0.835341
CUFF.165138.6	27.738	3.88855	34.9991	19.0383	0.472383	-1.30966	1.01493	-0.177662
CUFF.165195.0	8.10695	6.56979	3.7562	7.3749	0.869371	0.0618964	-1.41609	0.484823
CUFF.16526.0	10.3764	2.44818	4.98818	4.27615	1.4242	-0.901915	-0.156688	-0.365595
CUFF.165268.0	41.9673	5.05788	28.7203	4.58448	1.18717	-0.81503	0.46857	-0.84071
CUFF.165333.0	4.73072	4.60237	3.93861	6.94541	-0.24743	-0.345582	-0.853172	1.44618
CUFF.165375.0	7.7039	4.64235	5.23733	3.93171	1.41828	-0.449243	-0.0863094	-0.882729
CUFF.165378.0	11.2139	9.29826	7.00286	6.48024	1.24257	0.36587	-0.684632	-0.923812
CUFF.165384.0	6.85801	4.95915	4.56354	3.79077	1.39225	-0.0642131	-0.367654	-0.960385
CUFF.165387.0	9.5222	1.39104	2.7694	2.53746	1.47991	-0.721115	-0.348006	-0.41079
CUFF.165390.0	15.217	8.38376	8.90188	6.28111	1.43359	-0.340718	-0.206184	-0.886689
CUFF.165396.0	8.93748	1.02585	2.45081	2.67327	1.46741	-0.780061	-0.375271	-0.312076
CUFF.165405.0	3.89912	2.96792	2.75742	5.28499	0.149246	-0.659907	-0.842818	1.35348
CUFF.165420.0	5.53087	4.60545	6.30561	7.32717	-0.356007	-1.15681	0.31441	1.19841
CUFF.165423.0	7.54502	7.49577	6.52378	9.03016	-0.100245	-0.147872	-1.08782	1.33594
CUFF.165471.0	3.13814	1.41828	1.10435	1.97115	1.37453	-0.547169	-0.897941	0.0705834
CUFF.165495.0	8.32643	4.55075	5.57536	4.98679	1.45338	-0.771343	-0.167618	-0.514418
CUFF.165501.0	2.96312	1.40712	1.20662	2.65126	1.03043	-0.739093	-0.967106	0.675772
CUFF.165508.0	11.2274	1.01484	1.07756	0	1.49344	-0.437798	-0.425937	-0.629709
CUFF.165532.0	4.07958	4.46285	4.89928	8.27883	-0.70034	-0.501592	-0.275279	1.47721
CUFF.165535.0	1.9778	0.529696	0.843647	1.10427	1.38893	-0.939121	-0.434397	-0.0154065
CUFF.165558.0	2.80225	2.55354	2.62388	3.77792	-0.241146	-0.678453	-0.554774	1.47437
CUFF.16601.0	37.5484	42.1349	51.4416	42.4136	-1.00346	-0.214873	1.38529	-0.166955
CUFF.166236.0	12.9521	8.76335	7.94741	10.3709	1.3346	-0.564502	-0.934434	0.164333
CUFF.16639.0	7.94883	4.51246	4.20825	2.39168	1.37238	-0.108999	-0.24014	-1.02324
CUFF.16639.1	17.6067	5.22038	8.85319	8.76104	1.42085	-0.926831	-0.238275	-0.255741
CUFF.16652.0	13.9094	17.2047	14.2865	16.4008	-0.961207	1.09432	-0.725982	0.592868
CUFF.166536.0	36.3625	2.62195	9.94279	0.780864	1.4559	-0.596405	-0.151106	-0.708391
CUFF.166614.0	1.73708	2.09352	0.952672	1.55872	0.317861	1.0653	-1.32701	-0.0561523
CUFF.166624.0	22.4972	7.226	0.814785	0.466592	1.43024	-0.0509345	-0.672768	-0.706539
CUFF.166812.0	30.3436	23.0167	19.5002	17.9729	1.38549	0.0559531	-0.58215	-0.859294
CUFF.166818.0	9.70683	14.208	4.1466	7.21827	0.208615	1.26736	-1.09924	-0.376736
CUFF.166819.1	4.30471	3.28329	1.38353	0.89715	1.14832	0.510014	-0.677194	-0.981145
CUFF.166823.0	24.0654	14.6893	17.1236	16.1586	1.45593	-0.798124	-0.212908	-0.444898
CUFF.166858.0	870.055	1887.78	1783.79	1794.43	-1.49283	0.635149	0.417715	0.439962
CUFF.166865.0	4.6404	2.12519	3.91922	2.56499	1.13594	-1.01559	0.519036	-0.639384
CUFF.166987.0	16.6873	15.0933	12.993	12.0309	1.18765	0.426193	-0.577122	-1.03672
CUFF.167006.0	10.422	8.889	14.1575	5.84134	0.171933	-0.271391	1.25219	-1.15274
CUFF.167021.0	51.8384	47.1642	48.4822	61.8447	-0.0743957	-0.778359	-0.57986	1.43261
CUFF.167129.0	24.0352	10.2237	20.0591	20.387	0.905815	-1.42872	0.233741	0.289166
CUFF.167218.0	21.6714	19.9704	23.8295	23.7914	-0.346284	-1.26053	0.813648	0.79317
CUFF.167233.0	5.82011	9.41931	6.64988	10.5495	-1.02254	0.584877	-0.651961	1.08962
CUFF.167273.0	773.42	699.672	941.863	1074.08	-0.586735	-1.02452	0.413191	1.19807
CUFF.167356.0	18.7357	8.33732	14.828	10.1389	1.2192	-0.994965	0.387117	-0.611348
CUFF.16736.0	21.3648	21.7582	10.593	10.7953	0.83433	0.897004	-0.881782	-0.849552
CUFF.167396.0	7.28953	5.23381	3.96947	0.974203	1.10572	0.328016	-0.150296	-1.28344
CUFF.167483.0	34.3001	50.1363	52.2749	62.4987	-1.32974	0.0286322	0.212074	1.08903
CUFF.167486.0	11.3898	7.13636	9.5076	12.4863	0.537361	-1.27694	-0.265491	1.00507
CUFF.167486.1	22.8372	33.0563	28.9322	45.2444	-1.02262	0.0569157	-0.37875	1.34445
CUFF.167489.0	38.9458	60.5295	58.0405	68.1903	-1.40651	0.330127	0.129861	0.946517
CUFF.167524.0	4.95462	6.38596	7.66121	8.55835	-1.23415	-0.321432	0.491753	1.06383
CUFF.167527.0	3.17833	4.54873	2.79623	2.49549	-0.0842123	1.42701	-0.505577	-0.837221
CUFF.167530.0	4.4957	2.95538	1.74335	3.08059	1.2669	-0.100659	-1.17675	0.0105076
CUFF.167533.0	1.90213	0	0.486821	0	1.45038	-0.663827	-0.122728	-0.663827
CUFF.167545.0	4.13591	3.17982	4.01509	4.47909	0.33271	-1.40145	0.113567	0.955171
CUFF.167551.0	5.07156	5.88861	4.03644	4.27334	0.302382	1.27479	-0.929558	-0.647613
CUFF.167554.0	5.3655	6.76959	5.14958	7.16171	-0.743888	0.656048	-0.959169	1.04701
CUFF.167560.0	4.14299	0.998623	2.12067	5.20464	0.538619	-1.11166	-0.52277	1.09581
CUFF.167563.0	7.73679	8.19412	8.10048	11.192	-0.666931	-0.381626	-0.440043	1.4886
CUFF.167570.0	18.2664	15.2441	12.9605	18.4081	0.781932	-0.372766	-1.24524	0.83607
CUFF.167622.0	72.8994	105.404	83.3691	90.79	-1.11361	1.26526	-0.347378	0.195726
CUFF.167666.0	516.238	335.758	392.991	385.317	1.41572	-0.935693	-0.190023	-0.290005
CUFF.167768.0	9.80053	5.6597	13.8479	10.773	-0.0650089	-1.28998	1.13232	0.222675
CUFF.16777.0	70.8879	61.7492	70.7909	54.1052	0.804849	-0.325931	0.792846	-1.27176
CUFF.167772.0	132.27	201.154	195.706	163.747	-1.28373	0.875735	0.704944	-0.296948
CUFF.167811.0	25.0826	29.9969	38.764	45.0837	-1.08119	-0.530543	0.451806	1.15993
CUFF.167814.0	23.0295	23.4879	29.35	33.0638	-0.869079	-0.7743	0.437755	1.20562
CUFF.16796.0	15.7947	20.5777	10.5013	11.1404	0.275507	1.29609	-0.853982	-0.717613
CUFF.168024.0	22.2684	10.385	19.4518	10.2168	1.07796	-0.837412	0.623977	-0.864523
CUFF.168036.0	30.4364	13.156	35.3333	16.7786	0.611908	-1.01228	1.07217	-0.671794
CUFF.168042.0	7.76631	1.43999	1.52898	1.50099	1.49989	-0.515896	-0.48754	-0.496459
CUFF.168096.0	10.8336	10.3052	12.6949	16.3213	-0.626426	-0.820546	0.0573653	1.38961
CUFF.16811.0	5.16286	1.03704	1.10113	0.982707	1.49959	-0.50144	-0.470356	-0.527791
CUFF.168155.0	12.6719	12.2748	13.3365	14.9521	-0.539845	-0.876418	0.0234568	1.39281
CUFF.168161.0	10.4645	7.12259	6.99413	10.4108	0.879414	-0.832751	-0.898565	0.851902
CUFF.168164.0	14.1786	19.4222	11.8311	22.6322	-0.578122	0.490255	-1.05642	1.14429
CUFF.168173.1	11.9008	8.15854	5.21744	6.94825	1.35706	0.0361041	-1.00206	-0.391109
CUFF.168174.0	3.53744	0.0328803	5.71436	4.44052	0.0435847	-1.39551	0.937503	0.414421
CUFF.168177.0	17.6486	8.90375	14.181	12.6324	1.18772	-1.22372	0.231514	-0.195521
CUFF.168180.0	16.1627	5.31251	8.56569	7.38343	1.4382	-0.854382	-0.167005	-0.416809
CUFF.168186.0	13.4168	7.18664	7.82154	9.55115	1.40121	-0.824197	-0.597412	0.0204023
CUFF.168214.0	112.252	88.5373	98.0107	72.4383	1.16308	-0.255576	0.311142	-1.21865
CUFF.168228.0	16.9253	3.74789	3.9795	2.4977	1.49309	-0.447692	-0.41358	-0.631821
CUFF.168258.0	4.78113	8.18839	7.56738	12.4868	-1.09062	-0.0211969	-0.216111	1.32793
CUFF.168297.0	5.78209	0.961179	3.57203	3.25617	1.21127	-1.23279	0.0908303	-0.0693015
CUFF.168303.0	7.40665	12.497	6.73999	8.47755	-0.532607	1.44108	-0.791092	-0.117385
CUFF.168324.0	12.5343	5.03544	9.07307	9.70226	1.11522	-1.31018	-0.00426854	0.199234
CUFF.168388.0	4.73148	5.44316	3.3026	3.7825	0.434695	1.17738	-1.05645	-0.555635
CUFF.168474.0	48.1152	23.7475	23.7491	25.0414	1.49806	-0.535389	-0.535255	-0.427415
CUFF.168478.0	101.425	53.8746	64.5225	61.1421	1.46688	-0.769872	-0.268999	-0.428011
CUFF.16850.0	47.6756	46.1986	46.2406	55.9229	-0.286238	-0.603202	-0.594189	1.48363
CUFF.168519.0	9.34	9.64846	10.055	14.0615	-0.649982	-0.510386	-0.326403	1.48677
CUFF.168528.0	6.04876	5.77121	7.74046	8.23201	-0.736765	-0.964139	0.649108	1.0518
CUFF.168553.1	5.83059	2.49194	5.14254	6.17496	0.551841	-1.4495	0.139391	0.758273
CUFF.16862.0	8.12895	5.06361	8.53233	7.80245	0.474645	-1.47278	0.730914	0.267218
CUFF.168622.0	26.3664	24.549	26.0662	25.8488	0.822451	-1.4464	0.447679	0.176275
CUFF.168632.0	7.2536	7.55665	5.9784	11.5835	-0.346106	-0.221156	-0.871879	1.43914
CUFF.168670.0	19.3241	37.5324	26.2614	49.1538	-1.05009	0.341105	-0.520048	1.22903
CUFF.168673.0	5.50448	6.26411	8.33532	13.9274	-0.789118	-0.589528	-0.0453257	1.42397
CUFF.168688.0	0.621047	2.54356	1.19249	1.63751	-1.08161	1.28781	-0.377332	0.171137
CUFF.168715.0	23.4372	21.5931	29.5425	29.6953	-0.630602	-1.0728	0.833379	0.870018
CUFF.16873.0	3.66592	1.13022	0.654584	0.856804	1.48552	-0.317623	-0.65585	-0.51205
CUFF.168746.0	2.58771	0	0	0	1.5	-0.5	-0.5	-0.5
CUFF.168770.0	9.58326	1.29772	3.30701	0.676349	1.44179	-0.594283	-0.100525	-0.746978
CUFF.168773.0	7.54621	0.947361	1.81063	0.592497	1.48136	-0.545849	-0.280647	-0.654866
CUFF.168860.0	14.1619	21.8996	14.4582	12.7546	-0.401952	1.47541	-0.330062	-0.7434
CUFF.168896.0	24.6113	21.5918	13.3068	36.8288	0.0540242	-0.255733	-1.10566	1.30737
CUFF.168896.1	0	0	9.48621	0	-0.5	-0.5	1.5	-0.5
CUFF.168901.0	18.4307	16.32	19.0257	9.78792	0.600219	0.101372	0.740842	-1.44243
CUFF.168901.1	15.2979	33.6086	22.5239	49.1358	-1.00753	0.235329	-0.517054	1.28925
CUFF.168914.0	24.5184	39.6699	18.4461	19.0111	-0.0902684	1.44135	-0.7041	-0.646986
CUFF.168919.0	2.85438	3.17027	1.79053	2.67179	0.393525	0.927878	-1.40606	0.0846594
CUFF.168938.0	16.8482	8.9876	10.6034	11.4502	1.431	-0.875984	-0.401768	-0.153244
CUFF.168941.0	16.1134	11.4117	11.6917	11.0604	1.49112	-0.48704	-0.369235	-0.634843
CUFF.168955.0	95.9345	78.4103	56.6558	47.4264	1.20574	0.403179	-0.593118	-1.0158
CUFF.168985.0	0	5.4433	0.927001	2.57807	-0.936551	1.34227	-0.548465	0.142749
CUFF.169031.0	4.92718	0	0	0.651557	1.4874	-0.58725	-0.58725	-0.312903
CUFF.169070.0	17.3445	23.28	13.6843	11.3171	0.180038	1.31925	-0.522475	-0.976818
CUFF.169070.1	10.3909	6.33349	3.04974	3.77556	1.358	0.134509	-0.855688	-0.636821
CUFF.169081.0	9.89797	3.31361	2.58015	1.61186	1.47405	-0.275644	-0.47055	-0.727858
CUFF.169100.0	9.86656	9.43589	8.43438	10.6385	0.296689	-0.171819	-1.26132	1.13645
CUFF.169139.0	3.77382	2.59069	4.69665	2.23947	0.398624	-0.652553	1.21853	-0.964602
CUFF.169175.0	1.07176	3.71359	2.40014	3.19771	-1.32438	0.971351	-0.170027	0.523055
CUFF.169201.0	1.99007	2.39842	0.67017	1.44739	0.486594	1.03314	-1.27999	-0.239742
CUFF.169219.0	2.4626	0.741979	1.57567	1.03122	1.33439	-0.939457	0.162287	-0.557218
CUFF.169325.0	29.18	9.52455	14.7808	8.1461	1.43219	-0.611815	-0.0652092	-0.755162
CUFF.169328.0	69.442	48.7458	72.6496	57.5456	0.66667	-1.2115	0.957759	-0.412925
CUFF.169346.0	38.9124	32.5029	22.5147	26.7813	1.22727	0.326689	-1.07672	-0.477236
CUFF.169391.0	15.0444	15.5145	12.7023	11.6904	0.711064	0.966917	-0.563626	-1.11435
CUFF.169448.0	16.2107	17.0099	15.0681	16.0081	0.171036	1.17245	-1.26066	-0.0828243
CUFF.169550.0	20.6592	5.50636	9.91389	7.23693	1.44569	-0.782801	-0.134597	-0.528291
CUFF.16964.0	23.1813	10.0014	14.3713	14.2331	1.3959	-0.98276	-0.194098	-0.219039
CUFF.169721.0	6.57054	6.05554	3.29732	3.27743	1.00616	0.713462	-0.854159	-0.865463
CUFF.169742.0	5.34925	0.495915	1.57969	0	1.44322	-0.562035	-0.114251	-0.766932
CUFF.169745.0	10.3491	3.46159	5.42576	3.37914	1.43586	-0.670441	-0.0697679	-0.695655
CUFF.169748.0	3.10691	1.40416	2.81622	1.62628	1.02383	-0.983418	0.68116	-0.721576
CUFF.169849.0	36.1874	31.8645	35.9875	34.8002	0.741233	-1.42748	0.640947	0.0453018
CUFF.169852.0	24.6474	19.9287	25.3524	25.0843	0.348457	-1.49035	0.623186	0.518711
CUFF.169855.0	20.2309	17.1334	23.44	17.8593	0.198765	-0.890923	1.32771	-0.635554
CUFF.169858.0	30.5163	12.8962	29.9222	26.1383	0.687653	-1.4576	0.615321	0.154629
CUFF.170024.0	7.4283	6.821	7.24254	5.77685	0.827386	0.00518193	0.575891	-1.40846
CUFF.170126.0	0	0	6.07927	0	-0.5	-0.5	1.5	-0.5
CUFF.170126.1	14.0074	7.59674	0	5.61745	1.24606	0.136914	-1.17744	-0.205533
CUFF.170152.0	5.88403	0	0	0	1.5	-0.5	-0.5	-0.5
CUFF.170152.1	25.0838	13.9104	29.3556	26.4621	0.204061	-1.44716	0.835355	0.407748
CUFF.170207.0	71.1732	4.67249	3.00125	1.32283	1.49879	-0.450539	-0.499528	-0.548727
CUFF.170234.0	3.95729	4.07284	8.43722	4.76837	-0.63875	-0.584144	1.47835	-0.255455
CUFF.170234.1	24.8005	6.52776	2.667	3.98545	1.48184	-0.287301	-0.661095	-0.533444
CUFF.170363.0	11.463	23.313	14.145	14.0147	-0.821111	1.45712	-0.30548	-0.330531
CUFF.170380.0	165.877	225.606	135.583	118.514	0.0952097	1.36401	-0.548316	-0.910907
CUFF.170384.0	7.50386	6.22747	8.10149	6.80763	0.421169	-1.1427	1.1534	-0.431872
CUFF.170389.0	66.3123	0	0	44.953	1.15666	-0.835773	-0.835773	0.514891
CUFF.170389.1	211.437	362.266	261.828	194.918	-0.61281	1.3889	0.0559488	-0.83204
CUFF.170396.0	65.7364	28.9678	36.3167	28.1942	1.46747	-0.613184	-0.197326	-0.656961
CUFF.17042.0	16.0306	14.0033	8.1897	6.71284	1.0691	0.617232	-0.678577	-1.00776
CUFF.170578.0	2.29329	0	0.728514	0	1.42232	-0.698705	-0.0249136	-0.698705
CUFF.170578.1	1.96004	0	0	1.38317	1.13168	-0.841338	-0.841338	0.550993
CUFF.170687.0	12.1627	15.4468	13.9023	14.8802	-1.34461	0.93712	-0.135969	0.543457
CUFF.170717.0	11.9988	8.23723	10.6899	12.2115	0.664899	-1.39453	-0.0517148	0.781351
CUFF.170725.0	19.2373	1.12737	2.70636	0.204371	1.4901	-0.520981	-0.345637	-0.623479
CUFF.170737.0	5.67264	0	0	0	1.5	-0.5	-0.5	-0.5
CUFF.170761.0	10.6829	8.06457	8.11227	9.29108	1.33234	-0.788083	-0.749454	0.205193
CUFF.170849.0	3.77494	2.67382	3.11019	2.73567	1.38672	-0.790636	0.0722445	-0.668333
CUFF.170849.1	8.0102	1.9166	2.98336	1.61307	1.47051	-0.575596	-0.2174	-0.677515
CUFF.171013.1	0.695162	6.30266	0.100495	1.74886	-0.539511	1.45524	-0.751052	-0.164679
CUFF.171014.0	37.6031	33.1997	23.5516	29.555	1.11464	0.373862	-1.24922	-0.239279
CUFF.171023.0	28.8348	26.4323	21.4687	18.551	1.07481	0.559714	-0.504485	-1.13004
CUFF.171042.0	28.9567	18.729	19.8309	16.9043	1.46165	-0.442364	-0.237232	-0.782055
CUFF.17108.0	14.9957	0.521331	0.307527	0.241519	1.4998	-0.477457	-0.506663	-0.51568
CUFF.171183.0	4.89941	5.40538	3.93243	7.51548	-0.355927	-0.0216655	-0.994749	1.37234
CUFF.171189.0	85.8912	104.176	53.3549	61.6157	0.41562	1.20463	-0.988355	-0.631893
CUFF.17119.0	6.87545	0.394584	0.698282	0	1.49425	-0.488813	-0.395886	-0.609551
CUFF.171192.0	33.2089	13.6725	12.6698	11.531	1.49461	-0.396738	-0.493811	-0.60406
CUFF.171219.0	25.3836	66.607	41.5918	65.1264	-1.22449	0.853327	-0.407535	0.778699
CUFF.171309.0	9.14253	0	2.50703	0	1.44273	-0.674431	-0.0938704	-0.674431
CUFF.171312.0	11.5404	0.479602	1.52772	0.33328	1.49272	-0.553175	-0.359307	-0.58024
CUFF.171638.0	15.3087	13.303	15.9328	16.3015	0.0727171	-1.42778	0.539618	0.815449
CUFF.171656.0	9.13641	8.31779	13.7945	16.5972	-0.720616	-0.929429	0.467567	1.18248
CUFF.171659.0	7.64151	5.10407	6.83328	10.7563	0.0244054	-1.04848	-0.317333	1.34141
CUFF.171665.0	13.0597	9.91468	14.6256	18.0396	-0.251617	-1.18239	0.211815	1.2222
CUFF.171678.0	7.88043	3.33695	4.72422	4.281	1.43387	-0.872416	-0.168235	-0.393214
CUFF.171701.0	10.9863	16.7669	10.0163	13.2105	-0.586982	1.34234	-0.910728	0.155365
CUFF.171701.2	16.6968	26.1875	16.1232	16.7414	-0.462735	1.49746	-0.581205	-0.453523
CUFF.171750.0	27.5563	29.9262	28.5464	42.86	-0.651836	-0.320758	-0.513517	1.48611
CUFF.171764.0	26.5409	22.1984	19.4818	12.2106	1.06963	0.347588	-0.104107	-1.31311
CUFF.171764.1	3.70043	3.54145	5.02785	3.82489	-0.475724	-0.709711	1.47798	-0.292543
CUFF.17177.0	9.31434	8.63942	10.6666	15.1273	-0.556063	-0.787361	-0.0926381	1.43606
CUFF.17177.1	37.248	71.4377	69.1757	79.1422	-1.45957	0.388464	0.266197	0.804911
[truncated: 15,086 more rows]
